# Supplementary material for: Sequence and gene expression evolution of paralogous genes in willows
Source: Sci Rep. 2015 Dec 22;5:18662. doi: 10.1038/srep18662 (PMC4687058; doi:10.1038/srep18662)
Supplement: Supplementary Table S1 [file srep18662-s2.xls]

## Sheet: Sheet1
Paralog Pair ID	ParalogA	ParalogB	Ka	Ks	Ka/Ks	4DTV
P0001	R14551244|m.9009	R14550264|m.8050	0.0567	0.5044	0.11236	0.218607
P0002	R14590377|m.39802	J14659694|m.2208	0	0	0.40193	0
P0003	J14612302|m.1220	R14575514|m.30940	0	0	99	0
P0004	J14740453|m.3458	R14557365|m.15344	0.0078	0.0047	1.66606	0
P0005	R14601157|m.45031	R14654961|m.55448	0.0908	0.254	0.35736	0.0506762
P0006	R14624393|m.52548	R14563582|m.21367	0.0274	0.063	0.43513	0
P0007	R14632746|m.53982	R14583670|m.36174	0	0.0274	0.001	0.0129877
P0008	R14575196|m.30729	R14565679|m.23239	0.0905	0.4093	0.22108	0.131907
P0009	R14625214|m.52719	R14576189|m.31401	0	0.0043	0.001	0.00574719
P0010	S14790094|m.61682	R14605078|m.46698	0.0702	0.5272	0.1332	0.329623
P0011	R14563242|m.21048	R14552501|m.10325	0.0851	0.3668	0.23194	0.162711
P0012	R14553478|m.11312	R14555468|m.13375	0.1072	0.3609	0.29693	0.124923
P0013	J14605847|m.1093	R14558458|m.16436	0.1099	0.321	0.34239	0.108706
P0014	R14584187|m.36436	S14899679|m.65364	0	0	0.40181	0
P0015	S14882972|m.64431	S14882971|m.64429	0	0	0.4019	0
P0016	R14574138|m.30021	R14586090|m.37455	0.0309	0.2015	0.15342	0.0534489
P0017	R14634734|m.54195	R14556372|m.14318	0.2256	0.301	0.7495	0
P0018	R14563099|m.20915	R14550664|m.8452	0.0553	0.3067	0.18037	0.0756155
P0019	R14555237|m.13145	R14573037|m.29198	0.1091	0.364	0.29986	0.15114
P0020	R14558823|m.16776	R14558557|m.16525	0.0726	0.285	0.25472	0.0962558
P0021	R14549550|m.7344	R14546816|m.4817	0.1722	1.6577	0.10386	0.729492
P0022	R14600097|m.44543	R14550936|m.8714	0.004	0.001	4.04295	0
P0023	R14570187|m.27088	J14631996|m.1606	0	0	0.31115	0
P0024	R14556008|m.13926	R14577644|m.32435	0.0547	0.0499	1.09772	0.0250052
P0025	J14700305|m.2986	J14777678|m.4061	0	0	0.17144	0
P0026	R14568153|m.25431	R14607491|m.47594	0.0037	0.0206	0.17863	0
P0027	R14548076|m.6027	R14588138|m.38568	0.2039	0.5496	0.37095	0.164252
P0028	J14688534|m.2817	R14568016|m.25301	0.0861	0.0623	1.38227	0.0102044
P0029	R14581067|m.34582	R14636271|m.54374	0.0627	0.3664	0.17109	0.171472
P0030	R14566877|m.24319	R14557928|m.15913	0.0315	0.3135	0.10044	0.139102
P0031	S14548425|m.56627	R14581815|m.35041	0	0	0.40185	0
P0032	S14639297|m.58376	R14575610|m.31006	0	0	0.4019	0
P0033	R14590183|m.39711	R14653455|m.55396	0.0778	0.1197	0.64962	0.017859
P0034	R14578522|m.33003	R14563674|m.21447	0.0787	0.3051	0.25781	0.113062
P0035	R14596067|m.42742	R14574755|m.30454	0.1562	0.2576	0.6062	0.0416908
P0036	R14601057|m.44977	R14566109|m.23631	0.1375	0.3836	0.35861	0.312853
P0037	R14557875|m.15862	R14565228|m.22843	0.0629	0.3887	0.1618	0.168236
P0038	R14561306|m.19200	R14585999|m.37424	0	0	0.4021	0
P0039	R14575913|m.31211	R14579270|m.33461	0.099	0.2505	0.3952	0.143841
P0040	R14615386|m.50274	R14559708|m.17680	0.0721	0.2803	0.25741	0.0911608
P0041	R14562417|m.20255	J14574878|m.483	0.0069	0.0066	1.04858	0
P0042	R14579813|m.33805	R14546929|m.4932	0.0106	0.0409	0.25816	0.0142867
P0043	R14583916|m.36294	R14606272|m.47136	0	0	0.4027	0
P0044	R14554072|m.11931	R14588341|m.38710	0	0	0.40187	0
P0045	R14569114|m.26242	J14757466|m.3731	0	0.0108	0.001	0.0075759
P0046	R14556515|m.14479	R14550742|m.8529	0.0029	0.0323	0.08929	0.0163949
P0047	R14569506|m.26552	R14554709|m.12580	0.1128	0.3618	0.31179	0.171002
P0048	R14554170|m.12019	R14550088|m.7852	0.0428	0.2992	0.14291	0.184937
P0049	R14641333|m.54812	R14650573|m.55298	0	0	0.40189	0
P0050	R14565307|m.22905	S14573263|m.57099	0.055	0.2475	0.22214	0.106087
P0051	R14609342|m.48306	R14559742|m.17714	0.0038	0.0074	0.51099	0
P0052	S14769259|m.61100	R14574852|m.30504	0.0013	0.0084	0.15737	0.00344829
P0053	R14567930|m.25230	R14560053|m.18021	0.0819	0.2983	0.27473	0.102926
P0054	R14550650|m.8434	R14548089|m.6047	0.0178	0.3485	0.05103	0.168236
P0055	R14596224|m.42810	R14564909|m.22535	0.3734	4.0638	0.09189	0.945425
P0056	S14619112|m.57973	S14846864|m.63392	0	0	0.40177	0
P0057	R14553449|m.11286	R14562007|m.19846	0.0522	0.2924	0.17856	0.0868846
P0058	R14557667|m.15657	R14555928|m.13840	0.0823	0.2961	0.27795	0.132346
P0059	R14559889|m.17849	R14575834|m.31159	0.069	0.2513	0.27463	0.0763384
P0060	S14764189|m.60919	R14583967|m.36314	0	0	0.001	0
P0061	R14564125|m.21854	R14561265|m.19160	0.0451	0.2876	0.15695	0.10363
P0062	R14574649|m.30378	R14608763|m.48055	0.0709	0.1293	0.54814	0
P0063	R14547366|m.5385	R14546135|m.4088	0.0269	0.3089	0.08693	0.125657
P0064	R14550969|m.8744	R14547385|m.5402	0.1135	0.4024	0.28205	0.173598
P0065	S14841645|m.63249	S14566800|m.56982	0.0791	0.3861	0.20478	0.17657
P0066	R14574344|m.30163	R14614227|m.49941	0	0	0.40175	0
P0067	S14741740|m.60371	R14581469|m.34838	0.0055	0.0166	0.32955	0.0155051
P0068	R14552018|m.9795	R14551934|m.9716	0.3417	0.7098	0.4814	0.187347
P0069	R14566779|m.24232	S14817080|m.62548	0	0	0.40189	0
P0070	R14553553|m.11395	S14801612|m.62078	0.0224	0.012	1.86588	0.0119053
P0071	R14555226|m.13135	R14565172|m.22783	0.0294	0.1715	0.17137	0.0770753
P0072	R14602241|m.45519	R14616746|m.50689	0.6326	19.856	0.03186	1.03071
P0073	S14893046|m.64843	R14570066|m.26992	0	0	0.001	0
P0074	R14641753|m.54838	R14641543|m.54824	0	0.0047	0.001	0.00581402
P0075	R14557678|m.15666	R14550262|m.8046	0.0449	0.2042	0.21998	0.0789035
P0076	R14564584|m.22248	R14587904|m.38453	0.087	0.2553	0.34091	0.10247
P0077	S14897663|m.65114	R14568275|m.25537	0.0092	0.0233	0.39578	0
P0078	R14561802|m.19655	J14624355|m.1445	0	0	0.40206	0
P0079	S14568242|m.57007	R14579351|m.33508	0	0	0.40174	0
P0080	R14565701|m.23263	R14555288|m.13188	0.0996	0.3189	0.31224	0.173862
P0081	R14562628|m.20469	R14609917|m.48501	0.1934	0.4534	0.42641	0.0545996
P0082	R14578904|m.33239	R14556306|m.14256	0.0184	0.0002	99	0
P0083	R14547610|m.5624	S14072044|m.56084	0.0882	0.3263	0.2703	0.0595943
P0084	R14550681|m.8476	R14585006|m.36871	0	0	0.40181	0
P0085	J14748721|m.3591	R14552578|m.10393	0	0	0.40191	0
P0086	R14562060|m.19917	R14585927|m.37369	0.0756	0.4578	0.16505	0.182557
P0087	R14587860|m.38428	R14547993|m.5962	0.1027	0.5196	0.19767	0.266555
P0088	S9663213|m.65666	S14261533|m.56244	0.1225	2.1009	0.05831	0.790893
P0089	R14551043|m.8807	S14671097|m.58972	0.0423	0.2958	0.14286	0.120581
P0090	R14551855|m.9624	R14625625|m.52792	0.0757	0.151	0.50144	0.0163949
P0091	R14573198|m.29315	R14553320|m.11144	0.006	0.0065	0.92475	0
P0092	R14577653|m.32441	R14583095|m.35850	0.0928	0.2965	0.31316	0.0838461
P0093	R14551052|m.8814	S11124733|m.55983	0.9969	23.8661	0.04177	0.717542
P0094	S14892742|m.64823	R14577221|m.32132	0	0	0.001	0
P0095	R14574666|m.30393	R14623198|m.52291	0.0422	0.0328	1.2876	0.0181838
P0096	R14550236|m.8013	R14567546|m.24907	0.1577	2.6553	0.0594	0.654532
P0097	R14546909|m.4905	R14546488|m.4458	0.0646	0.7628	0.08468	0.238814
P0098	R14597204|m.43281	R14605948|m.47015	0.0041	0.0101	0.40802	0
P0099	R14622403|m.52100	R14592155|m.40794	0	0.0081	0.001	0.0105267
P0100	R14561315|m.19210	R14598086|m.43677	0	0	0.40184	0
P0101	R14550224|m.8001	R14563657|m.21436	0.0348	0.0729	0.47752	0.0250052
P0102	R14572929|m.29138	S14857994|m.63704	0	0	0.25505	0
P0103	S14771376|m.61166	R14556426|m.14376	0.0123	0.0075	1.63707	0
P0104	R14577837|m.32564	R14550867|m.8641	0.2432	6.7943	0.03579	1.10475
P0105	R14652812|m.55373	R14597853|m.43585	0.0195	0.0716	0.27297	0.0351021
P0106	R14555537|m.13457	R14549116|m.6960	0.1141	1.6176	0.07051	0.542007
P0107	R14582342|m.35359	S14558205|m.56821	0	0	0.001	0
P0108	R14569876|m.26836	R14563079|m.20896	0.064	0.2709	0.23638	0.105655
P0109	R14570909|m.27633	R14570942|m.27656	0.0589	0.2407	0.24475	0.0866359
P0110	R14577802|m.32544	R14596803|m.43096	0.0225	0.0257	0.87747	0
P0111	R14549756|m.7553	R14551066|m.8824	0.0468	0.2926	0.15991	0.10382
P0112	S14803411|m.62122	S14803410|m.62120	0	0	0.001	0
P0113	S14609024|m.57767	R14585088|m.36919	0	0	0.402	0
P0114	R14587472|m.38231	R14570350|m.27222	0.1035	0.2324	0.44526	0.0646059
P0115	R14573007|m.29180	R14561697|m.19557	0.0537	0.2803	0.19154	0.119206
P0116	R14571784|m.28253	R14576867|m.31880	0.0299	0.3402	0.08801	0.154502
P0117	J14605574|m.1086	R14550404|m.8178	0.026	0.0697	0.37295	0.0149265
P0118	R14548667|m.6555	R14561570|m.19432	0.1134	0.3786	0.29943	0.158548
P0119	R14615472|m.50295	S14870732|m.64100	0.1322	0.3474	0.38067	0.0983551
P0120	R14627105|m.53095	R14579859|m.33840	0.2231	1.8198	0.12257	0.492427
P0121	R14551352|m.9125	R14565823|m.23374	0	0.0121	0.001	0.00813026
P0122	R14573020|m.29188	R14552615|m.10430	0.0127	0.0369	0.3438	0
P0123	R14580960|m.34515	R14579223|m.33438	0.0847	0.3168	0.26751	0.158169
P0124	R14553773|m.11626	J14683921|m.2718	0.0299	0.0513	0.58338	0
P0125	R14590542|m.39880	R14559735|m.17708	0.238	2.411	0.09872	0.53807
P0126	R14556578|m.14539	J14584207|m.662	0.0788	0.3372	0.23373	0.136254
P0127	S8072696|m.65632	R14592508|m.40986	0.388	1.4813	0.26193	0.681652
P0128	S14897509|m.65088	R14560489|m.18426	0.0556	0.1982	0.28067	0.0764196
P0129	S14551173|m.56678	R14574032|m.29944	0.0273	0.0631	0.43356	0
P0130	R14561356|m.19246	R14560218|m.18198	0.0631	0.2113	0.29868	0.0442767
P0131	S14795174|m.61854	R14630608|m.53692	0	0	0.4019	0
P0132	R14563722|m.21489	R14549627|m.7420	0.0765	0.3157	0.24224	0.141174
P0133	R14564721|m.22373	R14593128|m.41311	0	0.0397	0.001	0
P0134	R14556741|m.14721	R14580477|m.34231	0.0028	0	99	0
P0135	R14594130|m.41804	S14633489|m.58250	0.004	0.0151	0.26365	0.00625008
P0136	R14568510|m.25752	R14563856|m.21607	0.1334	0.3696	0.36104	0.123704
P0137	R14552690|m.10500	R14589399|m.39315	0	0	0.001	0
P0138	R14559358|m.17294	R14557093|m.15077	0.0643	0.3495	0.18407	0.0819439
P0139	S14764054|m.60915	R14564833|m.22458	0	0	0.40186	0
P0140	R14566217|m.23731	R14571308|m.27901	0.1199	0.396	0.30288	0.0947268
P0141	R14554056|m.11908	R14568090|m.25375	0.0744	0.291	0.25581	0.0893459
P0142	R14550179|m.7946	R14548688|m.6578	0.3892	2.7778	0.14012	0.752039
P0143	S14802921|m.62105	S14689867|m.59346	0.0183	0.0298	0.61367	0
P0144	R14546361|m.4326	R14547768|m.5759	0.0553	0.4787	0.11554	0.160454
P0145	R14607049|m.47435	S14733393|m.60233	0.1771	0.6516	0.2718	0.448971
P0146	R14573733|m.29724	R14569690|m.26698	0.0449	0.2338	0.19214	0.0940261
P0147	S14682437|m.59193	R14566906|m.24345	0.0159	0.0516	0.308	0.0144938
P0148	R14548038|m.5988	R14546701|m.4690	0.0144	0.5018	0.02865	0.181203
P0149	J14755205|m.3696	J14634199|m.1653	0	0	0.40342	0
P0150	R14571083|m.27753	R14632332|m.53931	0	0	0.001	0
P0151	R14630019|m.53601	R14553517|m.11351	0.0514	0.2937	0.17515	0.106738
P0152	R14586569|m.37723	R14615615|m.50350	0.0054	0.0076	0.71478	0
P0153	R14564326|m.22022	R14579347|m.33506	0.0678	0.3434	0.19755	0.119078
P0154	R14561759|m.19616	R14559936|m.17901	0.0718	0.188	0.38182	0.0454859
P0155	R14624783|m.52623	R14588469|m.38785	0	0	0.001	0
P0156	R14603402|m.45975	R14563042|m.20864	0.3146	0.4644	0.6774	0.106461
P0157	R14559373|m.17306	R14580764|m.34403	0.1408	0.5392	0.26113	0.142856
P0158	R14553634|m.11484	R14562731|m.20546	0.8362	71.6994	0.01166	0.779072
P0159	R14555852|m.13771	R14594018|m.41760	0.0493	0.2521	0.19575	0.0770753
P0160	R14569580|m.26629	R14582715|m.35585	0.0906	0.1914	0.4733	0.0667657
P0161	R14603482|m.46012	S14786679|m.61580	0.0932	0.2874	0.32445	0.180507
P0162	R14598759|m.43971	S14829489|m.62877	0	0.0037	0.001	0.00408166
P0163	R14643631|m.54966	R14567141|m.24530	0.0141	0.0328	0.43116	0.0333457
P0164	R14569353|m.26441	R14553038|m.10854	0.0962	0.4251	0.22628	0.0975303
P0165	R14560985|m.18891	R14582996|m.35784	0.0076	0.0145	0.52604	0
P0166	R14564977|m.22601	R14558873|m.16835	0.1234	0.2363	0.52236	0.0849495
P0167	R14560763|m.18667	R14548764|m.6644	0.0902	0.2345	0.38442	0.0895241
P0168	R14567579|m.24934	R14585021|m.36875	0.102	0.2826	0.36111	0.0868846
P0169	R14566005|m.23544	R14563004|m.20823	0.0001	0.0626	0.001	0.0818147
P0170	R14563422|m.21217	R14573937|m.29875	0.1053	0.4075	0.25833	0.139792
P0171	R14578110|m.32765	S14722320|m.59987	0	0	0.001	0
P0172	S14681139|m.59160	R14610733|m.48823	0.015	0.0243	0.61803	0
P0173	R14550861|m.8632	R14550128|m.7894	0.0664	1.9043	0.03486	0.561502
P0174	R14568377|m.25627	R14559023|m.16991	0.0586	0.2541	0.23081	0.0814807
P0175	R14574482|m.30257	R14568557|m.25787	0.0568	0.316	0.17965	0.117953
P0176	R14563259|m.21059	R14561224|m.19124	0.3268	1.7105	0.19107	0.534599
P0177	R14575804|m.31139	R14586115|m.37467	0.0599	0.0876	0.68395	0.0344964
P0178	R14550605|m.8393	R14600867|m.44900	0.0636	0.2858	0.2224	0.106597
P0179	S14641634|m.58413	R14596126|m.42763	0.0057	0.0368	0.15401	0.0192331
P0180	R14628096|m.53302	R14626483|m.52954	0	0	0.39514	0
P0181	R14557710|m.15690	R14559000|m.16971	0.071	0.3001	0.23659	0.138561
P0182	R14620353|m.51630	R14561534|m.19401	0	0	0.40184	0
P0183	R14589485|m.39362	J14684266|m.2724	0	0	0.38648	0
P0184	R14553083|m.10902	R14565487|m.23064	0.0659	0.3119	0.21122	0.117783
P0185	R14559485|m.17446	R14573261|m.29360	0.1174	0.3467	0.33861	0.163606
P0186	R14565359|m.22944	R14551254|m.9021	0.0014	0.0291	0.04884	0.0169508
P0187	R14570487|m.27330	R14546658|m.4645	0.7895	5.3338	0.14803	1.48946
P0188	R14547713|m.5719	R14572723|m.28992	0.3676	2.4036	0.15292	0.631684
P0189	R14566450|m.23898	S14673366|m.59008	0.0029	0	99	0
P0190	R14707048|m.55869	R14575953|m.31237	0	0	0.40211	0
P0191	R14566271|m.23776	R14576800|m.31839	0.0365	0.288	0.12661	0.0658846
P0192	R14634940|m.54218	R14555115|m.13017	0.5417	1.2601	0.42987	0.209927
P0193	R14590233|m.39736	R14624794|m.52626	0.6448	60.1662	0.01072	0.667501
P0194	R14601504|m.45203	R14572459|m.28800	0.0052	0.0108	0.47906	0.00606068
P0195	R14555232|m.13140	R14576670|m.31741	0	0	0.40167	0
P0196	R14575088|m.30658	R14609002|m.48155	0.0166	0.0082	2.00817	0
P0197	R14549016|m.6879	S14864069|m.63886	0	0.0049	0.001	0.00641034
P0198	R14558474|m.16452	R14571373|m.27952	0.0846	0.2954	0.28645	0.0838322
P0199	R14556759|m.14740	R14686765|m.55787	0.0225	0.0537	0.41868	0.0505481
P0200	S14697513|m.59494	R14605446|m.46814	0	0	0.401	0
P0201	R14547111|m.5097	R14594738|m.42148	0.0089	0.1695	0.05245	0.0339113
P0202	R14559616|m.17585	R14547166|m.5171	0.3718	14.53	0.02559	1.1709
P0203	R14560718|m.18624	R14559385|m.17322	0.0567	0.2447	0.23176	0.059476
P0204	R14610176|m.48618	R14558088|m.16075	0.0042	0	99	0
P0205	R14575617|m.31013	S14701509|m.59562	0.0036	0	99	0
P0206	R14563143|m.20952	R14592756|m.41111	0.0737	0.2975	0.24781	0.12494
P0207	R14591954|m.40675	S14863704|m.63872	0.0706	0.0759	0.93004	0.0185206
P0208	R14555890|m.13810	J14560826|m.220	0.0305	0.0575	0.53144	0.0117652
P0209	R14600983|m.44941	S14587295|m.57339	0	0	0.29729	0
P0210	R14577714|m.32481	R14578512|m.32993	0.1443	0.6606	0.21844	0.199015
P0211	R14552870|m.10671	J14703486|m.3021	0	0	0.001	0
P0212	R14551207|m.8962	R14557911|m.15894	0.0348	0.2829	0.12306	0.131182
P0213	R14610077|m.48576	S14829766|m.62882	0	0	0.38993	0
P0214	S14762837|m.60870	R14558919|m.16877	0.0044	0.0073	0.60697	0.00442481
P0215	R14624713|m.52611	R14591749|m.40550	0	0.0075	0.001	0
P0216	R14560814|m.18718	R14597010|m.43191	0.1305	0.3947	0.33052	0.106914
P0217	R14549251|m.7065	R14582414|m.35415	0.0331	0.4552	0.07269	0.176411
P0218	R14584027|m.36343	S14660531|m.58760	0.0035	0	99	0
P0219	R14617179|m.50816	R14567914|m.25217	0	0.0058	0.001	0
P0220	R14557047|m.15029	R14571492|m.28044	0	0.004	0.001	0
P0221	R14546341|m.4306	R14546995|m.5004	0.0306	0.5211	0.05866	0.25965
P0222	R14553986|m.11826	R14579488|m.33613	0.6042	70.308	0.00859	1.76318
P0223	R14614234|m.49944	R14555771|m.13702	0	0	0.40197	0
P0224	R14547025|m.5033	R14547375|m.5390	0.0083	0.3542	0.02343	0.244774
P0225	R14609182|m.48238	R14547762|m.5753	0.0253	0.0779	0.32458	0.0363797
P0226	R14577264|m.32178	J14597434|m.908	0	0	0.40224	0
P0227	R14551541|m.9330	R14548389|m.6289	0.0423	0.151	0.27985	0.0701147
P0228	R14573588|m.29614	R14601988|m.45410	0.1068	0.1119	0.95393	0.0149265
P0229	R14618737|m.51244	R14571939|m.28392	0.0328	0.0124	2.65249	0
P0230	R14557668|m.15658	R14569042|m.26183	0.1509	0.4479	0.33699	0.122031
P0231	R14585257|m.37028	S14563001|m.56912	0.0044	0	99	0
P0232	R14587095|m.38003	R14597787|m.43537	0	0	0.001	0
P0233	R14581905|m.35107	R14592327|m.40876	0	0	99	0
P0234	J14721947|m.3243	R14600529|m.44725	0.0422	0.3708	0.11392	0.186757
P0235	R14581515|m.34865	R14555319|m.13226	0	0	0.001	0
P0236	R14566868|m.24311	R14593205|m.41353	0.0051	0.0001	99	0
P0237	R14570948|m.27659	R14589687|m.39467	0.092	0.2996	0.30714	0.135437
P0238	R14556486|m.14445	J14630524|m.1579	0	0	0.001	0
P0239	R14573507|m.29566	R14594156|m.41814	0.0027	0.031	0.08748	0
P0240	R14581687|m.34957	R14553302|m.11131	0	0	30.6014	0
P0241	R14546633|m.4614	R14616927|m.50746	0.1037	0.3107	0.33394	0.117358
P0242	R14609282|m.48275	R14661331|m.55567	0	0	0.001	0
P0243	S14726510|m.60088	R14581065|m.34580	0.0046	0.0081	0.57259	0
P0244	R14586556|m.37713	S14686493|m.59266	0.1231	0.2994	0.41096	0.0814807
P0245	R14568451|m.25695	R14617177|m.50815	0.0436	0.3402	0.12805	0.145955
P0246	J14739921|m.3451	R14574117|m.30004	0.0015	0	99	0
P0247	J14562064|m.245	S14767385|m.61035	0.0359	0.0299	1.19925	0.0135143
P0248	R14577496|m.32359	R14560872|m.18772	0	0.0074	0.001	0
P0249	R14574113|m.30002	R14604016|m.46244	0.0015	0.0056	0.26734	0
P0250	R14547703|m.5708	R14547612|m.5627	0.0481	0.3233	0.14889	0.143841
P0251	R14614916|m.50140	R14575957|m.31240	0	0.0061	0.001	0
P0252	R14615998|m.50450	R14575759|m.31120	0.0036	0.0225	0.15928	0
P0253	R14561750|m.19606	R14583206|m.35903	0.114	0.3093	0.36855	0.128573
P0254	R14551386|m.9151	R14571303|m.27899	0.0917	0.4032	0.22747	0.156608
P0255	R14628361|m.53336	S14751165|m.60561	0	0	0.37639	0
P0256	R14560165|m.18149	J14621320|m.1385	0	0	0.40183	0
P0257	R14559906|m.17872	R14652999|m.55379	0	0	0.0405	0
P0258	R14571575|m.28099	R14592806|m.41138	0.0703	0.3423	0.20538	0.0895241
P0259	R14606994|m.47413	R14596142|m.42769	0	0	0.40187	0
P0260	R14590068|m.39661	R14569425|m.26493	0.0001	0.0743	0.001	0.0476551
P0261	R14579111|m.33366	S14836450|m.63094	0.5865	58.0046	0.01011	1.41661
P0262	R14555294|m.13196	R14557123|m.15112	0.075	0.2497	0.30028	0.0770753
P0263	R14573909|m.29859	R14560159|m.18143	0.0395	0.3108	0.12712	0.121811
P0264	R14546351|m.4318	S14714980|m.59838	0.0812	0.4089	0.19863	0.171143
P0265	R14557101|m.15090	R14576567|m.31675	0	0	0.40308	0
P0266	S14806769|m.62225	S14715025|m.59841	0.0016	0	99	0
P0267	R14625808|m.52824	R14581448|m.34827	0	0	0.001	0
P0268	R14600976|m.44940	R14591820|m.40591	0.0731	0.0672	1.08757	0.0142867
P0269	R14551201|m.8959	J14667725|m.2393	0.0033	0	99	0
P0270	R14587251|m.38111	S14620586|m.57997	0	0	0.40147	0
P0271	R14596739|m.43074	R14559429|m.17376	0.2186	0.4303	0.50788	0.0871767
P0272	R14626283|m.52915	R14590279|m.39763	0.0142	0.0458	0.31007	0.0151527
P0273	R14635221|m.54260	R14602333|m.45553	0.3319	2.3722	0.13989	0.703748
P0274	R14654331|m.55424	R14628452|m.53357	0	0	0.001	0
P0275	R14599398|m.44240	S14625942|m.58108	0.549	63.3056	0.00867	0.832504
P0276	R14585692|m.37256	S14558072|m.56818	0	0	0.40195	0
P0277	S14720792|m.59959	R14559648|m.17620	0	0	0.4012	0
P0278	R14569915|m.26867	R14576697|m.31761	0.0077	0.0332	0.23281	0
P0279	R14552194|m.9981	R14558834|m.16789	0.103	0.2577	0.39974	0.111572
P0280	R14622789|m.52196	R14554058|m.11910	0.0487	0.3162	0.15401	0.104078
P0281	R14600092|m.44542	R14578517|m.32999	0.22	0.6038	0.36442	0.228009
P0282	S14638267|m.58352	S14726918|m.60098	0.0345	0.072	0.47951	0.0201369
P0283	R14593909|m.41703	S14886299|m.64540	0	0	0.40187	0
P0284	J14627373|m.1513	R14563061|m.20882	0.0071	0.0237	0.30019	0.0256466
P0285	R14551170|m.8925	R14562646|m.20486	0.0297	0.2603	0.11406	0.0580361
P0286	R14573363|m.29459	R14582655|m.35549	0	0.0097	0.001	0.0126589
P0287	R14586796|m.37847	R14559381|m.17319	0.0252	0.2616	0.09638	0.109304
P0288	R14555609|m.13531	R14568893|m.26049	0.0735	0.093	0.79034	0.0465452
P0289	R14552885|m.10686	R14560505|m.18439	0.2838	1.8639	0.15226	0.447692
P0290	R14567063|m.24476	R14557033|m.15017	0.1262	0.4127	0.30581	0.159885
P0291	R14548747|m.6629	R14554970|m.12861	0.0023	0.0069	0.32535	0
P0292	R14567131|m.24525	R14567843|m.25161	0.2516	6.0651	0.04148	1.79453
P0293	R14568155|m.25434	S14894938|m.64937	0	0	0.40205	0
P0294	R14589322|m.39260	S14546430|m.56562	0.0014	0.013	0.10551	0
P0295	R14571860|m.28329	R14563689|m.21463	0.575	2.2248	0.25845	0.744039
P0296	R14584936|m.36847	R14584644|m.36681	0	0	0.001	0
P0297	R14558369|m.16345	R14553092|m.10911	0.0919	0.279	0.32946	0.162489
P0298	R14557549|m.15529	R14550337|m.8126	0.0368	0.3907	0.09431	0.118782
P0299	R14590897|m.40068	R14586662|m.37773	0.0017	0	99	0
P0300	R14576406|m.31544	R14610814|m.48857	0.1249	0.311	0.40162	0.102316
P0301	R14601177|m.45045	R14568793|m.25960	0	0	0.40192	0
P0302	R14596993|m.43185	S14875477|m.64221	0.0138	0.0299	0.45984	0
P0303	R14619621|m.51468	R14592083|m.40755	0.0062	0.01	0.62543	0
P0304	S14744227|m.60416	S14665073|m.58852	0.0006	0	99	0
P0305	R14602734|m.45710	R14561134|m.19033	0.0076	0.0205	0.37287	0
P0306	R14558472|m.16451	R14596477|m.42960	0.0536	0.063	0.85104	0
P0307	S14879530|m.64328	R14555546|m.13467	0	0	0.40184	0
P0308	R14572788|m.29038	R14557120|m.15110	0.0099	0.0092	1.0801	0
P0309	R14568880|m.26034	R14602392|m.45573	0.0131	0.0299	0.43975	0.0136995
P0310	R14553599|m.11449	R14555361|m.13272	0.1793	0.1153	1.55542	0.0322693
P0311	R14555833|m.13755	R14549948|m.7729	0	0	0.40204	0
P0312	R14565365|m.22954	S14562105|m.56889	0	0.0022	0.001	0.00275483
P0313	R14574370|m.30179	J14734007|m.3387	0.0111	0.0168	0.66009	0
P0314	R14563019|m.20845	R14588200|m.38603	0	0	0.001	0
P0315	R14549326|m.7134	R14579423|m.33564	0.032	0.4404	0.07264	0.225993
P0316	R14547751|m.5746	R14551573|m.9358	0.0406	0.2445	0.16619	0.0969124
P0317	S14616361|m.57913	S14795149|m.61853	0.0019	0.0165	0.11434	0.0102044
P0318	R14603245|m.45913	R14622844|m.52205	0.0634	0.4057	0.15634	0.139586
P0319	R14582255|m.35286	R14636126|m.54359	0	0	0.001	0
P0320	J14677785|m.2603	R14565888|m.23437	0	0	0.40188	0
P0321	S14567419|m.56989	R14588760|m.38961	0	0	0.001	0
P0322	R14552159|m.9929	R14573265|m.29365	0.0035	0	99	0
P0323	R14584917|m.36837	R14575208|m.30739	0.1251	0.1295	0.96598	0.0295653
P0324	R14557386|m.15359	R14567815|m.25132	0.0264	0.1844	0.1432	0.065668
P0325	R14548953|m.6822	R14566861|m.24302	0.0733	0.3839	0.19084	0.114593
P0326	S14786651|m.61578	J14646368|m.1935	0	0.0042	0.001	0
P0327	R14555426|m.13330	R14573604|m.29628	0	0	0.40532	0
P0328	S14625791|m.58103	R14574278|m.30112	0.0349	0.1174	0.29758	0.0556128
P0329	R14602122|m.45456	S14308818|m.56298	0.086	0.3723	0.23114	0.10636
P0330	S14896142|m.64998	R14626670|m.53002	0.1132	0.2817	0.40194	0.070291
P0331	R14611716|m.49155	R14610225|m.48643	0.0028	0.0052	0.5364	0
P0332	R14581338|m.34755	R14562083|m.19941	0.0532	0.273	0.19504	0.109276
P0333	R14561899|m.19746	R14560569|m.18496	0.0988	0.2286	0.43205	0.0518599
P0334	S14899004|m.65256	S14726377|m.60083	0.1653	0.1238	1.33515	0.0495455
P0335	R14577224|m.32138	R14637564|m.54511	0	0	1.88579	0
P0336	R14566519|m.23972	R14553048|m.10868	0.0169	0.2312	0.07299	0.0877824
P0337	R14553728|m.11581	R14564073|m.21811	0.0525	0.037	1.41793	0.0263219
P0338	S14567960|m.57001	R14550401|m.8175	0.2105	18.363	0.01146	0.943535
P0339	S14866164|m.63966	R14561156|m.19061	0	0	0.40201	0
P0340	R14618029|m.51040	R14574323|m.30149	0.1784	0.2777	0.64241	0.0263219
P0341	R14563631|m.21414	R14559645|m.17613	0.1198	0.4444	0.26961	0.138816
P0342	R14578200|m.32811	S14693104|m.59401	0	0	0.001	0
P0343	R14550916|m.8688	R14609929|m.48513	0	0	0.40184	0
P0344	R14570311|m.27193	R14612133|m.49286	0.0661	0.3207	0.20618	0.0820696
P0345	R14558577|m.16545	R14554424|m.12294	0.1374	0.3619	0.37972	0.119417
P0346	R14553192|m.11010	R14570426|m.27281	0.0919	0.3425	0.26836	0.158169
P0347	R14566078|m.23603	R14628051|m.53279	0	0	0.40197	0
P0348	R14547771|m.5762	R14548323|m.6242	0.1476	0.3918	0.37674	0.132641
P0349	R14556017|m.13944	R14581601|m.34918	0.096	0.4163	0.23049	0.0951134
P0350	R14550518|m.8303	R14624919|m.52652	0.0152	0.0777	0.19589	0.0147069
P0351	R14554530|m.12407	R14554556|m.12428	0.0649	0.3402	0.19088	0.122561
P0352	S14682150|m.59188	J14766662|m.3852	0	0	0.19492	0
P0353	R14560837|m.18745	R14556712|m.14693	0.0471	0.2014	0.23407	0.111572
P0354	R14572644|m.28931	R14575912|m.31209	0.3545	2.6399	0.13428	0.414033
P0355	R14558973|m.16943	R14551570|m.9354	0.7881	64.9422	0.01213	0.992958
P0356	R14578374|m.32917	R14557597|m.15587	0	0	0.40183	0
P0357	R14549952|m.7733	R14563776|m.21536	0.0698	0.2196	0.31783	0.0896705
P0358	R14559138|m.17075	R14548828|m.6704	0.0255	0.224	0.11403	0.0747659
P0359	R14580312|m.34126	R14615677|m.50370	0.1163	0.3654	0.31845	0.153742
P0360	R14580686|m.34356	R14558777|m.16733	0	0.0098	0.001	0
P0361	R14586791|m.37844	S14652468|m.58619	0.0117	0.0153	0.76504	0.00763374
P0362	R14550767|m.8550	R14567428|m.24797	0.0835	0.3057	0.27297	0.138816
P0363	R14557592|m.15583	R14574384|m.30183	0.0094	0.0453	0.20763	0.0126589
P0364	R14561262|m.19158	R14564987|m.22608	0.1462	0.3257	0.44881	0.114317
P0365	S14683288|m.59215	R14559492|m.17454	0.0442	0.3232	0.13669	0.1474
P0366	R14598183|m.43715	R14616095|m.50480	0.118	0.2554	0.46224	0.115089
P0367	R14550093|m.7858	R14554188|m.12039	0.0546	0.26	0.21018	0.0797139
P0368	S14782991|m.61468	R14577190|m.32112	0	0	0.001	0
P0369	R14557140|m.15129	R14565190|m.22804	0.596	62.2615	0.00957	1.85679
P0370	R14558114|m.16095	R14567445|m.24811	0.0323	0.2532	0.12738	0.109965
P0371	R14562538|m.20393	R14551734|m.9501	0	0.0389	0.001	0.0186938
P0372	R14552730|m.10538	R14551663|m.9435	0.0225	0.2441	0.09228	0.104546
P0373	R14554350|m.12205	R14547568|m.5592	0.1791	1.4252	0.12564	0.525633
P0374	J14770493|m.3902	R14547146|m.5141	0.0017	0	99	0
P0375	R14557848|m.15842	R14613035|m.49566	0.8129	71.5182	0.01137	1.60944
P0376	R14556413|m.14363	S14607513|m.57743	0	0	0.07748	0
P0377	R14547862|m.5848	R14548063|m.6015	0.0498	0.3659	0.13608	0.137614
P0378	R14605478|m.46830	R14561471|m.19354	0.0072	0.0393	0.18295	0.00917457
P0379	R14557492|m.15467	R14552830|m.10629	0.1448	3.8358	0.03774	0.667501
P0380	R14563029|m.20855	R14560958|m.18865	0.6096	2.398	0.25423	0.611888
P0381	R14591052|m.40144	R14553372|m.11198	0.202	0.5187	0.38953	0.218082
P0382	R14548677|m.6563	R14549138|m.6973	0.2355	2.3	0.10238	0.917031
P0383	R14613416|m.49674	R14618766|m.51251	0	0	0.001	0
P0384	R14552223|m.10010	R14561627|m.19479	0.0325	0.2549	0.12761	0.0828961
P0385	S14548224|m.56622	R14568425|m.25673	0.0195	0.0355	0.54963	0.0117652
P0386	R14550127|m.7892	R14561361|m.19252	0	0	0.40189	0
P0387	R14586206|m.37518	S14452974|m.56451	0.1394	0.3951	0.35292	0.136715
P0388	S13792724|m.56052	R14556209|m.14163	0.7232	65.8515	0.01098	0.89588
P0389	R14620496|m.51678	R14571657|m.28168	0.0586	0.4598	0.12748	0.198548
P0390	R14625728|m.52805	R14586620|m.37747	0	0.0146	0.001	0
P0391	R14648764|m.55225	R14591446|m.40379	0	0	0.001	0
P0392	R14605565|m.46869	R14566829|m.24270	0	0	0.001	0
P0393	R14677165|m.55721	R14574763|m.30461	0.0628	0.0905	0.69439	0
P0394	R14548445|m.6336	R14553422|m.11257	0.0169	0.1949	0.08675	0.083527
P0395	R14586241|m.37534	R14553412|m.11248	0.5851	6.2916	0.09301	0.858826
P0396	R14549593|m.7381	R14577329|m.32233	0.1253	0.3442	0.36412	0.171472
P0397	R14611955|m.49220	R14592069|m.40746	0.5686	1.894	0.30023	0.346574
P0398	S14659557|m.58748	R14592710|m.41091	0	0	0.40192	0
P0399	S14796804|m.61901	R14561924|m.19765	0	0	0.001	0
P0400	R14627178|m.53119	R14590399|m.39808	0.035	0.1586	0.22096	0.0523125
P0401	S14577196|m.57164	R14583193|m.35897	0.0121	0.085	0.14272	0.0715504
P0402	R14559550|m.17510	R14608734|m.48049	0.0043	0.0075	0.5753	0
P0403	R14557507|m.15482	R14554322|m.12178	0.1081	0.324	0.33363	0.101992
P0404	S14890570|m.64720	S14681163|m.59163	0	0	0.40185	0
P0405	R14628003|m.53265	R14554069|m.11926	0.637	73.0791	0.00872	1.97241
P0406	R14558073|m.16058	R14589251|m.39221	0.0067	0.0252	0.26613	0
P0407	R14564279|m.21981	R14580106|m.33988	0.0115	0.0711	0.16136	0
P0408	R14598775|m.43978	R14549571|m.7363	0	0.0172	0.001	0.0227312
P0409	R14601794|m.45325	R14548949|m.6816	0.4863	62.8948	0.00773	1.28247
P0410	R14566011|m.23550	R14554829|m.12701	0.0498	0.3554	0.14021	0.134637
P0411	R14559046|m.17006	R14566963|m.24392	0.0917	0.365	0.25134	0.107556
P0412	R14561308|m.19203	R14546326|m.4290	0.3464	1.2255	0.28268	0.346574
P0413	R14611946|m.49218	R14568040|m.25326	0	0.0124	0.001	0.0145996
P0414	R14569944|m.26892	R14549864|m.7646	0.0357	0.3897	0.0916	0.140451
P0415	R14551909|m.9680	R14563400|m.21193	0.0857	0.4603	0.18616	0.192337
P0416	R14580486|m.34238	R14556456|m.14412	0.0093	0.0061	1.5148	0
P0417	R14561816|m.19671	S14683688|m.59226	0.5471	65.0612	0.00841	99
P0418	R14552275|m.10056	R14559115|m.17056	0.034	0.2684	0.12681	0.130038
P0419	R14559966|m.17931	R14646285|m.55118	0	0.0039	0.001	0
P0420	R14564564|m.22227	R14557251|m.15225	0.0397	0.0144	2.75323	0.0136995
P0421	S14754463|m.60626	S14809749|m.62321	0	0	0.40183	0
P0422	R14556376|m.14322	S14793232|m.61789	0.0221	0.0573	0.38668	0.0111116
P0423	R14562017|m.19861	R14552372|m.10159	0.0004	0.4302	0.001	0.140926
P0424	R14557413|m.15389	S14897955|m.65152	0.1148	0.0977	1.17509	0.0287849
P0425	R14563536|m.21328	R14553625|m.11473	0.1294	0.6191	0.20902	0.201255
P0426	R14549048|m.6901	R14557057|m.15042	0	0	0.40188	0
P0427	S14673592|m.59015	R14596063|m.42736	0.0892	0.1491	0.59814	0.0312602
P0428	S14676837|m.59084	R14552121|m.9895	0.0147	0.0363	0.4052	0.0172431
P0429	R14623286|m.52316	R14578132|m.32784	0.3058	0.442	0.69185	0.100335
P0430	R14567320|m.24686	R14571624|m.28137	0.0777	0.2659	0.29216	0.0961032
P0431	R14557138|m.15126	R14564957|m.22579	0.0885	0.2848	0.31074	0.137966
P0432	R14550816|m.8587	R14560150|m.18128	0.0432	0.3711	0.11647	0.202733
P0433	R14585398|m.37093	S14571760|m.57070	0.0024	0.0075	0.31528	0.0121957
P0434	S14791043|m.61709	R14596413|m.42923	0.835	25.1773	0.03316	0.867301
P0435	R14557051|m.15034	R14568207|m.25476	0.0021	0.0163	0.12752	0
P0436	R14555948|m.13864	R14551014|m.8784	0.0593	0.4647	0.12752	0.20529
P0437	R14557253|m.15226	R14563987|m.21726	0.0939	0.3363	0.27936	0.163198
P0438	J14772177|m.3943	R14577242|m.32159	0	0	0.35348	0
P0439	R14550162|m.7934	R14553144|m.10964	0.0938	0.421	0.22273	0.146494
P0440	R14569144|m.26266	R14557630|m.15619	0.092	0.3179	0.28944	0.126112
P0441	R14621004|m.51780	R14566101|m.23623	0.8218	75.1427	0.01094	99
P0442	S14794141|m.61825	R14566817|m.24262	0.0109	0.01	1.092	0.00184502
P0443	R14551498|m.9285	R14552276|m.10057	0.0644	0.7376	0.08735	0.371454
P0444	R14599452|m.44263	S14657380|m.58715	0	0	0.40183	0
P0445	S14797670|m.61937	S14616329|m.57911	0	0	0.001	0
P0446	R14550527|m.8310	R14546950|m.4952	0.0779	0.2967	0.26239	0.0736624
P0447	R14606217|m.47110	R14567862|m.25178	0.058	0.4344	0.13355	0.143841
P0448	R14555613|m.13537	R14550278|m.8076	0.221	0.2224	0.99377	0.103307
P0449	S14861697|m.63811	R14559236|m.17185	0	0	0.001	0
P0450	R14557610|m.15601	R14558847|m.16803	0.1241	0.3927	0.31589	0.131709
P0451	R14562725|m.20536	R14582877|m.35698	0	0	0.001	0
P0452	R14586815|m.37856	R14558495|m.16471	0.1598	1.8236	0.0876	0.661506
P0453	R14553732|m.11585	R14558775|m.16729	0.082	0.2509	0.32702	0.0686006
P0454	R14582340|m.35356	R14571569|m.28090	0.0617	0.3337	0.18493	0.140451
P0455	R14556593|m.14556	R14549265|m.7078	0.0123	0.0571	0.21571	0.0211299
P0456	J14608595|m.1146	J14653304|m.2077	0	0	0.40195	0
P0457	R14617885|m.51012	R14571469|m.28018	0	0.0098	0.001	0
P0458	R14558269|m.16260	R14573175|m.29301	0.0327	0.2431	0.13451	0.0708253
P0459	R14667237|m.55651	R14605437|m.46810	0	0	0.001	0
P0460	R14601292|m.45107	R14558825|m.16778	0.0071	0.0231	0.30933	0.0101014
P0461	R14567280|m.24652	S14899537|m.65337	0.0369	0.2519	0.14652	0.0955276
P0462	R14603517|m.46041	R14609050|m.48180	0.1713	0.3826	0.44768	0.136647
P0463	R14557648|m.15639	R14640955|m.54789	0.0371	0.0723	0.51389	0.00502517
P0464	R14560513|m.18444	R14612276|m.49326	0.0026	0.0177	0.14939	0.0125007
P0465	R14568978|m.26125	R14591712|m.40540	0.0509	0.0545	0.93409	0.0384805
P0466	R14557409|m.15385	R14550746|m.8532	0.0279	0.3994	0.06977	0.168236
P0467	R14572979|m.29167	R14546961|m.4969	0.4662	16.2225	0.02874	1.28247
P0468	R14577449|m.32328	R14580119|m.33994	0.575	5.0428	0.11403	1.05003
P0469	R14550328|m.8120	R14593004|m.41243	0.0838	0.1629	0.51424	0
P0470	R14556814|m.14798	R14553338|m.11164	0.0314	0.269	0.11662	0.0767633
P0471	R14568870|m.26029	S14894625|m.64911	0.1474	0.285	0.51711	0.0568794
P0472	R14590129|m.39685	R14589566|m.39414	0.0191	0.0217	0.87758	0.0117652
P0473	R14592796|m.41131	J14726833|m.3290	0.005	0.0209	0.23981	0
P0474	R14552543|m.10359	R14560598|m.18518	0.1243	0.2952	0.42102	0.108013
P0475	R14578965|m.33275	R14595027|m.42279	0.0384	0.0315	1.21937	0.0190499
P0476	J14559331|m.193	R14556409|m.14357	0	0	0.40184	0
P0477	R14546935|m.4935	R14547011|m.5020	0.1489	0.082	1.81673	0
P0478	R14592471|m.40960	S14740378|m.60350	0.0396	0.0709	0.55894	0
P0479	R14630289|m.53648	R14620256|m.51610	0	0	99	0
P0480	R14598637|m.43915	R14576207|m.31418	0.0883	0.2756	0.32056	0.0920962
P0481	R14553518|m.11353	R14557155|m.15146	0.1461	0.6924	0.211	0.346574
P0482	R14563338|m.21139	R14561019|m.18924	0.0143	0.281	0.05104	0.0934918
P0483	R14602374|m.45568	R14551215|m.8973	0.11	0.367	0.29985	0.143841
P0484	R14555589|m.13504	R14595769|m.42607	0.3147	0.4008	0.78512	0.0333457
P0485	S14613308|m.57850	S14613307|m.57849	0.0045	0	99	0
P0486	R14612129|m.49284	R14566043|m.23579	0	0	0.4021	0
P0487	R14570872|m.27604	S14818017|m.62570	0.2496	0.3955	0.63115	0.0222259
P0488	J14628359|m.1537	R14579649|m.33713	0.0008	0	99	0
P0489	R14739727|m.55914	R14557529|m.15510	0.0164	0.0223	0.73288	0
P0490	R14584689|m.36707	R14569677|m.26691	0.0757	0.2332	0.32447	0.0547421
P0491	R14575553|m.30964	R14560514|m.18446	0.0652	0.1536	0.42455	0.0188702
P0492	R14552788|m.10598	R14558737|m.16686	0.0291	0.4105	0.07092	0.23331
P0493	R14564934|m.22558	R14577921|m.32621	0.1171	0.3225	0.36325	0.120988
P0494	R14567465|m.24830	R14567097|m.24499	0.1427	0.378	0.37747	0.0474039
P0495	R14569315|m.26406	R14579121|m.33376	0.0109	0.0176	0.61796	0.0142867
P0496	R14555789|m.13719	S14763088|m.60877	0.3466	63.2458	0.00548	1.50613
P0497	R14549794|m.7586	R14584887|m.36820	0.0254	0.4175	0.06072	0.249496
P0498	R14564456|m.22134	R14561172|m.19075	0.0884	0.4092	0.21607	0.224634
P0499	R14590306|m.39775	R14554797|m.12664	0	0.0144	0.001	0
P0500	R14575980|m.31253	R14594272|m.41866	0	0	0.40194	0
P0501	S14898917|m.65246	R14579283|m.33469	0	0	0.001	0
P0502	R14567117|m.24517	R14581799|m.35036	0.2879	0.8639	0.33325	0.229766
P0503	R14558236|m.16224	R14565570|m.23143	0.0419	0.2734	0.15341	0.134132
P0504	R14610098|m.48585	R14591261|m.40285	0.1138	0.5348	0.21274	0.150377
P0505	R14561102|m.18995	R14579568|m.33667	0	0	0.001	0
P0506	R14597341|m.43333	R14565463|m.23047	0.0906	0.2365	0.38315	0.0911608
P0507	R14600454|m.44689	R14570494|m.27337	0	0	0.40195	0
P0508	R14565096|m.22713	S14642811|m.58436	0	0	99	0
P0509	S14764234|m.60928	R14578743|m.33131	0.0537	0.1353	0.39728	0.0126589
P0510	R14573917|m.29865	R14559375|m.17307	0.0112	0.0387	0.28962	0.0123463
P0511	R14554323|m.12180	R14566621|m.24067	0	0	0.001	0
P0512	R14601084|m.44987	R14571815|m.28283	0.0008	0.003	0.25427	0.00431037
P0513	R14557705|m.15686	R14555460|m.13368	0.0796	0.3186	0.25	0.0496275
P0514	R14577717|m.32483	J14617857|m.1315	0	0	0.40723	0
P0515	S12181172|m.56014	R14611092|m.48958	0.8207	74.2612	0.01105	1.33129
P0516	R14616861|m.50726	R14576648|m.31730	0.452	1.5969	0.28303	0.445999
P0517	R14561164|m.19068	R14624348|m.52535	0.0041	0.027	0.15194	0
P0518	R14560991|m.18900	R14565717|m.23286	0.1501	0.5579	0.26909	0.359561
P0519	R14580168|m.34028	R14582871|m.35694	0.3596	1.6913	0.21262	0.511694
P0520	R14582824|m.35665	R14563759|m.21526	0.0782	0.3512	0.22271	0.140584
P0521	R14571973|m.28419	R14591519|m.40423	0.0021	0	99	0
P0522	R14560145|m.18119	R14590253|m.39748	0.0714	0.2894	0.24659	0.0747659
P0523	S14567535|m.56993	R14618125|m.51065	0	0	0.30144	0
P0524	S14728622|m.60134	R14580310|m.34122	0.014	0.0706	0.19861	0.0270336
P0525	S14692040|m.59382	R14594637|m.42090	0	0	0.001	0
P0526	R14553797|m.11650	R14551236|m.8995	0.2276	0.9468	0.24035	0.375708
P0527	R14566565|m.24015	S14893618|m.64869	0	0	0.4019	0
P0528	R14558988|m.16961	R14610807|m.48856	0	0	0.4018	0
P0529	R14566811|m.24255	R14550220|m.7993	0.2432	2.576	0.09442	0.582213
P0530	R14576930|m.31925	R14565591|m.23162	0.2461	2.4007	0.10252	0.56264
P0531	R14579880|m.33855	R14564061|m.21805	0.0222	0.2986	0.07425	0.133076
P0532	R14553950|m.11791	S14760734|m.60816	0	0	0.40184	0
P0533	R14593342|m.41425	R14593767|m.41641	0.0616	0.409	0.15052	0.148518
P0534	R14583362|m.35985	S14568192|m.57006	0.0021	0	99	0
P0535	S14697580|m.59495	S14689952|m.59348	0.1667	0.519	0.3211	0.187347
P0536	R14581985|m.35136	S8292055|m.65634	0.2468	0.7483	0.32986	0.180001
P0537	S14709005|m.59709	R14592279|m.40853	0.0137	0.0355	0.38591	0.00877215
P0538	R14556509|m.14471	R14570465|m.27313	0.06	0.3636	0.16507	0.134132
P0539	R14562743|m.20565	J14636345|m.1695	0.2192	0.2672	0.82036	0.0465452
P0540	R14584407|m.36555	R14698953|m.55844	0	0	0.4019	0
P0541	R14562464|m.20313	R14567692|m.25037	0.1004	0.3114	0.32247	0.101391
P0542	R14569771|m.26760	R14557886|m.15875	0.035	0.2625	0.13326	0.0927921
P0543	S14894902|m.64929	S14894903|m.64931	0.0789	0.1266	0.62378	0
P0544	R14549548|m.7342	R14548965|m.6838	0.0317	0.3024	0.10469	0.0977124
P0545	S14777680|m.61332	R14600067|m.44528	0	0	0.001	0
P0546	R14560364|m.18324	R14552145|m.9915	0.1659	0.3077	0.53922	0.0646059
P0547	R14554662|m.12531	R14547694|m.5701	0.1054	0.4454	0.23653	0.135145
P0548	R14568629|m.25849	R14556532|m.14501	0.2833	1.9562	0.14481	0.612976
P0549	R14565795|m.23352	R14558821|m.16775	0.0811	0.4867	0.1666	0.16212
P0550	R14590714|m.39978	R14578513|m.32995	0.2738	8.4904	0.03225	0.781988
P0551	R14587907|m.38456	S14575229|m.57131	0	0.0041	0.001	0
P0552	R14556380|m.14323	R14575063|m.30641	0	0	0.001	0
P0553	R14557660|m.15647	R14548195|m.6133	0.0532	0.2832	0.18775	0.128915
P0554	R14608884|m.48119	R14559668|m.17639	0.0724	0.1311	0.55236	0.0298596
P0555	R14555232|m.13141	R14605454|m.46823	0.0086	0.0138	0.62509	0
P0556	R14550616|m.8402	R14553629|m.11477	0.0588	0.3282	0.1793	0.115981
P0557	R14566663|m.24119	R14548800|m.6683	0	0	0.40373	0
P0558	R14607349|m.47536	R14594547|m.42024	0	0	0.31965	0
P0559	R14561849|m.19707	R14554933|m.12828	0.0392	0.2883	0.13586	0.202733
P0560	R14604901|m.46635	S14842701|m.63284	0	0.0064	0.001	0
P0561	R14584875|m.36816	R14554976|m.12869	0	0.0052	0.001	0.00662261
P0562	J14654954|m.2104	R14565655|m.23219	0	0	0.001	0
P0563	R14589799|m.39535	R14592041|m.40718	0.0455	0.3488	0.13043	0.0818147
P0564	R14549226|m.7048	R14555093|m.12995	0.1199	0.2958	0.4052	0.0857358
P0565	R14572580|m.28890	R14558637|m.16605	0.1505	0.3815	0.39445	0.100335
P0566	R14562660|m.20496	R14596999|m.43188	0.0009	0.0071	0.12584	0
P0567	R14604268|m.46356	R14563018|m.20843	0	0	0.001	0
P0568	S14682050|m.59184	R14584728|m.36730	0	0.0036	0.001	0
P0569	R14559655|m.17626	R14555048|m.12952	0.1399	0.2951	0.47394	0.0778773
P0570	R14624353|m.52540	R14598822|m.44000	1.4038	14.8925	0.09427	0.87701
P0571	S14807688|m.62252	R14582111|m.35213	0	0	0.40193	0
P0572	R14595322|m.42411	R14570512|m.27358	0.5399	67.1482	0.00804	0.804719
P0573	R14563435|m.21235	S14649100|m.58568	0	0	0.001	0
P0574	J14657113|m.2159	R14573796|m.29786	0.0006	0	99	0
P0575	J14570410|m.405	R14601249|m.45088	0	0	0.001	0
P0576	R14560151|m.18131	J14580532|m.594	0	0	0.33278	0
P0577	S14747345|m.60491	R14559770|m.17738	0.0087	0.0099	0.87796	0
P0578	R14577108|m.32057	R14573784|m.29775	0.0899	0.605	0.14862	0.213042
P0579	R14586545|m.37705	R14562739|m.20554	0.0318	0.3321	0.09561	0.108862
P0580	R14569340|m.26426	R14601934|m.45386	0.1628	0.4697	0.34661	0.191791
P0581	R14590070|m.39662	R14554839|m.12714	0.0723	0.3019	0.23951	0.101356
P0582	J14680568|m.2656	R14567199|m.24583	0	0	0.40192	0
P0583	R14550810|m.8583	R14553722|m.11576	0.0553	1.834	0.03014	0.690089
P0584	R14561938|m.19779	R14557031|m.15015	0.2821	1.1802	0.23906	0.498167
P0585	R14552198|m.9985	R14558181|m.16181	0.0898	0.3041	0.29516	0.0646059
P0586	S14666040|m.58873	R14586451|m.37653	0.0835	0.3196	0.26139	0.126456
P0587	R14611959|m.49221	R14586361|m.37595	0.01	0.0512	0.19578	0.0185206
P0588	R14604655|m.46521	R14567047|m.24464	0.2913	1.4907	0.19539	0.476004
P0589	R14582984|m.35772	R14558921|m.16882	0.0279	0.2943	0.09467	0.082605
P0590	R14575848|m.31170	S14691894|m.59380	0	0	0.40199	0
P0591	R14607608|m.47627	R14580157|m.34018	0.0013	0.0073	0.17984	0.0046512
P0592	R14608242|m.47875	R14569417|m.26482	0.0117	0.0133	0.8794	0
P0593	S14562411|m.56894	R14560155|m.18137	0.0119	0.22	0.05396	0.0526803
P0594	R14549502|m.7292	R14552874|m.10676	0.1779	0.4205	0.42314	0.18273
P0595	R14572648|m.28934	S14885059|m.64497	0	0	0.001	0
P0596	R14579715|m.33755	R14623229|m.52300	0.0001	0.1244	0.001	0.0779352
P0597	S14842497|m.63272	R14603586|m.46059	0.0433	0.3063	0.14125	0.0907999
P0598	R14602444|m.45605	S14877175|m.64263	0.149	0.1219	1.22281	0.0196104
P0599	R14562429|m.20270	R14562580|m.20430	0.0774	0.3414	0.22684	0.178805
P0600	R14612649|m.49439	R14573759|m.29748	0.0766	0.2373	0.32288	0.0942003
P0601	R14579391|m.33538	R14580755|m.34401	0.0893	0.4663	0.19145	0.236892
P0602	R14580700|m.34373	S14802188|m.62085	0.0022	0.0075	0.30052	0
P0603	R14588308|m.38695	R14578582|m.33046	0	0	0.40201	0
P0604	S14579810|m.57212	S14775069|m.61261	0.1703	0.3291	0.51751	0.0695564
P0605	R14574611|m.30351	R14584247|m.36460	0.0862	0.3521	0.24472	0.107556
P0606	R14615227|m.50237	R14552988|m.10797	0.2528	44.9536	0.00562	1.47876
P0607	R14558680|m.16642	R14576873|m.31884	0.0841	0.3043	0.27624	0.125657
P0608	R14555761|m.13692	R14551151|m.8901	0.0067	0.0812	0.08199	0.0484249
P0609	R14567300|m.24667	R14585046|m.36894	0	0	0.001	0
P0610	R14565417|m.23003	S14768200|m.61064	0.0024	0.0069	0.34145	0
P0611	S14846732|m.63391	R14558868|m.16831	0.2443	0.4644	0.52602	0
P0612	R14567585|m.24942	R14577603|m.32419	0.0905	0.1604	0.56428	0.0480369
P0613	S14869670|m.64075	R14555452|m.13360	0	0	0.001	0
P0614	R14573778|m.29767	R14557279|m.15255	0.0019	0.0067	0.28069	0.0102568
P0615	J14720375|m.3216	R14562634|m.20471	0	0	0.40189	0
P0616	R14571221|m.27841	R14621004|m.51779	0.5542	73.1214	0.00758	99
P0617	R14552584|m.10399	R14550476|m.8240	0.1086	0.4837	0.22448	0.180001
P0618	R14699384|m.55846	R14566820|m.24265	0.1123	0.1871	0.60053	0.0217426
P0619	R14552694|m.10503	J14663402|m.2300	0.1781	0.5826	0.30566	0.125657
P0620	R14561478|m.19367	R14561911|m.19755	0.0387	0.2582	0.14982	0.0796789
P0621	R14557536|m.15519	R14549626|m.7419	0	0	0.40174	0
P0622	R14569307|m.26396	R14565969|m.23504	0.0835	0.3416	0.24441	0.13374
P0623	S14700458|m.59539	R14573717|m.29712	0.3485	2.4146	0.14432	0.564233
P0624	S14811332|m.62385	R14554315|m.12164	0.2236	0.3693	0.60553	0.0384805
P0625	R14579123|m.33377	R14555900|m.13818	0.1083	0.3567	0.30378	0.149758
P0626	S14552596|m.56701	R14559386|m.17324	0.0408	0.3013	0.13535	0.132947
P0627	S14634337|m.58273	R14577753|m.32513	0.027	0.0388	0.69702	0
P0628	R14568481|m.25725	R14611492|m.49089	0.0083	0.0537	0.15409	0.0412605
P0629	R14561130|m.19028	S14619724|m.57983	0.0304	0.0341	0.89169	0
P0630	R14553681|m.11526	R14577203|m.32123	0	0	0.40184	0
P0631	S14840684|m.63226	R14558603|m.16573	0.0696	0.1681	0.41436	0.0224757
P0632	R14571993|m.28427	R14619567|m.51457	0.4434	40.3201	0.011	1.35403
P0633	R14564447|m.22128	R14589209|m.39189	0.0029	0	99	0
P0634	J14762473|m.3789	R14577043|m.32014	0.0022	0.0073	0.30912	0
P0635	R14555745|m.13669	R14580440|m.34209	0.1674	0.5242	0.3193	0.159227
P0636	R14558314|m.16294	J14742550|m.3484	0	0	0.40196	0
P0637	R14549132|m.6965	R14553209|m.11028	0.0198	0.28	0.07088	0.101799
P0638	S14551849|m.56692	R14592196|m.40815	0.617	13.4102	0.04601	0.518046
P0639	R14582538|m.35489	S14560409|m.56857	0	0	0.40189	0
P0640	R14578813|m.33185	J14639879|m.1785	0	0.0077	0.001	0
P0641	S14564576|m.56939	R14578147|m.32793	0	0	0.4019	0
P0642	R14587099|m.38015	R14568446|m.25691	0.5342	3.5273	0.15145	99
P0643	R14580536|m.34271	R14554676|m.12544	0.0628	0.3061	0.20504	0.109527
P0644	R14596265|m.42835	R14573876|m.29837	0.004	0.011	0.36358	0
P0645	R14553433|m.11270	R14579995|m.33922	0.2579	1.6383	0.15741	0.763028
P0646	R14598612|m.43907	S14664987|m.58851	0.0835	0.407	0.20518	0.113966
P0647	R14585866|m.37344	R14551130|m.8876	0	0	0.39799	0
P0648	R14614451|m.49996	R14549089|m.6935	0.4362	64.271	0.00679	1.57494
P0649	J14671626|m.2466	S14848726|m.63446	0	0	0.26512	0
P0650	R14547733|m.5737	R14553297|m.11126	0.0539	0.465	0.11584	0.17682
P0651	J14645888|m.1926	R14552927|m.10719	0	0	0.34473	0
P0652	R14549339|m.7144	R14563517|m.21309	0.0127	0.1784	0.07093	0.0476551
P0653	S14556770|m.56788	S14586569|m.57328	0	0	0.03023	0
P0654	R14563445|m.21242	R14552945|m.10750	0.3754	5.5822	0.06724	1.31052
P0655	R14557535|m.15516	R14547069|m.5069	0.0026	0.0195	0.13151	0.0117652
P0656	R14557575|m.15559	R14594456|m.41975	0.054	0.3219	0.16763	0.132076
P0657	R14560251|m.18237	R14567069|m.24482	0.0362	0.1864	0.1943	0.0333457
P0658	S14739600|m.60339	S14752892|m.60599	0	0	0.4058	0
P0659	R14575394|m.30863	R14554981|m.12875	0.2159	0.3017	0.71543	0.0158743
P0660	R14576986|m.31969	R14550798|m.8573	0.0102	0.7516	0.01354	0.220156
P0661	R14574039|m.29952	R14565051|m.22670	0.0479	0.2249	0.21312	0.101262
P0662	R14582043|m.35162	R14564848|m.22470	0.0921	0.269	0.34253	0.0820804
P0663	R14587296|m.38127	R14604541|m.46454	0.0023	0.0129	0.18117	0
P0664	S14725620|m.60070	R14588307|m.38692	0	0	0.001	0
P0665	R14555302|m.13203	R14593875|m.41683	0.065	0.2639	0.24626	0.0592408
P0666	J14550380|m.86	R14561819|m.19675	0	0	0.40188	0
P0667	R14615670|m.50368	R14554470|m.12353	0.3175	4.7015	0.06753	1.1816
P0668	R14546649|m.4630	S14769061|m.61092	0.1195	0.1899	0.62944	0.0751411
P0669	R14563008|m.20830	R14583050|m.35819	0.0402	0.3139	0.12821	0.066424
P0670	R14555880|m.13797	R14547970|m.5950	0.051	0.4314	0.11816	0.141283
P0671	S14781989|m.61441	R14584565|m.36641	0	0	0.001	0
P0672	R14546714|m.4703	R14549494|m.7283	0.0805	0.3053	0.26378	0.104546
P0673	R14582549|m.35496	S14897280|m.65063	0.0406	0.1204	0.3371	0.023081
P0674	R14567514|m.24876	R14589389|m.39306	0	0	0.001	0
P0675	R14583511|m.36084	R14559113|m.17053	0.1127	0.2295	0.49109	0.168236
P0676	S14703077|m.59596	R14594648|m.42103	0	0	0.40189	0
P0677	R14564880|m.22498	R14593885|m.41688	0.1605	0.444	0.36144	0.263047
P0678	R14553438|m.11274	R14592498|m.40976	0.0454	0.2797	0.16244	0.0246964
P0679	S14777633|m.61331	R14552750|m.10559	0.0842	0.0606	1.38998	0.0500417
P0680	J14740248|m.3456	R14593579|m.41535	0.0087	0.0001	99	0
P0681	R14570335|m.27211	R14552542|m.10357	0.0622	0.376	0.16529	0.111572
P0682	S14828030|m.62831	S14828031|m.62832	0	0	0.41057	0
P0683	R14561438|m.19324	R14563479|m.21277	0.0092	0.0786	0.11728	0.0454859
P0684	R14570036|m.26967	R14554007|m.11851	0.011	0.0407	0.26919	0
P0685	R14573154|m.29290	R14569812|m.26789	0.0988	0.3531	0.27976	0.157541
P0686	R14571769|m.28241	R14601144|m.45023	0	0	0.01076	0
P0687	J14639073|m.1760	J14591621|m.796	0	0	0.34378	0
P0688	R14649713|m.55265	R14606157|m.47087	0.0325	0.0003	99	0
P0689	R14555751|m.13676	R14577255|m.32170	0.1224	0.4173	0.2933	0.142126
P0690	R14557975|m.15962	R14610427|m.48723	0.0604	0.0673	0.89768	0
P0691	R14559423|m.17366	R14561981|m.19817	0.0568	0.3821	0.14856	0.165559
P0692	R14550600|m.8384	R14557670|m.15660	0.0377	0.2534	0.14881	0.100335
P0693	R14616300|m.50537	R14568295|m.25549	0.0082	0.0175	0.47053	0
P0694	R14593993|m.41739	S14676466|m.59075	0	0	0.001	0
P0695	R14568489|m.25731	R14554155|m.12011	0.0715	0.2843	0.25142	0.0920962
P0696	R14595562|m.42509	R14558967|m.16936	0.0229	0.0074	3.11473	0.01087
P0697	R14556582|m.14543	R14595641|m.42536	0.2923	1.6968	0.17227	0.804719
P0698	S14780325|m.61408	R14561643|m.19497	0	0	0.001	0
P0699	R14555798|m.13726	R14570021|m.26961	0.4815	31.7843	0.01515	1.28247
P0700	S1922505|m.65474	R14620732|m.51725	1.112	61.7418	0.01801	1.35403
P0701	R14557746|m.15729	R14559873|m.17832	0.0049	0.027	0.17947	0
P0702	S14549676|m.56659	R14556192|m.14150	0	0	0.40192	0
P0703	R14553784|m.11635	R14605630|m.46899	0.1343	0.1355	0.99108	0
P0704	S14853359|m.63587	R14659881|m.55547	0	0	0.40205	0
P0705	R14551227|m.8983	R14547363|m.5383	0.0158	0.1994	0.0793	0.0867555
P0706	S14789986|m.61680	R14566789|m.24238	0.0309	0.0596	0.518	0.014036
P0707	R14569517|m.26564	S14779083|m.61380	0.0229	0.0508	0.45075	0.013794
P0708	S14786078|m.61565	R14557877|m.15866	0	0	0.40405	0
P0709	R14554304|m.12146	R14650960|m.55314	0.0905	0.2348	0.3856	0.0733017
P0710	R14577174|m.32098	R14563468|m.21268	0	0.0094	0.001	0.0126589
P0711	R14612715|m.49455	R14625235|m.52721	0.1491	0.6018	0.24772	0.252721
P0712	R14557578|m.15569	R14565890|m.23438	0.0707	0.2862	0.24721	0.12836
P0713	R14583559|m.36107	S14872343|m.64138	0.0022	0.0048	0.45566	0
P0714	R14617031|m.50770	R14586441|m.37645	0.0028	0	99	0
P0715	R14560155|m.18136	R14566335|m.23825	0.0317	0.2815	0.1126	0.0472048
P0716	R14602248|m.45527	R14571780|m.28250	0.3772	66.3161	0.00569	0.843199
P0717	R14602427|m.45601	R14674865|m.55709	0	0.0093	0.001	0
P0718	R14574654|m.30382	S14612283|m.57828	0	0	0.001	0
P0719	S14610285|m.57790	R14582338|m.35355	0.1231	0.4501	0.27338	0.163198
P0720	R14577952|m.32649	R14557178|m.15165	0.0692	0.1328	0.52104	0.0144938
P0721	S14891715|m.64784	R14569115|m.26246	0	0	0.40175	0
P0722	R14549684|m.7470	R14554924|m.12818	0.0819	0.2447	0.33478	0.177273
P0723	R14576665|m.31737	R14585335|m.37066	0.127	0.3423	0.37103	0.110706
P0724	R14573581|m.29608	R14558409|m.16384	0.108	0.4401	0.24539	0.171299
P0725	R14570072|m.26995	J14608695|m.1149	0	0	0.40198	0
P0726	R14565157|m.22771	R14596312|m.42864	0.0078	0.0028	2.74591	0
P0727	R14560239|m.18215	R14557713|m.15693	0.0462	0.2628	0.17588	0.0681682
P0728	R14582315|m.35335	R14635895|m.54334	0	0	0.40183	0
P0729	R14571702|m.28195	R14572351|m.28707	0.0685	0.3152	0.21737	0.142126
P0730	R14577534|m.32380	R14595872|m.42641	0.0555	0.2904	0.19126	0.0362478
P0731	R14585766|m.37292	S14573174|m.57096	0.0538	0.0894	0.60115	0.0333457
P0732	R14550910|m.8682	R14555600|m.13520	0.1018	0.3122	0.32615	0.079112
P0733	R14571121|m.27776	S14794107|m.61824	0	0	0.40191	0
P0734	R14613815|m.49808	S14764419|m.60933	0.0505	0.1853	0.27256	0.0897928
P0735	R14553853|m.11699	R14559635|m.17608	0.0634	0.2315	0.27397	0.083527
P0736	R14548554|m.6420	R14558358|m.16338	0.0685	0.3113	0.22011	0.159569
P0737	R14551422|m.9188	R14562246|m.20092	0.0687	0.3809	0.1803	0.161387
P0738	R14589037|m.39101	R14565785|m.23340	0.0082	0.0153	0.5384	0.0121957
P0739	R14600694|m.44811	R14569873|m.26834	0.0538	0.2887	0.18635	0.072591
P0740	R14587140|m.38042	R14607576|m.47622	0.0874	0.2568	0.34014	0.0938417
P0741	R14627385|m.53151	R14558729|m.16682	0.1123	0.1237	0.90726	0.0289936
P0742	R14590687|m.39964	S14861179|m.63801	0.3051	3.1044	0.09828	0.804719
P0743	J14648606|m.1977	R14567596|m.24953	0	0	0.001	0
P0744	J14679268|m.2635	R14561523|m.19393	0.1401	0.1963	0.71385	0.037993
P0745	R14552388|m.10181	R14554862|m.12740	0.0806	0.193	0.41763	0.0864214
P0746	R14556595|m.14560	R14590310|m.39777	0.0032	0.0062	0.52536	0
P0747	R14556061|m.13996	R14576699|m.31765	0.7171	78.4207	0.00914	0.423649
P0748	S14894870|m.64925	R14572688|m.28962	0	0.0069	0.001	0.00884979
P0749	R14574490|m.30268	R14616676|m.50669	0.0044	0	99	0
P0750	R14581217|m.34672	R14581133|m.34624	0.0641	0.2762	0.23217	0.119117
P0751	R14563427|m.21227	R14556583|m.14545	0.073	0.4098	0.17816	0.166947
P0752	R14555138|m.13051	R14609449|m.48348	0	0	0.40195	0
P0753	J14691590|m.2864	R14583197|m.35900	0	0	0.40208	0
P0754	S14754876|m.60639	R14561989|m.19827	0	0	0.40182	0
P0755	R14559677|m.17653	R14571658|m.28169	0.1641	0.3722	0.4409	0.108862
P0756	R14548287|m.6208	R14550840|m.8611	0.0733	0.3129	0.23436	0.111572
P0757	R14587249|m.38108	R14558016|m.15998	0	0.005	0.001	0
P0758	J14663606|m.2312	R14549064|m.6914	0	0	0.001	0
P0759	R14606549|m.47252	R14569989|m.26933	0.0027	0.0095	0.28782	0
P0760	R14591890|m.40636	R14582459|m.35441	0.0945	0.3173	0.29783	0.105655
P0761	R14553403|m.11234	R14556021|m.13953	0.0347	0.249	0.13927	0.117935
P0762	R14604010|m.46241	S14791432|m.61724	0.0797	0.2814	0.28344	0.0625816
P0763	R14607763|m.47696	R14572475|m.28814	0.0056	0.0245	0.22804	0.0196104
P0764	J14605691|m.1089	J14595042|m.857	0.0021	0	99	0
P0765	S14829822|m.62885	R14560804|m.18706	0.0625	0.3199	0.19551	0.112623
P0766	R14554496|m.12375	R14578950|m.33266	0	0.0071	0.001	0
P0767	R14553644|m.11494	R14592793|m.41128	0	0	0.40196	0
P0768	R14569579|m.26627	R14552024|m.9803	0.4015	6.4503	0.06224	1.81879
P0769	R14553459|m.11296	R14556834|m.14814	0.0791	0.3491	0.22649	0.104729
P0770	R14576533|m.31648	R14579280|m.33465	0.1615	0.3916	0.41234	0.177517
P0771	R14563806|m.21563	R14560290|m.18265	0.0991	0.4058	0.24407	0.15862
P0772	R14604464|m.46419	R14554001|m.11845	0.072	0.198	0.36382	0.0526803
P0773	R14549299|m.7111	R14560562|m.18488	0.0908	0.4924	0.18432	0.203218
P0774	R14649007|m.55238	R14580229|m.34069	0	0	0.001	0
P0775	R14603744|m.46136	R14564347|m.22041	0.2594	1.9439	0.13346	0.346574
P0776	J14750947|m.3636	R14577991|m.32686	0.0326	0.0511	0.63902	0.0285792
P0777	R14553301|m.11130	R14551854|m.9623	0.1152	0.4131	0.27873	0.112542
P0778	R14596699|m.43066	S14640368|m.58394	0	0.0038	0.001	0
P0779	R14582497|m.35462	S14884527|m.64484	0	0	0.001	0
P0780	R14602526|m.45627	R14585680|m.37239	0.0053	0.0087	0.61408	0
P0781	R14558937|m.16895	R14607816|m.47712	0	0	1.9499	0
P0782	R14616145|m.50500	R14560586|m.18510	0.0147	0.0001	99	0
P0783	R14575964|m.31243	R14585432|m.37108	0.0261	0.0522	0.4994	0
P0784	S14375237|m.56365	S14760532|m.60808	0.29	64.6246	0.00449	1.17352
P0785	R14554611|m.12486	R14632340|m.53933	0	0	0.40182	0
P0786	R14590921|m.40090	R14604293|m.46360	0	0	0.001	0
P0787	S14695289|m.59448	S14642461|m.58430	0	0	0.001	0
P0788	R14571832|m.28301	R14605949|m.47016	0.0064	0.0001	99	0
P0789	R14569246|m.26346	R14546723|m.4712	0.363	2.7509	0.13198	0.804719
P0790	R14555399|m.13304	R14605602|m.46886	0.059	0.3714	0.15891	0.132962
P0791	R14562048|m.19895	R14609357|m.48312	0.0095	0.0335	0.28513	0
P0792	R14603687|m.46115	R14562910|m.20725	0	0.0034	0.001	0
P0793	R14554003|m.11847	R14569879|m.26837	0.0002	0.1836	0.001	0.083527
P0794	R14584144|m.36416	R14643842|m.54972	0.003	0	99	0
P0795	R14584901|m.36830	R14554956|m.12848	0	0.0237	0.001	0.0303123
P0796	R14561354|m.19241	S14590218|m.57391	0.0426	0.0431	0.98773	0
P0797	R14563933|m.21686	R14549018|m.6883	0.018	0.3783	0.0476	0.153742
P0798	R14601203|m.45060	R14583347|m.35974	0.2078	0.3736	0.55636	0
P0799	S14618126|m.57953	R14602965|m.45794	0	0	0.40185	0
P0800	R14580202|m.34048	R14595447|m.42456	0.2902	0.3988	0.72776	0.0484249
P0801	R14569463|m.26530	S14561045|m.56864	0	0	0.001	0
P0802	R14590584|m.39899	R14556613|m.14579	0	0	0.402	0
P0803	S14881105|m.64365	R14567196|m.24578	0.0047	0.0094	0.49868	0
P0804	S6672560|m.65576	R14569522|m.26568	0.1111	2.6156	0.04247	0.903399
P0805	R14563591|m.21383	S14767875|m.61055	0.0075	0.0001	99	0
P0806	R14546513|m.4495	R14554577|m.12448	0.0314	0.3769	0.08337	0.18265
P0807	R14561905|m.19750	S14731221|m.60193	0	0	0.001	0
P0808	S14760366|m.60800	R14570771|m.27541	0.0026	0.0054	0.47535	0
P0809	R14585985|m.37413	R14572068|m.28483	0.0579	0.2558	0.22622	0.115901
P0810	R14572797|m.29045	R14567899|m.25208	0.0815	0.3258	0.25007	0.104675
P0811	S14488400|m.56484	R14555067|m.12965	0.1343	0.3095	0.4339	0.094621
P0812	R14598205|m.43728	R14570664|m.27472	0	0	0.33701	0
P0813	R14617321|m.50852	R14601297|m.45111	1.2168	85.9383	0.01416	0.708533
P0814	S14668217|m.58912	R14573062|m.29224	0	0.0302	0.001	0.037993
P0815	R14558033|m.16017	R14587649|m.38324	0.1078	0.0574	1.87996	0
P0816	R14571587|m.28109	R14547738|m.5741	0.0371	0.0259	1.42996	0
P0817	R14610939|m.48897	R14577315|m.32221	0.0098	0.015	0.65214	0
P0818	R14578857|m.33216	J14639247|m.1768	0	0.0168	0.001	0
P0819	R14608773|m.48056	R14579629|m.33701	0.0083	0.0366	0.22707	0.0263219
P0820	R14561266|m.19161	R14555409|m.13315	0.041	0.305	0.13448	0.137218
P0821	R14559470|m.17427	R14568064|m.25349	0.0049	0	99	0
P0822	R14581130|m.34621	R14562748|m.20569	0.2031	0.371	0.54742	0.0839174
P0823	R14560889|m.18796	R14605921|m.47005	0.0034	0	99	0
P0824	R14642513|m.54895	R14580523|m.34260	0	0	0.39544	0
P0825	R14582064|m.35180	R14550836|m.8606	0	0	0.40343	0
P0826	R14579796|m.33802	S14576207|m.57150	0	0	0.001	0
P0827	R14547229|m.5232	R14573518|m.29572	0.0341	0.3619	0.09422	0.144946
P0828	R14585053|m.36895	R14569558|m.26611	0	0.0157	0.001	0
P0829	R14560518|m.18448	R14553640|m.11487	0.0743	0.3255	0.22833	0.126189
P0830	R14554918|m.12806	R14558002|m.15984	0.0921	0.2467	0.37344	0.0904716
P0831	S14280765|m.56265	R14554783|m.12650	0.1278	0.4221	0.30271	0.136647
P0832	R14591233|m.40270	S14729169|m.60152	0	0	0.39326	0
P0833	S14883685|m.64457	R14571106|m.27768	0.0211	0.0382	0.55245	0
P0834	S14710563|m.59751	R14554504|m.12382	0.0008	0.0079	0.10759	0.00495054
P0835	R14620862|m.51745	R14620864|m.51746	0.7637	6.5868	0.11594	0.435919
P0836	R14550783|m.8559	R14546786|m.4777	0.0077	0.0286	0.27014	0.0151527
P0837	R14580339|m.34138	R14578902|m.33236	0.0967	0.4219	0.22933	0.15114
P0838	S14867271|m.64004	S14740587|m.60355	0.3559	15.3886	0.02313	0.834579
P0839	R14557070|m.15055	J14626539|m.1493	0	0	0.40188	0
P0840	R14569123|m.26253	R14572747|m.29015	0.1104	0.3769	0.29287	0.124348
P0841	R14569253|m.26354	S14608596|m.57759	0.0551	0.0978	0.56369	0
P0842	R14569710|m.26707	R14654711|m.55440	0.0095	0.0543	0.17543	0.0326203
P0843	R14593269|m.41379	R14563164|m.20971	0.0203	0.0374	0.54164	0
P0844	R14606586|m.47273	S14566399|m.56967	0.0014	0.0263	0.05466	0
P0845	R14547655|m.5665	R14546591|m.4578	0.0002	0.2488	0.001	0.0911608
P0846	R14569119|m.26249	R14565452|m.23038	0.0587	0.2071	0.28329	0.0658846
P0847	S14135192|m.56149	R14559652|m.17624	0.9001	72.6816	0.01238	0.763028
P0848	R14600492|m.44714	S14810662|m.62352	0	0	0.40188	0
P0849	R14576164|m.31382	R14661279|m.55566	0.0092	0.027	0.33994	0.00877215
P0850	R14560798|m.18702	R14592956|m.41217	0.0052	0.016	0.3243	0
P0851	R14554122|m.11975	R14575073|m.30648	0.0509	0.2665	0.19115	0.101614
P0852	S14550023|m.56661	R14627900|m.53246	0	0	0.40191	0
P0853	R14580736|m.34390	R14562565|m.20418	0.0389	0.0313	1.23985	0
P0854	R14589459|m.39348	R14624403|m.52550	0	0	0.40322	0
P0855	R14585025|m.36877	R14557982|m.15969	0.0717	0.2748	0.26089	0.0700444
P0856	R14561818|m.19674	R14559186|m.17138	0.0749	0.2324	0.3224	0.0845382
P0857	J14655402|m.2117	R14564309|m.22004	0	0	0.40196	0
P0858	R14565324|m.22920	J14646871|m.1948	0	0	0.001	0
P0859	R14603986|m.46237	R14572898|m.29112	0.1599	0.385	0.41532	0.141283
P0860	R14597911|m.43612	R14582348|m.35367	0.1408	0.0608	2.31731	0.0229926
P0861	R14550780|m.8557	R14560580|m.18502	0.1312	0.3277	0.40031	0.126994
P0862	R14634934|m.54216	S14791758|m.61734	0	0	0.001	0
P0863	R14553573|m.11420	R14591310|m.40304	0.3935	65.7375	0.00599	99
P0864	S14870558|m.64093	R14586577|m.37730	0	0	0.001	0
P0865	R14568046|m.25334	S14604905|m.57687	0.0062	0.0134	0.46254	0.0163949
P0866	R14628421|m.53348	R14563249|m.21051	0.1404	0.4793	0.29295	0.15114
P0867	R14570076|m.26998	R14548446|m.6338	0.0435	0.2329	0.18664	0.100335
P0868	R14547433|m.5441	R14546456|m.4428	0.3771	1.3134	0.28713	1.16119
P0869	R14563634|m.21418	R14557810|m.15803	0.0738	0.0968	0.76268	0.0243951
P0870	R14571017|m.27707	R14557863|m.15854	0.1632	0.416	0.39226	0.120776
P0871	R14568222|m.25488	R14572176|m.28562	0.0388	0.2922	0.13294	0.037054
P0872	R14548393|m.6292	R14548233|m.6164	0.0071	0.306	0.02321	0.133233
P0873	R14563976|m.21716	J14664184|m.2321	0.4955	0.6928	0.71521	0.070291
P0874	R14569513|m.26558	R14559974|m.17939	0.0949	0.2974	0.31927	0.0860487
P0875	S14891783|m.64786	S14891783|m.64785	0.0519	0.0361	1.43852	0.0111116
P0876	R14613551|m.49723	R14599127|m.44118	0.0228	0.069	0.33014	0.0147069
P0877	R14589690|m.39471	R14557165|m.15156	0.0566	0.2521	0.22439	0.0635776
P0878	R14553044|m.10862	R14552253|m.10033	0.0403	0.3	0.13418	0.116223
P0879	R14625453|m.52765	R14556138|m.14102	0	0.0194	0.001	0.0263219
P0880	R14585243|m.37017	R14559843|m.17804	0.002	0.0578	0.03409	0.0246964
P0881	R14573878|m.29838	S14732161|m.60215	0	0	0.001	0
P0882	R14590328|m.39787	R14562862|m.20677	0.2195	1.639	0.13394	0.394229
P0883	J14742651|m.3488	R14600444|m.44687	0	0	0.2236	0
P0884	S14667504|m.58897	R14604358|m.46383	0	0	0.001	0
P0885	R14594918|m.42228	S14736829|m.60295	0.0317	0.0376	0.84398	0
P0886	R14564675|m.22329	R14584923|m.36843	0.087	0.3038	0.28636	0.109345
P0887	R14569147|m.26269	R14554390|m.12245	0.5256	63.0945	0.00833	1.83178
P0888	R14547450|m.5461	R14547233|m.5237	0.0682	0.3386	0.20127	0.127967
P0889	R14625578|m.52777	R14653024|m.55385	0	0	0.24777	0
P0890	R14576624|m.31715	J14710043|m.3081	0	0.0141	0.001	0.00970904
P0891	R14583984|m.36319	R14563724|m.21495	0.0788	0.3533	0.22319	0.104729
P0892	R14557480|m.15455	R14569039|m.26182	0.0775	0.3158	0.24545	0.110271
P0893	S14883914|m.64470	S14850484|m.63506	0	0	0.40187	0
P0894	R14561294|m.19184	R14585641|m.37221	0.2591	6.7539	0.03837	0.854761
P0895	R14548700|m.6587	R14546694|m.4679	0.0242	2.506	0.00967	0.94856
P0896	R14581199|m.34658	R14628084|m.53297	0.0212	0.0504	0.42165	0.0392358
P0897	R14550315|m.8103	R14553614|m.11462	0.0702	0.3859	0.18192	0.134527
P0898	R14547137|m.5123	R14547466|m.5476	0.1401	0.3609	0.3881	0.132346
P0899	R14550677|m.8469	R14553093|m.10912	0.1125	0.3749	0.29999	0.190507
P0900	R14571719|m.28213	S14898248|m.65190	0.0542	0.2107	0.25703	0.0682878
P0901	R14548470|m.6358	R14554725|m.12594	0.1307	0.3605	0.36249	0.178337
P0902	R14577578|m.32406	R14548704|m.6591	0.0216	0.0147	1.47118	0.0135143
P0903	S14717257|m.59885	R14597480|m.43396	0	0	0.001	0
P0904	S14647175|m.58532	R14562949|m.20771	0.1422	0.3105	0.45785	0.114787
P0905	R14548683|m.6574	R14567403|m.24769	0.1574	1.5355	0.10248	0.609079
P0906	R14604445|m.46413	R14599317|m.44206	0.0432	0.3888	0.11114	0.158019
P0907	R14613030|m.49564	R14582211|m.35258	0.0711	0.3325	0.21389	0.1244
P0908	R14560554|m.18482	R14574091|m.29983	0.0623	0.2252	0.27665	0.0891241
P0909	R14550370|m.8160	R14574521|m.30288	0.0147	0.3157	0.04663	0.120581
P0910	J14678067|m.2610	R14564790|m.22424	0	0	0.40189	0
P0911	S14615052|m.57885	R14604544|m.46455	0	0	0.001	0
P0912	R14598813|m.43995	R14593632|m.41565	0	0	0.001	0
P0913	R14601329|m.45126	R14555866|m.13782	0.4898	5.9255	0.08267	0.709191
P0914	R14553580|m.11427	R14557399|m.15373	0.0516	0.2545	0.20264	0.104729
P0915	R14623031|m.52260	R14607892|m.47740	0.5008	2.6483	0.18911	0.624447
P0916	R14618363|m.51132	R14572286|m.28655	0	0	0.39589	0
P0917	R14563159|m.20968	R14623948|m.52448	0	0	0.40181	0
P0918	R14604524|m.46447	S14757954|m.60721	0.0028	0.0039	0.70944	0
P0919	R14569156|m.26275	R14588158|m.38580	0.0126	0.0001	99	0
P0920	R14598575|m.43898	S14654786|m.58666	0.0148	0.0184	0.80647	0
P0921	R14547257|m.5262	R14546686|m.4672	0.0388	1.0991	0.03529	0.564233
P0922	R14575738|m.31111	S14734046|m.60246	0.0974	0.2843	0.34242	0.125657
P0923	R14557940|m.15927	R14568965|m.26114	0.0406	0.2286	0.17771	0.0762898
P0924	J14675414|m.2545	S14590173|m.57389	0	0	0.40199	0
P0925	R14609019|m.48171	R14573392|m.29490	0.0017	0.0182	0.09088	0
P0926	J14546445|m.5	R14606461|m.47215	0	0	0.40189	0
P0927	S14816173|m.62522	S14768301|m.61067	0	0	4.51348	0
P0928	R14547661|m.5673	R14549070|m.6920	0.0815	0.2331	0.34943	0.0635776
P0929	R14570377|m.27243	R14567902|m.25211	0.1723	0.6004	0.28706	0.30952
P0930	R14549679|m.7459	R14563220|m.21022	0.0397	0.3568	0.11115	0.109527
P0931	R14558755|m.16705	R14550715|m.8506	0.0575	0.2979	0.19285	0.125657
P0932	R14582821|m.35662	S14574789|m.57122	0	0	0.001	0
P0933	R14553724|m.11580	R14559080|m.17028	0.0049	0.0135	0.36025	0
P0934	R14547720|m.5726	R14551033|m.8802	0.0885	0.2723	0.32504	0.121281
P0935	R14556929|m.14913	R14550007|m.7784	0.0709	0.3319	0.21368	0.0888406
P0936	R14590439|m.39826	S14873403|m.64178	0	0.0063	0.001	0.00826465
P0937	R14552614|m.10429	R14595338|m.42420	0.0044	0.0067	0.64957	0
P0938	S14754935|m.60642	R14609048|m.48179	0	0	0.40182	0
P0939	R14582702|m.35579	R14572372|m.28728	0	0	0.40197	0
P0940	R14578097|m.32757	S14653180|m.58642	0.0438	0.0931	0.47067	0
P0941	R14550368|m.8159	R14554153|m.12008	0.0097	0.2434	0.03985	0.0847091
P0942	R14598371|m.43813	R14636324|m.54380	0.1459	0.2774	0.52579	0.102926
P0943	R14594608|m.42065	S14781855|m.61438	1.0291	74.2966	0.01385	99
P0944	R14607513|m.47600	S14866894|m.63988	0.513	12.216	0.04199	1.63542
P0945	R14561063|m.18956	R14588050|m.38523	0.1166	0.2765	0.42162	0.116223
P0946	R14559808|m.17777	R14560042|m.18008	0.056	0.2873	0.19502	0.16682
P0947	R14625817|m.52827	R14576690|m.31752	1.0127	67.8174	0.01493	0.847298
P0948	S14811997|m.62402	R14560919|m.18820	0.003	0.0269	0.1133	0
P0949	R14602181|m.45479	R14555439|m.13346	0.0027	0	99	0
P0950	R14575461|m.30907	R14588491|m.38808	0.0831	0.6121	0.13578	0.263173
P0951	R14546564|m.4553	R14576476|m.31601	0.1762	1.2063	0.14603	0.399254
P0952	R14573747|m.29737	R14562606|m.20450	0.044	0.3903	0.11276	0.0980574
P0953	R14562705|m.20520	R14598996|m.44059	0	0.0335	0.001	0.0136995
P0954	R14568170|m.25446	R14599198|m.44157	0.0611	0.2596	0.23557	0.0906732
P0955	R14551656|m.9431	R14552739|m.10553	0.2296	1.0188	0.22532	0.376555
P0956	R14566956|m.24386	R14576650|m.31731	0.0845	0.3722	0.22711	0.104546
P0957	R14571300|m.27897	R14580183|m.34037	0.0815	0.299	0.27246	0.0878163
P0958	R14626973|m.53063	R14616200|m.50513	0.3094	73.0112	0.00424	0.463993
P0959	R14560487|m.18423	R14565029|m.22644	0.0845	0.2887	0.29286	0.115556
P0960	R14550147|m.7910	R14549991|m.7774	0.0837	0.3156	0.26524	0.153983
P0961	R14547305|m.5320	R14551546|m.9335	0.0651	0.2956	0.22034	0.130142
P0962	R14560713|m.18617	J14682617|m.2699	0	0	1.40272	0
P0963	R14574031|m.29943	S14593642|m.57458	0	0.0014	0.001	0
P0964	R14582964|m.35756	S14729529|m.60165	0	0.0119	0.001	0.0111116
P0965	R14655212|m.55453	R14628143|m.53310	0	0	0.40186	0
P0966	R14593015|m.41254	S14888248|m.64600	0.0987	0.4045	0.2439	0.212079
P0967	R14553257|m.11082	R14614860|m.50119	0.0223	0.3055	0.07308	0.141174
P0968	R14559951|m.17916	R14552858|m.10660	0.086	0.2749	0.31274	0.122151
P0969	S14720913|m.59965	R14557287|m.15265	0.7648	68.5586	0.01116	0.693147
P0970	R14547336|m.5359	R14555748|m.13673	0.068	0.0858	0.79242	0.0259799
P0971	R14546819|m.4821	R14572515|m.28847	0.2104	0.4442	0.47371	0.104377
P0972	R14547254|m.5258	R14548736|m.6620	0.0442	0.2863	0.15433	0.141972
P0973	R14606749|m.47327	R14569666|m.26685	0.0588	0.3288	0.17891	0.127265
P0974	S14810318|m.62341	R14597144|m.43254	0	0	0.40189	0
P0975	J14654708|m.2099	R14550588|m.8374	0.0026	0	99	0
P0976	R14570020|m.26960	J14689544|m.2837	0	0	0.40185	0
P0977	R14561749|m.19604	R14596160|m.42784	0	0	0.54136	0
P0978	R14571485|m.28033	R14552516|m.10340	0.0041	0.027	0.15076	0.0217426
P0979	R14586950|m.37923	R14554116|m.11967	0	0	0.40196	0
P0980	R14686434|m.55785	R14565189|m.22803	0.0317	0.0409	0.77546	0
P0981	R14557238|m.15214	J14629470|m.1559	0	0	0.40209	0
P0982	R14696543|m.55832	R14612728|m.49460	0	0	0.32934	0
P0983	J14566864|m.344	R14552162|m.9933	0.0402	0.0491	0.81921	0.0125793
P0984	R14568263|m.25521	R14584038|m.36351	0.8135	66.7343	0.01219	0.812656
P0985	R14581540|m.34886	R14553001|m.10810	0.1223	0.4369	0.27983	0.156436
P0986	R14589366|m.39294	R14551497|m.9280	0.0059	0.0334	0.17572	0.0103096
P0987	R14577114|m.32060	R14610479|m.48741	0.0572	0.0834	0.68644	0.017859
P0988	R14554359|m.12216	R14563216|m.21017	0.0374	0.2873	0.13022	0.14484
P0989	R14569561|m.26615	R14571596|m.28120	0.0853	0.2364	0.36076	0.08447
P0990	R14566318|m.23809	R14564778|m.22415	0.0615	0.2635	0.23338	0.106653
P0991	R14558962|m.16930	R14551961|m.9740	0.0228	0.2403	0.09476	0.11756
P0992	R14635109|m.54245	R14573991|m.29913	0	0	0.001	0
P0993	R14583158|m.35879	R14568508|m.25749	0.0933	0.2995	0.31164	0.102834
P0994	R14588085|m.38546	R14553760|m.11616	0	0	0.39929	0
P0995	R14564423|m.22107	S14755241|m.60644	0	0	0.51472	0
P0996	S14645775|m.58508	R14646978|m.55145	0	0	0.04705	0
P0997	R14581521|m.34871	R14599640|m.44336	0.0642	0.2979	0.21563	0.102834
P0998	S14669400|m.58941	S14588921|m.57364	0	0	0.40209	0
P0999	R14561155|m.19058	R14565196|m.22807	0.9386	12.3359	0.07609	99
P1000	S14726420|m.60085	R14593939|m.41715	0.062	0.0556	1.1157	0.0431302
P1001	R14672832|m.55697	R14591570|m.40453	0.4021	3.0635	0.13127	0.960906
P1002	R14548613|m.6497	R14556998|m.14987	0.3475	5.8441	0.05946	0.346574
P1003	J14607366|m.1121	R14571278|m.27886	0.2232	0.1443	1.54676	0.0185206
P1004	R14580722|m.34385	R14570860|m.27598	0.2387	0.9727	0.2454	0.441508
P1005	R14556363|m.14309	R14551714|m.9483	0.0844	0.268	0.31475	0.050357
P1006	R14556791|m.14775	S14549105|m.56650	0.0525	0.3524	0.14898	0.140626
P1007	R14551867|m.9645	R14553142|m.10963	0.0501	0.3489	0.14349	0.111572
P1008	R14577450|m.32329	R14548950|m.6817	0.1176	0.3604	0.32629	0.0993825
P1009	R14586934|m.37911	R14569406|m.26474	0.0268	0.0229	1.16745	0
P1010	R14579208|m.33429	R14554665|m.12538	0	0.0033	0.001	0
P1011	R14556729|m.14709	R14575716|m.31091	0	0	0.43857	0
P1012	R14566771|m.24220	R14593014|m.41252	0	0.0021	0.001	0
P1013	R14546760|m.4755	R14547795|m.5787	0.0043	1.396	0.00307	0.641673
P1014	R14597354|m.43338	R14559343|m.17281	0.1212	0.2721	0.44544	0.183862
P1015	R14560093|m.18059	R14605461|m.46827	0	0	0.39271	0
P1016	R14553734|m.11590	R14577101|m.32053	0.0797	0.1857	0.42911	0.0425789
P1017	R14556364|m.14310	S14858273|m.63713	0	0	0.40193	0
P1018	S14790225|m.61685	R14583610|m.36135	0.0118	0.0147	0.79853	0
P1019	R14587160|m.38051	R14567495|m.24857	0.0186	0.0298	0.62391	0
P1020	R14576424|m.31566	R14577104|m.32056	0.2355	0.6334	0.37171	0.202733
P1021	S14704889|m.59632	R14570305|m.27188	0.0468	0.0626	0.74746	0.0252154
P1022	R14552996|m.10803	R14569542|m.26588	0.0613	0.2769	0.22134	0.126657
P1023	R14557109|m.15098	S14900211|m.65428	0	0.0114	0.001	0
P1024	R14583832|m.36257	R14560779|m.18690	0.0457	0.0633	0.72119	0.0250052
P1025	R14559002|m.16972	R14548729|m.6615	0.1525	0.4643	0.32838	0.107556
P1026	R14605697|m.46921	R14564126|m.21859	0	0	0.40204	0
P1027	R14594970|m.42258	R14576666|m.31739	0.0707	0.2367	0.29881	0.0764847
P1028	R14599761|m.44399	R14582848|m.35675	0.0064	0.0328	0.19508	0.01087
P1029	R14552202|m.9988	R14578083|m.32744	0.0908	0.5288	0.17177	0.189279
P1030	S14718861|m.59922	R14600243|m.44602	0	0.002	0.001	0
P1031	R14562763|m.20584	R14621956|m.52003	0.2205	0.2982	0.73938	0.10382
P1032	R14564952|m.22572	R14574608|m.30349	0.042	0.2573	0.16312	0.0819439
P1033	R14552417|m.10216	R14578488|m.32982	0.1896	0.8825	0.21489	0.317388
P1034	R14605938|m.47010	R14591041|m.40141	0	0	0.40021	0
P1035	R14601444|m.45178	S14777752|m.61334	0.0009	0.0037	0.25156	0.00476194
P1036	R14574494|m.30269	R14589230|m.39207	0.3123	1.8513	0.16867	0.67384
P1037	R14593786|m.41648	R14550701|m.8493	0.2029	1.8507	0.10963	0.580566
P1038	R14566863|m.24306	R14577342|m.32247	0.0693	0.3026	0.22918	0.118609
P1039	R14557349|m.15331	R14567182|m.24568	0.0971	0.2919	0.33259	0.101356
P1040	R14550751|m.8537	R14553552|m.11393	0.0733	0.2864	0.25612	0.106281
P1041	S14657856|m.58722	R14576173|m.31390	0	0	0.001	0
P1042	R14580790|m.34416	R14562897|m.20712	0.0031	0	99	0
P1043	R14555595|m.13512	R14547458|m.5465	0.168	0.3662	0.4589	0.094397
P1044	R14572712|m.28977	R14571768|m.28239	0.074	0.3384	0.21859	0.0806341
P1045	R14569914|m.26864	R14546833|m.4832	0.0813	1.3453	0.06043	0.394229
P1046	R14550472|m.8237	R14561505|m.19384	0.0048	0.0164	0.29182	0.0105267
P1047	R14602077|m.45446	J14715051|m.3144	0.0064	0.0001	99	0
P1048	S14613692|m.57859	S14889992|m.64690	0	0	0.37462	0
P1049	S14681678|m.59173	R14556791|m.14774	0.0051	0.0032	1.57861	0
P1050	R14616015|m.50451	R14600244|m.44604	0.8024	16.5615	0.04845	1.64792
P1051	R14569416|m.26480	R14552260|m.10040	0.0095	0.0001	99	0
P1052	R14576489|m.31616	R14562904|m.20721	0.3154	2.5986	0.12139	1.41661
P1053	R14553692|m.11536	R14550965|m.8740	0.0434	0.3569	0.12158	0.118836
P1054	R14568698|m.25892	R14554613|m.12488	0.0348	0.3035	0.1148	0.0911608
P1055	R14559793|m.17757	R14633709|m.54087	0.0086	0.0001	99	0
P1056	R14551648|m.9420	R14549788|m.7580	0.0743	0.3635	0.20447	0.210607
P1057	R14563268|m.21069	R14621582|m.51930	0.065	0.1247	0.52096	0
P1058	R14554954|m.12845	R14551579|m.9362	0.05	0.235	0.21271	0.0667657
P1059	R14552926|m.10718	R14568743|m.25923	0.0462	0.2483	0.186	0.0797139
P1060	R14559350|m.17289	R14556083|m.14020	0.0303	0.27	0.1122	0.130228
P1061	R14576258|m.31452	R14551390|m.9155	0.1097	0.3318	0.33063	0.120581
P1062	R14585233|m.37009	R14567108|m.24505	0.063	0.2742	0.22959	0.113529
P1063	J14566284|m.330	R14563586|m.21374	0	0	0.40183	0
P1064	S14829885|m.62887	R14565745|m.23312	0	0	0.001	0
P1065	R14554369|m.12223	R14555714|m.13637	0.458	11.546	0.03966	99
P1066	R14583346|m.35971	S14623637|m.58063	0	0.005	0.001	0
P1067	R14559447|m.17395	S14877922|m.64286	0	0	0.40187	0
P1068	R14574526|m.30291	R14559041|m.17002	0.0383	0.2691	0.14253	0.0897928
P1069	S14547192|m.56596	R14551699|m.9467	0	0	0.40178	0
P1070	R14557577|m.15562	R14548524|m.6396	0.1648	0.5814	0.28337	0.274554
P1071	R14597221|m.43288	R14579369|m.33521	0.3087	0.5182	0.59576	0.16622
P1072	S14799025|m.61984	R14559294|m.17240	0	0	0.40185	0
P1073	R14571164|m.27799	R14567717|m.25057	0.1396	0.4323	0.3229	0.132641
P1074	R14610391|m.48707	R14580797|m.34423	0.1325	0.6508	0.2036	0.208868
P1075	R14586959|m.37927	R14614269|m.49951	0.0016	0.0038	0.42344	0
P1076	R14566164|m.23680	R14586147|m.37478	0	0.0138	0.001	0.0196104
P1077	S14849569|m.63473	R14577566|m.32398	0.2099	0.3205	0.65496	0.0392358
P1078	R14583059|m.35828	R14563755|m.21522	0.0966	0.2781	0.34746	0.0894095
P1079	R14586031|m.37436	S14725606|m.60068	0	0.0044	0.001	0
P1080	R14575642|m.31038	R14658764|m.55525	0.0048	0.0132	0.36848	0
P1081	R14547540|m.5554	R14553565|m.11411	0.0065	0.2711	0.02382	0.132641
P1082	J14679604|m.2642	R14574539|m.30300	0.0063	0.0121	0.51778	0
P1083	R14592258|m.40842	R14624494|m.52566	0.0769	0.203	0.3786	0.0693417
P1084	S14858476|m.63718	S14584929|m.57305	0	0	0.4019	0
P1085	R14552907|m.10701	R14551444|m.9210	0.0947	0.3509	0.26971	0.213042
P1086	R14557815|m.15811	J14656710|m.2151	0.0006	0.0016	0.38505	0.00177305
P1087	R14546930|m.4934	R14549769|m.7561	0.0218	0.2832	0.07709	0.145462
P1088	R14556289|m.14241	R14569969|m.26915	0.063	0.3868	0.16294	0.12414
P1089	S14763367|m.60883	R14558465|m.16445	0.0511	0.2629	0.19433	0.137655
P1090	R14555879|m.13795	R14552459|m.10261	0.0519	0.2265	0.22916	0.145244
P1091	S14797810|m.61939	R14562829|m.20650	0	0	0.001	0
P1092	R14607350|m.47537	R14572930|m.29140	0.1104	0.1006	1.09659	0.0192331
P1093	R14592777|m.41120	R14550302|m.8094	0.0556	0.4029	0.13801	0.1474
P1094	R14563414|m.21207	R14652747|m.55372	0	0	0.25673	0
P1095	R14599620|m.44329	R14551834|m.9607	0.0634	0.1331	0.47648	0
P1096	S14562482|m.56899	R14683919|m.55764	0.0026	0	99	0
P1097	R14652938|m.55377	R14555187|m.13097	0	0	0.001	0
P1098	S14846066|m.63373	R14561127|m.19025	0.0051	0.0788	0.06431	0.0756155
P1099	R14566374|m.23855	J14642574|m.1856	0	0	0.19361	0
P1100	R14581568|m.34901	S14615210|m.57888	0.0139	0.0912	0.15281	0.0566643
P1101	J14676777|m.2586	R14564053|m.21796	0	0	0.40178	0
P1102	R14570263|m.27153	R14558864|m.16828	0.1172	0.206	0.56884	0.0715504
P1103	R14564388|m.22085	J14546433|m.4	0	0.0032	0.001	0
P1104	J14692474|m.2877	R14549314|m.7121	0	0	0.001	0
P1105	J14715603|m.3155	R14565055|m.22671	0	0	99	0
P1106	R14552838|m.10636	R14612086|m.49267	0	0	0.37963	0
P1107	R14554354|m.12211	R14621667|m.51953	0.0078	0.0001	99	0
P1108	R14587597|m.38302	R14592906|m.41192	0.1443	0.1792	0.80548	0
P1109	R14603082|m.45849	R14587515|m.38251	0	0.0021	0.001	0
P1110	R14550930|m.8708	R14549497|m.7289	0.0127	0.209	0.06069	0.113387
P1111	J14694865|m.2918	R14565497|m.23076	0.0028	0.0112	0.24815	0
P1112	S14615795|m.57899	R14602193|m.45485	0	0	0.40191	0
P1113	R14593071|m.41277	R14569426|m.26494	0	0	0.001	0
P1114	R14566636|m.24083	R14588250|m.38639	0	0	0.40185	0
P1115	R14547459|m.5471	R14550144|m.7907	0	0.0078	0.001	0
P1116	R14554444|m.12318	R14564602|m.22264	0.0454	0.2967	0.15294	0.125657
P1117	R14578002|m.32697	R14570886|m.27621	0.0743	0.2667	0.27842	0.107556
P1118	R14580920|m.34493	R14555332|m.13239	0.1792	1.8673	0.09599	0.590567
P1119	R14551943|m.9724	R14566020|m.23559	0.0887	0.3196	0.27757	0.103691
P1120	R14622582|m.52156	R14565893|m.23441	0.2807	0.423	0.66358	0.0454859
P1121	J14575787|m.504	R14567936|m.25236	0.0197	0.0246	0.80078	0
P1122	R14665038|m.55622	R14620460|m.51667	0	0.0083	0.001	0
P1123	R14553432|m.11268	R14601256|m.45093	0.0431	0.5945	0.07253	0.183862
P1124	J14642049|m.1847	R14568019|m.25304	0	0	0.40183	0
P1125	R14570737|m.27520	R14588306|m.38688	0.0862	0.4208	0.20473	0.159885
P1126	R14598343|m.43799	R14552466|m.10265	0.1016	0.3485	0.29164	0.131182
P1127	R14552729|m.10537	R14558943|m.16900	0.0524	0.2957	0.17711	0.0663623
P1128	R14557748|m.15732	S14754595|m.60630	0	0	0.4023	0
P1129	R14604760|m.46572	R14635783|m.54312	0	0	0.001	0
P1130	R14548914|m.6781	R14549803|m.7594	0.218	0.8212	0.26548	0.237047
P1131	R14576341|m.31500	R14607739|m.47682	0.8512	65.4027	0.01302	99
P1132	R14556548|m.14519	R14549882|m.7665	0.1456	0.5502	0.26455	0.201255
P1133	R14571723|m.28215	R14586175|m.37494	0.0878	0.3282	0.2676	0.176333
P1134	R14546212|m.4164	R14546153|m.4110	0.1279	0.1516	0.84383	0
P1135	R14597080|m.43221	R14554091|m.11949	0	0	0.40103	0
P1136	R14553366|m.11193	R14553096|m.10917	0.3564	65.3757	0.00545	0.972955
P1137	R14558576|m.16544	R14566705|m.24161	0.0801	0.3199	0.2505	0.132852
P1138	R14597877|m.43594	R14583857|m.36269	0.0002	0.1667	0.001	0.020411
P1139	R14561989|m.19828	S14636027|m.58305	0.075	0.3227	0.23232	0.135748
P1140	J14647083|m.1953	S14717667|m.59897	0	0	0.15393	0
P1141	R14557341|m.15321	R14632495|m.53949	0.1557	0.325	0.47894	0.225993
P1142	R14631470|m.53809	R14565375|m.22965	0.099	0.139	0.71238	0.037054
P1143	R14626355|m.52928	R14587695|m.38349	0	0	0.40184	0
P1144	R14555002|m.12901	R14550200|m.7971	0.0425	0.2272	0.18724	0.0757749
P1145	R14598476|m.43860	R14585877|m.37350	0.2187	0.3176	0.68852	0.0770753
P1146	R14606443|m.47209	R14554133|m.11984	0	0	99	0
P1147	R14547584|m.5607	R14547853|m.5842	0.115	0.3464	0.33214	0.134132
P1148	R14548029|m.5984	R14547901|m.5892	0.0624	0.3068	0.20353	0.1172
P1149	R14585291|m.37043	R14559088|m.17034	0.1625	1.426	0.11393	0.524456
P1150	R14565593|m.23164	R14595698|m.42564	1.1484	43.5687	0.02636	99
P1151	R14563751|m.21516	S14688014|m.59307	0	0	0.40209	0
P1152	R14606487|m.47229	R14550279|m.8077	0.0823	0.3795	0.21685	0.171299
P1153	R14588301|m.38678	R14601117|m.45006	1.4966	61.0201	0.02453	0.790225
P1154	R14592894|m.41178	R14564740|m.22386	1.0502	71.302	0.01473	1.16119
P1155	R14638874|m.54628	S14868688|m.64057	0	0	0.40186	0
P1156	R14622180|m.52053	R14563526|m.21318	0.1766	0.2362	0.74748	0.0243951
P1157	S14883036|m.64439	R14554457|m.12340	0.0362	0.1152	0.31394	0.0474289
P1158	R14575674|m.31051	R14555596|m.13515	0.0359	0.1389	0.25871	0.0256466
P1159	R14611205|m.48994	R14582651|m.35547	0.31	1.0538	0.29421	0.470713
P1160	R14566408|m.23875	R14562248|m.20094	0.0366	0.3058	0.11965	0.131645
P1161	R14631224|m.53764	R14569342|m.26429	0	0.0167	0.001	0.0208363
P1162	R14553871|m.11714	S14701967|m.59572	0.1426	0.5219	0.27314	0.0815758
P1163	R14591975|m.40687	R14576899|m.31897	0.0014	0.0028	0.48941	0
P1164	R14556275|m.14227	R14597758|m.43522	0.0001	0.0558	0.001	0.0125007
P1165	R14574837|m.30501	R14607536|m.47610	0.0289	0.0963	0.30062	0.0470936
P1166	R14582666|m.35559	S14142638|m.56155	0.0789	0.2924	0.26994	0.0969207
P1167	R14563915|m.21664	R14574146|m.30025	0.0149	0.0435	0.34209	0.00653604
P1168	R14578269|m.32855	S14697246|m.59492	0.0047	0	99	0
P1169	R14625474|m.52769	S14889406|m.64660	0	0	0.40052	0
P1170	R14606501|m.47236	R14559444|m.17394	0.001	0.9504	0.001	0.337228
P1171	S14613013|m.57840	S14613464|m.57855	0.3628	0.5582	0.64992	0.129756
P1172	R14569922|m.26877	R14554657|m.12525	0.0036	0.0106	0.33619	0
P1173	S14783569|m.61477	R14555775|m.13705	0.065	0.3556	0.18284	0.133439
P1174	R14577125|m.32065	R14603741|m.46135	0	0.0037	0.001	0
P1175	R14609327|m.48298	R14557106|m.15094	0.1324	0.4699	0.28176	0.237229
P1176	R14552373|m.10160	R14548176|m.6118	0.0325	0.3471	0.09349	0.182169
P1177	R14551165|m.8921	R14554461|m.12348	0.1197	0.2006	0.59697	0.111572
P1178	R14593462|m.41479	R14593462|m.41480	0.4535	1.5672	0.28937	0.291303
P1179	R14559939|m.17904	R14564976|m.22600	0.1681	0.3173	0.52994	0.113157
P1180	S14596536|m.57512	R14555313|m.13218	0	0	99	0
P1181	R14546314|m.4277	R14547756|m.5749	0.045	0.439	0.1024	0.25321
P1182	R14576226|m.31428	R14614645|m.50052	0	0	0.40031	0
P1183	R14553737|m.11591	R14567202|m.24586	0.3321	2.0751	0.16003	0.777315
P1184	R14582102|m.35208	S14695030|m.59441	0.0884	0.2807	0.31485	0.183862
P1185	R14563714|m.21479	R14591644|m.40503	0	0.0033	0.001	0
P1186	R14561959|m.19799	R14583305|m.35960	0.0718	0.2139	0.33571	0.0593288
P1187	R14579746|m.33779	R14570438|m.27289	0.0413	0.3262	0.12663	0.146674
P1188	R14557240|m.15217	R14635045|m.54232	0.9533	61.7854	0.01543	99
P1189	R14557320|m.15301	J14631770|m.1603	0.0543	0.2577	0.21078	0.0955276
P1190	R14549560|m.7354	S14880480|m.64355	0.0525	0.0663	0.79169	0
P1191	R14553936|m.11776	R14568936|m.26092	0.0654	0.2923	0.22377	0.0581299
P1192	R14579807|m.33803	R14564296|m.21993	0.0061	0.0102	0.60325	0
P1193	R14552866|m.10666	R14564354|m.22047	0.0563	0.097	0.58031	0.0384805
P1194	R14564118|m.21850	S14846942|m.63398	0	0	1.03169	0
P1195	R14565386|m.22973	R14560243|m.18224	0.0829	0.3129	0.26496	0.105655
P1196	S14870699|m.64098	R14593628|m.41560	0	0	0.001	0
P1197	R14600384|m.44657	R14553032|m.10844	0.086	0.4761	0.18058	0.143841
P1198	S14687279|m.59284	R14585357|m.37075	0.0198	0.0358	0.55362	0
P1199	J14759283|m.3751	R14579908|m.33867	0	0	0.001	0
P1200	R14617066|m.50777	R14565143|m.22758	0.1005	0.4033	0.24929	0.1228
P1201	R14576383|m.31528	R14588419|m.38751	0	0	0.001	0
P1202	R14556826|m.14808	S14049796|m.56065	0.068	0.3405	0.19974	0.0733017
P1203	R14632991|m.54003	R14591123|m.40193	0.0768	0.416	0.18453	0.168236
P1204	R14549480|m.7271	R14565139|m.22755	0.0175	0.0985	0.17753	0
P1205	R14601416|m.45165	R14616508|m.50608	0	0	0.40271	0
P1206	R14598204|m.43726	J14628012|m.1533	0	0	0.3758	0
P1207	R14613836|m.49815	R14555403|m.13306	0	0	0.40816	0
P1208	R14575368|m.30846	S14627547|m.58144	0.0022	0	99	0
P1209	R14552637|m.10449	R14566224|m.23737	0.0104	0.0167	0.62589	0
P1210	R14620219|m.51601	S14878694|m.64310	0	0	0.40191	0
P1211	R14581099|m.34602	R14556931|m.14917	0.0059	0.0425	0.13757	0.00740754
P1212	R14550599|m.8382	R14556719|m.14703	0.2464	2.3387	0.10537	0.717542
P1213	S14537123|m.56546	R14595777|m.42608	0.1039	0.3635	0.28585	0.119615
P1214	S14898849|m.65240	R14561771|m.19626	0	0	0.40446	0
P1215	R14604642|m.46510	S14855191|m.63628	0.0023	0.0071	0.32839	0
P1216	R14573583|m.29610	R14583779|m.36225	0.5486	54.6923	0.01003	1.35403
P1217	R14550977|m.8752	R14561067|m.18961	0.0982	0.221	0.44434	0
P1218	R14596264|m.42834	S14695340|m.59451	0.3529	1.2508	0.28212	0.36454
P1219	J14580506|m.593	R14598602|m.43906	0	0	0.001	0
P1220	R14554148|m.12001	R14551225|m.8982	0.0172	0.2087	0.08238	0.0625816
P1221	R14572452|m.28792	R14612065|m.49264	0.0952	0.3709	0.25667	0.166572
P1222	R14613932|m.49852	R14566816|m.24261	0.0262	0.0596	0.43946	0
P1223	R14574622|m.30356	R14558750|m.16700	0.0189	0.0827	0.22797	0.0317567
P1224	R14547547|m.5564	R14552048|m.9828	0.0393	0.3391	0.11595	0.155718
P1225	R14629577|m.53543	R14594805|m.42179	0.1021	0.4532	0.2253	0.0911608
P1226	R14547481|m.5499	R14563424|m.21220	0.0706	0.1689	0.41792	0.125657
P1227	R14547476|m.5487	R14549006|m.6871	0.0862	1.2722	0.06774	0.40006
P1228	R14565721|m.23291	R14622696|m.52172	0	0	0.40184	0
P1229	R14553138|m.10958	R14561828|m.19686	0.0861	0.298	0.28909	0.0793742
P1230	R14554080|m.11940	R14575262|m.30772	0.0374	0.0961	0.38952	0.0153858
P1231	R14574104|m.29993	R14552318|m.10099	0.054	0.2599	0.20765	0.0973942
P1232	R14592502|m.40982	R14608332|m.47912	0.9705	63.3379	0.01532	0.858826
P1233	R14556119|m.14079	R14561421|m.19301	0.063	0.3327	0.18935	0.146194
P1234	R14560460|m.18404	R14583605|m.36129	0.1257	0.5413	0.23219	0.208319
P1235	R14649023|m.55240	R14555335|m.13242	0.011	0.0206	0.53475	0.0192331
P1236	R14546887|m.4886	R14547084|m.5080	0.0004	0.356	0.001	0.140451
P1237	R14554661|m.12530	S14700439|m.59538	0.591	62.4783	0.00946	99
P1238	R14612559|m.49410	S14760191|m.60792	0	0	0.001	0
P1239	S14804561|m.62163	R14564227|m.21935	0	0	0.40804	0
P1240	R14557879|m.15870	R14568383|m.25629	0.0748	0.3178	0.2354	0.141174
P1241	R14556476|m.14431	R14553846|m.11694	0.1425	0.343	0.41543	0.118664
P1242	R14547920|m.5908	R14547162|m.5164	0.0307	0.5031	0.06108	0.169301
P1243	J14596046|m.886	R14562311|m.20158	0	0	0.001	0
P1244	R14564843|m.22464	R14587086|m.37994	0.4096	0.9285	0.44113	0.289242
P1245	R14554550|m.12421	R14577490|m.32352	0.0171	0.0605	0.28205	0.0378559
P1246	R14554833|m.12708	R14558785|m.16745	0.1166	0.3078	0.37878	0.211907
P1247	R14546624|m.4606	R14547008|m.5015	0.0137	0.3853	0.03557	0.202733
P1248	S14827847|m.62828	R14569740|m.26733	0.0779	0.3318	0.23488	0.137614
P1249	R14556179|m.14135	R14555462|m.13370	0.1302	0.6497	0.20046	0.312077
P1250	J14683138|m.2705	R14581765|m.35005	0	0	0.83697	0
P1251	R14571790|m.28260	R14595385|m.42438	0	0	0.001	0
P1252	R14561276|m.19167	R14557273|m.15251	0.0595	0.3114	0.19096	0.109127
P1253	R14561993|m.19834	R14580893|m.34475	0.0583	0.5857	0.09963	0.226892
P1254	R14561228|m.19129	R14553745|m.11601	0.0016	0.0371	0.04439	0.0192331
P1255	R14556168|m.14128	R14547631|m.5645	0.1178	3.0162	0.03906	0.790893
P1256	R14591677|m.40523	S14767096|m.61026	0.004	0.0054	0.73341	0
P1257	R14548708|m.6594	R14551107|m.8856	0.0169	0.2909	0.05814	0.0901309
P1258	R14547799|m.5790	R14555434|m.13341	0.0293	0.2852	0.10259	0.102749
P1259	R14573835|m.29809	R14597854|m.43586	0.016	0.0189	0.84667	0
P1260	R14556058|m.13991	R14559968|m.17933	0.0825	0.2427	0.33979	0.0942956
P1261	J14567177|m.352	R14550699|m.8491	0.0493	0.4364	0.113	0.138377
P1262	S14542190|m.56554	R14546136|m.4089	0.3826	7.2155	0.05302	0.394229
P1263	R14561190|m.19092	R14586326|m.37579	0.4196	8.206	0.05113	1.12271
P1264	R14567157|m.24546	S14685141|m.59248	0	0.0048	0.001	0
P1265	R14556888|m.14865	R14580158|m.34019	0.4616	0.5372	0.85937	0.0298596
P1266	R14600183|m.44582	R14569154|m.26273	0.0016	0.0155	0.10632	0.00625008
P1267	R14571965|m.28413	R14573287|m.29383	0.0741	0.3561	0.20798	0.130228
P1268	R14550921|m.8700	R14591825|m.40597	0	0.0086	0.001	0.0103096
P1269	S14665769|m.58867	S14665773|m.58868	0	0	0.40185	0
P1270	R14558958|m.16922	R14596530|m.42985	0.0021	0.0372	0.05556	0.0215087
P1271	R14592160|m.40796	S14800941|m.62051	0	0.0117	0.001	0
P1272	R14617988|m.51037	R14566514|m.23964	0.0882	0.223	0.3954	0
P1273	R14559203|m.17155	R14550393|m.8170	0.03	0.2731	0.10988	0.0814517
P1274	R14578057|m.32728	R14616860|m.50724	0	0.0094	0.001	0.00675686
P1275	R14546610|m.4594	R14553416|m.11253	0.1492	0.6508	0.22922	0.249221
P1276	J14645536|m.1919	J14645536|m.1918	0	0	0.39967	0
P1277	R14574692|m.30407	R14550279|m.8078	0	0	0.001	0
P1278	R14548420|m.6318	R14578500|m.32990	0.077	0.2957	0.26054	0.111572
P1279	R14564107|m.21842	R14604217|m.46338	0.0218	0.0377	0.57827	0
P1280	R14560503|m.18436	R14549058|m.6908	0.0508	0.281	0.18077	0.0881396
P1281	R14574108|m.29998	S14648776|m.58562	0.0479	0.3221	0.1487	0.15233
P1282	R14560244|m.18226	R14556671|m.14646	0.0363	0.368	0.09868	0.09814
P1283	R14580392|m.34181	S14615742|m.57897	0	0	0.40333	0
P1284	R14581362|m.34774	R14621308|m.51846	0.0007	0.0027	0.25731	0
P1285	R14558140|m.16123	J14719816|m.3205	0	0	0.40186	0
P1286	R14550904|m.8680	R14551953|m.9731	0.1064	0.2823	0.37695	0.0951134
P1287	R14581396|m.34794	R14556088|m.14024	0.0022	0.006	0.36813	0
P1288	R14561253|m.19152	R14551347|m.9118	0.0828	0.0914	0.90672	0.00813026
P1289	R14558239|m.16228	R14562827|m.20647	0.0706	0.2289	0.30854	0.0964518
P1290	R14552633|m.10446	R14573721|m.29713	0.0217	0.0317	0.68424	0.0169508
P1291	R14587305|m.38129	R14596100|m.42754	0.0973	0.3664	0.26545	0.119869
P1292	S14867803|m.64031	R14597360|m.43340	0	0	0.001	0
P1293	R14570040|m.26970	R14557136|m.15123	0.123	0.44	0.27962	0.217659
P1294	R14595686|m.42560	R14559904|m.17869	0	0	0.40188	0
P1295	R14600151|m.44570	J14770661|m.3918	0	0	0.40403	0
P1296	R14564725|m.22376	R14592360|m.40896	0	0.0039	0.001	0
P1297	R14610854|m.48866	S14546667|m.56570	0	0	0.39996	0
P1298	S14751307|m.60569	R14553633|m.11482	0.2854	1.4582	0.1957	0.569111
P1299	R14566664|m.24120	R14616440|m.50586	0	0	0.40182	0
P1300	R14581096|m.34600	R14597807|m.43563	0.361	2.418	0.14928	0.860332
P1301	R14596984|m.43181	R14565042|m.22663	0.0052	0.0001	99	0
P1302	R14550098|m.7863	R14567282|m.24654	0.0864	0.2964	0.29163	0.0715504
P1303	R14555201|m.13107	R14560931|m.18834	0.0076	0.0164	0.46365	0
P1304	R14592202|m.40824	R14577269|m.32184	0.0618	0.3064	0.20177	0.152691
P1305	R14549895|m.7676	R14550608|m.8394	0.0729	0.4096	0.17803	0.143101
P1306	R14564962|m.22584	R14585265|m.37032	0	0	0.40187	0
P1307	R14552522|m.10345	R14551530|m.9320	0.0519	0.2362	0.21972	0.0715504
P1308	R14550601|m.8387	R14565310|m.22908	0.0845	0.3721	0.227	0.193883
P1309	R14580706|m.34375	R14566615|m.24058	0.0735	0.3472	0.21172	0.166099
P1310	R14568341|m.25595	R14574580|m.30331	0.0849	0.3107	0.27313	0.125657
P1311	R14562387|m.20232	R14563266|m.21067	0.1729	0.144	1.20089	0.026673
P1312	R14565879|m.23431	R14613936|m.49856	0.3424	18.5864	0.01842	99
P1313	R14564709|m.22362	R14548678|m.6566	0.3979	18.6809	0.0213	1.19895
P1314	S14733510|m.60237	R14600581|m.44750	0.0637	0.1229	0.51862	0.00478473
P1315	R14628873|m.53424	R14590894|m.40064	0	0	0.40177	0
P1316	R14554452|m.12327	R14558315|m.16298	0.0418	0.2802	0.14935	0.108179
P1317	R14562001|m.19839	R14586503|m.37686	0.0018	0.0137	0.13161	0
P1318	S14851745|m.63542	R14562410|m.20249	0.1329	0.3484	0.3815	0.142052
P1319	R14607026|m.47427	R14590186|m.39712	0	0	0.4028	0
P1320	R14596511|m.42979	R14584758|m.36745	0	0	0.40208	0
P1321	R14570959|m.27667	R14560333|m.18303	0.1011	0.3261	0.31002	0.0862346
P1322	J14610063|m.1179	R14552052|m.9835	0	0	0.72835	0
P1323	R14563687|m.21460	R14552733|m.10543	0.1153	0.4576	0.25203	0.163844
P1324	R14646121|m.55112	R14585593|m.37189	0	0	0.40185	0
P1325	S14757195|m.60699	R14654341|m.55425	0	0	0.40239	0
P1326	R14612616|m.49433	R14611273|m.49019	0.1413	0.3699	0.38216	0.159677
P1327	R14618533|m.51185	R14578213|m.32821	0.0225	0.0624	0.36131	0.0625816
P1328	R14571811|m.28278	R14622927|m.52219	0.1286	0.2941	0.43715	0.122561
P1329	R14563395|m.21186	R14590571|m.39895	0	0	0.56325	0
P1330	R14553753|m.11609	R14548248|m.6174	0.0304	0.2582	0.11759	0.0801713
P1331	R14556384|m.14327	R14578750|m.33135	0.0998	0.4929	0.20242	0.214227
P1332	R14593950|m.41724	S14758295|m.60727	0.0201	0.0299	0.67119	0.00925952
P1333	R14569768|m.26759	R14574528|m.30294	0.3238	2.8025	0.11554	1.32838
P1334	R14576458|m.31587	R14582769|m.35622	0	0	0.001	0
P1335	R14561825|m.19683	R14583932|m.36301	0	0	0.001	0
P1336	S14811002|m.62368	R14584922|m.36842	0	0	0.40196	0
P1337	R14600868|m.44901	R14569867|m.26827	0.0113	0.0207	0.54775	0
P1338	S14813668|m.62451	R14547416|m.5424	0.2722	68.7581	0.00396	99
P1339	R14551011|m.8778	R14644361|m.55009	1.0191	65.4074	0.01558	1.8806
P1340	R14578941|m.33261	R14579038|m.33321	0.0392	0.4056	0.09663	0.136129
P1341	R14632071|m.53897	R14568507|m.25747	0.0907	0.0985	0.92106	0
P1342	R14551469|m.9246	R14549386|m.7187	0.1326	0.672	0.19735	0.243852
P1343	R14588873|m.39016	R14563075|m.20893	0	0	0.4018	0
P1344	R14556634|m.14600	J14704898|m.3031	0	0	0.40187	0
P1345	J14600626|m.978	R14593610|m.41549	0.0162	0.056	0.28863	0.00961568
P1346	R14554413|m.12283	S14357590|m.56347	0.0673	0.3165	0.21273	0.0747659
P1347	R14595844|m.42629	R14599872|m.44440	0	0.0332	0.001	0.0281765
P1348	S14609847|m.57783	R14609894|m.48496	0	0	0.40178	0
P1349	R14561168|m.19070	R14582398|m.35403	0.0762	0.2237	0.34064	0.107944
P1350	R14569667|m.26686	S14790760|m.61695	0	0	0.40188	0
P1351	R14588565|m.38857	S14723071|m.60002	0	0	0.40176	0
P1352	J14655131|m.2107	R14564093|m.21835	0	0	0.40193	0
P1353	R14628065|m.53289	R14629359|m.53488	0.8723	8.8719	0.09832	0.710693
P1354	S14603721|m.57653	R14579614|m.33694	0.0797	0.0219	3.64314	0.017859
P1355	R14555863|m.13780	R14559910|m.17877	0.0728	0.3029	0.24027	0.0911608
P1356	R14653925|m.55406	R14589332|m.39266	0	0	0.40191	0
P1357	R14590965|m.40112	R14570155|m.27059	0.0249	0.3333	0.07486	0.170652
P1358	R14546696|m.4682	R14546615|m.4597	0.0319	0.5371	0.0594	0.25965
P1359	R14561448|m.19331	R14626576|m.52981	0	0	0.40196	0
P1360	S14897648|m.65111	R14566895|m.24341	0.0062	0.0124	0.49602	0
P1361	R14585627|m.37212	R14566240|m.23752	0.0146	0.0303	0.48081	0.0161304
P1362	S14889676|m.64674	S14815619|m.62497	0	0	0.001	0
P1363	R14613188|m.49618	R14554435|m.12305	0	0	0.40195	0
P1364	R14574447|m.30232	R14576628|m.31717	0.1229	0.4367	0.28152	0.121006
P1365	R14550629|m.8409	R14555811|m.13736	0.063	0.2676	0.23538	0.084646
P1366	R14602658|m.45679	R14574771|m.30466	0.0686	0.4206	0.16316	0.153539
P1367	R14556356|m.14301	R14550722|m.8514	0.1109	0.3212	0.34516	0.117324
P1368	R14547320|m.5339	R14554312|m.12158	0.0384	0.3841	0.09984	0.160084
P1369	S14860052|m.63772	R14567311|m.24677	0	0	0.40183	0
P1370	R14555585|m.13499	R14561644|m.19499	0.0302	0.3123	0.09659	0.139102
P1371	R14571240|m.27852	J14747371|m.3572	0	0.0091	0.001	0
P1372	J14625995|m.1480	R14567682|m.25023	0	0.0068	0.001	0
P1373	S14767123|m.61027	R14561831|m.19691	0.0877	0.3184	0.27559	0.101013
P1374	R14551879|m.9656	R14576651|m.31732	0.1208	0.2844	0.42461	0.157313
P1375	S14644302|m.58470	R14560994|m.18904	0.031	0.5721	0.05416	0.13919
P1376	S14839810|m.63200	R14558020|m.16004	0.0895	0.131	0.6834	0.0086209
P1377	R14617239|m.50829	S14679550|m.59145	0.3616	4.3905	0.08236	0.654166
P1378	R14572093|m.28509	S14633581|m.58253	0	0	0.001	0
P1379	R14567817|m.25134	R14565970|m.23506	0.1079	0.3131	0.34457	0.145955
P1380	R14547702|m.5707	R14549494|m.7284	0.0364	0.3456	0.10546	0.0940261
P1381	R14584956|m.36855	S14760896|m.60820	0.1301	0.3014	0.43148	0.069881
P1382	R14582869|m.35693	R14557675|m.15664	0.1231	0.3462	0.35565	0.15114
P1383	R14555979|m.13896	R14549574|m.7365	0.0872	0.3068	0.28423	0.137218
P1384	R14576515|m.31632	S14668254|m.58913	0	0	0.40209	0
P1385	R14573842|m.29815	R14565992|m.23527	0.1131	0.2984	0.37896	0.0777071
P1386	R14578898|m.33235	R14627453|m.53170	0.018	0.0523	0.34371	0.0333457
P1387	R14557735|m.15715	R14573761|m.29751	0.0076	0.0303	0.25265	0.0224757
P1388	R14561624|m.19475	R14618732|m.51241	0.1219	0.4423	0.2755	0.158019
P1389	R14554370|m.12225	R14561299|m.19189	0.0572	0.2548	0.22443	0.0948962
P1390	R14551572|m.9357	R14551303|m.9075	0.0095	0.2044	0.04665	0.12836
P1391	R14578332|m.32896	R14550259|m.8041	0.2827	1.6773	0.16852	0.437734
P1392	J14759644|m.3759	J14717582|m.3185	0	0	0.40185	0
P1393	R14569490|m.26543	S14712212|m.59782	0.004	0.019	0.21214	0.00884979
P1394	J14732982|m.3381	R14558902|m.16863	0	0	0.001	0
P1395	R14615663|m.50361	R14614430|m.49992	0.5743	47.3297	0.01213	1.18579
P1396	R14569486|m.26541	R14567567|m.24923	0.072	0.3757	0.19159	0.183862
P1397	R14609863|m.48487	R14566687|m.24146	0.0089	0.01	0.88965	0
P1398	R14548081|m.6037	R14591828|m.40601	0.2649	0.5916	0.44777	0.156748
P1399	R14582830|m.35669	R14574012|m.29929	0.0422	0.3249	0.12997	0.136433
P1400	R14566624|m.24069	R14590054|m.39656	0.5795	1.697	0.3415	0.373607
P1401	R14556877|m.14856	J14775866|m.4022	0.0278	0.3401	0.08176	0.105985
P1402	R14568599|m.25820	R14568192|m.25466	0.029	0.3596	0.0806	0.165788
P1403	J14662560|m.2278	R14558171|m.16163	0.0016	0.0029	0.5363	0
P1404	R14605582|m.46875	R14566745|m.24194	0	0	0.001	0
P1405	R14549722|m.7517	R14612592|m.49421	0.9844	80.8691	0.01217	0.423649
P1406	R14556517|m.14480	R14590765|m.40005	0.3641	0.4353	0.83647	0.0566643
P1407	S14790879|m.61703	R14574485|m.30263	0.0044	0.0129	0.34104	0
P1408	S14808788|m.62289	S14654885|m.58669	0	0	0.40208	0
P1409	R14603010|m.45816	R14549678|m.7456	0.4404	14.9678	0.02942	99
P1410	R14566908|m.24347	R14558740|m.16692	0.0806	0.3354	0.24028	0.14266
P1411	S14719242|m.59928	S14615689|m.57894	0	0	0.29718	0
P1412	R14551404|m.9165	R14561010|m.18915	0.0527	0.2469	0.21333	0.0569721
P1413	R14587095|m.38006	R14597787|m.43539	0	0	0.39735	0
P1414	R14610144|m.48606	R14659491|m.55536	0	0	0.35566	0
P1415	R14560448|m.18390	R14550108|m.7874	0.0301	0.2549	0.11794	0.153365
P1416	R14624116|m.52483	R14559787|m.17754	0.9876	62.9599	0.01569	99
P1417	R14558046|m.16037	R14556765|m.14746	0.1056	0.4004	0.26378	0.131709
P1418	R14567328|m.24698	S14685349|m.59252	0.0486	0.2423	0.20042	0.0801713
P1419	R14581412|m.34805	R14623000|m.52251	0.2974	0.3969	0.74935	0.0416908
P1420	R14556464|m.14416	S11044624|m.55978	0.6361	66.8676	0.00951	1.19895
P1421	R14555474|m.13382	J14568594|m.379	0	0	0.4019	0
P1422	R14549323|m.7127	R14547271|m.5276	0.0265	0.2848	0.09287	0.11562
P1423	R14651296|m.55330	S10675414|m.55970	0.371	2.0683	0.17938	0.627679
P1424	R14565865|m.23421	R14573913|m.29861	0.1216	0.2876	0.42281	0.112359
P1425	R14581106|m.34610	R14660896|m.55558	0	0	0.001	0
P1426	R14553313|m.11137	R14548781|m.6665	0.0726	0.3009	0.24132	0.122227
P1427	R14570278|m.27166	R14611181|m.48983	0.644	71.0213	0.00907	99
P1428	R14610520|m.48754	R14592974|m.41233	0.0064	0.0097	0.6582	0.0103096
P1429	S14552862|m.56706	R14626680|m.53005	0.1449	0.5974	0.24253	0.253135
P1430	R14582153|m.35229	S14794062|m.61823	0	0.016	0.001	0
P1431	S14554657|m.56752	R14547513|m.5529	0.1453	1.1004	0.13202	0.330356
P1432	R14611516|m.49090	S14254860|m.56238	0.079	0.4035	0.19586	0.131907
P1433	R14563215|m.21014	R14644869|m.55045	0	0	0.40177	0
P1434	R14565556|m.23130	R14555882|m.13799	0.0849	0.3313	0.25621	0.0820015
P1435	R14586937|m.37914	S14875270|m.64217	0	0.0061	0.001	0
P1436	S14637286|m.58333	R14550957|m.8729	0	0	0.40188	0
P1437	R14570783|m.27551	R14552013|m.9787	0.0508	0.3779	0.13439	0.110447
P1438	R14554059|m.11913	R14560732|m.18638	0.2192	1.1924	0.18383	0.388574
P1439	S14546667|m.56569	R14573190|m.29309	0.0618	0.0932	0.66343	0.0667657
P1440	R14558504|m.16482	R14598204|m.43725	0	0	0.40193	0
P1441	S14793377|m.61792	R14591516|m.40421	0	0	0.001	0
P1442	R14572520|m.28852	R14546229|m.4184	1.772	66.9074	0.02648	99
P1443	R14552217|m.10002	R14563231|m.21032	0.0641	0.2354	0.2722	0.0906086
P1444	R14607950|m.47769	R14581516|m.34866	0.0827	0.184	0.44927	0.0270336
P1445	R14588485|m.38793	R14633491|m.54064	0	0	0.40243	0
P1446	R14561609|m.19463	R14547719|m.5725	0.0416	0.2423	0.17168	0.0856791
P1447	R14555342|m.13249	R14571334|m.27917	0.0926	0.5368	0.17252	0.161774
P1448	R14558458|m.16437	J14576462|m.522	0	0	1.64715	0
P1449	R14558150|m.16136	R14608282|m.47894	0.0333	0.0932	0.35795	0.017859
P1450	R14577189|m.32110	R14551451|m.9220	0.1451	0.2621	0.55374	0.0893459
P1451	R14558628|m.16597	R14584972|m.36860	0	0	0.29633	0
P1452	R14644110|m.54985	R14593668|m.41589	0	0	1.2392	0
P1453	R14582788|m.35634	R14593756|m.41634	0.0568	0.3364	0.1689	0.103168
P1454	R14596815|m.43102	R14558017|m.16000	0.1104	0.0814	1.35604	0.0117652
P1455	R14548979|m.6849	R14546277|m.4240	0.0157	0.5327	0.02953	0.221065
P1456	R14610935|m.48896	R14599882|m.44444	0	0	0.001	0
P1457	R14581875|m.35086	R14620196|m.51598	0.0096	0.0852	0.11265	0.0561337
P1458	R14557249|m.15223	R14582228|m.35270	0.0658	0.2422	0.27173	0.0658846
P1459	R14596306|m.42855	R14571002|m.27697	0.1123	0.3935	0.28528	0.157247
P1460	S14646069|m.58511	R14586390|m.37615	0.0346	0.3458	0.1001	0.101799
P1461	R14613152|m.49605	J14567486|m.361	0	0	0.15785	0
P1462	R14565405|m.22991	J14744957|m.3531	0	0.0036	0.001	0
P1463	R14562560|m.20413	R14554417|m.12284	0.1307	0.2926	0.44679	0.13461
P1464	R14568360|m.25611	R14615226|m.50236	0.0241	0.0675	0.3567	0
P1465	S14816684|m.62536	R14567923|m.25221	0	0.003	0.001	0.00353358
P1466	R14564471|m.22145	R14567808|m.25127	0.0487	0.3032	0.16071	0.126418
P1467	R14551640|m.9411	R14552877|m.10680	0.0401	0.1832	0.21883	0.0934918
P1468	R14595061|m.42294	S14675393|m.59053	0	0	0.1901	0
P1469	S14840952|m.63232	R14584611|m.36667	0	0	0.82347	0
P1470	R14563368|m.21158	R14565901|m.23446	0.0364	0.3466	0.1051	0.14489
P1471	J14616705|m.1292	J14553998|m.128	0	0	0.40183	0
P1472	R14592047|m.40722	R14567217|m.24602	0.0263	0.0498	0.52801	0
P1473	R14550352|m.8141	R14555715|m.13638	0.0736	0.103	0.71472	0.0161304
P1474	S14888462|m.64605	R14575721|m.31096	1.0356	69.8191	0.01483	0.510826
P1475	R14547076|m.5074	R14547316|m.5336	0.0646	0.1447	0.44635	0.0303123
P1476	S14840676|m.63225	S14879226|m.64324	0	0	0.40327	0
P1477	R14570506|m.27352	R14570107|m.27020	0.0588	0.302	0.1948	0.0936797
P1478	R14589044|m.39105	J14669404|m.2425	0	0.0106	0.001	0.00578041
P1479	R14547193|m.5196	R14548962|m.6835	0.0379	0.249	0.15241	0.106787
P1480	R14546394|m.4360	R14546390|m.4355	0.0834	0.5487	0.15197	0.189745
P1481	R14600793|m.44859	R14557184|m.15167	0	0	0.40186	0
P1482	R14631313|m.53777	R14643171|m.54932	0.0808	0.3036	0.2662	0.104546
P1483	R14623206|m.52294	R14560651|m.18558	0.0047	0.0038	1.23828	0
P1484	S14866479|m.63974	R14576023|m.31284	0.0708	0.3191	0.22175	0.109345
P1485	R14552853|m.10654	R14753966|m.55920	0.0054	0.012	0.44806	0.0053192
P1486	R14578644|m.33084	S14726905|m.60095	0	0.0267	0.001	0
P1487	R14550776|m.8556	R14579605|m.33688	0.0271	0.0303	0.89294	0.0126589
P1488	R14553271|m.11099	R14570071|m.26994	0	0	0.27296	0
P1489	R14570429|m.27284	R14574939|m.30557	0.0568	0.3164	0.1794	0.0990885
P1490	R14608124|m.47832	R14566920|m.24357	0.729	71.7729	0.01016	99
P1491	R14591358|m.40337	R14637818|m.54535	0	0	0.40189	0
P1492	S14628957|m.58169	R14577432|m.32316	0.0059	0.0088	0.66962	0.00740754
P1493	R14568495|m.25735	S14770155|m.61131	0	0	0.40189	0
P1494	S14756133|m.60663	R14600927|m.44926	0.0792	0.3008	0.26347	0.0902442
P1495	R14569135|m.26261	R14599905|m.44454	0	0	0.001	0
P1496	R14562305|m.20154	S14899490|m.65326	0	0	0.40193	0
P1497	R14549466|m.7251	R14595677|m.42554	0.0309	0.0763	0.40456	0
P1498	R14571686|m.28181	S14895315|m.64957	0.0148	0.0326	0.45311	0
P1499	R14558335|m.16317	R14608068|m.47815	0.0054	0.0737	0.07383	0
P1500	R14546950|m.4951	R14549988|m.7768	0.1817	2.0473	0.08874	0.492427
P1501	R14555849|m.13766	S14645095|m.58485	0.0012	0	99	0
P1502	R14613275|m.49642	R14572111|m.28517	0	0	0.41271	0
P1503	S14822860|m.62694	R14560565|m.18491	0	0	0.40143	0
P1504	R14621029|m.51784	S14718593|m.59918	0	0	0.40351	0
P1505	R14580478|m.34232	R14617164|m.50806	0.0145	0.0407	0.35696	0.0181838
P1506	R14556547|m.14518	R14556772|m.14755	0.0283	0.2188	0.1294	0.0927016
P1507	R14549244|m.7057	S14898680|m.65228	0	0	0.21824	0
P1508	S14602199|m.57619	R14611872|m.49196	0.0435	0.3192	0.13618	0.115901
P1509	R14578053|m.32726	S14791503|m.61726	0	0	0.4018	0
P1510	R14578760|m.33144	R14562049|m.19897	0	0	0.39319	0
P1511	R14557340|m.15320	S14607184|m.57734	0.0019	0	99	0
P1512	R14595880|m.42648	S14856006|m.63654	0	0	99	0
P1513	R14622641|m.52164	J14590061|m.773	0	0	0.34833	0
P1514	S14643221|m.58443	R14633900|m.54120	0.0955	0.0882	1.08351	0.0337206
P1515	R14604348|m.46380	R14621676|m.51957	0.0118	0.0141	0.83195	0
P1516	R14565953|m.23492	R14594633|m.42088	0.0438	0.1184	0.36962	0
P1517	S14847191|m.63405	R14598229|m.43736	0	0	0.001	0
P1518	R14550439|m.8214	R14566067|m.23594	0.0371	0.2794	0.13275	0.0894396
P1519	R14593699|m.41609	R14566593|m.24040	0.0011	0	99	0
P1520	R14552526|m.10347	R14601025|m.44960	0.0184	0.0128	1.44224	0
P1521	R14679005|m.55736	R14573649|m.29659	0.0026	0.0476	0.05441	0.0344964
P1522	R14571818|m.28288	S14757877|m.60714	0	0	0.001	0
P1523	S14739004|m.60326	S14713373|m.59803	0	0	0.40207	0
P1524	R14560321|m.18289	S14800312|m.62039	0.0028	0	99	0
P1525	R14551723|m.9489	R14570096|m.27011	0.0784	0.3315	0.23654	0.115262
P1526	R14569936|m.26885	R14554455|m.12336	0.0756	0.4561	0.16569	0.156936
P1527	R14599229|m.44169	R14562113|m.19970	0	0	0.39455	0
P1528	S14633733|m.58261	R14571252|m.27856	0	0.0052	0.001	0
P1529	R14555705|m.13628	R14555446|m.13355	0.0816	0.2677	0.30494	0.136433
P1530	R14557974|m.15961	R14547327|m.5348	0.0347	0.2189	0.15875	0.0911608
P1531	R14547832|m.5813	S14816579|m.62533	0.0093	0.1437	0.06464	0.0347966
P1532	R14616756|m.50693	R14556840|m.14822	0	0	0.001	0
P1533	J14624688|m.1450	R14557686|m.15670	0.0066	0.0099	0.67261	0
P1534	R14551140|m.8888	R14566225|m.23739	0.2605	65.3008	0.00399	1.2131
P1535	R14599734|m.44383	R14562178|m.20033	0.0001	0.0784	0.001	0.0312602
P1536	R14573959|m.29891	R14562812|m.20627	0.0505	0.3956	0.12763	0.0865096
P1537	S14403608|m.56396	S14212254|m.56202	0.0248	0.6104	0.0407	0.164941
P1538	R14579928|m.33878	J14640856|m.1817	0	0	0.001	0
P1539	R14567166|m.24558	R14562369|m.20213	0.0638	0.3051	0.20923	0.14712
P1540	R14584866|m.36809	R14579831|m.33823	0.0052	0.0148	0.35382	0
P1541	R14586941|m.37916	R14571538|m.28074	0.0999	0.2977	0.33548	0.139102
P1542	R14627523|m.53178	R14556956|m.14941	0.0731	0.1968	0.37129	0.0130726
P1543	S14837715|m.63143	R14548125|m.6073	0.2234	62.3033	0.00359	99
P1544	R14610606|m.48777	R14576099|m.31341	0	0	0.40185	0
P1545	R14553060|m.10884	R14575182|m.30719	0.0453	0.2502	0.18092	0.100335
P1546	S14633678|m.58258	R14604106|m.46300	0	0	0.001	0
P1547	S14778485|m.61360	R14579520|m.33628	0.0541	0.0973	0.55606	0.0400214
P1548	R14605552|m.46867	R14589458|m.39346	0.1384	0.3606	0.38389	0.154151
P1549	R14552599|m.10413	R14591688|m.40529	0	0	0.40339	0
P1550	R14593630|m.41562	J14632502|m.1622	0.0048	0.0045	1.06342	0
P1551	S14715478|m.59853	R14585827|m.37324	0	0	0.40224	0
P1552	S14814000|m.62463	R14600312|m.44629	0	0	0.001	0
P1553	R14563505|m.21300	R14551038|m.8805	0.0624	0.0545	1.14579	0.0267921
P1554	R14564886|m.22510	R14588563|m.38855	0	0	0.39918	0
P1555	R14560421|m.18369	R14579970|m.33908	0.0491	0.2762	0.17795	0.158727
P1556	R14551520|m.9309	R14562448|m.20288	0.3356	15.3388	0.02188	1.57637
P1557	R14565638|m.23207	R14586916|m.37902	0	0	0.001	0
P1558	S14892188|m.64799	J14689296|m.2832	0	0	0.001	0
P1559	R14571609|m.28131	R14629116|m.53457	0.1052	0.2363	0.44539	0.0488192
P1560	R14603532|m.46044	R14576630|m.31719	0.0154	0.0352	0.43655	0.0202048
P1561	S14796469|m.61893	R14564178|m.21896	0.0019	0.0278	0.06871	0
P1562	R14572888|m.29102	S14779138|m.61382	0.001	0	99	0
P1563	R14579942|m.33889	J14570040|m.402	0	0	0.21827	0
P1564	S14852428|m.63556	R14551747|m.9513	0.0009	0	99	0
P1565	S14727006|m.60103	R14612531|m.49400	0	0	0.40195	0
P1566	R14605077|m.46697	R14565748|m.23315	0.0025	0	99	0
P1567	R14563297|m.21103	R14554735|m.12603	0.1682	1.6771	0.10028	0.447507
P1568	R14559681|m.17655	R14556416|m.14364	0.2354	1.7075	0.13785	0.485475
P1569	R14559462|m.17408	R14556154|m.14112	0.1881	2.1259	0.0885	0.804719
P1570	R14578657|m.33094	R14605999|m.47031	0	0	0.001	0
P1571	R14590886|m.40060	R14569533|m.26577	0.1252	0.3067	0.40838	0.0622814
P1572	R14566320|m.23810	R14584036|m.36348	0.0041	0	99	0
P1573	R14552749|m.10558	R14581530|m.34879	0.0108	0.0426	0.25413	0.0125007
P1574	R14598451|m.43847	R14558098|m.16084	0.1491	0.2819	0.52879	0.0955276
P1575	R14607005|m.47417	S14808142|m.62268	0.549	67.4621	0.00814	1.07733
P1576	R14563141|m.20948	J14637705|m.1729	0	0	0.001	0
P1577	R14547722|m.5728	S14816978|m.62545	0.0713	0.238	0.29976	0.0832367
P1578	R14610983|m.48925	R14591708|m.40536	0.0471	0.4398	0.10703	0.111572
P1579	R14551624|m.9394	R14605210|m.46727	0.6359	68.5198	0.00928	99
P1580	R14586610|m.37744	R14592369|m.40904	1.024	67.5769	0.01515	0.862755
P1581	R14574506|m.30280	J14660772|m.2231	0.0976	0.4547	0.21468	0.180001
P1582	R14560287|m.18261	R14561689|m.19544	0.0506	0.5487	0.09229	0.230972
P1583	R14558778|m.16737	R14561688|m.19539	0.0707	0.1938	0.36478	0.0439154
P1584	R14609556|m.48393	R14571082|m.27752	0.014	0.0431	0.32544	0.0196104
P1585	R14612055|m.49259	R14555084|m.12988	0.0162	0.0002	99	0
P1586	R14607961|m.47773	R14594965|m.42254	0.0693	0.3147	0.2202	0.133912
P1587	R14553619|m.11467	R14557411|m.15387	0.0563	0.3132	0.17959	0.153637
P1588	R14546737|m.4731	R14547481|m.5498	0.2802	0.6653	0.42115	0.26583
P1589	R14551241|m.9002	R14564735|m.22385	0.0851	0.311	0.27351	0.100797
P1590	R14576978|m.31960	R14574927|m.30545	0.0701	0.2949	0.23786	0.0712313
P1591	R14590537|m.39872	S14885600|m.64520	0.0201	0.0581	0.34702	0
P1592	R14559846|m.17806	R14549274|m.7085	0.5596	7.386	0.07577	1.35403
P1593	R14569899|m.26850	R14608380|m.47935	0.0463	0.1186	0.39055	0.0543169
P1594	R14569004|m.26156	R14590032|m.39645	0.0126	0.0109	1.15419	0
P1595	R14633436|m.54058	R14605613|m.46891	0	0.0111	0.001	0
P1596	R14549554|m.7349	R14556567|m.14531	0	0	0.001	0
P1597	R14551847|m.9619	R14551012|m.8780	0.1025	0.3711	0.27631	0.126598
P1598	R14604710|m.46553	R14577388|m.32279	0.0652	0.2825	0.23074	0.0770753
P1599	R14612208|m.49308	R14557992|m.15979	0.0637	0.0283	2.24784	0
P1600	R14610284|m.48664	R14585886|m.37355	0.5592	12.5343	0.04461	0.423649
P1601	R14586683|m.37781	R14631535|m.53821	0.025	0.0439	0.57087	0.0145996
P1602	R14578310|m.32882	S14627091|m.58127	0.0046	0.0582	0.07912	0.032979
P1603	S14592526|m.57432	R14570326|m.27205	0	0.0121	0.001	0
P1604	S14548751|m.56636	R14562965|m.20788	0.007	0.0203	0.34291	0
P1605	S14817244|m.62554	R14579439|m.33580	0	0	0.45573	0
P1606	R14564606|m.22271	R14632729|m.53980	0.0036	0	99	0
P1607	R14551114|m.8862	R14547527|m.5542	0.0169	0.422	0.04011	0.135967
P1608	R14605047|m.46687	S14894179|m.64900	0	0	0.001	0
P1609	R14598798|m.43989	R14618624|m.51214	0.0644	0.2983	0.21606	0.129756
P1610	R14582883|m.35701	R14547773|m.5765	0.1351	0.368	0.36702	0.164252
P1611	R14584703|m.36714	R14577010|m.31993	0.2268	1.7038	0.13313	0.549306
P1612	R14558024|m.16008	R14591186|m.40247	0.1053	0.6247	0.16853	0.168236
P1613	R14558356|m.16335	R14555297|m.13200	0.0081	0.0218	0.37334	0
P1614	R14627821|m.53232	J14618319|m.1329	0	0	0.40203	0
P1615	S14822560|m.62688	R14578241|m.32839	0.0248	0.157	0.15787	0.0439154
P1616	R14552726|m.10531	R14552794|m.10603	0.1546	0.3407	0.4538	0.113789
P1617	R14547172|m.5177	R14552387|m.10176	0.0541	0.3094	0.17487	0.0884654
P1618	S14769565|m.61108	R14587832|m.38411	0	0	0.40182	0
P1619	R14546254|m.4208	R14568115|m.25399	0.0988	0.453	0.21814	0.255413
P1620	J14638423|m.1743	R14561098|m.18991	0.0535	0.0993	0.5385	0.0121957
P1621	S14666087|m.58875	R14572490|m.28825	0.0494	0.0582	0.84972	0
P1622	R14556991|m.14980	R14546335|m.4300	0.1186	0.3746	0.31675	0.346574
P1623	R14547040|m.5044	R14550566|m.8353	0.3596	1.4083	0.25535	0.3773
P1624	R14549385|m.7186	R14548805|m.6688	0.0097	0.4363	0.02232	0.129287
P1625	R14572359|m.28717	R14591133|m.40201	0.0855	0.349	0.24514	0.196021
P1626	R14568355|m.25606	R14554260|m.12114	0.3094	1.7499	0.17679	0.41049
P1627	R14586840|m.37866	R14623318|m.52324	1.078	29.5172	0.03652	99
P1628	R14597112|m.43231	R14565902|m.23449	0.0417	0.0547	0.76135	0.0169508
P1629	S14619268|m.57975	R14562252|m.20100	0.7973	69.233	0.01152	1.71699
P1630	R14551316|m.9085	R14548712|m.6598	0.0793	0.3499	0.22675	0.161144
P1631	R14548762|m.6642	R14606973|m.47401	0.2934	13.0181	0.02254	1.98515
P1632	R14574368|m.30176	R14580114|m.33991	0.0692	0.3085	0.22442	0.143841
P1633	R14550911|m.8683	R14622354|m.52089	0	0	0.40195	0
P1634	R14574739|m.30443	R14593059|m.41274	0.0611	0.0418	1.462	0
P1635	R14589945|m.39590	S14643176|m.58442	0	0.0068	0.001	0
P1636	R14566512|m.23963	R14573257|m.29359	0.0026	0	99	0
P1637	R14551434|m.9199	R14559248|m.17197	0.0842	0.208	0.40494	0
P1638	R14553856|m.11702	R14546784|m.4775	0.152	0.4157	0.36565	0.0871767
P1639	R14575875|m.31186	S14720925|m.59966	0.0256	0.0356	0.71876	0
P1640	R14601577|m.45235	R14562052|m.19907	0.0023	0.0078	0.29336	0
P1641	R14594350|m.41922	S14836573|m.63102	0.2629	1.2691	0.20718	0.358339
P1642	R14577707|m.32474	R14547966|m.5941	0.0511	0.3741	0.13673	0.123548
P1643	R14572465|m.28806	R14552473|m.10274	0.0569	0.391	0.14542	0.140151
P1644	R14644855|m.55037	S6872120|m.65592	0.7071	70.3319	0.01005	1.51021
P1645	R14617329|m.50861	R14568801|m.25967	0.0064	0.0191	0.33319	0.0157908
P1646	R14569049|m.26190	R14559581|m.17552	0.0612	0.0342	1.78789	0
P1647	R14558859|m.16822	S14763969|m.60912	0.0364	0.2733	0.13313	0.0621489
P1648	R14598227|m.43735	R14569288|m.26383	0.0268	0.1139	0.2354	0.0333457
P1649	R14548467|m.6357	R14547717|m.5723	0.0387	0.4028	0.09607	0.143841
P1650	R14604499|m.46435	R14622617|m.52162	0.1343	0.2912	0.46128	0.0889435
P1651	R14623575|m.52377	R14576600|m.31696	0.0684	0.3301	0.20726	0.101307
P1652	R14553126|m.10945	R14591921|m.40658	0	0	0.39393	0
P1653	R14581680|m.34952	R14557007|m.14995	0.1013	0.1796	0.56372	0.101356
P1654	R14602861|m.45759	R14664797|m.55616	0	0	0.25815	0
P1655	S14781323|m.61429	R14568909|m.26061	0.2874	0.4626	0.6213	0.0871767
P1656	J14652805|m.2069	J14688309|m.2812	0	0	0.40285	0
P1657	R14553539|m.11375	R14554361|m.12217	0.0508	0.3197	0.15893	0.131182
P1658	R14551149|m.8897	R14551286|m.9059	0.0619	0.2811	0.22022	0.0733017
P1659	R14549139|m.6974	R14547378|m.5396	0.0627	0.2297	0.273	0.0928586
P1660	S14301498|m.56289	S14623656|m.58064	0.5821	14.6472	0.03974	1.13962
P1661	R14553070|m.10891	R14560047|m.18014	0.1152	0.2958	0.38943	0.101614
P1662	R14564289|m.21987	R14559916|m.17880	0.1782	0.3919	0.45469	0.094621
P1663	R14564560|m.22222	R14601212|m.45069	0.1411	0.3456	0.40837	0.0845382
P1664	R14556320|m.14270	J14695075|m.2921	0	0	0.40187	0
P1665	R14552930|m.10723	R14563135|m.20939	0.0394	0.166	0.23749	0.0662123
P1666	S14898141|m.65173	R14607235|m.47496	0.0572	0.0668	0.8561	0
P1667	R14577930|m.32627	R14581123|m.34616	0.0445	0.3068	0.14508	0.13074
P1668	S14834478|m.63017	R14560490|m.18428	0.1353	0.3267	0.41414	0.113966
P1669	R14559888|m.17847	R14560963|m.18868	0.1205	0.309	0.38992	0.109174
P1670	S14860160|m.63782	R14578120|m.32773	0	0.003	0.001	0.00332227
P1671	R14552686|m.10497	R14566998|m.24417	0.1537	1.1632	0.13213	0.395615
P1672	J14604144|m.1059	R14567221|m.24604	0	0	0.37369	0
P1673	R14562020|m.19864	J14661197|m.2243	0.0569	0.1127	0.50447	0.00709232
P1674	R14598720|m.43954	R14577376|m.32269	0.6906	70.5475	0.00979	0.782818
P1675	S14643238|m.58444	S14713453|m.59807	0	0.0357	0.001	0.0208363
P1676	R14664854|m.55617	R14588748|m.38958	0	0	0.4019	0
P1677	J14770652|m.3917	R14597936|m.43618	0	0	0.37739	0
P1678	R14563474|m.21270	S14578659|m.57190	0.0052	0.0001	99	0
P1679	R14568889|m.26045	S14596647|m.57515	0.0419	0.2454	0.17073	0.0681682
P1680	S14579589|m.57210	R14582763|m.35616	0.1722	0.7055	0.2441	0.149758
P1681	R14658219|m.55512	R14584828|m.36786	0.0106	0.0076	1.39007	0
P1682	R14644591|m.55017	R14572249|m.28611	0	0.0421	0.001	0.023814
P1683	R14550942|m.8717	R14547552|m.5568	0.0207	0.2605	0.0796	0.109814
P1684	R14591267|m.40287	R14566684|m.24143	0.006	0.0064	0.9361	0
P1685	J14634841|m.1667	J14640829|m.1816	0	0	0.40189	0
P1686	R14546160|m.4120	R14546269|m.4231	0.0247	1.25	0.01975	0.39324
P1687	S14575768|m.57139	J14610576|m.1191	0	0	0.001	0
P1688	R14559869|m.17828	R14588072|m.38539	0.0036	0.0176	0.20182	0.0200027
P1689	R14552632|m.10444	R14562217|m.20064	0.0732	0.3388	0.21615	0.136647
P1690	R14600427|m.44683	R14562830|m.20652	0.0705	0.0736	0.95733	0.00613505
P1691	R14600918|m.44921	S14765364|m.60958	0.5551	69.5578	0.00798	0.89588
P1692	R14552667|m.10480	R14552346|m.10135	0.308	1.3871	0.22202	0.390079
P1693	R14559877|m.17835	S14696398|m.59477	0	0.0009	0.001	0
P1694	R14548282|m.6202	R14561189|m.19090	0.3234	3.7791	0.08558	0.526181
P1695	R14546363|m.4328	R14546252|m.4207	0.0619	0.4365	0.14179	0.190232
P1696	S14813410|m.62442	R14596115|m.42758	0.0694	0.082	0.84694	0
P1697	R14566921|m.24359	R14606873|m.47378	0.0217	0.0378	0.57317	0
P1698	R14549620|m.7408	R14600616|m.44772	0.0248	0.0463	0.53533	0
P1699	R14577093|m.32047	R14620917|m.51752	0.3827	1.5343	0.24941	0.477756
P1700	R14552770|m.10578	R14559547|m.17505	0.1216	0.3588	0.33896	0.0785928
P1701	J14635426|m.1679	R14584030|m.36345	0	0	0.44571	0
P1702	R14559945|m.17911	R14580004|m.33926	0.2011	0.7036	0.28584	0.233512
P1703	R14547956|m.5935	S6719050|m.65579	0.0588	0.4096	0.14366	0.185009
P1704	S14857022|m.63678	R14570216|m.27111	0.1582	0.4182	0.37824	0.135967
P1705	S14614591|m.57876	S3358399|m.65511	0.5689	2.4167	0.2354	0.660878
P1706	R14565961|m.23498	R14598507|m.43871	0	0	0.87996	0
P1707	R14594224|m.41846	R14552288|m.10071	0.0792	0.1698	0.46617	0.0227312
P1708	S14633469|m.58249	R14594861|m.42209	0	0	0.40191	0
P1709	R14558952|m.16912	R14557350|m.15332	0.0612	0.2527	0.24226	0.0940261
P1710	R14589900|m.39573	R14554984|m.12878	0	0	0.4018	0
P1711	R14587209|m.38083	R14561891|m.19742	0	0	0.11008	0
P1712	R14562472|m.20327	S14569108|m.57015	0	0	0.33799	0
P1713	R14552862|m.10661	R14588453|m.38775	0	0.0329	0.001	0.0140854
P1714	R14589957|m.39598	S14820621|m.62638	0.0019	0.0027	0.7051	0.00204082
P1715	R14552204|m.9990	R14578344|m.32901	0.162	0.572	0.28326	0.146335
P1716	S14760885|m.60817	R14560858|m.18758	0	0	0.40201	0
P1717	R14575410|m.30878	R14612825|m.49495	0.0027	0.004	0.66381	0
P1718	R14551504|m.9292	R14554048|m.11892	0.0825	0.405	0.20359	0.175241
P1719	R14562368|m.20212	R14580453|m.34215	0.032	0.071	0.4499	0.0217426
P1720	S14603189|m.57643	R14552577|m.10390	0.0734	0.4202	0.17463	0.145292
P1721	S14807851|m.62258	S14832196|m.62949	0	0	0.40187	0
P1722	R14623438|m.52343	R14590363|m.39799	0.0819	0.4959	0.16519	0.188239
P1723	R14562682|m.20509	S14823675|m.62714	0	0	0.001	0
P1724	R14546380|m.4346	R14546349|m.4314	0.0263	0.3348	0.0785	0.115901
P1725	R14588864|m.39011	S14798560|m.61968	0.0014	0	99	0
P1726	R14552076|m.9855	R14590593|m.39906	0.0608	0.2818	0.2156	0.122098
P1727	R14548205|m.6145	S14756911|m.60689	0.2924	63.3105	0.00462	99
P1728	S14586504|m.57326	S14659535|m.58747	0.0044	0.0104	0.42639	0
P1729	R14546950|m.4955	J14556952|m.158	0	0.0068	0.001	0
P1730	R14550955|m.8725	R14570062|m.26989	0.101	0.3578	0.28219	0.147036
P1731	R14640498|m.54756	R14561075|m.18974	0	0.004	0.001	0
P1732	R14577760|m.32516	R14588353|m.38718	0.002	0.0018	1.063	0
P1733	R14573727|m.29721	R14557810|m.15802	0.0413	0.2898	0.14253	0.111572
P1734	R14558814|m.16765	R14554809|m.12676	0.0321	0.2485	0.12923	0.0982531
P1735	R14642705|m.54912	R14594113|m.41797	0	0	0.4028	0
P1736	R14554558|m.12431	R14589308|m.39253	0.1649	0.335	0.49226	0.0517703
P1737	S14286656|m.56274	S12674811|m.56025	0.1241	0.349	0.3555	0.104546
P1738	S14628612|m.58166	R14583599|m.36125	0.0682	0.0372	1.83532	0.0111116
P1739	R14556046|m.13980	R14569131|m.26259	0.0076	0.0755	0.10083	0.0229926
P1740	R14574133|m.30020	R14630143|m.53625	0.0032	0.0039	0.82924	0
P1741	R14557456|m.15431	S14866078|m.63960	0.2657	0.6056	0.43879	0.0955276
P1742	R14589639|m.39441	S14622164|m.58029	0	0	0.40191	0
P1743	R14573578|m.29606	S14613077|m.57842	0.0263	0.0221	1.19228	0
P1744	R14560046|m.18013	R14557593|m.15584	0.1008	0.4505	0.22367	0.153083
P1745	R14572027|m.28454	R14600420|m.44680	0.0115	0.0154	0.74468	0
P1746	J14755238|m.3698	R14560314|m.18283	0.0033	0.0058	0.57601	0
P1747	J14615794|m.1273	R14551311|m.9081	0.0277	0.043	0.6453	0.0298596
P1748	R14579766|m.33789	S14789659|m.61661	0.0043	0.0167	0.25435	0
P1749	R14555854|m.13772	R14561822|m.19680	0.0392	0.1574	0.24929	0.0545996
P1750	R14547199|m.5202	R14547461|m.5472	0.3683	62.6448	0.00588	1.53403
P1751	R14560263|m.18245	R14560740|m.18645	0.0987	0.2682	0.36817	0.114317
P1752	R14558377|m.16352	J14767402|m.3858	0	0	0.001	0
P1753	R14560006|m.17977	R14597999|m.43643	0	0	0.39001	0
P1754	R14620641|m.51706	R14616397|m.50567	0.0082	0.0001	99	0
P1755	R14592308|m.40868	R14585795|m.37308	0.0069	0.0332	0.2066	0.0285792
P1756	S14637746|m.58343	R14556298|m.14252	0.7818	10.7592	0.07267	0.972955
P1757	S14677689|m.59098	S14878419|m.64302	0.0027	0	99	0
P1758	R14550673|m.8465	R14560720|m.18625	0.0064	0.2181	0.02914	0.128915
P1759	R14586686|m.37782	R14589910|m.39579	0	0	0.40185	0
P1760	R14548301|m.6221	R14563423|m.21218	0.0683	0.3512	0.19453	0.0853128
P1761	S14677906|m.59104	R14567264|m.24634	0.0811	0.0558	1.45272	0.0119766
P1762	S14848448|m.63436	S14712322|m.59785	0	0.0144	0.001	0.0111116
P1763	R14606002|m.47033	R14593011|m.41249	0.095	0.373	0.25462	0.116807
P1764	R14557079|m.15064	J14634782|m.1662	0	0	0.40179	0
P1765	R14584727|m.36728	R14614285|m.49955	0	0	0.35331	0
P1766	R14571249|m.27855	J14749889|m.3616	0.0038	0.0066	0.5798	0
P1767	R14553258|m.11083	R14573073|m.29227	0.0811	0.2311	0.35081	0.111572
P1768	R14598399|m.43831	R14612955|m.49535	0.1232	0.4077	0.30222	0.111572
P1769	R14566676|m.24137	S14623859|m.58068	0.138	0.4048	0.34097	0.113479
P1770	R14549012|m.6875	R14547570|m.5596	0.0306	0.4155	0.07363	0.14489
P1771	R14564076|m.21813	R14574407|m.30206	0.0696	0.2255	0.30852	0.0779352
P1772	R14592319|m.40872	R14580534|m.34267	0	0	0.40189	0
P1773	R14560541|m.18470	R14573081|m.29234	0.0026	0.0179	0.14469	0.0129877
P1774	R14619351|m.51397	R14568999|m.26147	0	0	0.40189	0
P1775	R14552975|m.10783	R14562097|m.19959	0.0405	0.2472	0.16384	0.0520469
P1776	J14581761|m.608	R14561104|m.18997	0	0.0057	0.001	0.00746283
P1777	R14567556|m.24915	R14598037|m.43656	0.1673	0.2814	0.59453	0.0950218
P1778	R14569036|m.26179	R14548905|m.6770	0.211	1.6156	0.13062	0.418124
P1779	R14628165|m.53313	R14578205|m.32814	0.0167	0.0753	0.22161	0
P1780	R14594815|m.42185	R14577718|m.32485	0.0128	0.0395	0.32279	0
P1781	R14564071|m.21809	R14554934|m.12829	0.0764	0.2706	0.28232	0.107362
P1782	R14558809|m.16764	S14557335|m.56801	0.0588	0.1096	0.53672	0.0354759
P1783	R14582396|m.35401	R14604181|m.46323	0.5332	70.1301	0.0076	0.905054
P1784	R14587541|m.38269	S14897709|m.65121	0	0	0.17035	0
P1785	R14569451|m.26518	R14633195|m.54024	0.0813	0.108	0.75215	0
P1786	R14605425|m.46806	R14648527|m.55216	0	0	99	0
P1787	R14574985|m.30593	R14598530|m.43881	0	0	99	0
P1788	R14549676|m.7454	R14554427|m.12299	0.0499	0.3863	0.12906	0.17473
P1789	R14574922|m.30542	R14593291|m.41394	0.0115	0.0202	0.5691	0
P1790	R14558451|m.16429	S14788160|m.61616	0.0231	0.0553	0.41818	0.0175457
P1791	R14549812|m.7598	R14550019|m.7793	0.0413	0.2529	0.16329	0.132076
P1792	R14628582|m.53381	R14547308|m.5323	0.0203	0.0343	0.59297	0.0107531
P1793	S14856867|m.63674	S14614152|m.57863	0	0	0.001	0
P1794	R14600160|m.44574	R14579075|m.33344	0.106	0.2633	0.40238	0.125657
P1795	S14637415|m.58338	R14572189|m.28571	0.0133	0.1151	0.11583	0.0275299
P1796	R14608035|m.47808	R14595084|m.42301	0.6628	1.541	0.43012	0.38107
P1797	R14565235|m.22848	R14581562|m.34898	0.0861	0.4305	0.20002	0.169677
P1798	R14581332|m.34751	R14617858|m.51005	0.0527	0.2865	0.18389	0.160637
P1799	S14551289|m.56682	R14599662|m.44345	0.2508	0.5917	0.42395	0.0859251
P1800	J14661973|m.2265	J14586791|m.702	0.0075	0.012	0.62839	0
P1801	R14583113|m.35856	R14561603|m.19455	0.1094	0.2489	0.43961	0.120581
P1802	R14559193|m.17143	R14573163|m.29297	0	0	0.40213	0
P1803	R14552620|m.10432	R14557487|m.15461	0.2275	3.2784	0.06939	0.854761
P1804	R14555009|m.12909	R14548560|m.6434	0.0834	0.3759	0.22182	0.206266
P1805	R14561781|m.19640	R14599158|m.44137	0	0	0.40195	0
P1806	R14599928|m.44460	R14613049|m.49572	0.1465	0.44	0.33287	0.196021
P1807	R14548518|m.6391	R14549083|m.6932	0.3847	75.4257	0.0051	1.11902
P1808	R14553701|m.11545	R14589074|m.39119	0.0258	0.0702	0.36664	0
P1809	S14754619|m.60631	R14571592|m.28117	0.1554	0.0513	3.03227	0
P1810	R14561597|m.19451	R14560830|m.18738	0.0204	0.2854	0.07137	0.10486
P1811	R14565874|m.23428	R14567442|m.24807	0.5919	2.8305	0.20911	0.815708
P1812	R14586919|m.37904	R14568932|m.26088	0.0039	0.021	0.18523	0
P1813	R14572032|m.28462	S14637178|m.58327	0.1186	0.0539	2.20146	0.0333457
P1814	J14583711|m.655	R14559185|m.17137	0	0	0.40193	0
P1815	R14569201|m.26313	R14568074|m.25355	0.1088	0.3142	0.34636	0.119615
P1816	R14556247|m.14194	R14549458|m.7242	0.0365	0.213	0.17152	0.0770753
P1817	R14566595|m.24044	S14729617|m.60169	0	0.0118	0.001	0.0149265
P1818	R14560222|m.18201	R14582280|m.35302	0.0247	0.0002	99	0
P1819	R14560875|m.18776	R14552849|m.10650	0.0905	0.4477	0.20209	0.1185
P1820	R14576281|m.31463	S14845601|m.63367	0.0083	0.0084	0.98638	0
P1821	S14655128|m.58673	R14547488|m.5503	0.2205	0.2104	1.04787	0.0814807
P1822	R14557743|m.15721	R14696691|m.55834	0.0501	0.0923	0.54253	0
P1823	R14599996|m.44498	R14669699|m.55667	0	0	0.30935	0
P1824	J14775032|m.3996	R14627406|m.53158	0	0	0.001	0
P1825	R14561847|m.19704	R14575967|m.31244	0.0856	0.5012	0.17072	0.272002
P1826	R14547963|m.5939	R14547651|m.5656	0.0505	0.2726	0.18535	0.125657
P1827	R14561711|m.19574	R14552779|m.10586	0.0401	0.2426	0.16528	0.0736624
P1828	R14597181|m.43271	R14563308|m.21110	0.1375	0.2135	0.64395	0
P1829	R14591574|m.40455	R14549580|m.7372	0.0934	0.3625	0.25767	0.222343
P1830	R14569043|m.26185	R14550148|m.7912	0.0984	0.3541	0.27793	0.109633
P1831	R14564822|m.22450	R14564309|m.22002	0.4734	69.517	0.00681	99
P1832	R14591799|m.40581	R14566635|m.24082	0.1066	0.4536	0.23505	0.117728
P1833	R14627431|m.53166	R14566875|m.24317	0	0.0095	0.001	0
P1834	R14554365|m.12218	R14553362|m.11187	0.1028	0.3411	0.30136	0.128215
P1835	R14565861|m.23414	R14563932|m.21685	0.0664	0.2883	0.2305	0.0932269
P1836	S14446414|m.56443	R14567388|m.24754	0.0925	0.4665	0.1982	0.236892
P1837	J14631272|m.1592	J14610002|m.1178	0	0	0.40191	0
P1838	R14623273|m.52312	R14636452|m.54395	0.1717	0.3134	0.54799	0.104053
P1839	R14561407|m.19288	R14615857|m.50416	0	0	0.4019	0
P1840	R14585831|m.37328	R14553314|m.11138	0.2654	72.5807	0.00366	1.30398
P1841	R14578125|m.32779	R14567116|m.24516	0.128	0.4076	0.314	0.173598
P1842	R14563819|m.21574	R14580276|m.34101	0.0781	0.0182	4.28771	0
P1843	R14620883|m.51748	R14619223|m.51357	0.1999	0.8352	0.23935	0.288088
P1844	R14550037|m.7802	R14554907|m.12795	0.0266	0.2795	0.09519	0.0690752
P1845	R14622461|m.52117	R14633907|m.54121	0.1205	0.3293	0.36601	0.120581
P1846	J14579876|m.584	R14574923|m.30543	0	0	0.4019	0
P1847	R14549397|m.7193	R14559647|m.17615	0.0756	0.3188	0.237	0.133037
P1848	R14570925|m.27645	R14596323|m.42870	0.0031	0.0414	0.07593	0.00775209
P1849	R14550189|m.7958	R14564565|m.22228	0.1727	0.6811	0.25349	0.264034
P1850	R14612480|m.49379	R14593681|m.41598	0.1245	0.2839	0.43867	0.108706
P1851	R14627405|m.53156	R14579167|m.33405	0.1601	0.6182	0.25905	0.212733
P1852	S14862537|m.63830	R14588757|m.38960	0.2429	2.3973	0.10133	0.962645
P1853	R14546827|m.4826	R14547138|m.5125	0.0961	0.2576	0.37305	0.0992255
P1854	R14575146|m.30696	R14577029|m.32008	0	0	0.39861	0
P1855	R14548545|m.6412	R14556564|m.14528	0.0283	0.0325	0.87068	0
P1856	R14562025|m.19873	R14562810|m.20626	0.3317	2.8303	0.11721	1.23546
P1857	R14581369|m.34779	R14591816|m.40589	0.056	0.2934	0.19088	0.094621
P1858	R14551208|m.8963	R14562806|m.20624	0.0293	0.3201	0.09166	0.141643
P1859	R14576809|m.31847	J14718147|m.3188	0	0.0052	0.001	0.00602417
P1860	R14573200|m.29316	R14631784|m.53857	0.0088	0.0329	0.2686	0.0120488
P1861	R14564631|m.22294	S14137738|m.56151	0.0859	0.3443	0.24957	0.168236
P1862	R14564823|m.22451	R14572233|m.28602	0.0704	0.2897	0.24306	0.116223
P1863	R14546411|m.4376	R14546424|m.4390	0.0305	0.5028	0.06072	0.118664
P1864	R14558058|m.16046	R14571393|m.27965	0.104	0.3206	0.32439	0.113966
P1865	R14579640|m.33708	R14552232|m.10020	0	0	0.4018	0
P1866	R14549979|m.7759	R14550874|m.8644	0.0652	0.4524	0.14404	0.157313
P1867	J14586399|m.698	R14585333|m.37063	0	0	0.31587	0
P1868	R14556022|m.13954	R14550168|m.7942	0	0.0191	0.001	0.0100003
P1869	S14765264|m.60957	R14559433|m.17378	0.3229	67.2705	0.0048	1.14119
P1870	R14623593|m.52383	R14564710|m.22364	0	0	0.001	0
P1871	R14571501|m.28047	J14598901|m.948	0.0529	0.1869	0.28319	0.0435057
P1872	R14589647|m.39444	R14564690|m.22343	0.0441	0.0286	1.54242	0
P1873	S14778937|m.61373	R14569853|m.26815	0.071	0.2818	0.25198	0.0896966
P1874	R14594848|m.42206	R14584277|m.36477	0.1091	0.27	0.40398	0.121281
P1875	R14576950|m.31941	S14652695|m.58621	0	0	0.001	0
P1876	R14609886|m.48492	R14559697|m.17674	0	0	0.001	0
P1877	R14557216|m.15199	R14563906|m.21657	0.0784	0.3983	0.19673	0.141116
P1878	R14552554|m.10367	R14567521|m.24882	0.0386	0.2681	0.14386	0.0975303
P1879	R14590735|m.39985	R14573415|m.29506	0.019	0.0122	1.558	0.0156263
P1880	R14594000|m.41749	R14571884|m.28350	0.2135	0.2222	0.96102	0.0172431
P1881	R14554788|m.12656	R14570913|m.27635	0.0652	0.262	0.24889	0.0351021
P1882	R14547716|m.5721	R14559567|m.17537	0.0227	0.0523	0.43327	0.0158743
P1883	R14568984|m.26136	S14871513|m.64119	0.0442	0.3275	0.13488	0.115341
P1884	R14579117|m.33373	R14595208|m.42363	0.1653	0.4707	0.35112	0.161387
P1885	R14574612|m.30352	R14574164|m.30040	0.061	0.3025	0.20149	0.138127
P1886	R14550534|m.8315	R14548614|m.6498	0.0029	0.2808	0.01028	0.102722
P1887	R14556676|m.14656	R14548893|m.6763	0.3295	3.5521	0.09275	0.832504
P1888	R14616069|m.50473	R14559725|m.17697	0.0997	0.1453	0.68602	0.0149265
P1889	R14609365|m.48314	R14595486|m.42468	0	0	0.001	0
P1890	R14553180|m.10999	R14556023|m.13955	0.051	0.2898	0.17594	0.0918606
P1891	R14547380|m.5399	R14546748|m.4746	0.0207	0.1828	0.11339	0.0469094
P1892	R14561564|m.19429	R14554075|m.11934	0.2544	61.0885	0.00416	99
P1893	R14552070|m.9845	R14547074|m.5072	0.029	0.2614	0.11075	0.145599
P1894	J14562423|m.250	R14563862|m.21615	0	0	0.40187	0
P1895	S14762978|m.60875	S14766381|m.60987	0	0	0.40337	0
P1896	J14689776|m.2839	S14614916|m.57884	0	0	0.40189	0
P1897	R14593348|m.41426	R14609369|m.48316	0	0	1.26865	0
P1898	R14605577|m.46874	R14581430|m.34817	0.0427	0.3344	0.12783	0.119446
P1899	R14554013|m.11856	R14550636|m.8418	0.0632	0.3319	0.19052	0.125657
P1900	R14584179|m.36430	R14546752|m.4748	0.3364	0.5539	0.60727	0.10382
P1901	R14560038|m.18007	R14551481|m.9265	0.0479	0.2223	0.21567	0.106166
P1902	R14582853|m.35681	S14587783|m.57348	0.0233	0.0348	0.67025	0.0041494
P1903	S14618530|m.57958	S14585594|m.57312	0	0	0.001	0
P1904	S14897093|m.65052	S14703916|m.59617	0	0	0.40188	0
P1905	R14556500|m.14457	R14551187|m.8948	0.066	0.2973	0.22208	0.103595
P1906	R14610705|m.48808	S14763922|m.60910	0	0	0.40202	0
P1907	R14566092|m.23617	R14567850|m.25165	0.0995	0.2671	0.37266	0.0860705
P1908	R14615928|m.50439	R14566070|m.23597	0.1676	0.2533	0.66163	0
P1909	R14557317|m.15298	R14579585|m.33681	0.1031	0.6159	0.16738	0.273272
P1910	R14583012|m.35795	S14594113|m.57469	0.1557	0.1485	1.04871	0
P1911	R14568409|m.25656	R14563319|m.21118	0.0675	0.3712	0.18195	0.150211
P1912	R14573054|m.29212	R14582312|m.35328	0.049	0.2706	0.18097	0.094621
P1913	R14588574|m.38862	R14581906|m.35108	1.431	56.8693	0.02516	99
P1914	S14721614|m.59970	R14630652|m.53697	0.0042	0	99	0
P1915	R14550199|m.7968	S14837569|m.63132	0.0176	0.0701	0.25071	0.0140854
P1916	R14567213|m.24592	J14612489|m.1223	0.0782	0.4058	0.19261	0.187895
P1917	R14588527|m.38830	R14552479|m.10282	0.0567	0.2823	0.20099	0.0828336
P1918	R14548616|m.6501	R14554521|m.12402	0.049	0.3025	0.16206	0.149621
P1919	R14553538|m.11374	R14579061|m.33337	0.0742	0.4196	0.17682	0.159227
P1920	J14685318|m.2751	R14564557|m.22218	0	0.008	0.001	0.00523565
P1921	R14550232|m.8009	R14559027|m.16993	0.1083	0.5714	0.18952	0.219976
P1922	R14653072|m.55387	R14577830|m.32559	0	0	0.001	0
P1923	R14574806|m.30480	R14632595|m.53963	0.1118	0.4759	0.23495	0.128148
P1924	J14756178|m.3712	R14553051|m.10873	0	0	0.001	0
P1925	R14555739|m.13664	S14771717|m.61177	0	0	0.001	0
P1926	J14598822|m.945	S14643026|m.58439	0.0048	0.0082	0.59008	0
P1927	R14555936|m.13846	R14590721|m.39980	0.0415	0.3027	0.1372	0.120338
P1928	R14555496|m.13404	R14556580|m.14541	0.038	0.2603	0.14609	0.0770753
P1929	R14592606|m.41041	R14670187|m.55673	0.0059	0.0238	0.2465	0
P1930	R14603345|m.45951	R14597614|m.43464	0.0932	0.3535	0.26351	0.128611
P1931	R14619076|m.51321	R14570707|m.27502	0	0	0.001	0
P1932	R14567967|m.25265	R14564006|m.21750	0.0804	0.3103	0.25923	0.15114
P1933	R14560717|m.18621	R14550227|m.8004	0.0305	0.3354	0.09088	0.120071
P1934	R14570193|m.27096	R14594223|m.41845	0	0	0.001	0
P1935	R14546734|m.4727	R14548504|m.6382	0.0578	0.417	0.13856	0.306552
P1936	R14561055|m.18950	R14558452|m.16430	0.1303	0.2705	0.48168	0.104546
P1937	R14592972|m.41231	R14630524|m.53676	0.0035	0	99	0
P1938	R14584722|m.36725	R14641058|m.54798	0.076	0.2425	0.3136	0.0454859
P1939	R14549716|m.7508	R14551683|m.9450	0.1048	1.5743	0.0666	0.564368
P1940	S14745797|m.60464	S14895221|m.64954	0	0	0.38759	0
P1941	R14546851|m.4852	R14548338|m.6254	0.0665	0.3129	0.21247	0.0806341
P1942	R14573901|m.29854	R14583434|m.36030	0.1125	0.2483	0.45307	0.114557
P1943	R14584874|m.36814	S14647155|m.58530	0.0033	0.0251	0.13173	0.0185206
P1944	R14565343|m.22933	R14579386|m.33534	0.0952	0.2982	0.31912	0.108862
P1945	S14738803|m.60325	R14558083|m.16071	0.1478	0.5066	0.29163	0.135273
P1946	R14548261|m.6186	R14603500|m.46034	1.0225	72.5183	0.0141	0.626381
P1947	R14573750|m.29742	R14598725|m.43956	0	0	0.4019	0
P1948	R14553129|m.10950	R14550791|m.8566	0.0863	0.351	0.24579	0.101356
P1949	S14599921|m.57573	R14554854|m.12730	0	0	0.40189	0
P1950	J14553361|m.116	R14551697|m.9465	0.0694	0.1503	0.46163	0.0541068
P1951	R14562896|m.20710	R14559131|m.17071	0.0002	0.2003	0.001	0.0435057
P1952	R14590149|m.39698	S14769023|m.61090	0.0826	0.2166	0.38109	0.083527
P1953	R14561782|m.19641	R14605913|m.47003	0.0984	0.2988	0.32931	0.097321
P1954	J14665100|m.2347	R14570828|m.27580	0	0	0.40206	0
P1955	S14848587|m.63441	R14562785|m.20603	0.0325	0.0509	0.63884	0
P1956	R14554330|m.12185	R14553185|m.11004	0.0368	0.3263	0.1127	0.16095
P1957	R14582450|m.35435	R14652086|m.55345	0.0053	0.0975	0.05395	0.0375176
P1958	R14566940|m.24373	R14563016|m.20840	0.0594	0.2679	0.22176	0.0770753
P1959	R14572298|m.28663	R14610055|m.48567	0.2346	0.9047	0.25937	0.436244
P1960	S14353523|m.56346	R14596024|m.42718	0.66	50.181	0.01315	1.23193
P1961	R14568723|m.25908	S14808127|m.62266	0.0032	0.0108	0.29305	0.0166682
P1962	R14594559|m.42033	R14565005|m.22623	0	0	0.001	0
P1963	S14794926|m.61847	R14573256|m.29358	0.0158	0.0157	1.00604	0
P1964	R14599902|m.44452	R14560253|m.18238	0.0029	0.0054	0.53878	0
P1965	S14815547|m.62495	R14590903|m.40070	0	0.0085	0.001	0
P1966	R14577891|m.32600	R14585957|m.37388	0	0	0.39667	0
P1967	R14631759|m.53850	R14591874|m.40627	0.1695	0.3734	0.45405	0.0715504
P1968	R14581711|m.34981	R14554778|m.12644	0.1066	0.3074	0.34697	0.0628629
P1969	R14568099|m.25384	R14558323|m.16307	0.0337	0.0205	1.64079	0.0212798
P1970	R14567459|m.24824	R14577227|m.32142	0.0026	0.0712	0.03717	0.0422787
P1971	S14640781|m.58398	R14561367|m.19258	0.4371	3.4464	0.12683	0.642599
P1972	S14851300|m.63527	R14564374|m.22064	0.0542	0.0608	0.89203	0
P1973	S14705491|m.59640	R14593858|m.41674	0	0	0.001	0
P1974	R14548638|m.6529	R14552197|m.9984	0.0484	0.352	0.13759	0.159227
P1975	R14548235|m.6165	R14558869|m.16832	0.3717	2.5111	0.14803	0.717542
P1976	J14669201|m.2421	R14559760|m.17728	0	0	0.40122	0
P1977	R14566184|m.23697	R14563836|m.21585	0.2637	0.3005	0.87753	0.0381137
P1978	R14594811|m.42183	R14581151|m.34633	0.1237	0.2597	0.47632	0.154274
P1979	R14599453|m.44264	R14582173|m.35236	0.0058	0.0035	1.6846	0
P1980	R14590190|m.39717	R14570256|m.27147	0.0084	0.0141	0.59234	0
P1981	R14597132|m.43243	R14560935|m.18840	0.0437	0.0773	0.56496	0
P1982	R14553621|m.11470	R14553993|m.11836	0.0961	0.5749	0.16709	0.206685
P1983	J14553719|m.124	R14593227|m.41359	0	0	0.4026	0
P1984	R14580883|m.34470	S14588737|m.57360	0.0542	0.0402	1.34785	0.0227312
P1985	R14561212|m.19110	R14566084|m.23609	0.0795	0.3349	0.23748	0.106166
P1986	R14556162|m.14121	S14897656|m.65113	0	0	0.4019	0
P1987	J14700903|m.2992	R14550226|m.8003	0	0	0.001	0
P1988	S14723281|m.60008	R14596447|m.42943	0.0123	0.0096	1.27691	0
P1989	R14561527|m.19395	R14593917|m.41707	0.2318	2.9401	0.07886	0.797525
P1990	R14604852|m.46611	R14569621|m.26658	0.003	0.0058	0.51733	0
P1991	R14551490|m.9274	R14555151|m.13066	0.0212	0.3483	0.06084	0.197656
P1992	R14603748|m.46140	S14894686|m.64915	0.0449	0.0697	0.6444	0
P1993	R14556089|m.14027	R14555881|m.13798	0.0607	0.2695	0.22524	0.108532
P1994	J14691239|m.2853	R14568607|m.25828	0	0	0.40354	0
P1995	R14678952|m.55734	S14669160|m.58935	0	0	0.61457	0
P1996	S14729465|m.60163	R14565387|m.22976	0	0	0.001	0
P1997	R14550603|m.8390	S14867821|m.64033	0.1091	0.1536	0.71022	0
P1998	R14594019|m.41762	S14768755|m.61078	0.1463	0.3735	0.39178	0.02326
P1999	R14628646|m.53387	R14627662|m.53220	0.0289	0.0606	0.47618	0.0125007
[truncated: 9,280 more rows]
