# Supplementary material for: Sequence and gene expression evolution of paralogous genes in willows
Source: Sci Rep. 2015 Dec 22;5:18662. doi: 10.1038/srep18662 (PMC4687058; doi:10.1038/srep18662)
Supplement: Supplementary Table S2 [file srep18662-s3.xls]

## Sheet: 520_Leaf_expression
gene_id	length	Repliacte1-expected_count	Replicate1-TPM	Replicate1-FPKM	Replicate11-expected_count	Replicate11-TPM	Replicate11-FPKM	Replicate23-expected_count	Replicate23-TPM	Replicate23-FPKM	Replicate25-expected_count	Replicate25-TPM	Replicate25-FPKM	Replicate3expected_count	Replicate3TPM	Replicate3-FPKM	Average_Expected count	Average_TPM	Average_FPKM
J14546293|m.3	531	8.2	5.46	4.28	9.37	6.95	5.84	4.35	2.57	2.03	5.63	4.11	3.4	1.71	0.89	0.73	5.852	3.996	3.256
J14553361|m.116	561		2.63	2.06	3.3	2.31	1.93	0	0	0	0	0	0	0	0	0	0.825	0.988	0.798
J14556185|m.151	933	236.99	85.35	66.89	192.9	77.47	65.01	240	77.05	61	219	85.8	71.04	338	95.53	78.11	245.378	84.24	68.41
J14567177|m.352	663	269	140.08	109.79	240	139.37	116.94	346.2	160.34	126.92	284	161.53	133.76	419	171.02	139.84	311.64	154.468	125.45
J14571415|m.421	840	367.59	148.12	116.08	256.28	115.16	96.63	394.14	141.5	112.01	321	140.86	116.64	478.01	151.11	123.56	363.404	139.35	112.984
J14580111|m.591	660	150	78.5	61.52	112	65.36	54.84	142	66.09	52.32	128	73.17	60.59	180.28	73.95	60.47	142.456	71.414	57.948
J14581208|m.598	771	5	2.21	1.73	3	1.48	1.24	6	2.36	1.87	4	1.93	1.6	4	1.39	1.13	4.4	1.874	1.514
J14583562|m.648	495	105	75.67	59.3	73	58.66	49.22	108	69.01	54.63	106	83.85	69.43	125	70.49	57.64	103.4	71.536	58.044
J14584207|m.662	936	4	1.44	1.13	4	1.6	1.34	14	4.48	3.55	5	1.95	1.62	4	1.13	0.92	6.2	2.12	1.712
J14588862|m.753	2655	93	11.29	8.84	62	8.39	7.04	63	6.84	5.41	74	9.71	8.04	69	6.58	5.38	72.2	8.562	6.942
J14598901|m.948	453	12.54	9.99	7.83	7.04	6.25	5.25	11.99	8.46	6.7	5.31	4.65	3.85	6.68	4.16	3.4	8.712	6.702	5.406
J14600836|m.983	1011	413.41	136.7	107.13	343	126.49	106.13	563.87	166.3	131.64	372.73	133.98	110.94	481.47	124.97	102.19	434.896	137.688	111.606
J14604542|m.1067	2703	242	28.83	22.6	204	27.11	22.75	257	27.39	21.69	242	31.18	25.82	270.52	25.34	20.72	243.104	27.97	22.716
J14605847|m.1093	1962	29	4.8	3.76	51	9.41	7.9	24	3.55	2.81	27	4.84	4.01	70	9.11	7.45	40.2	6.342	5.186
J14610175|m.1183	531	25	16.65	13.05	27	20.05	16.82	27	15.96	12.63	32	23.36	19.34	58	30.24	24.72	33.8	21.252	17.312
J14612489|m.1223	1371	35	8.4	6.58	36	9.64	8.09	47	10.07	7.97	50	13.02	10.78	39	7.35	6.01	41.4	9.696	7.886
J14612519|m.1225	2028	1033	165.25	129.51	679	121.15	101.65	994	142.18	112.55	847	146.66	121.44	1207	151.76	124.1	952	145.4	117.85
J14612950|m.1230	1521	58	12.49	9.79	47	11.29	9.47	83	15.97	12.64	134.98	31.51	26.1	74	12.52	10.24	79.396	16.756	13.648
J14612953|m.1231	837	202	81.71	64.04	153	69.02	57.91	289.56	104.35	82.6	241	106.16	87.91	313	99.32	81.22	239.712	92.112	74.736
J14618167|m.1325	3111	380	39.22	30.74	274	31.55	26.47	330	30.48	24.13	284.93	31.79	26.32	393	31.9	26.08	332.386	32.988	26.748
J14623590|m.1433	1947	93	15.52	12.16	52	9.68	8.12	81	12.08	9.56	43	7.77	6.43	43	5.64	4.61	62.4	10.138	8.176
J14626393|m.1486	1164	20	5.7	4.47	8	2.54	2.13	10	2.54	2.01	16	4.95	4.1	25	5.59	4.57	15.8	4.264	3.456
J14627806|m.1524	807	227	95.5	74.84	133	62.4	52.36	195	73.07	57.84	160	73.33	60.72	244	80.52	65.84	191.8	76.964	62.32
J14629534|m.1564	1209	1.63	0.45	0.35	1.78	0.54	0.46	1.75	0.43	0.34	2.24	0.67	0.55	4.09	0.88	0.72	2.298	0.594	0.484
J14630106|m.1574	420	3.77	3.28	2.57	12.45	12.07	10.13	0	0	0	3.28	3.15	2.6	12.98	8.82	7.21	6.496	5.464	4.502
J14631583|m.1596	1272	1	0.26	0.2	0	0	0	0	0	0	0	0	0	2	0.41	0.33	0.6	0.134	0.106
J14631770|m.1603	1653	573	113.21	88.73	362	79.77	66.94	606	107	84.7	360.95	77.27	63.98	580	90.05	73.63	496.39	93.46	75.596
J14635675|m.1689	435	2.6	2.17	1.7	18.17	16.91	14.19	2.67	1.98	1.57	5.49	5.04	4.18	19.48	12.72	10.4	9.682	7.764	6.408
J14636345|m.1695	336	0	0	0	0	0	0	2.44	2.43	1.93	0	0	0	1.22	1.08	0.88	0.732	0.702	0.562
J14637072|m.1711	354	34	36.14	28.32	44.64	52.87	44.37	29	27.18	21.52	18	21.17	17.53	57	47.27	38.66	36.528	36.926	30.08
J14637591|m.1725	1977	76	12.48	9.78	48	8.79	7.38	74	10.87	8.6	46	8.18	6.77	36	4.65	3.8	56	8.994	7.266
J14638833|m.1756	1599	293	59.92	46.96	212	48.35	40.57	290	52.99	41.95	217	48.09	39.82	325	52.22	42.7	267.4	52.314	42.4
J14644356|m.1897	654	70	37	29	55	32.42	27.2	79	37.14	29.4	48	27.72	22.95	88	36.46	29.81	68	34.148	27.672
J14644456|m.1899	1317	104	26.03	20.4	72	20.1	16.87	93	20.79	16.45	85	23.08	19.11	97	19.07	15.59	90.2	21.814	17.684
J14648913|m.1991	498	3.51	2.51	1.97	11.89	9.49	7.96	5.57	3.54	2.8	5.47	4.3	3.56	10.95	6.13	5.01	7.478	5.194	4.26
J14657296|m.2162	1752	165	30.7	24.06	209	43.37	36.39	151.13	25.13	19.89	188	37.88	31.37	301	44	35.98	202.826	36.216	29.538
J14660772|m.2231	2049	17	2.69	2.11	14	2.47	2.07	18	2.55	2.02	5	0.86	0.71	5.62	0.7	0.57	11.924	1.854	1.496
J14661409|m.2255	1377	246	58.77	46.06	198	52.76	44.27	280	59.75	47.29	231	59.86	49.57	357	67	54.79	262.4	59.628	48.396
J14663402|m.2300	306	64	81.09	63.55	38	53.65	45.01	69	76.87	60.85	45	63.36	52.47	55	54.29	44.4	54.2	65.852	53.256
J14664184|m.2321	705	0	0	0	0	0	0	0	0	0	0	0	0	0	0	0	0	0	0
J14664315|m.2327	693	23.25	11.54	9.04	17.19	9.51	7.98	12.2	5.39	4.26	31.72	17.17	14.21	32.15	12.51	10.23	23.302	11.224	9.144
J14671918|m.2472	396	3.12	2.91	2.28	4.74	4.92	4.12	5.67	4.66	3.69	0	0	0	4.68	3.41	2.79	3.642	3.18	2.576
J14672939|m.2494	573	549	335.8	263.18	369	251.67	211.17	647	351.49	278.23	426	285.24	236.19	549	263.01	215.06	508	297.442	240.766
J14674088|m.2516	345	66.02	72.35	56.71	58	70.84	59.44	78.86	76.19	60.31	61.25	74.33	61.55	87.54	74.84	61.2	70.334	73.71	59.842
J14718616|m.3193	804	70.05	29.59	23.19	35	16.49	13.83	90	33.86	26.8	74	34.05	28.2	113	37.44	30.61	76.41	30.286	24.526
J14719063|m.3200	1146	33	9.56	7.49	16	5.17	4.34	32	8.27	6.55	26	8.18	6.77	53	12.05	9.86	32	8.646	7.002
J14721372|m.3234	1722	25	4.73	3.71	7	1.48	1.24	22	3.72	2.95	26	5.33	4.42	16	2.38	1.95	19.2	3.528	2.854
J14721947|m.3243	1122	47	13.92	10.91	12	3.96	3.33	32	8.46	6.69	27	8.69	7.19	24	5.58	4.56	28.4	8.122	6.536
R14546226|m.4180	1356	1694.08	411.3	322.35	2105	569.99	478.27	1960.86	425.16	336.55	2795.9	736.27	609.67	4420.07	842.94	689.28	2595.18	597.132	487.224
R14546238|m.4189	603	4418.56	2554.03	2001.68	3541.63	2282.71	1915.4	5127.99	2633.98	2085.02	4340.9	2744.45	2272.55	7687.26	3481.12	2846.56	5023.27	2739.26	2224.24
R14546252|m.4207	1131	16251.7	4772.94	3740.72	11884.3	3892.63	3266.26	20852	5465	4326.03	13316.6	4247.45	3517.11	18352.1	4231.98	3460.56	16131.3	4522	3662.14
R14546264|m.4221	810	4066.97	1704.1	1335.57	7534.98	3520.92	2954.36	5247	1958.33	1550.19	8541.12	3898.95	3228.54	9555.71	3140.74	2568.23	6989.16	2844.61	2327.38
R14546265|m.4224	495	3180.96	2292.37	1796.61	3457.33	2777.95	2330.94	6418.7	4101.7	3246.86	5690.96	4501.73	3727.67	13254	7474.61	6112.1	6400.39	4229.67	3442.84
R14546271|m.4233	651	4890.14	2598.02	2036.16	7337.98	4347.26	3647.73	6570.17	3104	2457.09	7772.01	4511.07	3735.41	9629.63	4009.53	3278.65	7239.99	3713.98	3031.01
R14546273|m.4235	1074	5573	1728.53	1354.71	5197	1797.71	1508.44	4982	1378.61	1091.29	2181	734.97	608.6	2098	510.87	417.75	4006.2	1230.14	996.158
R14546278|m.4244	1062	2192	688	539.21	1896	663.69	556.89	2595.03	726.63	575.19	2706.9	923.18	764.44	2586	637.21	521.05	2395.19	727.742	591.356
R14546293|m.4255	864	1909.89	746.67	585.19	1105	481.77	404.25	1183	412.13	326.24	776	330.28	273.49	518.71	159.1	130.1	1098.52	425.99	343.854
R14546294|m.4257	1023	3134.74	1023.65	802.27	2977	1084.19	909.73	3858	1123.72	889.52	4066.92	1443.52	1195.31	5553.58	1423.58	1164.09	3918.05	1219.73	992.184
R14546296|m.4258	546	1635.84	1055.85	827.51	1313.19	945.09	793.02	1879.18	1076.75	852.34	1457.2	1030.49	853.3	2277.49	1151.04	941.23	1712.58	1051.84	853.48
R14546307|m.4269	1338	349	85.92	67.34	263.01	72.22	60.6	331	72.77	57.61	265	70.77	58.6	434.02	83.93	68.63	328.406	77.122	62.556
R14546308|m.4272	1071	3626.99	1128.29	884.28	4000.01	1387.75	1164.44	3694.12	1025.24	811.57	1811	612.11	506.86	1984.31	484.61	396.27	3023.29	927.6	752.684
R14546311|m.4274	1179	11754.2	3304.29	2589.69	8760.02	2746.47	2304.53	11764.2	2951.76	2336.58	5796.31	1769.08	1464.89	5767.5	1273.17	1041.09	8768.45	2408.95	1947.36
R14546878|m.4875	654	1457.28	770.33	603.73	1388.31	818.34	686.66	1674.71	787.25	623.18	965.38	557.48	461.62	1225.11	507.55	415.03	1342.16	688.19	558.044
R14546950|m.4952	504	654.89	462.44	362.43	627	493.65	414.21	1005	629.42	498.24	863.52	669.07	554.03	570	315.01	257.59	744.082	513.918	417.3
R14546951|m.4956	870	791.79	307.26	240.81	638.01	276.11	231.68	875.06	302.61	239.54	894.63	377.93	312.95	1133.17	345.02	282.13	866.532	321.786	261.422
R14546955|m.4959	462	832	648.46	508.22	728.99	633.46	531.53	964	665.64	526.92	714	611.72	506.54	1054	642.56	525.43	858.598	640.368	519.728
R14546956|m.4960	1311	2903	730.11	572.22	1947.98	546.41	458.49	2458	552.01	436.97	1215	331.52	274.52	1484.86	293.32	239.85	2001.77	490.674	396.41
R14546959|m.4967	459	316	248.13	194.47	301	263.5	221.1	433	301.19	238.42	394	340.13	281.64	578	354.99	290.28	404.4	301.588	245.182
R14546966|m.4975	435	320	267.23	209.44	306	284.88	239.04	413	305.29	241.67	334	307.01	254.22	614	400.88	327.81	397.4	313.058	254.436
R14546967|m.4976	1377	432	103.21	80.89	323	86.07	72.22	539	115.01	91.04	324.93	84.2	69.72	340	63.81	52.18	391.786	90.46	73.21
R14546968|m.4977	1566	5233.37	1093.65	857.14	4683.99	1091.73	916.06	6227.01	1162.71	920.39	3099	701.86	581.18	2916	478.79	391.51	4431.87	905.748	733.256
R14546970|m.4978	1533	8403.31	1795.38	1407.11	13481.3	3212.49	2695.56	8442.35	1611.52	1275.66	6366.35	1474.27	1220.78	8026.66	1347.36	1101.76	8944	1888.2	1540.17
R14546980|m.4986	1845	3274	577.37	452.51	2320.73	456.47	383.02	3752.3	591.53	468.25	3248.93	620.43	513.75	4443.11	615.79	503.54	3407.81	572.318	464.214
R14546986|m.4993	801	8381.86	3554.61	2785.88	7355.77	3478.78	2919	8587.9	3243.81	2567.76	3670.54	1696.07	1404.44	6391.03	2125.93	1738.41	6877.42	2819.84	2283.1
R14546997|m.5005	1014	2655.07	875.17	685.91	2536.08	932.3	782.28	3915.49	1151.14	911.23	4427	1586.23	1313.49	4554.17	1178.36	963.56	3617.56	1144.64	931.294
R14547000|m.5007	1620	4551.1	918.2	719.62	3124	702.97	589.85	5548.93	1000.39	791.9	4370	955.33	791.06	5338.88	846.35	692.08	4586.58	884.648	716.902
R14547005|m.5013	450	462	371.08	290.83	480	429.82	360.66	562.22	399.93	316.58	640.01	565.41	468.19	1004	630.65	515.7	629.646	479.378	390.392
R14547009|m.5018	642	844	455.3	356.84	905	544.41	456.8	1152.33	552.72	437.53	939.01	553.53	458.35	1080.02	456.59	373.36	984.072	512.51	416.576
R14547010|m.5019	423	457	394.15	308.91	487	468.24	392.9	592.74	452.34	358.07	632	600.38	497.15	973	655.97	536.39	628.348	514.216	418.684
R14547013|m.5022	1977	8185.62	1344.24	1053.53	5630	1031.21	865.28	8970.1	1317.05	1042.56	5739.94	1020.41	844.96	8052.84	1039.41	849.94	7315.7	1150.46	931.254
R14547016|m.5024	1026	839	273.13	214.06	677	245.79	206.24	892	259.01	205.03	666	235.65	195.13	756	193.19	157.98	766	241.354	195.688
R14547021|m.5027	927	2426.75	879.98	689.67	1885.72	762.59	639.88	2845.47	919.84	728.14	2254.41	889.36	736.43	4243.73	1207.62	987.49	2731.22	931.878	756.322
R14547032|m.5034	1632	483	96.7	75.79	83	18.53	15.55	961	171.94	136.1	1081.19	234.55	194.22	568	89.36	73.07	635.238	122.216	98.946
R14547037|m.5041	1536	4669.41	995.61	780.29	3610.02	858.49	720.35	5365.39	1022.1	809.08	3621.55	836.94	693.03	4275.08	716.17	585.62	4308.29	885.862	717.674
R14547042|m.5046	1272	3430.1	890.39	697.83	2897.97	839	703.99	3711.21	860.13	680.87	2599.99	732.36	606.43	3858.68	786.69	643.29	3299.59	821.714	666.482
R14547048|m.5051	765	1579	703.71	551.52	1209	600.87	504.18	1790	710.3	562.26	1300	631.61	523.01	1736.98	607.1	496.43	1523	650.718	527.48
R14547054|m.5054	432	288	242.43	190	336.96	316.21	265.33	339	252.57	199.93	432	400.34	331.5	689	453.43	370.77	416.992	332.996	271.506
R14547056|m.5058	546	352	227.2	178.06	308	221.66	186	419	240.08	190.05	452	319.64	264.68	657	332.05	271.52	437.6	268.126	218.062
R14547057|m.5059	627	488	270.19	211.76	339	209.29	175.62	521	256.43	202.98	450	272.35	225.52	657	285.04	233.08	491	258.66	209.792
R14547063|m.5064	1956	5541.26	920.05	721.08	4286.01	793.72	666	5758.02	854.76	676.62	4486	806.36	667.71	7661.27	999.79	817.55	5546.51	874.936	709.792
R14547073|m.5071	2034	7705.03	1228.82	963.07	5419.27	963.98	808.86	9600.81	1369.09	1083.75	7914.89	1366.31	1131.38	12073.7	1513.5	1237.61	8542.75	1288.34	1044.93
R14547074|m.5072	900	905.06	338.71	265.46	778	324.71	272.46	998	332.9	263.52	932	379.57	314.3	1483	435.5	356.12	1019.21	362.278	294.372
R14547077|m.5075	831	712	290.23	227.47	528	240.02	201.4	775.97	281.8	223.07	711	315.66	261.38	875.99	280.13	229.06	720.592	281.568	228.476
R14547078|m.5076	705	1108.24	539.68	422.97	898.48	487.91	409.4	1254.69	543.69	430.38	1144.47	608.21	503.63	1550.06	591.78	483.91	1191.19	554.254	450.058
R14547081|m.5078	1839	2643	467.66	366.53	2991.04	590.3	495.31	3959	626.21	495.7	3998	766.06	634.34	6615.96	920.02	752.32	4041.4	674.05	548.84
R14547083|m.5079	1431	3549.01	814.58	638.42	2878.99	737	618.41	3995	819.05	648.35	3084	767.53	635.55	3842.97	692.92	566.61	3469.99	766.216	621.468
R14547084|m.5080	387	374.03	357.76	280.39	343.97	366.75	307.73	439.8	371.7	294.23	429.85	453.88	375.84	528.05	394.52	322.61	423.14	388.922	316.16
R14547090|m.5081	1107	1688	507.09	397.42	1514.27	507.33	425.7	1781	477.4	377.91	1434	467.93	387.47	1889.92	445.76	364.51	1661.44	481.102	390.602
R14547096|m.5085	894	665	250.65	196.45	550	231.19	193.99	831	279.18	220.99	740	303.56	251.36	1026	303.45	248.14	762.4	273.606	222.186
R14547103|m.5090	1188	2557.02	713.09	558.88	1909.03	593.76	498.22	2650.05	659.65	522.17	1593	482.3	399.37	2009.01	439.96	359.76	2143.62	577.752	467.68
R14547106|m.5093	1344	4376	1072.34	840.43	2886.71	788.96	662	4734.05	1035.98	820.07	6737.87	1791.01	1483.05	4513.66	868.8	710.43	4649.66	1111.42	903.196
R14547112|m.5104	1896	9233.09	1583.08	1240.72	8519.89	1629.3	1367.12	9718.79	1489.71	1179.24	3876.04	719.56	595.83	6948.23	936.3	765.63	7659.21	1271.59	1029.71
R14547118|m.5106	999	2938	983.87	771.09	5361	2002.18	1680.01	4007	1196.73	947.32	5018.69	1827.14	1512.97	7789.79	2047.59	1674.35	5022.9	1611.5	1317.15
R14547122|m.5109	1434	2336.39	535.09	419.37	2120.04	541.53	454.39	3090	632.13	500.39	2379	590.77	489.19	3615.23	650.44	531.87	2708.13	589.992	479.042
R14547125|m.5111	1350	396.59	96.73	75.81	327.92	89.21	74.85	575.75	125.41	99.27	550.37	145.61	120.57	726.31	139.15	113.79	515.388	119.222	96.858
R14547126|m.5113	456	318.62	252.07	197.56	313.14	276.19	231.75	392.04	274.72	217.47	499.01	434.08	359.45	619.09	383.06	313.24	428.38	324.024	263.894
R14547128|m.5116	459	538	422.45	331.09	417	365.05	306.31	620	431.27	341.39	546	471.34	390.3	787	483.35	395.24	581.6	434.692	352.866
R14547133|m.5118	306	620	785.56	615.67	651	919.03	771.15	579	645.03	510.6	435	612.5	507.18	609.81	601.99	492.25	578.962	712.822	579.37
R14547135|m.5119	456	232.01	183.55	143.85	177	156.12	130.99	325	227.75	180.28	196	170.5	141.18	242	149.74	122.44	234.402	177.532	143.748
R14547137|m.5123	807	184	77.41	60.67	103	48.32	40.55	195	73.07	57.84	210	96.25	79.7	305	100.65	82.3	199.4	79.14	64.212
R14547138|m.5125	864	3917.27	1531.45	1200.25	2028.43	884.38	742.07	3743.18	1304.04	1032.26	2394.87	1019.31	844.04	1690.34	518.48	423.97	2754.82	1051.53	848.518
R14547139|m.5127	1242	2036.85	542.13	424.88	1734.06	514.75	431.92	2325	552.45	437.31	1997.44	576.98	477.77	2929.78	612.41	500.78	2204.63	559.744	454.532
R14547141|m.5129	1236	2026	541.98	424.77	1759	524.81	440.36	2750.51	656.87	519.97	2141	621.62	514.74	2935.09	616.64	504.23	2322.32	592.384	480.814
R14547142|m.5131	810	832	348.62	273.22	2706.79	1264.82	1061.3	1139	425.11	336.51	2253	1028.48	851.63	2363	776.66	635.09	1858.76	768.738	631.55
R14547159|m.5160	1941	340	56.9	44.6	565	105.47	88.49	387.71	58.01	45.92	390	70.66	58.51	1122	147.59	120.68	560.942	87.726	71.64
R14547162|m.5164	1323	1070	266.56	208.91	878.26	244.02	204.75	1236	274.96	217.65	1286	347.54	287.79	1717	335.97	274.73	1237.45	293.81	238.766
R14547167|m.5172	504	405.98	286.67	224.68	746.99	588.11	493.48	659	412.72	326.71	745	577.24	477.99	1248	689.71	563.99	760.994	510.89	417.37
R14547169|m.5173	342	296.95	328.84	257.72	345	425.78	357.27	388	378.74	299.81	364	446.47	369.7	615.8	532	435.02	401.95	422.366	343.904
R14547171|m.5175	1206	2501.25	686.6	538.12	1767.83	541.22	454.13	2431	595.68	471.53	1673	498.52	412.8	1937.99	417.77	341.62	2062.21	547.958	443.64
R14547172|m.5177	1329	1452	360.01	282.15	888	245.56	206.05	1907	422.23	334.23	1328	357.19	295.77	1219	237.4	194.13	1358.8	324.478	262.466
R14547174|m.5180	2139	6053	916.64	718.4	4388	741.16	621.9	6532	884.58	700.22	4417.07	723.88	599.41	4865.98	579.23	473.65	5251.21	769.098	622.716
R14547175|m.5181	510	1124.64	783.62	614.15	1869.01	1452.01	1218.37	1481.4	915.62	724.79	1373.02	1049.5	869.05	1092	595.54	486.99	1388.01	959.258	782.67
R14547176|m.5182	840	1714	690.64	541.28	2479	1113.97	934.72	2219.99	796.98	630.88	3068.65	1346.56	1115.02	6216.43	1965.1	1606.89	3139.61	1182.65	965.758
R14547190|m.5193	690	996	496.52	389.14	826	459.19	385.3	1181	523.8	414.64	814	442.97	366.8	1108	433.01	354.08	985	471.098	381.992
R14547191|m.5194	1086	1124	344.55	270.04	498	170.25	142.86	927	253.54	200.7	1127	375.32	310.79	1117	268.83	219.82	958.6	282.498	228.842
R14547193|m.5196	507	550.01	385.79	302.36	415	324.56	272.33	563.73	350.73	277.63	429	330.14	273.38	555	304.69	249.15	502.548	339.182	274.97
R14547201|m.5205	2001	3459	561.02	439.69	2356	426.2	357.62	4041	586.02	463.88	3394.03	595.89	493.43	3831.99	488.51	399.46	3416.4	531.528	430.816
R14547203|m.5207	2001	2549	413.43	324.02	1481	267.91	224.8	2820	408.95	323.72	2196.05	385.56	319.26	2117.99	270	220.79	2232.81	349.17	282.518
R14547208|m.5210	1248	3279.03	868.34	680.55	2865.92	846.45	710.24	3949.15	933.66	739.07	2544	731.14	605.42	2951	613.74	501.86	3117.82	798.666	647.428
R14547211|m.5211	1083	446	137.12	107.46	7	2.4	2.01	466	127.82	101.18	170	56.78	47.02	22	5.31	4.34	222.2	65.886	52.402
R14547213|m.5213	987	1574.01	533.91	418.44	1465.98	554.57	465.33	2050.96	620.41	491.11	1791.58	660.75	547.14	3437.34	915.16	748.34	2063.97	656.96	534.072
R14547214|m.5215	942	0	0	0	1	0.4	0.33	1	0.32	0.25	0	0	0	0	0	0	0.4	0.144	0.116
R14547214|m.5216	414	237	209.56	164.24	247	243.47	204.29	295	230.72	182.64	222	216.32	179.13	380	262.6	214.73	276.2	232.534	189.006
R14547219|m.5221	612	1293	735.25	576.24	1086.91	689.19	578.29	1371.04	692.9	548.49	928.26	577.21	477.96	1518	676.31	553.03	1239.44	674.172	546.802
R14547229|m.5232	1761	3757.85	695.39	545	3473	716.8	601.46	4641	767.62	607.64	4334.7	868.79	719.4	5966.24	867.61	709.46	4434.56	783.242	636.592
R14547232|m.5236	1734	8580.95	1613.48	1264.54	7799.4	1635.67	1372.47	6871.02	1154.72	914.06	3734	760.51	629.74	3145.11	464.72	380.01	6026.1	1125.82	912.164
R14547233|m.5237	1869	7507.15	1306.34	1023.83	5612.85	1089.37	914.08	8730.44	1358.11	1075.07	6312.55	1189.43	984.91	9003.76	1231.36	1006.9	7433.35	1234.92	1000.96
R14547425|m.5431	1017	2177	715.35	560.64	2204	807.69	677.72	2584.98	757.61	599.72	2083	744	616.07	5337	1376.6	1125.67	2877.2	880.25	715.964
R14547428|m.5436	699	976.94	480.19	376.34	798	437.4	367.02	1309	572.49	453.17	979	525.2	434.89	1356.01	522.52	427.28	1083.79	507.56	411.74
R14547430|m.5438	753	782	354.53	277.85	688	347.83	291.86	926	373.75	295.85	663	327.74	271.39	934	332.06	271.53	798.6	347.182	281.696
R14547435|m.5442	1656	1359.2	268.04	210.08	842.95	185.41	155.57	1557.96	274.57	217.35	1312	280.32	232.12	1686.95	261.41	213.76	1351.81	253.95	205.776
R14547445|m.5457	3258	11799.4	1162	910.7	8330.24	915.02	767.78	12814.5	1129.38	894.01	9342.33	994.33	823.36	16963.1	1313.66	1074.2	11849.9	1102.88	894.01
R14547450|m.5461	1767	4338.56	800.03	627.01	3478.31	715.38	600.26	5426.67	894.43	708.02	4387.07	876.19	725.53	8171.14	1184.09	968.25	5160.35	894.024	725.814
R14547457|m.5464	1254	897	236.35	185.24	645	189.54	159.04	971	228.42	180.81	673	192.44	159.35	902	186.66	152.63	817.6	206.682	167.414
R14547458|m.5465	9591	3125.58	103.32	80.98	2027.4	74.75	62.72	3030.02	89.72	71.02	2617.48	93.36	77.31	3163.76	82.28	67.28	2792.85	88.686	71.862
R14547466|m.5476	849	555.78	221.4	173.52	595.25	264.44	221.89	759.13	269.45	213.29	753.02	326.64	270.47	963.05	300.98	246.12	725.246	276.582	225.058
R14547468|m.5480	1185	437	122.19	95.77	706	220.17	184.74	1026.99	256.32	202.9	1585	481.16	398.43	1223	268.54	219.59	995.598	269.676	220.286
R14547470|m.5481	783	393	170.8	133.86	395	191.44	160.64	521	201.64	159.62	415	196.57	162.77	562	191.57	156.65	457.2	190.404	154.708
R14547471|m.5482	585	881.93	527.17	413.16	874	582.54	488.8	1120	594.74	470.79	1072	701.22	580.65	2056.69	962.98	787.45	1200.92	673.73	548.17
R14547478|m.5492	1749	351.31	65.47	51.31	320.25	66.57	55.86	455.71	75.91	60.09	327.23	66.05	54.7	444.47	65.09	53.23	379.794	67.818	55.038
R14547481|m.5499	474	0	0	0	1	0.84	0.71	0	0	0	0	0	0	4	2.37	1.94	1	0.642	0.53
R14547488|m.5503	3432	12943.6	1208.94	947.49	12022.9	1252.52	1050.98	11517.5	962.8	762.14	7919.58	799.33	661.89	10707	786.44	643.08	11022.1	1002.01	813.116
R14547494|m.5506	1989	2856.46	466.17	365.36	2274.13	413.95	347.34	3535	515.82	408.31	2711.95	479.11	396.73	3868.55	496.23	405.77	3049.22	474.256	384.702
R14547496|m.5508	1383	646.45	153.75	120.5	444	117.78	98.83	772	163.99	129.81	615	158.63	131.36	773	144.42	118.09	650.09	147.714	119.718
R14547499|m.5516	699	446	219.22	171.81	377	206.64	173.39	492	215.17	170.33	454	243.55	201.68	769	296.33	242.31	507.6	236.182	191.904
R14547509|m.5523	2328	6017.94	835.45	654.78	3767.6	583.39	489.51	7546.53	937.05	741.76	6202.01	931.48	771.32	6674.58	728.44	595.66	6041.73	803.162	650.606
R14547512|m.5527	660	577	301.97	236.66	494	288.29	241.9	595	276.93	219.22	611	349.27	289.22	1023.99	420.02	343.46	660.198	327.296	266.092
R14547514|m.5530	2007	5.64	0.91	0.71	10	1.8	1.51	3	0.43	0.34	9	1.58	1.3	6.01	0.76	0.62	6.73	1.096	0.896
R14547520|m.5535	1830	2790.87	496.34	389	2618.87	519.47	435.88	3402.77	540.96	428.21	2511.04	483.6	400.44	4563.99	637.89	521.61	3177.51	535.652	435.028
R14547521|m.5536	759	1196	537.58	421.32	1107	554.88	465.59	1384.99	554.25	438.74	1297	635.61	526.31	1787	629.9	515.08	1354.4	582.444	473.408
R14547523|m.5537	333	177	202.38	158.62	170	216.62	181.76	231	232.69	184.2	193	244.62	202.56	271	241.67	197.62	208.4	227.596	184.952
R14547527|m.5542	339	116	129.82	101.74	142	177.11	148.61	148.02	146	115.57	150	185.99	154.01	252	220	179.89	161.604	171.784	139.964
R14547531|m.5546	705	2284	1112.24	871.7	1619	879.18	737.71	2601.05	1127.1	892.2	1959.89	1041.55	862.46	2285.28	872.48	713.44	2149.84	1006.51	815.502
R14547532|m.5548	603	704.05	406.96	318.95	574.4	370.22	310.65	659.55	338.78	268.17	477.32	301.77	249.89	694.89	314.67	257.31	622.042	346.48	280.994
R14547540|m.5554	906	964.29	358.32	280.83	1101	456.26	382.85	994.85	329.52	260.84	1029.95	416.46	344.85	2162	630.42	515.5	1250.42	438.196	356.974
R14547541|m.5556	1215	4585.88	1249.05	978.93	2496.2	758.27	636.26	4897.96	1190.87	942.68	4062	1200.92	994.43	3702.87	792.03	647.65	3948.98	1038.23	839.99
R14547542|m.5559	1113	3460	1033.5	809.99	3444.67	1147.52	962.87	3763.93	1003.22	794.14	4557.94	1478.78	1224.51	6271.98	1470.93	1202.8	4299.7	1226.79	998.862
R14547547|m.5564	1266	916	238.96	187.28	754	219.38	184.08	958	223.13	176.63	799	226.19	187.29	1143.3	234.24	191.55	914.06	228.38	185.366
R14547550|m.5566	486	1004	738.72	578.96	1143.23	937.85	786.94	1172	764.48	605.15	729	588.99	487.71	1761.06	1013.87	829.06	1161.86	808.782	657.564
R14547552|m.5568	819	865.54	358.38	280.88	615.82	284.36	238.6	917.8	338.53	267.97	672.29	303.23	251.09	1023.15	332.32	271.75	818.92	323.364	262.058
R14547559|m.5575	741	859.47	396.49	310.74	774.32	398.34	334.24	871.05	357.7	283.15	850.72	428.01	354.42	1080.08	390.71	319.49	887.128	394.25	320.408
R14547561|m.5578	510	899.49	626.74	491.2	1306.01	1014.62	851.36	838	517.95	410	1142	872.92	722.82	1107	603.72	493.67	1058.5	727.19	593.81
R14547564|m.5587	540	1598.51	1044.58	818.68	1003.01	730.83	613.23	1850.33	1073.26	849.58	1618.87	1159.28	959.94	1522.77	779.12	637.1	1518.7	957.414	775.706
R14547570|m.5596	1170	284.99	80.76	63.3	173	54.68	45.88	283	71.58	56.66	274	84.31	69.81	288	64.09	52.41	260.598	71.084	57.612
R14547580|m.5603	1158	827.05	236.93	185.69	689	220.14	184.72	895	228.83	181.14	816.93	254.13	210.43	1241.21	279.21	228.32	893.838	243.848	198.06
R14547584|m.5607	528	863.61	578.74	453.58	925	691.16	579.94	1052.97	626.18	495.68	966.15	709.79	587.75	1798.05	943.3	771.35	1121.16	709.834	577.66
R14547592|m.5612	1182	873	244.76	191.83	564.64	176.55	148.14	1009.93	252.73	200.06	616.56	187.67	155.4	779.3	171.57	140.3	768.686	206.656	167.146
R14547604|m.5621	1089	662.04	202.35	158.59	630.25	214.84	180.27	773.96	211.07	167.08	793.32	263.42	218.13	1184.01	284.13	232.33	808.716	235.162	191.28
R14547610|m.5624	735	1166.28	542.79	425.4	917.99	476.43	399.77	1271	526.53	416.8	883	448.23	371.16	1198	437.19	357.5	1087.25	486.234	394.126
R14547612|m.5627	438	252	208.78	163.63	205	189.35	158.88	293	214.9	170.12	256	233.43	193.29	379	245.52	200.76	277	218.396	177.336
R14547615|m.5629	735	692	322.06	252.41	592	307.25	257.81	752.33	311.67	246.71	745	378.18	313.15	996	363.48	297.22	755.466	336.528	273.46
R14547624|m.5634	2073	5086.96	795.58	623.52	3240.99	565.35	474.38	7840	1096.41	867.9	6115.18	1035.13	857.14	9113.25	1120.3	916.09	6279.28	922.554	747.806
R14547626|m.5636	591	872.02	515.38	403.92	788.99	519.97	436.3	1236.23	649.14	513.85	1024.1	662.24	548.37	1706.97	790.29	646.24	1125.66	627.404	509.736
R14547627|m.5637	717	403.05	192.7	151.03	458.05	244.22	204.92	677.01	288.06	228.03	750.87	391.69	324.34	701.09	262.81	214.9	598.014	275.896	224.644
R14547632|m.5646	969	554	191.63	150.19	1306	503.81	422.74	929.4	286.67	226.92	1719.99	646.98	535.74	1942.44	527.35	431.22	1290.37	431.288	353.362
R14547634|m.5648	444	217	177	138.72	190	172.78	144.97	220.78	159.45	126.22	210.99	189.34	156.78	376	239.82	196.1	242.954	187.678	152.558
R14547639|m.5650	1581	1929.2	399.19	312.86	1302.57	300.61	252.24	2045.02	378.1	299.3	1444.47	323.9	268.21	1788	290.69	237.7	1701.85	338.498	274.062
R14547646|m.5653	1557	2752	578.56	453.44	1887.97	442.69	371.45	2283	428.84	339.46	1135.14	258.64	214.16	1037	171.29	140.07	1819.02	376.004	303.716
R14547651|m.5656	405	693	628.6	492.66	568	574.34	481.92	795	637.63	504.74	559	559.09	462.95	978	693.19	566.83	718.6	618.57	501.82
R14547653|m.5658	2658	2435	295.14	231.31	1562.04	211.17	177.19	2518	273.04	216.14	1764	231.21	191.45	2313.36	220.46	180.27	2118.48	246.204	199.272
R14547654|m.5662	2049	3993	632.02	495.33	2876	507.73	426.03	4380.99	620.04	490.82	3516.99	602.53	498.93	5212.65	648.51	530.3	3995.93	602.166	488.282
R14547655|m.5665	447	328.15	265.6	208.16	305.64	275.79	231.42	436.74	313.03	247.79	290.14	258.33	213.91	443.73	280.85	229.66	360.88	278.72	226.188
R14547657|m.5669	819	766	317.17	248.58	664	306.61	257.27	842	310.57	245.84	638	287.76	238.28	961	312.14	255.24	774.2	306.85	249.042
R14547661|m.5673	2007	1963.87	317.54	248.87	2128.89	383.93	322.15	3472.92	502.09	397.45	4123.63	721.75	597.64	6934.81	881.34	720.68	3724.82	561.33	457.358
R14547662|m.5674	399	1388	1281.09	1004.04	846	870.43	730.37	1553.99	1267.93	1003.68	1187	1208.46	1000.67	1289	929.53	760.09	1252.8	1111.49	899.77
R14547669|m.5682	885	3987.49	1519.33	1190.76	2975.44	1264.34	1060.89	3459.24	1174.71	929.88	1879.27	779.36	645.35	2154	643.98	526.59	2891.09	1076.34	870.694
R14547670|m.5683	1254	2189.27	576.85	452.1	1912.75	562.1	471.65	3059.59	719.74	569.73	2699.01	771.77	639.07	2478	512.79	419.31	2467.72	628.65	510.372
R14547672|m.5685	786	2521.34	1091.28	855.27	2314.53	1117.16	937.39	2731.15	1052.72	833.32	2360.28	1113.34	921.9	2735.42	928.59	759.33	2532.54	1060.62	861.442
R14547685|m.5697	756	451	203.59	159.56	775	390.13	327.36	468.01	188.09	148.89	600	295.31	244.53	1099	389.05	318.13	678.602	293.234	239.694
R14547691|m.5699	882	10	3.82	3	4	1.71	1.43	10	3.41	2.7	17.5	7.28	6.03	8	2.4	1.96	9.9	3.724	3.024
R14547694|m.5701	1323	3027	754.08	591	4349.51	1208.48	1014.02	4185.01	930.98	736.95	3922.27	1060	877.74	5316.83	1040.35	850.71	4160.12	998.778	814.084
R14547698|m.5705	369	158	159.84	125.28	129	145.46	122.06	206	183.98	145.64	156	174.44	144.44	222	175.35	143.38	174.2	167.814	136.16
R14547702|m.5707	522	650	441.21	345.79	554	419.29	351.82	801	482.43	381.88	582	433.19	358.7	888	471.85	385.84	695	449.594	364.806
R14547703|m.5708	441	666	547.47	429.07	282	258.44	216.85	647	470.89	372.75	362	327.45	271.14	551.94	354.77	290.1	501.788	391.804	315.982
R14547707|m.5713	1353	495.33	120.54	94.47	383.97	104.21	87.44	735.41	159.82	126.51	864.38	228.16	188.93	854.09	163.26	133.5	666.636	155.198	126.17
R14547710|m.5715	453	205	163.41	128.07	192	170.63	143.17	235.04	165.94	131.36	231	202.5	167.68	377.92	235.6	192.65	248.192	187.616	152.586
R14547717|m.5723	651	1026	545.09	427.21	1308	774.9	650.21	1529.69	722.69	572.07	1310	760.36	629.62	2088	869.39	710.91	1452.34	734.486	598.004
R14547718|m.5724	906	158.71	58.97	46.22	51	21.13	17.73	173	57.3	45.36	82	33.16	27.46	26	7.58	6.2	98.142	35.628	28.594
R14547719|m.5725	1041	887	284.35	222.85	623	222.74	186.89	982.01	280.82	222.29	1169.98	407.61	337.52	2289.5	576.17	471.14	1190.3	354.338	288.138
R14547720|m.5726	474	306	231.63	181.54	326	275.13	230.86	288	193.21	152.94	225	187.12	154.94	581.11	344.13	281.4	345.222	246.244	200.336
R14547722|m.5728	2931	9613.64	1054.51	826.46	6205.62	759.23	637.06	10308.8	1011.79	800.92	8422.84	998.78	827.04	10025.8	864.72	707.09	8915.33	937.806	759.714
R14547728|m.5731	1272	721.94	187.4	146.88	1630.54	472.06	396.1	993.96	230.37	182.35	1378.88	388.4	321.62	3953.62	806.04	659.11	1735.79	416.854	341.212
R14547729|m.5732	1170	203.94	57.79	45.3	202	63.84	53.57	306.11	77.42	61.29	299	92	76.18	445	99.03	80.98	291.21	78.016	63.464
R14547733|m.5737	762	168	75.19	58.93	92	45.92	38.53	193	76.91	60.88	86	41.96	34.75	27	9.48	7.75	113.2	49.892	40.168
R14547738|m.5740	792	2183.01	937.12	734.46	1831	876.55	735.5	2320.27	887.08	702.2	2243.41	1049.47	869.02	4379.8	1474.71	1205.89	2591.5	1044.99	849.414
R14547745|m.5743	960	771	269.35	211.1	206	80.26	67.35	904	281.6	222.91	604	229.48	190.03	380	104.19	85.2	573	192.976	155.318
R14547751|m.5746	6807	2810.88	131.25	102.86	583.01	30.36	25.48	2493.66	104.28	82.55	1118	56.34	46.66	645	23.69	19.37	1530.11	69.184	55.384
R14547764|m.5754	1389	2298	544.09	426.42	1624.25	428.91	359.89	2500	528.66	418.48	1095	281.17	232.82	1615	300.37	245.62	1826.45	416.64	336.646
R14547767|m.5758	951	17	6	4.7	75	29.52	24.77	20	6.29	4.98	27	10.36	8.58	19	5.26	4.3	31.6	11.486	9.466
R14547768|m.5759	801	1832	776.92	608.9	1061	501.78	421.04	2031	767.15	607.26	1647.93	761.47	630.54	1959.97	651.97	533.13	1706.38	691.858	560.174
R14547769|m.5760	1962	5046.01	835.18	654.56	3612.06	666.8	559.51	5612.22	830.48	657.4	4612.44	826.46	684.35	6750.14	878.11	718.04	5126.57	807.406	654.772
R14547771|m.5762	1053	1780.94	564.04	442.06	1422	502.27	421.45	1690	477.48	377.96	1308	450.16	372.75	2226.01	553.45	452.57	1685.39	509.48	413.358
R14547773|m.5765	879	2085	800.24	627.18	2431	1040.54	873.1	2700.81	923.82	731.28	2859	1194.41	989.04	3134.11	943.83	771.79	2641.98	980.568	798.478
R14547778|m.5767	765	1224	545.5	427.52	974	484.07	406.18	1392.03	552.38	437.26	1072	520.84	431.28	1277.29	446.43	365.05	1187.86	509.844	413.458
R14547780|m.5770	1269	59	15.35	12.03	37	10.74	9.01	48	11.15	8.83	63	17.79	14.73	79	16.15	13.2	57.2	14.236	11.56
R14547799|m.5790	2412	414.77	55.53	43.52	491	73.32	61.52	421	50.41	39.91	327	47.35	39.21	293	30.84	25.22	389.354	51.49	41.876
R14547807|m.5797	945	573	203.56	159.54	539.26	213.65	179.27	689	218.24	172.75	715.95	276.66	229.09	1117	311.43	254.66	726.842	244.708	199.062
R14547809|m.5801	1077	1527.34	472.33	370.18	1354	466.99	391.84	1754.99	484.21	383.3	1293.79	434.7	359.95	1844.65	447.86	366.22	1554.95	461.218	374.298
R14547812|m.5804	1371	564.11	135.39	106.11	512	137.06	115	605	129.68	102.66	485.01	126.25	104.55	879.65	165.84	135.61	609.154	138.844	112.786
R14547814|m.5805	1302	1709.99	433.18	339.5	2199	621.29	521.31	2387	539.93	427.4	2778.49	763.65	632.34	4244.81	844.58	690.63	2663.86	640.526	522.236
R14547819|m.5807	771	720	318.18	249.37	764	376.51	315.93	817	321.49	254.49	786	378.63	313.53	1301.86	451.2	368.96	877.772	369.202	300.456
R14547824|m.5810	390	245	232.24	182.01	189	199.71	167.57	262	219.46	173.72	320	334.78	277.22	502	371.71	303.95	303.6	271.58	220.894
R14547825|m.5811	783	729.05	316.85	248.33	640	310.19	260.27	949	367.29	290.74	682.45	323.25	267.67	811	276.45	226.05	762.3	318.806	258.612
R14547837|m.5815	1095	470	142.82	111.94	172	58.29	48.91	615.47	166.88	132.1	400.76	132.3	109.55	465	110.94	90.72	424.646	122.246	98.644
R14547841|m.5820	1071	791	246.06	192.85	953	330.63	277.43	901	250.06	197.94	1013	342.39	283.52	1944	474.77	388.23	1120.4	328.782	267.994
R14547843|m.5822	1833	5894.55	1046.53	820.21	1630	322.78	270.84	6192.86	982.85	778.01	3240.63	623.05	515.92	3321	463.38	378.91	4055.81	687.718	552.778
R14547845|m.5827	615	638.76	361.27	283.14	625	394.17	330.74	820	412.2	326.29	779	481.76	398.92	1094	484.79	396.42	791.352	426.838	347.102
R14547851|m.5839	1080	1945	599.72	470.03	1642	564.66	473.8	1981.09	545	431.42	1416.05	474.37	392.81	2340	566.46	463.2	1864.83	550.042	446.252
R14547853|m.5842	516	641.01	440.8	345.47	980.05	751.44	630.52	1051	641.19	507.56	917	691.61	572.69	1901.68	1023.63	837.04	1098.15	709.734	578.656
R14547858|m.5843	1992	3823.48	623.02	488.29	3080.1	559.79	469.71	3950	575.48	455.54	2698	475.9	394.07	4065.21	520.65	425.74	3523.36	550.968	446.67
R14547862|m.5848	942	752.99	268.41	210.37	595.89	236.89	198.77	826.96	262.82	208.04	782.02	303.22	251.09	1048.98	293.46	239.96	801.368	272.96	221.646
R14547863|m.5850	1605	1674	341.01	267.26	1383	314.22	263.66	1948	354.59	280.69	1704.59	376.27	311.57	2507.69	401.38	328.22	1843.46	357.494	290.28
R14547866|m.5854	1119	97	28.81	22.58	133	44.06	36.97	152	40.29	31.89	157	50.65	41.94	166	38.71	31.65	141	40.504	33.006
R14547871|m.5857	1092	683.13	208.19	163.17	485	164.85	138.32	802.98	218.35	172.84	679	224.8	186.15	920	220.13	180.01	714.022	207.264	168.098
R14547872|m.5859	372	131	131.27	102.88	109.89	122.74	102.99	152	134.48	106.45	140.09	155.12	128.45	202.59	158.51	129.61	147.114	140.424	114.076
R14547874|m.5860	987	1538	521.69	408.87	944	357.11	299.65	1839	556.29	440.35	1280.01	472.08	390.91	1977	526.36	430.41	1515.6	486.706	394.038
R14547875|m.5861	429	110.04	93.37	73.18	799.92	756.72	634.95	234.18	175.86	139.21	420.23	392.64	325.12	746.47	495.18	404.92	462.168	382.754	315.476
R14547884|m.5869	2097	4964.93	767.36	601.4	3806.85	656.24	550.64	5503	760.54	602.04	4595.1	768.63	636.46	5170.04	628.09	513.6	4807.98	716.172	580.828
R14547889|m.5877	1593	3434.72	705.15	552.65	2274	520.7	436.91	3008.44	551.89	436.87	1709	380.21	314.83	1357.11	218.92	179.01	2356.65	475.374	384.054
R14547893|m.5879	2331	4135.62	573.38	449.38	2071	320.26	268.72	1913.07	237.23	187.79	447	67.05	55.52	1097.02	119.57	97.77	1932.74	263.498	211.836
R14547894|m.5881	831	2187.01	891.5	698.7	2122.63	964.93	809.66	2286	830.17	657.15	1468	651.75	539.68	2036.22	651.14	532.45	2019.97	797.898	647.528
R14547897|m.5886	750	504	229.48	179.85	403	204.63	171.7	614.01	248.89	197.02	417	207.04	171.44	620	221.38	181.02	511.602	222.284	180.206
R14547900|m.5889	1425	42	9.68	7.59	16	4.11	3.45	69	14.21	11.25	48	12	9.94	154	27.89	22.81	65.8	13.578	11.008
R14547901|m.5892	522	828.03	562.05	440.5	1340.62	1014.64	851.37	992.99	598.06	473.42	1342	998.86	827.11	1683.01	894.29	731.27	1237.33	813.58	664.734
R14547910|m.5899	933	1215.97	437.91	343.2	950	381.55	320.15	1299	417.06	330.14	1000	391.77	324.4	1463	413.47	338.1	1185.59	408.352	331.198
R14547911|m.5900	2304	5928.12	831.78	651.89	4951.93	774.97	650.26	5882.66	738.24	584.38	5498.01	834.6	691.09	5226	576.44	471.36	5497.34	751.206	609.796
R14547913|m.5901	1050	1723	547.34	428.97	1428	505.91	424.5	1971.94	558.81	442.35	1472.99	508.49	421.05	1732.57	432.07	353.31	1665.7	510.524	414.036
R14547914|m.5902	750	426.32	194.11	152.13	351.07	178.26	149.58	482.67	195.65	154.87	479.14	237.89	196.99	645.35	230.43	188.42	476.91	207.268	168.398
R14547918|m.5907	1227	562	151.5	118.74	232	69.75	58.53	512	123.21	97.53	403	117.92	97.64	211	44.67	36.53	384	101.41	81.794
R14547920|m.5908	1227	1461.98	394.11	308.88	1044	313.88	263.37	1683.4	405.11	320.68	1534.99	449.13	371.9	1951	413.04	337.75	1535.07	395.054	320.516
R14547921|m.5910	3240	1288	127.56	99.97	643	71.03	59.6	1141.91	101.21	80.12	621	66.47	55.04	384.97	29.98	24.52	815.776	79.25	63.85
R14547927|m.5917	909	450	166.63	130.59	257	106.13	89.05	567	187.15	148.14	326	131.35	108.76	441	128.14	104.78	408.2	143.88	116.264
R14547930|m.5921	336	387.07	437.83	343.14	336.05	423.62	355.45	483.28	481.69	381.3	375.89	471.2	390.18	576.27	508.43	415.75	431.712	464.554	377.164
R14547931|m.5922	405	472	428.14	335.55	565	571.31	479.38	543	435.51	344.75	406	406.06	336.24	787	557.81	456.13	554.6	479.766	390.41
R14547933|m.5923	1452	3195.24	722.33	566.12	2593.99	654.04	548.79	3818	771.01	610.32	3278.43	803.56	665.39	3463.38	615.09	502.97	3269.81	713.206	578.718
R14547936|m.5924	501	378	268.72	210.61	405	321.02	269.36	412	259.76	205.62	325	253.55	209.95	641	356.63	291.62	432.2	291.936	237.432
R14547941|m.5929	336	7	7.92	6.21	4	5.04	4.23	5	4.98	3.94	2	2.51	2.08	4	3.53	2.89	4.4	4.796	3.87
R14547942|m.5930	1296	1188.06	302.42	237.02	1417.85	402.53	337.76	1812.87	412.05	326.17	1950	538.56	445.95	3122	624.18	510.4	1898.16	455.948	371.46
R14547946|m.5933	1242	2085.96	555.2	435.13	1937.99	575.28	482.71	2283	542.47	429.42	1685.94	487	403.27	2176.17	454.88	371.96	2033.81	522.966	424.498
R14547953|m.5934	696	514.04	253.85	198.95	473.48	260.74	218.78	586.7	257.79	204.06	712.47	384.03	318	938.46	363.32	297.09	645.03	303.946	247.376
R14547956|m.5935	849	1175	468.07	366.85	1231	546.88	458.88	1411	500.82	396.45	1113.54	483.02	399.97	1440	450.04	368.01	1274.11	489.766	398.032
R14547957|m.5936	1473	60	13.36	10.47	43	10.68	8.96	88	17.51	13.86	85	20.52	16.99	98	17.15	14.02	74.8	15.844	12.86
R14547960|m.5937	714	356	170.98	134.01	1016.66	544.52	456.9	973	415.88	329.21	1365.58	715.64	592.59	2712.03	1021.26	835.1	1284.65	573.656	469.562
R14547962|m.5938	612	478.81	272.27	213.39	333	211.15	177.17	396	200.13	158.42	182	113.17	93.71	168	74.85	61.2	311.562	174.314	140.778
R14547963|m.5939	405	485	439.93	344.79	661	668.38	560.83	485	388.99	307.92	307	307.05	254.25	578	409.68	335	503.2	442.806	360.558
R14547966|m.5941	2385	3371	456.52	357.79	3060.39	462.27	387.89	4032.24	488.44	386.64	3562.22	521.86	432.13	6746.26	718.25	587.32	4154.42	529.468	430.354
R14547969|m.5947	1314	16.41	4.12	3.23	22.75	6.36	5.34	25.21	5.65	4.47	26.6	7.24	5.99	18.13	3.57	2.92	21.82	5.388	4.39
R14547970|m.5950	468	138	105.99	83.07	65	55.66	46.7	97	66.01	52.25	66	55.7	46.13	67	40.25	32.92	86.6	64.722	52.214
R14547975|m.5952	531	230	153.15	120.03	201	149.24	125.22	254	150.1	118.82	264.99	193.43	160.17	328.99	171.51	140.25	255.796	163.486	132.898
R14547994|m.5963	939	1168.02	417.78	327.43	1048.89	418.4	351.07	1453	463.34	366.78	1673.38	651.07	539.12	2770.01	777.55	635.81	1622.66	545.628	444.042
R14547995|m.5964	891	914.04	345.77	270.99	1616	681.74	572.04	1562.97	526.96	417.14	1075	442.58	366.48	893	265.06	216.75	1212.2	452.422	368.68
R14548000|m.5969	759	970	435.99	341.7	935	468.66	393.25	1227	491.03	388.69	1133	555.24	459.76	1894	667.62	545.92	1231.8	523.708	425.864
R14548001|m.5970	1974	994	163.49	128.13	556	102	85.59	1012	148.82	117.8	678.87	120.88	100.09	804	103.94	84.99	808.974	127.826	103.32
R14548004|m.5971	2100	6970.68	1075.77	843.12	5185.53	892.59	748.96	5502.51	759.36	601.1	3686.04	615.66	509.8	6448.59	782.26	639.67	5558.67	825.128	668.53
R14548011|m.5974	1143	716	207.96	162.98	673	218	182.92	885	229.39	181.58	808	254.85	211.03	1248	284.61	232.73	866	238.962	194.248
R14548016|m.5976	747	144.84	66.24	51.91	50.59	25.8	21.65	136.74	55.67	44.07	135	67.32	55.75	122	43.75	35.78	117.834	51.756	41.832
R14548018|m.5978	441	170.98	140.55	110.15	139	127.38	106.89	194.14	141.29	111.85	170.75	154.45	127.89	220.04	141.44	115.66	178.982	141.022	114.488
R14548019|m.5979	1338	1893.92	466.28	365.44	1191.93	327.29	274.62	1794.78	394.6	312.36	1250.5	333.97	276.54	1286.01	248.69	203.36	1483.43	354.166	286.464
R14548022|m.5981	1371	636	152.65	119.64	1086	290.71	243.93	1566.91	335.87	265.87	1572.99	409.47	339.07	2285.79	430.95	352.39	1429.54	323.93	264.18
R14548029|m.5984	510	562.68	392.06	307.27	1058.5	822.34	690.01	731.98	452.42	358.13	1390.68	1063	880.22	1575.87	859.43	702.77	1063.94	717.85	587.68
R14548038|m.5988	780	381.71	166.58	130.56	271	131.89	110.67	430.06	167.13	132.3	435	206.91	171.33	690.01	236.18	193.13	441.556	181.738	147.598
R14548045|m.5995	987	407	138.06	108.2	356	134.67	113	513	155.18	122.84	533	196.57	162.77	785.33	209.09	170.97	518.866	166.714	135.556
R14548050|m.6002	1188	760	211.95	166.11	419	130.32	109.35	778	193.66	153.3	650	196.79	162.96	803	175.85	143.8	682	181.714	147.104
R14548054|m.6006	804	824	348.04	272.77	682	321.24	269.55	975.14	366.86	290.4	716	329.5	272.85	962	318.72	260.62	831.828	336.872	273.238
R14548058|m.6007	396	147	136.88	107.28	123	127.67	107.13	158	130.04	102.94	125	128.41	106.33	179	130.21	106.48	146.4	130.642	106.032
R14548061|m.6012	402	454	415.39	325.56	521	531.39	445.88	588	475.65	376.52	451	455.08	376.83	759	542.61	443.7	554.6	484.024	393.698
R14548063|m.6015	1035	370.97	119.65	93.78	241.1	86.73	72.77	372	107.03	84.72	437.98	153.53	127.13	540.94	136.96	112	392.598	120.78	98.08
R14548076|m.6027	921	1743.99	636.79	499.08	2253.04	917.46	769.83	2326.21	757.18	599.38	1374	545.84	451.98	1671.47	478.94	391.64	1873.74	667.242	542.382
R14548080|m.6034	1635	907.15	181.28	142.08	882.99	196.8	165.13	1130.99	201.97	159.88	1056	228.65	189.33	1923.69	302.06	247	1180.16	222.152	180.684
R14548081|m.6037	3543	11170.7	1010.11	791.66	7428.07	749.2	628.64	10674.8	863.97	683.91	7726.9	754.99	625.17	9551.08	679.21	555.4	9310.31	811.496	656.956
R14548082|m.6039	1650	4121.1	815.77	639.35	2022	446.42	374.58	5130.04	907.49	718.36	2790.99	598.58	495.66	2223.94	345.92	282.87	3257.61	622.836	502.164
R14548083|m.6042	504	379	267.63	209.75	451	355.08	297.94	348	217.95	172.52	313	242.52	200.82	621	343.2	280.64	422.4	285.276	232.334
R14548087|m.6045	4404	8304.42	602.16	471.93	5955.41	481.66	404.16	10595.5	687.83	544.48	7402.05	579.7	480.02	13727.1	782.89	640.18	9196.9	626.848	508.154
R14548089|m.6047	750	643.95	293.21	229.8	590	299.58	251.37	683	276.86	219.16	529	262.65	217.49	916	327.07	267.45	672.39	291.874	237.054
R14548094|m.6048	1851	2957	519.72	407.33	2837.86	556.32	466.8	2988	469.47	371.63	2625	499.6	413.69	5075.56	701.09	573.3	3296.68	549.24	446.55
R14548101|m.6052	2178	1047.95	155.78	122.09	753.35	124.91	104.81	1583.51	210.51	166.63	1541.65	247.98	205.34	1153.22	134.75	110.19	1215.94	174.786	141.812
R14548102|m.6053	1746	11	2.05	1.61	9	1.87	1.57	6	1	0.79	5	1.01	0.84	8	1.17	0.96	7.8	1.42	1.154
R14548118|m.6064	1608	3861.78	785.16	615.36	3578.52	811.48	680.9	4920.58	893.96	707.65	3844.09	846.9	701.27	3814.42	609.36	498.28	4003.88	789.372	640.692
R14548119|m.6066	600	1245	723.62	567.12	739	478.95	401.88	1268	654.88	518.39	766	487.01	403.27	808.32	368.06	300.96	965.264	542.504	438.324
R14548122|m.6067	1539	81.5	17.34	13.59	41.83	9.93	8.33	75.22	14.3	11.32	73.97	17.06	14.13	61.47	10.28	8.4	66.798	13.782	11.154
R14548124|m.6071	1866	2914.04	507.92	398.08	3075.05	597.81	501.62	3175	494.72	391.62	2631.02	496.57	411.19	5053.01	692.2	566.02	3369.62	557.844	453.706
R14548126|m.6074	1590	4315.73	887.76	695.77	3100.39	711.31	596.85	6140.21	1128.6	893.39	5910.58	1317.54	1091	6972.61	1126.95	921.53	5287.9	1034.43	839.708
R14548128|m.6076	783	814	353.77	277.26	693	335.87	281.83	885	342.52	271.14	633	299.83	248.28	817	278.49	227.73	768.4	322.096	261.248
R14548132|m.6078	2265	2183.85	311.83	244.39	1688.97	268.99	225.71	2255.3	288.02	227.99	1865.65	288.23	238.67	2720.91	305.42	249.75	2142.94	292.498	237.302
R14548135|m.6080	609	0	0	0	0	0	0	0	0	0	0	0	0	0	0	0	0	0	0
R14548137|m.6081	1410	1292	301.15	236.02	718	186.66	156.62	1441.91	300.19	237.63	1106	279.55	231.49	1330.97	243.71	199.28	1177.78	262.252	212.208
R14548143|m.6088	639	2081	1128.4	884.37	1517.05	917.29	769.69	2243	1081.37	856	1134	671.97	556.43	1347	572.38	468.04	1664.41	874.282	706.906
R14548145|m.6089	807	1429.15	601.23	471.2	1800.81	844.84	708.9	1714.01	642.26	508.41	1889.43	866	717.09	2390.12	788.71	644.94	1844.7	748.608	610.108
R14548146|m.6090	2562	1634.56	205.71	161.23	1494.93	209.85	176.08	2079.92	234.17	185.37	2806.08	381.94	316.26	5010.57	495.78	405.41	2605.21	305.49	248.87
R14548148|m.6093	990	906.01	306.33	240.08	1089.98	411.01	344.87	1233	371.79	294.3	1246	458.04	379.28	2037	540.59	442.05	1302.4	417.552	340.116
R14548166|m.6103	792	940.85	403.89	316.54	784.09	375.36	314.96	1127.21	430.95	341.14	1034.16	483.78	400.6	1635.5	550.68	450.3	1104.36	448.932	364.708
R14548169|m.6107	1314	1805	452.88	354.94	1315	367.98	308.77	1703	381.55	302.03	1037	282.27	233.74	1157	228.01	186.45	1403.4	342.538	277.186
R14548171|m.6114	933	1503	541.28	424.22	934	375.12	314.76	1560.64	501.06	396.63	1108	434.08	359.44	1521.46	430	351.62	1325.42	456.308	369.334
R14548172|m.6115	447	458	370.7	290.53	495	446.66	374.79	571	409.26	323.96	479	426.48	353.15	816	516.48	422.33	563.8	433.916	352.952
R14548173|m.6116	3027	4426.15	469.8	368.2	3144.09	372.23	312.33	4551.72	432.32	342.22	3849.65	441.69	365.74	7005.9	584.73	478.14	4595.5	460.154	373.326
R14548176|m.6118	861	1272	499.14	391.2	1230	538.27	451.66	1325	463.32	366.75	1333	569.49	471.57	1679.18	516.98	422.74	1367.84	517.44	420.784
R14548181|m.6122	1059	874.09	275.17	215.66	893	313.53	263.08	1173.02	329.44	260.78	1041	356.1	294.87	1174.74	290.33	237.41	1031.17	312.914	254.36
R14548186|m.6125	951	1518.27	535.75	419.89	989.01	389.21	326.58	1641.34	516.41	408.78	1434.13	550.42	455.78	1322	366.12	299.38	1380.95	471.582	382.082
R14548188|m.6126	840	1423	573.39	449.38	1119	502.84	421.93	1818.24	652.75	516.71	1433.89	629.21	521.02	1943	614.21	502.25	1547.43	594.48	482.258
R14548194|m.6131	1344	1790.95	438.87	343.96	1466	400.67	336.19	1819.02	398.07	315.11	1422.98	378.25	313.21	1807.26	347.87	284.46	1661.24	392.746	318.586
R14548195|m.6133	717	897	428.86	336.11	792	422.26	354.32	1007	428.47	339.17	727	379.24	314.03	1140.58	427.56	349.62	912.716	417.278	338.65
R14548201|m.6138	714	822.02	394.81	309.43	939.05	502.95	422.02	1107.93	473.56	374.86	1161.07	608.47	503.84	1966	740.33	605.38	1199.21	544.024	443.106
R14548204|m.6142	1494	1359.96	298.45	233.91	1027.15	251.41	210.95	1524.38	298.86	236.57	1351	321.4	266.13	2058.89	354.98	290.27	1464.28	305.02	247.566
R14548212|m.6150	1842	3016.13	532.79	417.57	2402	473.25	397.1	3054.08	482.27	381.76	2116	404.76	335.16	2561	355.54	290.73	2629.84	449.722	364.464
R14548232|m.6163	546	338	218.16	170.98	288	207.27	173.92	407.06	233.24	184.63	376	265.9	220.18	656.95	332.02	271.5	413.202	251.318	204.242
R14548233|m.6164	1287	1773.45	454.74	356.39	1281.3	366.43	307.46	2227.37	509.95	403.67	1516.12	421.81	349.28	2329.09	469.06	383.56	1825.47	444.398	360.072
R14548246|m.6170	1851	1263	221.99	173.98	775	151.93	127.48	1552	243.85	193.03	1044	198.7	164.53	664.01	91.72	75	1059.6	181.638	146.804
R14548247|m.6172	1176	578	162.92	127.69	371	116.63	97.86	509	128.05	101.37	342	104.66	86.67	455	100.71	82.35	451	122.594	99.188
R14548248|m.6174	1878	2023.96	350.46	274.66	1856	358.44	300.76	2014	311.75	246.78	1644	308.23	255.23	2362.47	321.5	262.89	1980.09	330.076	268.064
R14548255|m.6179	1542	2308.14	490.15	384.15	2171	514.19	431.45	2898	549.84	435.25	1962.69	451.73	374.06	2433.25	405.98	331.97	2354.62	482.378	391.376
R14548257|m.6180	726	2569.93	1212.16	950.01	2440	1283.4	1076.89	2183.64	916.7	725.65	915	470.8	389.85	1226	453.41	370.76	1866.91	867.294	702.632
R14548270|m.6192	1122	126	37.32	29.25	156	51.53	43.24	126	33.3	26.36	88	28.31	23.44	237	55.11	45.07	146.6	41.114	33.472
R14548272|m.6194	1056	2401	758.13	594.17	2143	754.66	633.22	2918.17	822.01	650.69	2082	714.36	591.53	3213	796.45	651.27	2551.43	769.122	624.176
R14548275|m.6196	1128	756	222.65	174.5	938	308.1	258.52	955	250.99	198.68	995	318.26	263.54	924	213.67	174.72	913.6	262.734	213.992
R14548281|m.6201	390	173	163.99	128.52	171	180.69	151.61	189	158.31	125.32	159	166.34	137.74	265	196.22	160.45	191.4	173.11	140.728
R14548283|m.6203	813	772.14	322.25	252.56	726.09	337.94	283.56	861.95	320.44	253.65	780	354.63	293.66	1115	365.02	298.49	851.036	340.056	276.384
R14548287|m.6208	537	1072.89	705.49	552.92	766	561.62	471.25	1254.61	732.23	579.62	981.98	707.67	585.99	1207	621.4	508.13	1056.5	665.682	539.582
R14548296|m.6213	2502	138	17.79	13.95	102	14.67	12.31	116	13.38	10.59	106	14.78	12.24	202	20.48	16.74	132.8	16.22	13.166
R14548296|m.6214	507	728	510.64	400.21	1038	811.79	681.16	806	501.46	396.95	1394	1072.77	888.31	1633	896.5	733.08	1119.8	758.632	619.942
R14548298|m.6217	306	181	229.33	179.74	158	223.05	187.16	153	170.45	134.93	153	215.43	178.39	214	211.25	172.75	171.8	209.902	170.594
R14548301|m.6221	483	654	484.59	379.79	507	418.84	351.45	803.69	527.89	417.87	645	524.86	434.61	1178.07	682.99	558.49	757.552	527.834	428.442
R14548303|m.6222	1065	509.32	159.38	124.91	1052.66	367.38	308.27	450.94	125.89	99.66	706	240.06	198.78	766.21	188.24	153.92	697.026	216.19	177.108
R14548313|m.6227	567	240.01	148.53	116.41	607.88	419.47	351.97	479	263.26	208.39	592.04	401.16	332.18	1526.96	740.08	605.18	689.178	394.5	322.826
R14548314|m.6229	447	315.4	255.28	200.07	226.57	204.45	171.55	311.67	223.38	176.83	295.27	262.9	217.69	434.21	274.83	224.73	316.624	244.168	198.174
R14548316|m.6230	771	1197	528.98	414.58	1564	770.76	646.74	1215	478.1	378.46	875	421.51	349.03	2213.85	767.29	627.42	1412.97	593.328	483.246
R14548317|m.6232	2223	3934.89	572.76	448.89	2784	451.99	379.26	4812.86	626.53	495.96	3948.92	621.96	515.01	4809.06	550.27	449.96	4057.95	564.702	457.816
R14548321|m.6239	861	1551.34	608.76	477.11	1538.4	673.23	564.9	1676.64	586.28	464.09	1134.84	484.84	401.47	1823.92	561.54	459.18	1545.03	582.93	473.35
R14548323|m.6242	1056	1640.69	518.06	406.02	1516.12	533.9	447.99	1682.39	473.91	375.14	1328.02	455.66	377.31	2056.95	509.88	416.94	1644.83	498.282	404.68
R14548338|m.6254	648	477	254.71	199.62	502	298.91	250.81	542	257.35	203.72	522	304.54	252.18	719.04	300.9	246.05	552.408	283.282	230.476
R14548342|m.6259	420	482	419.14	328.5	356	345.11	289.58	554	426.22	337.39	354	339.13	280.81	435	295.67	241.77	436.2	365.054	295.61
R14548347|m.6260	495	54	38.92	30.5	65	52.23	43.82	90	57.51	45.53	110	87.01	72.05	159.01	89.68	73.33	95.602	65.07	53.046
R14548348|m.6261	1065	179	56.02	43.9	42	14.66	12.3	207.17	57.84	45.78	117	39.78	32.94	31	7.62	6.23	115.234	35.184	28.23
R14548352|m.6268	1311	1038	261.06	204.6	771	216.27	181.47	1397	313.74	248.35	1107	302.05	250.12	1605	317.05	259.26	1183.6	282.034	228.76
R14548353|m.6269	1239	968.12	258.33	202.46	708.19	210.76	176.84	1067.31	254.25	201.26	775.68	224.64	186.01	970.45	203.37	166.3	897.95	230.27	186.574
R14548366|m.6275	657	472.15	248.33	194.62	423	248.09	208.17	586	274.1	216.97	494	283.82	235.02	693	285.67	233.6	533.63	268.002	217.676
R14548368|m.6277	645	664	356.37	279.3	520.61	311.57	261.44	758	361.74	286.35	557.99	327.22	270.96	752	316.3	258.64	650.52	334.64	271.338
R14548374|m.6279	2307	221	30.97	24.27	802	125.34	105.17	458	57.4	45.44	670	101.57	84.11	4088	450.31	368.23	1247.8	153.118	125.444
R14548381|m.6283	1743	2708.68	506.59	397.03	1900.12	396.36	332.58	3402.89	568.83	450.28	2263.81	458.6	379.74	3638.25	534.72	437.25	2782.75	493.02	399.376
R14548389|m.6289	969	1	0.35	0.27	3	1.16	0.97	1	0.31	0.24	4	1.5	1.25	2	0.54	0.44	2.2	0.772	0.634
R14548390|m.6290	2046	1482.99	235.08	184.24	1670.87	295.42	247.88	2310.77	327.53	259.27	2601	446.28	369.54	3937.72	490.63	401.2	2400.67	358.988	292.426
R14548393|m.6292	1422	1696.53	391.96	307.2	1326.27	341.75	286.76	1711.6	353.22	279.6	1632.54	408.99	338.67	2365.71	429.37	351.1	1746.53	385.058	312.666
R14548401|m.6300	1392	47	11.1	8.7	12	3.16	2.65	76	16.04	12.69	67	17.16	14.21	20	3.71	3.03	44.4	10.234	8.256
R14548403|m.6302	426	290	248.08	194.43	237	226.02	189.65	359	271.77	215.13	255	240.23	198.92	353	236.06	193.03	298.8	244.432	198.232
R14548413|m.6311	1227	1506	405.98	318.18	943.56	283.68	238.04	1850.98	445.44	352.6	1320	386.22	319.81	978.58	207.17	169.41	1319.82	345.698	279.608
R14548417|m.6313	771	607	268.24	210.23	636	313.43	263	782	307.71	243.58	798	384.42	318.32	1302	451.25	369	825	345.01	280.826
R14548420|m.6318	1641	3226	642.22	503.33	1973	438.08	367.59	4071.99	724.41	573.43	3284.01	708.35	586.55	4907.04	767.59	627.67	3492.41	656.13	531.714
R14548422|m.6319	741	210	96.88	75.93	1046.19	538.21	451.6	607	249.27	197.32	1503	756.18	626.16	1215	439.52	359.4	916.238	416.012	342.082
R14548445|m.6336	1161	736	210.28	164.8	565	180.03	151.06	772	196.85	155.82	594	184.27	152.59	796	178.58	146.02	692.6	190.002	154.058
R14548446|m.6338	1053	855	270.78	212.22	766.93	270.89	227.3	923.74	260.99	206.59	790	271.88	225.13	1261	313.52	256.37	919.334	277.612	225.522
R14548450|m.6343	357	80.72	84.92	66.56	58.69	68.83	57.75	78.31	72.69	57.54	45.62	53.1	43.97	94.89	77.92	63.72	71.646	71.492	57.908
R14548452|m.6346	2310	4358.09	609.86	477.97	4389.28	685.08	574.84	5550.86	694.74	549.95	5162.07	781.51	647.13	7232.25	795.6	650.58	5338.51	713.358	580.094
R14548457|m.6349	1026	845	275.08	215.59	606	220.01	184.61	915	265.69	210.32	660	233.53	193.37	893	228.2	186.6	783.8	244.502	198.098
R14548459|m.6350	1179	1979.2	556.38	436.06	1822.98	571.55	479.58	2399.03	601.94	476.49	2210	674.51	558.53	2882.37	636.28	520.3	2258.72	608.132	494.192
R14548465|m.6354	1440	332	75.71	59.33	282.11	71.75	60.2	343.42	69.95	55.37	354	87.53	72.48	517.04	92.62	75.74	365.714	79.512	64.624
R14548465|m.6355	933	972	350.05	274.34	816.79	328.05	275.26	1208.76	388.09	307.2	726.09	284.46	235.55	1383.55	391.02	319.74	1021.44	348.334	282.418
R14548467|m.6357	672	1630.98	836.89	655.9	1215.73	695.63	583.7	1984.12	905.59	716.85	1238.96	694.23	574.86	2359.4	948.95	775.98	1685.84	816.258	661.458
R14548470|m.6358	1146	1709.02	495	387.95	936.54	302.53	253.85	1642	424.44	335.98	1287.99	405.11	335.45	1127	256.31	209.59	1340.51	376.678	304.564
R14548471|m.6359	912	1119.59	413.11	323.77	764.22	314.47	263.87	1256.24	413.19	327.08	895.27	359.44	297.63	1133.53	328.21	268.38	1033.77	365.684	296.146
R14548475|m.6362	717	733.67	350.77	274.91	826	440.39	369.53	983.94	418.66	331.41	859	448.09	371.04	1512.01	566.79	463.47	982.924	444.94	362.072
R14548477|m.6363	600	249.99	145.3	113.87	175.98	114.05	95.7	268	138.41	109.57	378	240.32	199	452.98	206.26	168.66	304.99	168.868	137.36
R14548484|m.6367	762	565	252.87	198.19	484	241.57	202.7	601	239.49	189.58	503	245.44	203.24	837	293.78	240.23	598	254.63	206.788
R14548493|m.6377	2013	2386	384.61	301.44	1580.1	284.09	238.37	2623	378.05	299.26	1822.07	317.93	263.26	2175	275.57	225.34	2117.23	328.05	265.534
R14548512|m.6385	1209	1006.01	275.43	215.87	787	240.31	201.64	1102.01	269.33	213.2	849	252.32	208.94	981.97	211.13	172.65	945.198	249.704	202.46
R14548513|m.6386	369	257	260	203.77	213	240.18	201.54	261	233.1	184.52	222	248.24	205.56	318	251.17	205.39	254.2	246.538	200.156
R14548515|m.6388	1599	726	148.47	116.36	548.97	125.21	105.06	685	125.17	99.09	443	98.17	81.29	413	66.36	54.27	563.194	112.676	91.214
R14548520|m.6394	1362	1768.93	427.49	335.04	1281	345.27	289.71	2464	531.8	420.96	2566	672.6	556.95	3648.31	692.56	566.32	2345.65	533.944	433.796
R14548526|m.6400	1041	1013.01	324.74	254.51	1140.16	407.63	342.04	1591.67	455.16	360.3	1897.14	660.94	547.3	2827.14	711.47	581.78	1693.82	511.988	417.186
R14548533|m.6405	660	692	362.15	283.83	731	426.6	357.96	728.05	338.86	268.24	621	354.99	293.95	1390	570.15	466.22	832.41	410.55	334.04
R14548533|m.6406	462	182	141.85	111.17	201	174.66	146.55	183.01	126.37	100.03	151	129.37	107.12	329	200.57	164.01	209.202	154.564	125.776
R14548539|m.6407	663	4533.36	2360.74	1850.2	4244.73	2464.9	2068.27	4430.52	2051.99	1624.33	2457.79	1397.92	1157.56	3754.64	1532.48	1253.13	3884.21	1961.61	1590.7
R14548542|m.6409	492	145	105.22	82.46	301	243.52	204.33	205	131.89	104.41	234	186.4	154.35	473	268.58	219.62	271.6	187.122	153.034
R14548544|m.6410	1431	2035	467.08	366.07	1950.31	499.26	418.93	2513	515.21	407.83	2044.97	508.94	421.43	2737	493.5	403.55	2256.06	496.798	403.562
R14548554|m.6420	1242	866	230.49	180.65	484	143.67	120.55	894	212.43	168.15	627	181.12	149.97	726	151.75	124.09	719.4	183.892	148.682
R14548567|m.6443	768	184	81.66	64	924	457.28	383.7	329	130	102.91	388	187.71	155.43	1346	468.46	383.07	634.2	265.022	217.822
R14548568|m.6444	480	4	2.98	2.34	7	5.82	4.89	10	6.61	5.24	11	9.02	7.47	9	5.25	4.3	8.2	5.936	4.848
R14548570|m.6446	6675	1138	54.2	42.48	756	40.16	33.7	997	42.52	33.66	677.02	34.8	28.82	1113	41.7	34.1	936.204	42.676	34.552
R14548571|m.6449	1701	1678	321.85	252.25	1484.94	317.67	266.55	1915.02	328.28	259.86	1504.15	312.53	258.79	1972.11	297.24	243.06	1710.84	315.514	256.102
R14548573|m.6452	2388	2643.07	357.48	280.17	2371.91	357.82	300.24	3178.4	384.52	304.38	2269.49	332.05	274.95	3549.71	377.44	308.64	2802.52	361.862	293.676
R14548579|m.6456	2313	3647.81	509.78	399.54	3237	504.56	423.37	4813.51	601.66	476.27	3711.31	561.12	464.64	6008.94	660.15	539.82	4283.71	567.454	460.728
R14548580|m.6459	1218	443	120.35	94.32	411	124.53	104.49	384	93.12	73.72	258	76.08	63	168	35.84	29.31	332.8	89.984	72.968
R14548582|m.6462	2274	5085.38	723.19	566.79	4860.07	770.89	646.84	4524.4	575.45	455.52	2725.72	419.39	347.27	4043.92	452.08	369.68	4247.9	588.2	477.22
R14548591|m.6471	534	231.03	152.87	119.81	167.49	123.58	103.69	301	176.77	139.93	215	155.93	129.12	266.88	138.26	113.06	236.28	149.482	121.122
R14548595|m.6476	2181	1292.37	191.84	150.35	1726.72	285.88	239.88	1679.43	222.94	176.48	1573.62	252.77	209.3	3648.84	425.76	348.15	1984.2	275.838	224.832
R14548596|m.6477	1647	2436	483.12	378.64	1768.99	391.3	328.33	2731	484.02	383.14	1925	413.64	342.51	2746	427.93	349.92	2321.4	440.002	356.508
R14548597|m.6479	1086	36	11.04	8.65	15	5.13	4.3	30	8.21	6.5	17	5.66	4.69	24	5.78	4.72	24.4	7.164	5.772
R14548601|m.6480	1575	2201.12	457.25	358.37	2283.6	529.1	443.96	2287.99	424.69	336.18	2217.17	499.15	413.32	5267.07	859.7	702.99	2851.39	553.978	450.964
R14548603|m.6484	306	64	81.09	63.55	140	197.64	165.84	49	54.59	43.21	50	70.4	58.3	62	61.2	50.05	73	92.984	76.19
R14548614|m.6498	930	783	282.95	221.76	516	207.95	174.49	809.02	260.63	206.32	634	249.24	206.39	804.89	228.26	186.65	709.382	245.806	199.122
R14548616|m.6501	1263	44	11.51	9.02	37	10.79	9.06	83	19.38	15.34	89	25.26	20.91	68	13.97	11.42	64.2	16.182	13.15
R14548622|m.6506	1695	4176.48	804.01	630.13	2613.95	561.25	470.94	3915.17	673.6	533.21	2105.49	439.09	363.59	1779.08	269.13	220.07	2918.03	549.416	443.588
R14548624|m.6509	2115	2119.95	324.78	254.54	1495.11	255.48	214.37	2128.49	291.6	230.83	1740.2	288.53	238.92	2317.78	279.12	228.24	1960.31	287.902	233.38
R14548626|m.6511	3264	5236	514.67	403.37	5076	556.52	466.97	5236.91	460.68	364.67	3794	403.05	333.75	5254.08	406.13	332.1	4919.4	468.21	380.172
R14548628|m.6516	723	463.19	219.46	172	353	186.51	156.5	397	167.41	132.52	346	178.84	148.09	501	186.12	152.19	412.038	187.668	152.26
R14548630|m.6519	735	595.98	277.37	217.39	536	278.18	233.42	668	276.73	219.06	513	260.41	215.63	695	253.63	207.4	601.596	269.264	218.58
R14548632|m.6521	597	80	46.76	36.64	55	35.84	30.08	82	42.58	33.71	76.02	48.61	40.25	96.02	43.96	35.95	77.808	43.55	35.326
R14548638|m.6529	2094	1884	291.61	228.55	1393	240.49	201.79	1917	265.33	210.03	1698	284.45	235.54	3301.5	401.68	328.46	2038.7	296.712	240.874
R14548643|m.6533	501	880	625.6	490.31	603	477.96	401.05	1240.81	782.3	619.26	864	674.05	558.15	1031	573.62	469.05	923.762	626.706	507.564
R14548650|m.6540	2934	873.02	95.66	74.97	694.2	84.84	71.19	889.04	87.17	69	828.82	98.18	81.3	1175.91	101.32	82.85	892.198	93.434	75.862
R14548651|m.6542	357	194	204.11	159.96	157	184.1	154.48	196	181.93	144.01	102	118.72	98.31	163	133.85	109.45	162.4	164.542	133.242
R14548652|m.6543	1542	972	206.41	161.77	621	147.08	123.41	868.74	164.83	130.48	479	110.25	91.29	506.04	84.43	69.04	689.356	142.6	115.198
R14548657|m.6545	1245	2009.94	533.61	418.21	1713.97	507.5	425.84	2429.92	575.93	455.9	1839.42	529.99	438.86	2218.95	462.66	378.32	2042.44	521.938	423.426
R14548661|m.6549	624	618	343.98	269.59	573	355.64	298.41	606	299.83	237.34	536.48	326.43	270.3	924.38	403.15	329.66	651.572	345.806	281.06
R14548666|m.6552	1137	893.95	261.08	204.62	748.94	243.95	204.69	952.43	248.24	196.5	820.34	260.19	215.45	1145.29	262.64	214.76	912.19	255.22	207.204
R14548667|m.6555	1869	1864.81	324.5	254.32	1613.22	313.1	262.72	2261.49	351.8	278.48	1817	342.36	283.49	2426.67	331.87	271.38	1996.64	332.726	270.078
R14548672|m.6560	1458	1291	290.6	227.75	938.98	235.74	197.8	1602	322.13	254.99	1196.96	292.12	241.89	1182	209.02	170.92	1242.19	269.922	218.67
R14548680|m.6567	660	435	227.65	178.42	276	161.07	135.15	447	208.05	164.69	239	136.62	113.13	299	122.64	100.29	339.2	171.206	138.336
R14548683|m.6573	1350	352	85.86	67.29	328	89.23	74.87	353	76.89	60.87	352	93.13	77.12	576	110.36	90.24	392.2	91.094	74.078
R14548694|m.6579	1647	33	6.54	5.13	22	4.87	4.08	45	7.98	6.31	42	9.02	7.47	36	5.61	4.59	35.6	6.804	5.516
R14548696|m.6583	3273	3822.23	374.65	293.63	2622.77	286.75	240.61	3993.8	350.35	277.33	2700.41	286.07	236.88	3638.84	280.49	229.36	3355.61	315.662	255.562
R14548703|m.6590	633	807	442.15	346.53	729	445.39	373.72	801.11	390.22	308.89	427	255.7	211.73	455	195.35	159.74	643.822	345.762	280.122
R14548708|m.6594	672	461	236.55	185.39	308	176.24	147.88	499	227.75	180.29	414	231.98	192.09	530	213.17	174.31	442.4	217.138	175.992
R14548709|m.6595	792	299.27	128.47	100.69	1751	838.25	703.37	395	151.02	119.54	1040	486.51	402.86	1561	525.6	429.79	1009.25	425.97	351.25
R14548711|m.6597	786	408.73	176.91	138.65	916.21	442.23	371.07	532.62	205.3	162.51	834.76	393.75	326.05	1905.47	646.85	528.94	919.558	373.008	305.444
R14548712|m.6598	1716	2485	472.33	370.18	1602.62	339.74	285.08	2868	487.2	385.66	2309.01	475.41	393.66	3381	504.99	412.94	2529.13	455.934	369.504
R14548714|m.6602	720	696	331.26	259.62	498.97	264.83	222.21	703	297.78	235.72	531	275.72	228.31	698	260.47	212.99	625.394	286.012	231.77
R14548717|m.6604	753	403.3	182.84	143.3	409.89	207.23	173.88	482	194.54	154	423.99	209.59	173.56	746	265.22	216.87	493.036	211.884	172.322
R14548719|m.6605	552	444.49	283.42	222.13	335	238.17	199.85	510	288.71	228.54	486	339.45	281.08	707	353.01	288.66	496.498	300.552	244.052
R14548721|m.6606	1137	882	257.59	201.89	819	266.77	223.84	955.97	249.16	197.23	912.91	289.55	239.76	1262.29	289.47	236.7	966.434	270.508	219.884
R14548722|m.6608	1011	968.4	320.21	250.96	1092	402.7	337.9	1153.95	340.32	269.39	999.83	359.38	297.59	1276.26	331.26	270.88	1098.09	350.774	285.344
R14548729|m.6615	402	415.9	380.53	298.23	507.61	517.73	434.42	655.49	530.25	419.74	513.02	517.66	428.65	880	629.11	514.43	594.404	515.056	419.094
R14548734|m.6619	1917	5507.59	933.65	731.73	3942.12	745.35	625.42	5696.38	863.31	683.39	4388.38	805.43	666.94	6822.2	908.95	743.26	5271.33	851.338	690.148
R14548736|m.6620	648	713.81	381.16	298.73	594	353.69	296.78	852	404.55	320.23	560	326.71	270.53	871.97	364.9	298.39	718.356	366.202	296.932
R14548739|m.6621	1596	1791	366.98	287.61	1984	453.41	380.45	2470.99	452.41	358.13	2244.02	498.26	412.58	3052.05	491.37	401.8	2308.41	452.486	368.114
R14548742|m.6625	1536	2937	626.22	490.79	2356	560.28	470.12	3699.8	704.81	557.92	3103.36	717.19	593.87	5427.41	909.21	743.47	3504.71	703.542	571.234
R14548745|m.6627	1644	39	7.75	6.07	6	1.33	1.12	25	4.44	3.51	11	2.37	1.96	9	1.41	1.15	18	3.46	2.762
R14548750|m.6630	1680	640	124.35	97.45	337	73.03	61.28	813	141.17	111.75	604.01	127.14	105.27	734	112.06	91.63	625.602	115.55	93.476
R14548752|m.6632	1179	1576	443.04	347.22	1388.02	435.17	365.15	1805	452.89	358.51	1388.83	423.88	351	1691	373.29	305.24	1569.77	425.654	345.424
R14548756|m.6634	624	222	123.56	96.84	200	124.13	104.16	248	122.7	97.13	238.05	144.85	119.94	378.03	164.87	134.82	257.216	136.022	110.578
R14548758|m.6635	1647	1984.92	393.66	308.52	1510.97	334.22	280.44	2172	384.95	304.72	1844	396.23	328.1	2666.32	415.51	339.77	2035.64	384.914	312.31
R14548761|m.6638	978	1199	410.68	321.87	819	312.85	262.51	1339	408.99	323.75	836	311.36	257.83	982.21	264.05	215.92	1035.04	341.586	276.376
R14548764|m.6644	1221	375.19	101.66	79.68	303.99	91.87	77.08	409.74	99.11	78.46	361.69	106.38	88.09	625.96	133.2	108.92	415.314	106.444	86.446
R14548765|m.6645	948	1046.07	370.37	290.28	827	326.55	274.01	1207.56	381.2	301.76	1143.94	440.54	364.79	2679.68	744.61	608.88	1380.85	452.654	367.944
R14548766|m.6650	1062	1617	507.53	397.77	1304	456.46	383.01	2118.05	593.08	469.47	1783	608.09	503.53	2652	653.47	534.35	1894.81	563.726	457.626
R14548771|m.6655	2550	433.01	54.76	42.92	257.01	36.25	30.42	403.69	45.67	36.15	357	48.83	40.43	322.94	32.11	26.26	354.73	43.524	35.236
R14548776|m.6660	1740	2283	427.74	335.24	2023.01	422.75	354.72	2591	433.89	343.46	2277.86	462.27	382.79	3740	550.65	450.28	2582.97	459.46	373.298
R14548780|m.6664	630	478	263.27	206.33	442	271.46	227.78	590	288.88	228.67	444	267.29	221.33	658	283.98	232.21	522.4	274.976	223.264
R14548781|m.6665	1215	1151.2	313.55	245.74	1063.99	323.21	271.2	1124.11	273.31	216.35	850.97	251.59	208.33	1501.68	321.2	262.65	1138.39	296.572	240.854
R14548788|m.6667	2025	857	137.3	107.61	2154	384.91	322.97	1086	155.57	123.15	1375.03	238.46	197.45	2813.13	354.25	289.68	1657.03	254.098	208.172
R14548790|m.6670	3264	2122.03	208.58	163.48	2214	242.74	203.68	2605.95	229.24	181.47	2269.08	241.05	199.6	3559	275.1	224.95	2554.01	239.342	194.636
R14548792|m.6676	318	289.4	349.87	274.2	264.22	355.95	298.67	296.23	315.18	249.49	256.62	344.38	285.16	495.29	466.75	381.67	320.352	366.426	297.838
R14548794|m.6678	1425	1412	325.51	255.11	1058	272.03	228.25	1641.99	338.11	267.64	1320	329.96	273.23	1772	320.91	262.41	1440.8	317.304	257.328
R14548803|m.6686	2565	3408.02	428.4	335.75	3192.06	447.54	375.53	3746	421.25	333.45	3460.01	470.38	389.5	7807.56	771.61	630.96	4322.73	507.836	413.038
R14548805|m.6688	582	220.07	132.3	103.69	198	132.72	111.37	257	137.24	108.64	238	156.58	129.66	364.04	171.42	140.17	255.422	146.052	118.706
R14548809|m.6691	1527	915	196.29	153.84	934	223.47	187.51	955.99	183.23	145.04	840	195.32	161.74	1478.02	249.11	203.7	1024.6	209.484	170.366
R14548827|m.6703	1119	971.98	288.69	226.25	921	305.08	255.99	1106	293.13	232.04	857	276.46	228.93	1196	278.91	228.07	1010.4	288.454	234.256
R14548828|m.6704	606	623.98	358.7	281.13	714	457.68	384.03	622.98	318.26	251.93	545.98	343.27	284.25	867	390.48	319.3	674.788	373.678	304.128
R14548832|m.6707	1518	692	149.37	117.06	181	43.57	36.56	677	130.55	103.34	251	58.73	48.63	153	25.95	21.22	390.8	81.634	65.362
R14548838|m.6712	552	280	178.53	139.92	146	103.8	87.1	307	173.79	137.57	189	132.01	109.31	161	80.39	65.73	216.6	133.704	107.926
R14548839|m.6713	1311	776	195.17	152.96	805.16	225.85	189.51	1106	248.38	196.62	1244.99	339.71	281.29	2203.12	435.21	355.88	1227.05	288.864	235.252
R14548845|m.6722	1392	137.03	32.37	25.37	572	150.71	126.46	210	44.31	35.07	361	92.49	76.58	975	180.93	147.95	451.006	100.162	82.286
R14548847|m.6724	609	350.05	200.14	156.86	350	223.14	187.23	431	218.99	173.35	334	208.84	172.93	526	235.62	192.67	398.21	217.346	176.608
R14548848|m.6726	630	542	298.51	233.96	413	253.65	212.83	603	295.24	233.71	471	283.55	234.79	796	343.54	280.92	565	294.898	239.242
R14548849|m.6727	1083	5	1.54	1.2	8	2.74	2.3	7	1.92	1.52	2	0.67	0.55	4	0.97	0.79	5.2	1.568	1.272
R14548851|m.6728	1263	1316	344.16	269.73	852	248.51	208.52	1465.07	342.08	270.79	1253	355.6	294.45	1505	309.12	252.77	1278.21	319.894	259.252
R14548852|m.6729	4527	9952.66	701.81	550.03	5688.22	447.39	375.4	9094.29	574.14	454.49	6125.87	466.52	386.31	6692.94	371.21	303.55	7510.8	512.214	413.956
R14548855|m.6734	405	170	154.2	120.85	146	147.63	123.87	206	165.22	130.79	144	144.02	119.26	228	161.6	132.14	178.8	154.534	125.382
R14548866|m.6743	1425	1207.73	278.42	218.21	920	236.55	198.48	1544.93	318.12	251.82	1289.96	322.45	267.01	1652.98	299.35	244.79	1323.12	290.978	236.062
R14548872|m.6746	594	574	337.35	264.39	398	260.83	218.86	746	389.55	308.36	587.07	377.48	312.57	628	289.13	236.43	586.614	330.868	268.122
R14548878|m.6748	1146	1478	428.09	335.51	1006	324.97	272.68	1583.89	409.42	324.09	1350.68	424.83	351.78	1584	360.25	294.58	1400.51	389.512	315.728
R14548882|m.6750	486	322	236.92	185.68	236	193.6	162.45	430	280.48	222.03	273	220.57	182.64	418	240.65	196.78	335.8	234.444	189.916
R14548883|m.6751	1605	1415.01	288.25	225.91	1456.59	330.94	277.69	1466.47	266.94	211.31	937	206.83	171.27	1098	175.75	143.71	1274.61	253.742	205.978
R14548889|m.6760	1434	77	17.63	13.82	72	18.39	15.43	112	22.91	18.14	86.99	21.6	17.89	65	11.69	9.56	82.598	18.444	14.968
R14548891|m.6762	2667	3447	416.36	326.31	2301.21	310.03	260.14	3815	412.26	326.34	2689	351.23	290.83	3189	302.86	247.65	3088.24	358.548	290.254
R14548898|m.6766	486	565	415.72	325.81	580.97	476.6	399.91	609.01	397.25	314.46	482.29	389.66	322.66	771	443.88	362.97	601.654	424.622	345.162
R14548899|m.6767	1104	939	282.89	221.71	919	308.78	259.09	1105	297.04	235.14	912.01	298.46	247.14	1603.04	379.18	310.06	1095.61	313.27	254.628
R14548903|m.6768	597	266	155.46	121.84	1276	831.57	697.76	460	238.88	189.1	1117	714.17	591.37	1380	631.84	516.66	899.8	514.384	423.346
R14548908|m.6774	936	815.43	292.66	229.37	779.02	311.81	261.63	927.97	296.92	235.04	855.99	334.19	276.73	1898.65	534.77	437.29	1055.41	354.07	288.012
R14548908|m.6775	651	322	171.07	134.07	287	170.03	142.67	338	159.68	126.4	318	184.58	152.84	557	231.92	189.64	364.4	183.456	149.124
R14548909|m.6777	909	798	295.49	231.58	598	246.94	207.21	756	249.53	197.52	535	215.56	178.49	946.01	274.88	224.77	726.602	256.48	207.914
R14548912|m.6778	1545	1011	214.26	167.92	2272	537.03	450.62	1533	290.27	229.78	1776	407.94	337.79	3631.96	604.75	494.52	2044.79	410.85	336.126
R14548916|m.6786	717	2027.52	969.37	759.73	1441.02	768.29	644.67	1539	654.84	518.36	1168	609.28	504.51	1137	426.22	348.52	1462.51	685.6	555.158
R14548926|m.6790	1812	33	5.93	4.65	15	3.01	2.52	49	7.87	6.23	30.86	6.01	4.97	9	1.27	1.04	27.372	4.818	3.882
R14548927|m.6792	1443	85	19.34	15.16	60.98	15.48	12.99	85	17.28	13.68	82	20.23	16.75	88	15.73	12.86	80.196	17.612	14.288
R14548931|m.6798	693	726	360.22	282.31	725	401.14	336.59	762	336.38	266.28	486	263.21	217.95	685.43	266.61	218.01	676.886	325.512	264.228
R14548934|m.6801	1587	9	1.85	1.45	1	0.23	0.19	4	0.74	0.58	13	2.9	2.4	3	0.49	0.4	6	1.242	1.004
R14548938|m.6803	1881	2086.88	360.75	282.74	1218.01	234.84	197.05	1911	295.32	233.78	1127.06	210.96	174.69	1058	143.74	117.54	1480.19	249.122	201.16
R14548939|m.6806	462	323.94	252.48	197.88	280	243.31	204.15	423	292.08	231.21	343	293.87	243.34	499	304.21	248.76	373.788	277.19	225.068
R14548943|m.6812	1254	2964	780.98	612.08	2040	599.49	503.02	2511	590.69	467.58	2086.04	596.49	493.93	2837.3	587.14	480.11	2487.67	630.958	511.344
R14548950|m.6817	2031	40	6.39	5.01	31	5.52	4.63	34	4.86	3.84	26	4.5	3.72	22	2.76	2.26	30.6	4.806	3.892
R14548953|m.6822	1299	1388.97	352.71	276.43	1582.47	448.18	376.06	1531	347.14	274.79	1275	351.28	290.88	1930	384.93	314.77	1541.49	376.848	306.586
R14548957|m.6827	1173	429	121.25	95.03	376	118.52	99.45	444	112	88.66	327	100.34	83.09	418.93	92.97	76.03	398.986	109.016	88.452
R14548958|m.6830	717	783	374.36	293.4	876	467.05	391.9	1052.18	447.7	354.39	722	376.63	311.87	1271.33	476.57	389.7	940.902	428.462	348.252
R14548959|m.6832	939	36	12.88	10.09	8	3.19	2.68	85	27.11	21.46	83	32.29	26.74	14	3.93	3.21	45.2	15.88	12.836
R14548960|m.6833	765	277	123.45	96.75	909	451.77	379.07	494	196.03	155.17	716	347.87	288.06	1517	530.21	433.56	782.6	329.866	270.522
R14548961|m.6834	564	249	155.01	121.48	185.01	128.42	107.76	318	175.8	139.16	249	169.73	140.55	342	166.74	136.34	268.602	159.14	129.058
R14548962|m.6835	507	174	122.05	95.65	145	113.4	95.15	207	128.79	101.95	140	107.74	89.21	242	132.85	108.64	181.6	120.966	98.12
R14548963|m.6837	621	354	198.08	155.25	279	174.08	146.07	407	202.43	160.24	287	175.57	145.38	484	212.21	173.52	362.2	192.474	156.092
R14548965|m.6838	1251	963	254.38	199.36	881.98	259.84	218.03	1077.96	254.21	201.23	754	216.15	178.98	1025	212.64	173.88	940.388	239.444	194.296
R14548969|m.6840	2715	1950.98	231.4	181.36	1402.07	185.48	155.64	2123.77	225.36	178.39	1704	218.54	180.96	2427.96	226.42	185.15	1921.76	217.44	176.3
R14548975|m.6845	1236	2217.12	593.11	464.84	1374	409.94	343.98	2729.47	651.85	516	1522.05	441.92	365.93	2627	551.91	451.3	2093.93	529.746	428.41
R14548987|m.6851	1824	2122	378.67	296.77	1534	305.31	256.18	2350.04	374.87	296.74	2089.24	403.73	334.31	2952	413.99	338.53	2209.46	375.314	304.506
R14548989|m.6855	795	48	20.52	16.08	138	65.8	55.21	88	33.51	26.52	126	58.7	48.61	193	64.72	52.92	118.6	48.65	39.868
R14548991|m.6856	504	480	338.94	265.64	444	349.57	293.32	504	315.65	249.86	382	295.98	245.09	586	323.85	264.82	479.2	324.798	263.746
R14548994|m.6859	1725	1248	235.93	184.91	840.99	177.32	148.79	1725.97	291.62	230.84	1131	231.6	191.78	1559.94	231.74	189.5	1301.18	233.642	189.164
R14548995|m.6862	2088	1956.01	303.65	237.98	1666	288.47	242.05	2048.02	284.3	225.05	1533	257.57	213.28	2166	264.3	216.13	1873.81	279.658	226.898
R14548997|m.6863	2784	2798.8	323.55	253.58	2317.8	298.86	250.77	3086.75	319.27	252.73	2320.99	290.11	240.23	3567.75	324.3	265.18	2818.42	311.218	252.498
R14549001|m.6865	867	433	168.65	132.18	304	132.05	110.8	410	142.31	112.65	290	122.97	101.82	369	112.77	92.21	361.2	135.75	109.932
R14549012|m.6875	1170	461	130.64	102.39	419.94	132.73	111.37	668.1	168.98	133.77	628	193.23	160.01	1115	248.12	202.89	658.408	174.74	142.086
R14549013|m.6876	366	226	230.85	180.93	560	637.59	534.99	362	326.39	258.37	568	641.44	531.14	572	456.14	372.99	457.6	458.482	375.684
R14549014|m.6877	816	2896.14	1203.91	943.55	2538.97	1177.02	987.62	2708.87	1003.08	794.02	2132.91	965.87	799.79	2895.25	944.1	772	2634.43	1058.8	859.396
R14549018|m.6883	405	417	378.25	296.44	337	340.76	285.93	389	312	246.97	410	410.06	339.56	646	457.87	374.41	439.8	379.788	308.662
R14549020|m.6884	327	65	75.97	59.54	125	162.81	136.61	84	86.46	68.44	102	132.22	109.49	170	154.93	126.69	109.2	122.478	100.154
R14549034|m.6887	1185	1363	381.12	298.7	962	300	251.73	1425	355.65	281.53	848.88	257.7	213.39	1332	292.48	239.16	1186.18	317.39	256.902
R14549040|m.6894	405	92	83.45	65.4	93	94.04	78.91	124	99.46	78.73	131	131.02	108.49	166.84	118.25	96.7	121.368	105.244	85.646
R14549044|m.6897	2160	1243.98	186.5	146.17	998.83	167.02	140.15	1454	194.94	154.31	1317	213.67	176.93	2078	244.89	200.25	1418.36	201.404	163.562
R14549054|m.6905	1635	1190	237.8	186.37	973	216.86	181.97	1414	252.51	199.88	1057.55	228.98	189.61	1395.34	219.1	179.16	1205.98	231.05	187.398
R14549058|m.6908	969	880	304.4	238.57	677.68	261.42	219.36	996.22	307.28	243.24	642.01	241.5	199.97	1002	272.03	222.44	839.582	277.326	224.716
R14549070|m.6920	1323	1073	267.3	209.5	977.35	271.55	227.85	1210.58	269.3	213.18	994.97	268.89	222.66	1795.99	351.42	287.37	1210.38	285.692	232.112
R14549073|m.6923	513	268	185.51	145.39	223	172.11	144.41	352	216.15	171.1	363	275.61	228.22	549	297.45	243.23	351	229.366	186.47
R14549081|m.6928	897	440.01	165.26	129.52	484	202.72	170.1	627.5	210.06	166.28	553	226.03	187.16	1002.99	295.59	241.71	621.5	219.932	178.954
R14549088|m.6934	846	1459	583.42	457.25	1347.81	601.05	504.33	1583	564	446.46	1206	525.14	434.84	1424.9	447.01	365.53	1404.14	544.124	441.682
R14549091|m.6937	828	286	117.04	91.73	793	361.89	303.66	300	109.37	86.57	441	196.56	162.76	715	229.53	187.69	507	202.878	166.482
R14549094|m.6939	2781	1784.13	206.48	161.83	1272	164.19	137.77	2069	214.24	169.59	1575	197.08	163.19	2205.07	200.65	164.08	1781.04	196.528	159.292
R14549095|m.6940	1092	468.99	142.93	112.02	334	113.52	95.26	520	141.4	111.93	553.75	183.33	151.81	734.06	175.64	143.62	522.16	151.364	122.928
R14549100|m.6945	2238	2790.66	403.41	316.17	2711.77	437.23	366.88	3149	407.12	322.27	2551	399.01	330.4	3754.03	426.6	348.84	2991.29	414.674	336.912
R14549105|m.6950	639	522	283.05	221.84	382	230.98	193.81	546	263.23	208.37	412.64	244.52	202.47	556	236.26	193.19	483.728	251.608	203.936
R14549107|m.6953	2850	2149	242.56	190.1	1520	191.36	160.57	2371.86	239.54	189.62	1897	231.49	191.69	2412	214.06	175.04	2069.97	223.802	181.404
R14549108|m.6955	651	295	156.73	122.83	311	184.25	154.6	277	130.87	103.59	176	102.15	84.59	279	116.17	94.99	267.6	138.034	112.12
R14549129|m.6963	537	475.4	312.6	245	303	222.16	186.41	442	257.97	204.2	323	232.77	192.75	510	262.57	214.7	410.68	257.614	208.612
R14549132|m.6965	612	425	241.67	189.41	374.22	237.29	199.1	511	258.25	204.43	309	192.14	159.11	735.96	327.89	268.12	471.036	251.448	204.034
R14549136|m.6971	1176	266	74.98	58.76	204	64.13	53.81	203	51.07	40.43	202	61.82	51.19	262	57.99	47.42	227.4	61.998	50.322
R14549137|m.6972	2256	126	18.07	14.16	50	8	6.71	205	26.29	20.81	141	21.87	18.11	44	4.96	4.06	113.2	15.838	12.77
R14549139|m.6974	414	162	143.24	112.26	192	189.25	158.8	183	143.13	113.3	178	173.45	143.62	316	218.37	178.56	206.2	173.488	141.308
R14549144|m.6977	843	635.78	255.2	200.01	510	228.3	191.56	696.33	249.03	197.13	569	248.72	205.95	853	268.62	219.65	652.822	249.974	202.86
R14549162|m.6989	366	65	66.4	52.04	50	56.93	47.77	95	85.65	67.8	78	88.08	72.94	137	109.25	89.34	85	81.262	65.978
R14549164|m.6990	1581	1162	240.44	188.44	832	192.01	161.11	1104	204.12	161.58	1067	239.26	198.12	1970.76	320.4	262	1227.15	239.246	194.25
R14549172|m.6996	333	115	131.49	103.06	96	122.33	102.64	102	102.75	81.33	101	128.01	106	159	141.79	115.94	114.6	125.274	101.794
R14549175|m.6998	1401	222	52.09	40.83	93	24.34	20.42	271	56.8	44.96	164	41.73	34.56	71	13.09	10.7	164.2	37.61	30.294
R14549177|m.7001	2022	485	77.82	60.99	813	145.5	122.09	518	74.32	58.83	472	81.98	67.88	789	99.51	81.37	615.4	95.826	78.232
R14549197|m.7018	1842	712.73	125.9	98.67	571	112.5	94.4	834	131.7	104.25	663	126.82	105.02	790.05	109.68	89.69	714.156	121.32	98.406
R14549210|m.7032	2877	3983.95	445.37	349.05	3341.62	416.66	349.62	4355.68	435.68	344.88	3574	431.95	357.68	4144.81	364.33	297.92	3880.01	418.798	339.83
R14549214|m.7036	567	47.06	29.13	22.83	32.74	22.59	18.96	48.54	26.68	21.12	31.61	21.42	17.74	15.34	7.44	6.08	35.058	21.452	17.346
R14549217|m.7039	825	301	123.66	96.91	238	109.04	91.49	367	134.31	106.32	275	123.06	101.9	268	86.37	70.63	289.8	115.288	93.45
R14549221|m.7042	843	1169	469.24	367.76	814	364.38	305.75	1078	385.53	305.18	646	282.38	233.82	868	273.34	223.52	915	354.974	287.206
R14549222|m.7044	894	752	283.45	222.15	592.05	248.87	208.82	739	248.27	196.53	558	228.9	189.54	571	168.88	138.1	642.41	235.674	191.028
R14549226|m.7048	1677	2851.62	555.07	435.03	1864.89	404.87	339.72	2733.81	475.56	376.45	1839.48	387.9	321.2	2587.21	395.72	323.59	2375.4	443.824	359.198
R14549237|m.7052	1143	546.07	158.6	124.3	426.89	138.28	116.03	647.11	167.73	132.77	489.01	154.24	127.72	639.96	145.95	119.34	549.808	152.96	124.032
R14549247|m.7059	1242	1029.55	274.02	214.76	856.01	254.1	213.21	1015	241.18	190.91	1034.56	298.85	247.46	1577.22	329.68	269.59	1102.47	279.566	227.186
R14549248|m.7060	921	762.47	278.4	218.2	678.9	276.45	231.97	874.01	284.49	225.2	728.98	289.6	239.8	1285.1	368.23	301.11	865.892	299.434	243.256
R14549251|m.7065	1602	982.6	200.55	157.18	620	141.14	118.43	1143	208.46	165.02	868	191.98	158.97	1241.58	199.11	162.82	971.036	188.248	152.484
R14549256|m.7071	1986	1167.04	190.76	149.5	881	160.61	134.77	1366.16	199.66	158.04	1007.97	178.35	147.68	1528	196.3	160.52	1190.03	185.136	150.102
R14549263|m.7075	900	62	23.2	18.18	11	4.59	3.85	79	26.35	20.86	32	13.03	10.79	6	1.76	1.44	38	13.786	11.024
R14549267|m.7079	420	117	101.74	79.74	139	134.75	113.07	144.66	111.29	88.1	152	145.61	120.58	281	191	156.18	166.732	136.878	111.534
R14549277|m.7087	1182	991.7	278.04	217.91	825	257.97	216.46	935	233.98	185.21	595	181.11	149.97	745	164.02	134.12	818.34	223.024	180.734
R14549281|m.7091	369	206.92	209.33	164.06	176	198.46	166.53	229	204.52	161.9	178	199.04	164.81	244.78	193.34	158.1	206.94	200.938	163.08
R14549289|m.7096	801	466	197.62	154.88	352	166.47	139.68	552	208.5	165.05	492	227.34	188.25	759.43	252.62	206.57	524.286	210.51	170.886
R14549293|m.7097	3513	5493.71	501.09	392.72	3642	370.52	310.9	6491.09	529.91	419.47	5531.53	545.18	451.44	8200.4	588.22	480.99	5871.75	506.984	411.104
R14549294|m.7099	756	231	104.28	81.72	411	206.9	173.61	619.97	249.16	197.23	623.5	306.88	254.11	1473.95	521.78	426.67	671.884	277.8	226.668
R14549302|m.7114	1332	1100	272.09	213.25	1009	278.36	233.57	1193	263.52	208.6	1039	278.8	230.86	1748.08	339.64	277.73	1217.82	286.482	232.802
R14549304|m.7117	2577	2598.06	325.03	254.74	1966.06	274.34	230.2	3905.69	437.11	346.01	4042.56	546.95	452.9	4798.99	472.02	385.98	3462.27	411.09	333.966
R14549315|m.7122	789	355	153.02	119.93	369.6	177.66	149.08	490.99	188.48	149.2	392	184.14	152.48	580	196.09	160.34	437.518	179.878	146.206
R14549323|m.7127	945	513.08	182.28	142.86	575.01	227.82	191.16	521	165.02	130.63	559	216.01	178.87	752.51	209.81	171.56	584.12	200.188	163.016
R14549324|m.7128	2559	2001.95	252.25	197.7	1215.98	170.9	143.4	2330	262.64	207.9	1603.96	218.58	180.99	1986	196.75	160.88	1827.58	220.224	178.174
R14549327|m.7135	2631	2505.04	306.81	240.46	2277.99	311.19	261.12	3404.03	372.99	295.25	2789	369.4	305.88	3843.48	370.11	302.65	2963.91	346.1	281.072
R14549333|m.7139	969	469	162.23	127.14	962.98	371.48	311.71	795.57	245.39	194.24	686	258.04	213.67	1225	332.57	271.95	827.71	273.942	223.742
R14549334|m.7141	660	245.44	128.45	100.67	212.7	124.13	104.15	228.95	106.56	84.35	174.33	99.65	82.52	318.97	130.83	106.99	236.078	117.924	95.736
R14549336|m.7142	1158	1239	354.95	278.19	801	255.92	214.74	1541	394	311.89	1426	443.59	367.32	1408	316.73	259	1283	353.038	286.228
R14549337|m.7143	1635	2758	551.14	431.95	3115	694.27	582.56	2805	500.9	396.51	1695	367	303.9	1801	282.8	231.25	2434.8	479.222	389.234
R14549339|m.7144	2226	906.6	131.78	103.28	882.77	143.12	120.09	1065.18	138.47	109.61	960.33	151.04	125.07	1341.55	153.29	125.35	1031.29	143.54	116.68
R14549341|m.7146	321	145	173.31	135.83	111	147.84	124.05	158	166.24	131.59	97	128.66	106.54	122	113.68	92.96	126.6	145.946	118.194
R14549349|m.7155	1365	1109	267.39	209.57	804	216.21	181.42	1223	263.35	208.47	828.82	216.75	179.48	1068	202.27	165.4	1006.56	233.194	188.868
R14549354|m.7160	828	588	240.62	188.58	387	176.61	148.19	631	230.04	182.1	409	182.3	150.95	728	233.7	191.1	548.6	212.654	172.184
R14549355|m.7161	930	1047	378.35	296.53	694.38	279.84	234.81	1051	338.59	268.02	1033	406.1	336.27	733.72	208.08	170.15	911.82	322.192	261.156
R14549357|m.7163	1932	828	139.24	109.13	784	147.05	123.39	940.53	141.4	111.93	1031	187.71	155.43	1555.56	205.6	168.12	1027.82	164.2	133.6
R14549371|m.7174	1164	630	179.5	140.68	459.98	146.17	122.65	638	162.24	128.43	551	170.47	141.16	785	175.63	143.62	612.796	166.802	135.308
R14549373|m.7178	1848	1180	207.74	162.82	853	167.5	140.54	1484.99	233.71	185	1044	199.03	164.81	1497.99	207.27	169.48	1212	203.05	164.53
R14549385|m.7186	738	671	310.91	243.67	604.82	312.51	262.23	690.95	284.98	225.59	572	289.06	239.36	749	272.14	222.53	657.554	293.92	238.676
R14549387|m.7188	669	139	71.67	56.17	70	40.25	33.77	220	100.9	79.87	154	86.72	71.81	119	48.1	39.33	140.4	69.528	56.19
R14549397|m.7193	3444	2325	216.39	169.59	1779.24	184.7	154.98	2748	228.9	181.2	2024	203.56	168.56	3233.96	236.7	193.55	2422.04	214.05	173.576
R14549400|m.7201	1161	666	190.28	149.13	483	153.9	129.14	782	199.4	157.84	593.02	183.97	152.34	799.98	179.47	146.76	664.8	181.404	147.042
R14549401|m.7203	654	311	164.4	128.84	44	25.94	21.76	326	153.25	121.31	164	94.7	78.42	75	31.07	25.41	184	93.872	75.148
R14549412|m.7209	1467	45	10.06	7.89	82	20.46	17.16	59	11.79	9.33	41	9.94	8.23	90	15.81	12.93	63.4	13.612	11.108
R14549418|m.7212	1116	1074.69	320.1	250.87	1585.09	526.55	441.82	1373.98	365.18	289.07	1346.55	435.63	360.72	2015.39	471.32	385.41	1479.14	423.756	345.578
R14549425|m.7216	1317	127	31.79	24.91	107	29.87	25.06	167	37.33	29.55	141.2	38.34	31.75	175.83	34.57	28.27	143.606	34.38	27.908
R14549426|m.7217	1782	1854	338.9	265.61	1566	319.27	267.9	2131.87	348.33	275.73	1898	375.75	311.14	3075	441.73	361.21	2104.97	364.796	296.318
R14549428|m.7220	1689	3233.58	624.78	489.67	2099.93	452.54	379.72	3322.13	573.67	454.11	1860.11	389.35	322.4	1871.44	284.14	232.35	2477.44	464.896	375.65
R14549436|m.7223	4974	3451.31	221.24	173.39	2131.33	152.39	127.87	3731.95	214.2	169.56	2862	198.11	164.04	3958.05	199.57	163.2	3226.93	197.102	159.612
R14549440|m.7228	513	75.89	52.53	41.17	24	18.52	15.54	59	36.23	28.68	53	40.24	33.32	110	59.6	48.73	64.378	41.424	33.488
R14549444|m.7230	933	792.97	285.57	223.81	605	242.99	203.89	828.01	265.84	210.44	607.01	237.81	196.92	904.85	255.73	209.11	747.568	257.588	208.834
R14549445|m.7231	735	542.01	252.26	197.7	373	193.59	162.44	721	298.69	236.44	451	228.94	189.57	642	234.29	191.58	545.802	241.554	195.546
R14549446|m.7232	555	142	90	70.53	102	72.08	60.48	142	79.91	63.25	95	65.95	54.61	158	78.42	64.12	127.8	77.272	62.598
R14549447|m.7233	1974	561.03	92.28	72.32	590	108.24	90.82	618	90.88	71.94	652	116.09	96.13	1234.09	159.54	130.46	731.024	113.406	92.334
R14549447|m.7234	1530	372	79.64	62.42	1727.91	412.59	346.2	738	141.16	111.74	1421.2	329.78	273.08	1943.51	326.9	267.31	1240.52	258.014	212.15
R14549447|m.7235	618	142	79.88	62.61	120	75.28	63.16	142	71	56.2	188.01	115.64	95.76	295.03	130.04	106.34	177.408	94.368	76.814
R14549458|m.7242	1023	1157	377.82	296.11	1008	367.1	308.03	1372	399.62	316.34	1347	478.11	395.9	1622.22	415.83	340.03	1301.24	407.696	331.282
R14549469|m.7254	2940	1730.99	189.28	148.34	1529	186.48	156.47	1940	189.82	150.26	1935	228.73	189.4	2927.19	251.68	205.8	2012.44	209.198	170.054
R14549473|m.7263	2031	2713.01	433.34	339.62	1627	289.85	243.21	3145	449.16	355.55	1858.02	321.23	266	2202	276.45	226.06	2309.01	354.006	286.088
R14549487|m.7277	747	769	351.67	275.61	744	379.42	318.36	812	330.57	261.67	531	264.8	219.27	548	196.52	160.69	680.8	304.596	247.12
R14549493|m.7281	1341	31	7.61	5.97	20	5.48	4.6	33	7.24	5.73	21	5.6	4.63	10	1.93	1.58	23	5.572	4.502
R14549494|m.7283	1500	45	9.83	7.71	18	4.39	3.68	61	11.91	9.43	86	20.37	16.87	30	5.15	4.21	48	10.33	8.38
R14549494|m.7284	513	425	294.18	230.56	349	269.35	226.01	526	322.99	255.67	404	306.74	254	551	298.53	244.11	451	298.358	242.07
R14549497|m.7289	432	179.08	150.74	118.14	168	157.66	132.29	199	148.26	117.36	168	155.69	128.92	221	145.44	118.93	187.016	151.558	123.128
R14549502|m.7292	696	1	0.49	0.39	0	0	0	3	1.32	1.04	3	1.62	1.34	5	1.94	1.58	2.4	1.074	0.87
R14549514|m.7298	1125	1084	320.15	250.91	1469	483.87	406.01	1376	362.65	287.07	1636.01	524.78	434.54	2892.98	670.86	548.57	1691.6	472.462	385.42
R14549528|m.7313	1125	981	289.73	227.07	660.78	217.65	182.63	1207	318.11	251.81	911	292.22	241.97	1266	293.58	240.06	1005.16	282.258	228.708
R14549532|m.7316	3390	4275.31	404.35	316.9	3079.24	324.83	272.56	4612.84	390.46	309.08	3527.99	360.58	298.58	5942.86	442.01	361.44	4287.65	384.446	311.712
R14549534|m.7319	1470	989	220.73	172.99	1056.82	263.06	220.73	1275.99	254.4	201.38	1030.24	249.28	206.42	1403.04	246.01	201.16	1151.02	246.696	200.536
R14549536|m.7320	2265	3484.08	497.49	389.9	1279	203.7	170.92	3425.44	437.45	346.28	2260.93	349.3	289.24	1400	157.15	128.5	2369.89	329.018	264.968
R14549537|m.7321	1455	1335.01	301.15	236.02	1181	297.13	249.32	1580	318.38	252.03	1078	263.65	218.32	1714.99	303.93	248.52	1377.8	296.848	240.842
R14549538|m.7327	3150	4804.41	489.66	383.77	2410.36	274.01	229.92	5618.04	512.41	405.62	3303	363.86	301.29	4094.38	328.14	268.33	4046.04	393.616	317.786
R14549539|m.7331	1662	1181	232.03	181.85	991	217.16	182.21	1367	240.02	189.99	1141.24	242.92	201.15	1719	265.38	217.01	1279.85	239.502	194.442
R14549543|m.7335	1377	35	8.36	6.55	35	9.33	7.83	50	10.67	8.45	59	15.29	12.66	90	16.89	13.81	53.8	12.108	9.86
R14549544|m.7338	489	266	194.36	152.32	211	171.89	144.23	316	204.71	162.04	251	201.36	166.73	400.99	229.26	187.47	288.998	200.316	162.558
R14549548|m.7342	1251	89	23.51	18.43	89	26.22	22	98	23.11	18.29	87	24.94	20.65	131	27.18	22.22	98.8	24.992	20.318
R14549559|m.7353	1182	355	99.53	78	291	90.99	76.35	442	110.61	87.56	377	114.75	95.02	569	125.27	102.44	406.8	108.23	87.874
R14549564|m.7357	771	0	0	0	1	0.49	0.41	0	0	0	1	0.48	0.4	0	0	0	0.4	0.194	0.162
R14549566|m.7359	1932	2446	411.33	322.37	2213	415.07	348.28	3149.01	473.44	374.77	2958	538.54	445.94	5306.99	701.42	573.56	3214.6	507.96	412.984
R14549568|m.7361	780	774	337.78	264.73	896	436.06	365.9	842	327.23	259.03	897.09	426.7	353.33	1499.52	513.25	419.7	981.722	408.204	332.538
R14549574|m.7365	612	1114.03	633.48	496.48	851.05	539.64	452.8	1617	817.2	646.89	1124	698.93	578.75	1049	467.36	382.17	1151.02	631.322	511.418
R14549577|m.7366	1080	368	113.47	88.93	223	76.69	64.35	413	113.62	89.94	289	96.81	80.17	256	61.97	50.68	309.8	92.512	74.814
R14549584|m.7376	3195	2732	274.45	215.1	1732	194.07	162.84	2874.76	258.44	204.58	1918	208.25	172.44	2637.65	208.36	170.38	2378.88	228.714	185.068
R14549593|m.7381	528	102	68.35	53.57	402	300.37	252.04	127.99	76.11	60.25	291	213.79	177.03	512	268.61	219.65	286.998	185.446	152.508
R14549604|m.7390	420	435	378.27	296.47	293	284.04	238.33	444	341.59	270.4	309	296.01	245.11	484	328.98	269.01	393	325.778	263.864
R14549606|m.7392	939	45	16.1	12.61	38	15.16	12.72	62	19.77	15.65	60	23.34	19.33	71	19.93	16.3	55.2	18.86	15.322
R14549608|m.7394	1989	2600	424.32	332.55	2886	525.32	440.79	3269.99	477.15	377.7	2243.98	396.43	328.27	2496	320.17	261.81	2699.19	428.678	348.224
R14549609|m.7396	627	220.88	122.29	95.84	179.32	110.71	92.9	243.7	119.94	94.95	199.31	120.62	99.88	315.37	136.82	111.88	231.716	122.076	99.09
R14549616|m.7403	1299	1706	433.21	339.53	1686	477.5	400.66	1760	399.07	315.9	2146.56	591.4	489.71	2834.02	565.24	462.2	2026.52	493.284	401.6
R14549622|m.7410	1788	1013.16	184.56	144.65	652.01	132.47	111.15	1007.76	164.09	129.89	742.75	146.53	121.34	1100.8	157.58	128.86	903.296	157.046	127.178
R14549624|m.7415	1179	316	88.83	69.62	186	58.32	48.93	341	85.56	67.73	236	72.03	59.64	227	50.11	40.98	261.2	70.97	57.38
R14549625|m.7416	1608	675.01	137.24	107.56	470	106.58	89.43	815.02	148.07	117.21	651	143.42	118.76	893.95	142.81	116.78	700.996	135.624	109.948
R14549627|m.7420	1746	408	76.17	59.7	217	45.19	37.91	590.94	98.61	78.06	384	77.65	64.3	492	72.18	59.02	418.388	73.96	59.798
R14549628|m.7421	453	113	90.07	70.59	71	63.1	52.94	197	139.08	110.1	214	187.59	155.34	153	95.38	78	149.6	115.044	93.394
R14549631|m.7422	921	1205.99	440.35	345.12	945.01	384.82	322.9	1025	333.64	264.1	699.03	277.7	229.95	804	230.38	188.38	935.806	333.378	270.09
R14549633|m.7423	1077	2753.92	851.65	667.47	2098.63	723.81	607.34	2465.23	680.18	538.42	1662.1	558.45	462.43	1818.58	441.53	361.04	2159.69	651.124	527.34
R14549655|m.7439	666	609.11	315.63	247.37	465.5	268.98	225.7	688.91	317.51	251.33	517.45	292.84	242.49	712.17	289.25	236.52	598.628	296.842	240.682
R14549659|m.7442	1272	881	228.69	179.23	767	222.06	186.32	845.94	196.06	155.2	736	207.32	171.67	1061	216.31	176.88	858.188	214.088	173.86
R14549663|m.7443	543	379.45	246.43	193.14	307.37	222.58	186.76	497.44	286.77	227	385.77	274.52	227.32	557.59	283.54	231.85	425.524	262.768	213.214
R14549673|m.7446	1590	909.8	187.15	146.68	703	161.29	135.33	1015.77	186.7	147.79	757.92	168.95	139.9	975	157.59	128.86	872.298	172.336	139.712
R14549675|m.7452	1011	1794.23	593.28	464.98	892	328.94	276.01	1776	523.78	414.61	899	323.14	267.58	456	118.36	96.78	1163.45	377.5	303.992
R14549676|m.7454	1731	3217.16	606.01	474.95	2570.99	540.15	453.23	3816	642.45	508.56	2383.65	486.35	402.73	3639.99	538.81	440.59	3125.56	562.754	456.012
R14549677|m.7455	369	189	191.21	149.85	161	181.55	152.33	208	185.77	147.05	160	178.91	148.15	255	201.41	164.7	194.6	187.77	152.416
R14549679|m.7459	1536	399	85.07	66.68	299	71.1	59.66	486	92.58	73.29	413.49	95.56	79.13	524	87.78	71.78	424.298	86.418	70.108
R14549684|m.7470	564	234.01	145.68	114.17	240.52	166.95	140.09	260.93	144.25	114.18	225	153.37	127	651	317.38	259.53	322.292	185.526	150.994
R14549684|m.7471	498	233	166.77	130.7	211	168.38	141.29	257	163.12	129.13	235	184.61	152.86	534.9	299.62	245	294.18	196.5	159.796
R14549692|m.7477	612	290.89	165.41	129.64	278	176.27	147.91	304	153.64	121.62	286	177.84	147.26	348	155.04	126.78	301.378	165.64	134.642
R14549697|m.7479	1299	1429.14	362.91	284.42	1215.7	344.3	288.9	1251.31	283.72	224.59	1022.63	281.75	233.3	1540.84	307.32	251.3	1291.92	316	256.502
R14549708|m.7496	378	151	148.48	116.37	245	268.54	225.33	198	171.96	136.12	173	187.91	155.6	338	259.55	212.24	221	207.288	169.132
R14549711|m.7499	1242	632.09	168.24	131.85	643.88	191.13	160.38	648.42	154.07	121.96	586.94	169.55	140.39	969.98	202.75	165.8	696.262	177.148	144.076
R14549718|m.7512	738	444	205.73	161.24	310	160.18	134.4	566	233.45	184.79	464.85	234.91	194.52	717	260.51	213.02	500.37	218.956	177.594
R14549720|m.7514	1260	194.41	50.97	39.95	229	66.96	56.19	277	64.84	51.32	191	54.34	45	172	35.42	28.96	212.682	54.506	44.284
R14549721|m.7516	1002	97	32.38	25.38	29	10.8	9.06	94	27.99	22.15	55	19.96	16.53	188	49.26	40.28	92.6	28.078	22.68
R14549725|m.7520	1044	884	282.52	221.42	699.99	249.5	209.35	980	279.39	221.17	767	266.4	220.59	1021.34	256.25	209.54	870.466	266.812	216.414
R14549727|m.7522	714	554	266.08	208.54	440	235.66	197.74	619	264.58	209.44	429.47	225.07	186.37	690	259.83	212.47	546.494	250.244	202.912
R14549729|m.7524	990	701	237.02	185.76	838	315.99	265.14	781.74	235.72	186.59	694	255.12	211.25	1185	314.48	257.16	839.948	271.666	221.18
R14549732|m.7528	1371	703	168.73	132.24	653.25	174.87	146.73	845.21	181.17	143.42	615.93	160.33	132.77	959	180.8	147.84	755.278	173.18	140.6
R14549734|m.7529	2415	764	102.15	80.06	678	101.11	84.84	1075	128.56	101.77	1279.55	185.06	153.24	3038.23	319.36	261.14	1366.96	167.248	136.21
R14549734|m.7530	441	173.47	142.6	111.76	162.5	148.92	124.96	202.97	147.72	116.94	165.24	149.46	123.76	265.13	170.42	139.35	193.862	151.824	123.354
R14549737|m.7533	948	1004	355.48	278.6	858	338.79	284.28	1167.05	368.41	291.63	911	350.83	290.51	1340	372.35	304.48	1056.01	357.172	289.9
R14549739|m.7538	1536	1880	400.85	314.16	1709.01	406.42	341.02	2217.04	422.34	334.32	1892	437.24	362.06	2522.99	422.65	345.61	2044.21	417.9	339.434
R14549746|m.7541	1632	856.82	171.55	134.45	966	215.71	181	1007.03	180.17	142.62	766.68	166.32	137.72	1370.04	215.54	176.25	993.314	189.858	154.408
R14549749|m.7547	1479	436	96.69	75.78	412	101.91	85.51	569	112.73	89.23	445.98	107.22	88.79	449.82	78.37	64.09	462.56	99.384	80.68
R14549750|m.7549	690	616	307.09	240.68	444	246.83	207.11	762	337.97	267.53	488	265.56	219.9	585	228.62	186.94	579	277.214	224.432
R14549756|m.7553	513	350	242.27	189.87	513	395.92	332.21	418.36	256.89	203.35	343	260.43	215.65	442	239.48	195.82	413.272	278.998	227.38
R14549762|m.7556	2079	1035.35	161.44	126.53	936	162.79	136.59	1264	176.24	139.51	1099.38	185.54	153.64	1573.7	192.88	157.72	1181.69	175.778	142.798
R14549763|m.7557	1464	1145	256.64	201.14	816	203.99	171.16	1305	261.29	206.83	975	236.93	196.19	1288	226.8	185.46	1105.8	237.13	192.156
R14549769|m.7561	870	602	233.61	183.09	556	240.62	201.9	713.02	246.58	195.19	606	256	211.98	957	291.38	238.27	686.804	253.638	206.086
R14549775|m.7568	831	579	236.02	184.98	517	235.02	197.21	676.9	245.82	194.59	556	246.85	204.4	871	278.53	227.76	639.98	248.448	201.788
R14549793|m.7585	1290	986	252.21	197.67	712	203.12	170.44	1149	262.42	207.73	755	209.54	173.51	1070	214.96	175.78	934.4	228.45	185.026
R14549796|m.7588	651	861	457.43	358.5	672.26	398.27	334.18	878	414.8	328.35	628.99	365.08	302.31	831	346.01	282.94	774.25	396.318	321.256
R14549798|m.7590	483	195	144.49	113.24	168	138.79	116.46	196.99	129.39	102.42	199.05	161.97	134.12	309	179.14	146.49	213.608	150.756	122.546
R14549802|m.7592	2448	307	40.48	31.73	150	22.06	18.51	359	42.34	33.52	266	37.94	31.41	225	23.32	19.07	261.4	33.228	26.848
R14549812|m.7598	1011	729	241.05	188.92	743	274	229.91	783.06	230.94	182.81	769.69	276.66	229.09	1362	353.51	289.07	877.35	275.232	223.96
R14549814|m.7599	2529	2018.64	257.44	201.77	1352.93	192.45	161.48	2167.99	247.34	195.79	1663	229.38	189.94	2251.96	225.8	184.64	1890.9	230.482	186.724
R14549824|m.7616	1653	702.01	138.7	108.71	411	90.57	76	878	155.03	122.72	694.12	148.59	123.04	798	123.89	101.31	696.626	131.356	106.356
R14549863|m.7643	972	536	184.8	144.83	480	184.56	154.86	693.01	213.06	168.65	603.01	226.07	187.2	828.06	224.07	183.23	628.016	206.512	167.754
R14549864|m.7646	1533	1036	221.34	173.48	1307.95	311.67	261.52	1402.37	267.69	211.9	1159	268.39	222.24	1832	307.52	251.47	1347.46	275.322	224.122
R14549873|m.7655	1596	9	1.84	1.45	6	1.37	1.15	12	2.2	1.74	8	1.78	1.47	37	5.96	4.87	14.4	2.63	2.136
R14549877|m.7657	1284	1004.01	258.07	202.26	818	234.5	196.77	1220	280	221.64	880.93	245.69	203.45	1307	263.86	215.76	1045.99	256.424	207.976
R14549886|m.7667	1824	1260	224.84	176.22	755	150.27	126.09	1251	199.55	157.96	1321.92	255.45	211.53	1306	183.15	149.77	1178.78	202.652	164.314
R14549890|m.7670	648	242	129.22	101.28	284	169.11	141.89	362	171.88	136.06	290	169.19	140.1	501	209.66	171.44	335.8	169.812	138.154
R14549891|m.7671	1413	3748.1	871.71	683.19	2103	545.5	457.72	3592	746.17	590.66	2168	546.77	452.75	2990.01	546.27	446.7	2920.22	651.284	526.204
R14549894|m.7674	573	211.9	129.61	101.58	159.08	108.5	91.04	281	152.66	120.84	214.99	143.95	119.2	335.99	160.96	131.62	240.592	139.136	112.856
R14549895|m.7676	1527	777.01	166.69	130.64	1523	364.4	305.76	960.04	184	145.65	1025.76	238.51	197.5	2352.99	396.59	324.29	1327.76	270.038	220.768
R14549896|m.7677	5670	4921.42	276.35	216.59	3355.63	210.17	176.35	4944.35	248.62	196.81	4059.65	246.11	203.79	5457.23	241.05	197.11	4547.66	244.46	198.13
R14549901|m.7680	3342	815.28	78.23	61.31	585	62.61	52.54	907	77.9	61.66	962	99.76	82.61	1066	80.44	65.78	867.056	79.788	64.78
R14549901|m.7681	714	436	209.41	164.12	396	212.1	177.97	472	201.74	159.7	351	183.94	152.32	535	201.46	164.74	438	201.73	163.77
R14549902|m.7684	930	14	5.06	3.97	15	6.05	5.07	30	9.66	7.65	22	8.65	7.16	25	7.09	5.8	21.2	7.302	5.93
R14549904|m.7687	1797	2782	504.15	395.12	2309.79	466.86	391.73	2326	376.78	298.25	943	185.07	153.25	1189	169.33	138.46	1909.96	340.438	275.362
R14549907|m.7691	477	307	230.73	180.83	292	244.67	205.3	367	244.46	193.51	331.4	273.6	226.56	396	232.84	190.4	338.68	245.26	199.32
R14549910|m.7697	11673	6503.12	176.43	138.28	4630.7	140.14	117.59	6479.08	157.48	124.66	5755.87	168.47	139.5	8210.75	175.27	143.32	6315.9	163.558	132.67
R14549923|m.7708	1155	387	111.17	87.13	266	85.22	71.51	424	108.7	86.05	457.01	142.56	118.04	139.04	31.36	25.65	334.61	95.802	77.676
R14549926|m.7709	1080	979	301.87	236.58	937	322.22	270.37	1179	324.34	256.75	690	231.15	191.4	775	187.61	153.41	912	273.438	221.702
R14549928|m.7710	1653	1895	374.41	293.44	1427	314.46	263.86	2271	400.98	317.41	1400	299.69	248.16	1871.99	290.63	237.65	1773	336.034	272.104
R14549930|m.7713	1245	599.55	159.17	124.75	408	120.81	101.37	621	147.19	116.51	421.99	121.59	100.68	500	104.25	85.25	510.108	130.602	105.712
R14549931|m.7715	393	79.99	75.15	58.9	93.99	98.43	82.59	103	85.52	67.7	96.27	99.8	82.64	145	106.42	87.02	103.65	93.064	75.77
R14549945|m.7726	1260	40	10.49	8.22	41	11.99	10.06	49	11.47	9.08	102	29.02	24.03	108	22.24	18.18	68	17.042	13.914
R14549946|m.7728	762	561	251.08	196.78	805	401.78	337.13	834	332.34	263.08	677	330.34	273.54	1089	382.24	312.56	793.2	339.556	276.618
R14549950|m.7731	405	69	62.59	49.05	74	74.83	62.79	57	45.72	36.19	101	101.02	83.65	169.16	119.9	98.04	94.032	80.812	65.944
R14549952|m.7733	1047	719.97	229.4	179.79	678.01	240.93	202.16	803	228.24	180.67	706	244.46	202.43	986	246.63	201.67	778.596	237.932	193.344
R14549962|m.7742	2793	32	3.69	2.89	4	0.51	0.43	41	4.23	3.35	25	3.11	2.58	8	0.72	0.59	22	2.452	1.968
R14549979|m.7759	1545	78	16.53	12.96	92	21.75	18.25	67	12.69	10.04	76	17.46	14.46	86	14.32	11.71	79.8	16.55	13.484
R14549983|m.7764	1467	525.02	117.43	92.03	376	93.79	78.7	677	135.26	107.07	559	135.55	112.24	728	127.92	104.6	573.004	121.99	98.928
R14549987|m.7767	522	294	199.56	156.4	382	289.11	242.59	449	270.42	214.06	454	337.92	279.81	908.99	483	394.96	497.598	316.002	257.564
R14549989|m.7772	630	309	170.19	133.38	221	135.73	113.89	344	168.43	133.33	262	157.73	130.61	296	127.75	104.46	286.4	151.966	123.134
R14549991|m.7774	1365	1158.19	279.25	218.86	1012.21	272.2	228.4	1321.57	284.58	225.27	1369.09	358.04	296.48	2149.37	407.08	332.88	1402.09	320.23	260.378
R14549992|m.7776	2964	3766.01	408.4	320.08	2739.51	331.36	278.04	4568.82	443.34	350.94	2833.99	332.23	275.1	4311.01	367.6	300.59	3643.87	376.586	304.95
R14549995|m.7777	471	11	8.39	6.57	1	0.85	0.71	10	6.76	5.35	9	7.54	6.24	2	1.19	0.98	6.6	4.946	3.97
R14549999|m.7779	1464	1372	307.52	241.01	774	193.49	162.35	1449.69	290.26	229.77	1610	391.23	323.96	2177	383.34	313.46	1476.54	313.168	254.11
R14550004|m.7781	1902	1226	209.52	164.21	748	142.58	119.64	1160.73	177.34	140.38	658	121.75	100.82	692.08	92.96	76.01	896.962	148.83	120.212
R14550007|m.7784	2370	1551.09	211.42	165.7	1341.58	203.96	171.14	1693	206.41	163.39	1258.99	185.64	153.72	1959.52	209.97	171.7	1560.84	203.48	165.13
R14550008|m.7786	861	421	165.2	129.48	344.12	150.59	126.36	453.72	158.65	125.59	414	176.87	146.46	744	229.06	187.31	475.368	176.074	143.04
R14550010|m.7788	954	989	347.82	272.6	876	343.58	288.3	1132.34	355.08	281.07	890.09	340.47	281.92	1208	333.43	272.65	1019.09	344.076	279.308
R14550011|m.7789	3660	3259.79	285.19	223.52	2336	227.96	191.28	3680.57	288.22	228.15	2741.01	259.1	214.55	3757.17	258.51	211.39	3154.91	263.796	213.778
R14550015|m.7791	1236	597	159.71	125.17	430	128.29	107.65	635	151.65	120.04	516	149.82	124.06	864.98	181.72	148.6	608.596	154.238	125.104
R14550019|m.7793	1020	886.14	290.27	227.5	658.49	240.56	201.85	948	276.98	219.25	711	253.16	209.63	1054	271.02	221.62	851.526	266.398	215.97
R14550021|m.7794	570	281	172.88	135.49	178	122.11	102.46	340	185.78	147.06	238	160.31	132.74	322	155.16	126.87	271.8	159.248	128.924
R14550028|m.7798	648	330	176.21	138.1	250.87	149.38	125.34	335.27	159.19	126.02	270	157.52	130.44	393.85	164.82	134.77	315.998	161.424	130.934
R14550037|m.7801	2049	1300	205.77	161.27	852	150.41	126.21	1446	204.65	162	1140.02	195.31	161.73	1513	188.23	153.92	1250.2	188.874	153.026
R14550037|m.7802	966	1043	361.97	283.69	953	368.85	309.5	1307	404.46	320.16	1169	441.19	365.33	1764.01	480.48	392.9	1247.2	411.39	334.316
R14550039|m.7804	1863	3815.97	666.24	522.15	3150.96	613.59	514.86	4004	624.93	494.69	2401.11	453.93	375.88	3574	490.4	401.01	3389.21	569.818	461.718
R14550041|m.7810	2061	1238	194.78	152.65	913.99	160.39	134.58	1521.93	214.11	169.49	1079.8	183.88	152.26	1448	179.07	146.43	1240.34	186.446	151.082
R14550053|m.7817	2154	195	29.32	22.98	22	3.69	3.1	151	20.3	16.07	51	8.3	6.87	24	2.84	2.32	88.6	12.89	10.268
R14550056|m.7822	1650	2065.02	408.77	320.37	1343	296.51	248.8	2208.21	390.63	309.22	1613	345.94	286.46	2094.17	325.74	266.36	1864.68	353.518	286.242
R14550058|m.7824	3051	1755.49	184.84	144.86	1342.93	157.71	132.34	1779.47	167.66	132.72	1340.93	152.62	126.37	1729.2	143.17	117.07	1589.6	161.2	130.672
R14550066|m.7833	1020	122	39.96	31.32	120	43.84	36.78	145	42.37	33.54	85	30.26	25.06	124	31.88	26.07	119.2	37.662	30.554
R14550070|m.7838	624	405	225.42	176.67	164.81	102.29	85.83	411	203.35	160.97	271	164.9	136.54	343	149.59	122.32	318.962	169.11	136.466
R14550076|m.7843	432	255	214.65	168.23	228	213.96	179.53	306	227.98	180.47	246	227.97	188.77	428	281.66	230.32	292.6	233.244	189.464
R14550078|m.7846	660	247	129.27	101.31	233	135.98	114.1	182	84.71	67.06	144	82.32	68.16	252	103.37	84.52	211.6	107.13	87.03
R14550085|m.7849	1512	557	120.72	94.61	70	16.92	14.2	494	95.66	75.72	206	48.4	40.07	73	12.43	10.16	280	58.826	46.952
R14550088|m.7852	1491	762	167.57	131.33	1453	356.38	299.04	914	179.57	142.14	858	204.54	169.37	1661	286.98	234.66	1129.6	239.008	195.308
R14550089|m.7854	510	59	41.11	32.22	45	34.96	29.33	57	35.23	27.89	56	42.8	35.44	73	39.81	32.55	58	38.782	31.486
R14550091|m.7857	2022	1965.63	315.4	247.19	1234.03	220.85	185.31	2462.08	353.24	279.62	1993.9	346.31	286.76	3453.63	435.57	356.17	2221.85	334.274	271.01
R14550093|m.7858	1545	1246.18	264.1	206.99	999	236.13	198.14	1521.1	288.02	227.99	1013.83	232.87	192.83	1329.95	221.45	181.08	1222.01	248.514	201.406
R14550095|m.7859	678	249.52	126.79	99.37	206.22	116.86	98.05	260	117.53	93.04	230	127.62	105.67	360	143.4	117.26	261.148	126.44	102.678
R14550097|m.7861	1734	1022.18	192.2	150.63	933.02	195.67	164.18	1193.01	200.49	158.71	1058.46	215.58	178.51	1535	226.81	185.47	1148.33	206.15	167.5
R14550098|m.7863	1356	1783.7	433.05	339.4	2138.1	578.95	485.79	2202.99	477.66	378.11	1591.17	419.02	346.97	3220.21	614.11	502.17	2187.23	504.558	410.488
R14550100|m.7867	1284	1503.22	386.39	302.83	1152.59	330.42	277.25	1656.98	380.29	301.03	1238.34	345.38	285.99	1671.02	337.35	275.86	1444.43	355.966	288.592
R14550105|m.7872	1872	1986.17	345.05	270.43	1792.82	347.38	291.49	1819.06	282.51	223.63	1724.99	324.49	268.69	3759.99	513.37	419.79	2216.61	362.56	294.806
R14550108|m.7874	1275	921	238.49	186.91	717	207.07	173.75	1061.01	245.3	194.18	727	204.27	169.15	924.01	187.92	153.66	870.004	216.61	175.53
R14550113|m.7877	1323	630	156.94	123	874.31	242.92	203.83	724.8	161.24	127.63	760	205.39	170.08	1202.75	235.34	192.44	838.372	200.366	163.396
R14550115|m.7879	1512	490	106.2	83.23	646.94	156.39	131.22	556	107.66	85.22	641	150.59	124.7	894	152.23	124.48	645.588	134.614	109.77
R14550120|m.7884	1041	1275.02	408.74	320.34	1398.01	499.82	419.39	1423	406.92	322.12	1040	362.33	300.03	1391	350.05	286.24	1305.41	405.572	329.624
R14550122|m.7885	642	335	180.72	141.64	303.37	182.49	153.13	383	183.71	145.42	381	224.59	185.97	706.11	298.51	244.1	421.696	214.004	174.052
R14550134|m.7899	2577	3965.12	496.05	388.77	2052.2	286.36	240.28	3925	439.28	347.73	2615.96	353.93	293.07	2138.86	210.38	172.03	2939.43	357.2	288.376
R14550143|m.7906	576	335.5	204.02	159.9	285	193.25	162.16	340	183.65	145.37	318	211.68	175.28	421	200.52	163.97	339.9	198.624	161.336
R14550147|m.7910	1380	874.91	208.56	163.46	767.78	204.13	171.28	1025.93	218.42	172.9	911.84	235.74	195.2	1623.15	303.94	248.53	1040.72	234.158	190.274
R14550148|m.7912	1569	2542.98	530.37	415.67	2089	485.93	407.74	2624	488.99	387.08	1706.13	385.63	319.32	3559	583.21	476.9	2504.22	494.826	401.342
R14550153|m.7920	1608	738.42	150.13	117.66	2000.52	453.64	380.65	1008.34	183.19	145.01	1733.51	381.91	316.24	2376.03	379.58	310.39	1571.36	309.69	253.99
R14550160|m.7931	861	524	205.62	161.15	481	210.49	176.62	629	219.94	174.1	551	235.4	194.93	785	241.68	197.63	594	222.626	180.886
R14550161|m.7933	963	455	158.43	124.17	366.04	142.14	119.27	526	163.31	129.27	409	154.88	128.25	515	140.74	115.08	454.208	151.9	123.208
R14550162|m.7934	1050	1517	481.9	377.68	1769.84	627.02	526.12	1827	517.74	409.83	1450.01	500.55	414.48	2004.81	499.96	408.82	1713.73	525.434	427.386
R14550164|m.7935	585	328	196.06	153.66	301	200.62	168.34	349	185.32	146.7	317	207.36	171.7	470	220.06	179.95	353	201.884	164.07
R14550165|m.7936	2070	413.76	64.81	50.79	430	75.12	63.03	541	75.77	59.98	592.81	100.5	83.22	776.04	95.54	78.13	550.722	82.348	67.03
R14550177|m.7944	528	230.99	154.79	121.32	142	106.1	89.03	309	183.76	145.46	255	187.34	155.13	336	176.27	144.14	254.598	161.652	131.016
R14550182|m.7949	717	447	213.71	167.5	465	247.92	208.03	517	219.98	174.13	515	268.65	222.45	700	262.4	214.57	528.8	242.532	197.336
R14550190|m.7959	1470	112	25	19.59	71	17.67	14.83	110	21.93	17.36	131	31.7	26.25	172.94	30.32	24.79	119.388	25.324	20.564
R14550196|m.7967	717	722	345.19	270.54	652	347.62	291.68	787	334.86	265.07	600.9	313.46	259.56	850	318.63	260.55	722.38	331.952	269.48
R14550200|m.7971	1389	481.98	114.12	89.44	349	92.16	77.33	514.82	108.87	86.18	473.93	121.69	100.77	639.99	119.03	97.33	491.944	111.174	90.21
R14550206|m.7976	2409	1430.99	191.82	150.33	1264	188.98	158.57	1675	200.83	158.98	1229	178.2	147.56	1772	186.73	152.7	1474.2	189.312	153.628
R14550224|m.8000	2226	293.32	42.64	33.42	266.92	43.27	36.31	384.24	49.95	39.54	346.42	54.48	45.12	501.63	57.32	46.87	358.506	49.532	40.252
R14550227|m.8004	1311	1603	403.16	315.97	893	250.49	210.18	1699	381.56	302.04	1464.95	399.72	330.99	1784	352.41	288.17	1488.79	357.468	289.47
R14550245|m.8022	702	271	132.58	103.91	207	112.93	94.76	343	149.32	118.2	222.02	118.55	98.16	338	129.64	106.01	276.204	128.604	104.208
R14550250|m.8030	582	689	414.2	324.62	654	438.39	367.85	718	383.43	303.52	494	325.01	269.13	344	161.98	132.46	579.8	344.602	279.516
R14550256|m.8035	1758	1325.24	245.67	192.54	881	182.15	152.84	1413.99	234.28	185.46	954.06	191.56	158.62	1417.01	206.43	168.8	1198.26	212.018	171.652
R14550261|m.8044	465	352	272.33	213.44	337	290.68	243.91	405	277.62	219.76	293	249.15	206.31	425	257.2	210.32	362.4	269.396	218.748
R14550262|m.8046	1008	341.33	113.22	88.73	268	99.14	83.19	367	108.58	85.95	307.14	110.75	91.71	416	108.32	88.57	339.894	108.002	87.63
R14550263|m.8048	2034	2412.41	384.74	301.53	1587.99	282.47	237.02	3378	481.71	381.31	2427	418.96	346.92	3360	421.19	344.41	2633.08	397.814	322.238
R14550265|m.8051	1317	794.01	198.74	155.76	706.68	197.28	165.54	997.03	222.85	176.4	890	241.68	200.12	1074.63	211.27	172.76	892.47	214.364	174.116
R14550268|m.8052	1050	735.79	233.73	183.19	525.7	186.25	156.28	732.52	207.58	164.32	621.7	214.61	177.71	800.33	199.59	163.2	683.208	208.352	168.94
R14550269|m.8054	645	428.55	230.01	180.26	360.21	215.58	180.89	434.25	207.24	164.05	434.19	254.62	210.84	682.97	287.26	234.9	468.034	238.942	194.188
R14550270|m.8055	3120	4405.95	453.45	355.39	3955.81	454.1	381.03	5222.2	480.96	380.72	3399	378.11	313.1	5755.11	465.76	380.86	4547.61	446.476	362.22
R14550271|m.8063	579	278	168.08	131.73	247	166.52	139.73	374.38	201.07	159.16	289	191.25	158.36	504	238.68	195.18	338.476	193.12	156.832
R14550278|m.8076	759	2978.07	1338.58	1049.09	2508.6	1257.42	1055.09	2744.94	1098.49	869.55	1628.5	798.06	660.83	2256.03	795.23	650.27	2423.23	1057.56	856.966
R14550279|m.8077	2118	5150.67	787.95	617.54	3637.54	620.66	520.79	5025.46	687.48	544.2	3900	645.68	534.66	2441.31	293.57	240.05	4031	607.068	491.448
R14550280|m.8079	1881	1747.94	302.16	236.82	1705	328.74	275.84	1955.24	302.16	239.19	1475	276.09	228.61	2102	285.58	233.52	1797.04	298.946	242.796
R14550286|m.8084	312	237.61	293.99	230.41	222.3	306.48	257.16	249.78	271.87	215.21	212.38	291.85	241.67	351.7	339.13	277.31	254.754	300.664	244.352
R14550289|m.8085	1377	28	6.69	5.24	11	2.93	2.46	35	7.47	5.91	28	7.26	6.01	25	4.69	3.84	25.4	5.808	4.692
R14550294|m.8090	1098	942.99	285.73	223.94	784	264.94	222.31	1192	322.27	255.11	911.42	300	248.42	1619.27	385.22	315	1089.94	311.632	252.956
R14550297|m.8093	1458	1638	368.71	288.97	1363	342.19	287.13	1798.85	361.71	286.32	1288.97	314.57	260.48	1785.01	315.66	258.12	1574.77	340.568	276.204
R14550302|m.8094	315	108.15	132.27	103.66	97	132.19	110.92	101	108.68	86.03	117.35	159.34	131.94	212	202.08	165.24	127.1	146.912	119.558
R14550308|m.8098	1530	609	130.38	102.18	531	126.79	106.39	626.01	119.74	94.78	530.06	123	101.85	777.91	130.85	107	614.796	126.152	102.44
R14550315|m.8103	1548	723.75	153.07	119.97	1009	238.02	199.72	905.01	171.02	135.38	907.93	208.12	172.34	1771.37	294.36	240.7	1063.41	212.918	173.622
R14550318|m.8109	621	344	192.49	150.86	329	205.28	172.25	398	197.96	156.7	300.46	183.81	152.2	491	215.28	176.03	372.492	198.964	161.608
R14550337|m.8126	1662	56	11	8.62	27	5.92	4.96	56	9.83	7.78	55	11.71	9.69	28	4.32	3.53	44.4	8.556	6.916
R14550339|m.8129	792	569	244.26	191.44	603	288.67	242.22	602.01	230.16	182.19	604	282.55	233.97	929	312.8	255.78	661.402	271.688	221.12
R14550343|m.8132	1029	556	180.44	141.42	547	197.98	166.12	678	196.27	155.36	638	225.04	186.35	1022.25	260.42	212.95	688.25	212.03	172.44
R14550355|m.8148	1941	3145.66	526.46	412.6	1424.02	265.81	223.04	2994.48	448.06	354.67	2646.03	479.43	396.99	2383.39	313.51	256.36	2518.72	406.654	328.732
R14550356|m.8149	648	504	269.12	210.92	457	272.12	228.33	532.73	252.95	200.23	404	235.7	195.17	630	263.64	215.58	505.546	258.706	210.046
R14550364|m.8154	1662	2067.01	406.11	318.28	1304	285.75	239.77	2617	459.49	363.73	2096.83	446.33	369.58	2499.89	385.94	315.59	2116.95	396.724	321.39
R14550368|m.8159	582	329.01	197.79	155.01	240.05	160.91	135.02	339.68	181.39	143.59	331.74	218.26	180.73	452.11	212.89	174.08	338.518	194.248	157.686
R14550370|m.8160	387	107	102.35	80.21	103	109.82	92.15	145	122.55	97.01	87.15	92.02	76.2	186	138.97	113.64	125.63	113.142	91.842
R14550373|m.8162	843	647	259.71	203.54	583	260.98	218.98	663	237.11	187.7	558.2	244	202.04	855	269.25	220.17	661.24	254.21	206.486
R14550377|m.8164	1587	890	183.44	143.76	667	153.33	128.66	889.93	163.89	129.74	645.16	144.1	119.32	982.05	159.04	130.05	814.828	160.76	130.306
R14550393|m.8170	1794	2145	389.38	305.17	1255	254.1	213.21	1539	249.72	197.68	729	143.32	118.68	819	116.84	95.54	1297.4	230.672	186.056
R14550394|m.8171	792	363	155.83	122.13	408	195.32	163.89	391	149.49	118.33	387	181.04	149.91	450.96	151.84	124.16	399.992	166.704	135.684
R14550417|m.8193	1707	1141	218.05	170.9	957	203.99	171.16	1240	211.79	167.65	1151	238.28	197.31	1612	242.08	197.96	1220.2	222.838	180.996
R14550418|m.8196	1971	883	145.46	114	1038.55	190.82	160.12	1111.88	163.77	129.63	1039.03	185.29	153.43	1819.01	235.52	192.59	1178.29	184.172	149.954
R14550421|m.8199	1128	425	125.17	98.1	464	152.41	127.88	404	106.18	84.05	436	139.46	115.48	509	117.7	96.25	447.6	128.184	104.352
R14550423|m.8201	1545	2	0.42	0.33	0	0	0	2	0.38	0.3	3	0.69	0.57	1	0.17	0.14	1.6	0.332	0.268
R14550427|m.8206	519	364	248.68	194.9	411	313.08	262.7	452	273.98	216.88	423	316.92	262.43	806	431.05	352.47	491.2	316.742	257.876
R14550431|m.8208	1221	14	3.79	2.97	35	10.58	8.88	14	3.39	2.68	13	3.82	3.17	4	0.85	0.7	16	4.486	3.68
R14550439|m.8214	2073	2080	325.3	254.95	1499.1	261.5	219.42	2482	347.1	274.76	1722	291.49	241.37	1828.82	224.82	183.84	1922.38	290.042	234.868
R14550445|m.8217	798	386	164.36	128.81	371	176.17	147.82	363	137.66	108.97	227	105.32	87.21	298.96	99.85	81.65	329.192	136.672	110.892
R14550451|m.8221	1476	1186	263.58	206.57	1257	311.57	261.44	1230	244.2	193.3	970	233.7	193.52	1646	287.39	235	1257.8	268.088	217.966
R14550455|m.8223	774	475	209.03	163.82	455.25	223.42	187.47	714	279.79	221.48	543.93	260.92	216.05	616.29	212.7	173.93	560.894	237.172	192.55
R14550460|m.8226	585	223	133.3	104.47	168	111.97	93.96	219	116.29	92.06	185	121.01	100.2	271.07	126.92	103.78	213.214	121.898	98.894
R14550464|m.8229	951	504	177.85	139.39	932	366.78	307.76	598.01	188.15	148.94	717	275.19	227.87	1339.03	370.83	303.24	818.008	275.76	225.44
R14550468|m.8230	2163	1731.93	259.29	203.21	1333.65	222.69	186.86	1890.55	253.11	200.36	1535.91	248.83	206.04	2560	301.26	246.35	1810.41	257.036	208.564
R14550469|m.8235	1242	470.28	125.17	98.1	515.74	153.09	128.46	604.75	143.7	113.75	583.7	168.61	139.62	1073.47	224.39	183.48	649.588	162.992	132.682
R14550470|m.8236	1884	740	127.71	100.09	1204	231.76	194.47	1340.98	206.89	163.78	1167	218.07	180.58	1480.05	200.75	164.16	1186.41	197.036	160.616
R14550473|m.8238	1755	1041.31	193.37	151.56	882.14	182.71	153.31	1082.73	179.71	142.26	928.01	186.66	154.56	1745.62	254.75	208.31	1135.96	199.44	162
R14550476|m.8240	1224	443	119.73	93.84	935	281.83	236.48	679	163.82	129.68	691	202.71	167.85	1010.96	214.58	175.46	751.792	196.534	160.662
R14550478|m.8244	984	285	96.99	76.01	229	86.91	72.92	334	101.36	80.24	254	93.98	77.82	320	85.47	69.89	284.4	92.942	75.376
R14550481|m.8245	4935	2880.22	186.11	145.86	2036.66	146.79	123.17	2916.18	168.72	133.55	2247	156.78	129.82	3702.48	188.18	153.88	2756.51	169.316	137.256
R14550483|m.8249	1149	522.02	150.78	118.17	1100.38	354.48	297.44	763	196.69	155.69	1017.52	319.16	264.28	1790.26	406.04	332.02	1038.64	285.43	233.52
R14550484|m.8251	474	130	98.4	77.12	112	94.52	79.31	167	112.03	88.68	123	102.29	84.7	143	84.68	69.25	135	98.384	79.812
R14550491|m.8261	7497	2759.98	116.92	91.63	1860	87.89	73.74	2572	97.59	77.25	2415.07	110.41	91.43	3463.71	115.43	94.39	2614.15	105.648	85.688
R14550497|m.8274	759	711	319.58	250.47	691	346.36	290.63	837	334.96	265.15	621	304.33	252	1125	396.55	324.27	797	340.356	276.504
R14550498|m.8277	570	208	127.97	100.29	151	103.59	86.92	218	119.12	94.29	194	130.67	108.2	233	112.27	91.81	200.8	118.724	96.302
R14550503|m.8285	1536	1633.98	348.39	273.05	1405	334.12	280.36	1875.01	357.19	282.75	1760.05	406.75	336.81	1875.98	314.27	256.98	1710	352.144	285.99
R14550509|m.8295	1017	1154.26	379.28	297.26	1003	367.56	308.42	1285.31	376.7	298.19	1197	427.54	354.03	1921.52	495.63	405.28	1312.22	409.342	332.636
R14550515|m.8299	1302	20	5.07	3.97	10	2.83	2.37	43	9.73	7.7	37	10.17	8.42	14	2.79	2.28	24.8	6.118	4.948
R14550517|m.8302	2097	3645.05	563.36	441.53	2593.82	447.14	375.19	3676.32	508.09	402.19	1841	307.95	255	2144.23	260.49	213.01	2780.08	417.406	337.384
R14550521|m.8304	906	424	157.56	123.48	353	146.29	122.75	451	149.38	118.25	353	142.74	118.19	546	159.21	130.19	425.4	151.036	122.572
R14550522|m.8306	618	188	105.76	82.89	197	123.58	103.69	223	111.5	88.27	219	134.7	111.54	292	128.71	105.25	223.8	120.85	98.328
R14550525|m.8308	1134	317.79	93.07	72.94	407	132.94	111.55	387.36	101.24	80.14	376	119.59	99.03	502.01	115.44	94.4	398.032	112.456	91.612
R14550527|m.8310	498	180	128.83	100.97	159	126.89	106.47	196	124.41	98.48	185.96	146.08	120.96	277	155.16	126.87	199.592	136.274	110.75
R14550534|m.8315	939	533	190.64	149.41	376	149.98	125.85	584	186.23	147.42	378.99	147.46	122.1	512	143.72	117.52	476.798	163.606	132.46
R14550536|m.8318	1626	3267.63	656.73	514.7	1816.87	407.27	341.74	3189.17	572.77	453.4	1981	431.4	357.22	2166	342.06	279.71	2484.13	482.046	389.354
R14550537|m.8321	2808	1356	155.39	121.78	1470	187.89	157.66	1969.93	201.98	159.88	1901.97	235.65	195.13	2861.74	257.85	210.85	1911.93	207.752	169.06
R14550541|m.8326	1380	1197.01	285.34	223.63	831	220.93	185.38	1284	273.36	216.39	923	238.63	197.59	927	173.58	141.94	1032.4	238.368	192.986
R14550545|m.8333	1161	1717.02	490.56	384.47	1360	433.35	363.62	1967	501.56	397.03	1508.43	467.95	387.49	1984	445.1	363.96	1707.29	467.704	379.314
R14550546|m.8334	1698	1473	283.05	221.83	974.39	208.83	175.23	1554.64	266.99	211.34	1045.05	217.54	180.13	1372	207.17	169.41	1283.82	236.716	191.588
R14550548|m.8337	1719	727	137.93	108.1	539.16	114.09	95.73	828	140.4	111.14	712	146.33	121.17	923	137.61	112.53	745.832	135.272	109.734
R14550552|m.8339	1452	410	92.69	72.64	1142	287.94	241.61	741.67	149.77	118.56	875.13	214.5	177.62	2486.91	441.67	361.16	1131.14	237.314	194.318
R14550553|m.8341	1503	999	217.87	170.75	1075	261.48	219.41	1260.04	245.5	194.34	1078.38	254.94	211.1	1704	291.96	238.74	1223.28	254.35	206.868
R14550556|m.8345	948	437	154.73	121.26	417	164.66	138.16	457	144.27	114.2	427	164.44	136.17	644.08	178.97	146.35	476.416	161.414	131.228
R14550561|m.8348	3333	2103.71	202.43	158.65	1645.96	176.66	148.23	2383.82	205.29	162.5	1946.1	202.37	167.58	3322.19	251.39	205.57	2280.36	207.628	168.506
R14550569|m.8354	2067	1868.78	293.14	229.75	1467.14	256.69	215.38	1982.85	278.12	220.16	1735.47	294.65	243.98	2763.1	340.68	278.58	1963.47	292.656	237.57
R14550578|m.8365	2616	1279	157.57	123.49	965	132.6	111.26	1329	146.47	115.95	1191	158.67	131.39	1731.01	167.67	137.1	1299	152.596	123.838
R14550580|m.8367	1752	668	124.27	97.39	655	135.9	114.04	636.1	105.77	83.72	520.99	104.98	86.93	1115.94	163.14	133.4	719.206	126.812	103.096
R14550581|m.8368	1866	1953	340.41	266.79	1091.17	212.13	178	2252	350.9	277.77	1437	271.21	224.58	1556.34	213.2	174.34	1657.9	277.57	224.296
R14550586|m.8373	1443	556	126.51	99.15	433	109.89	92.2	726	147.56	116.8	621	153.2	126.86	867.47	155.06	126.79	640.694	138.444	112.36
R14550595|m.8376	1212	511.72	139.74	109.52	404.28	123.13	103.31	533.84	130.13	103.01	356	105.53	87.38	564.81	121.12	99.04	474.13	123.93	100.452
R14550596|m.8378	1287	515.13	132.09	103.52	483.01	138.13	115.9	572	130.96	103.66	471	131.04	108.51	717	144.4	118.08	551.628	135.324	109.934
R14550597|m.8379	615	306	173.07	135.64	242	152.62	128.06	367	184.49	146.04	290	179.35	148.51	428	189.66	155.09	326.6	175.838	142.668
R14550600|m.8384	1572	1026.4	213.64	167.44	1026.22	238.24	199.91	1040.99	193.61	153.26	815	183.85	152.23	1569	256.6	209.83	1095.52	217.188	176.534
R14550601|m.8387	417	44	38.58	30.24	49	47.9	40.19	51.98	40.32	31.92	48	46.37	38.4	79	54.14	44.27	54.396	45.462	37.004
R14550605|m.8393	993	16	5.39	4.23	16	6.01	5.05	57	17.13	13.56	41	15.02	12.44	8	2.12	1.73	27.6	9.134	7.402
R14550608|m.8394	1743	1358	253.98	199.05	1047	218.4	183.26	1393	232.86	184.33	1078	218.38	180.83	1317	193.56	158.28	1238.6	223.436	181.15
R14550616|m.8402	3888	8714.86	717.06	561.98	7031.2	645.29	541.45	9693.24	713.94	565.14	4204.24	373.71	309.45	5504.59	356.21	291.28	7029.63	561.242	453.86
R14550621|m.8405	3246	1776.32	175.59	137.62	1222.69	134.81	113.12	1770.66	156.64	124	1501	160.36	132.79	2319.13	180.27	147.41	1717.96	161.534	130.988
R14550629|m.8409	1833	2288.04	406.22	318.37	1581.66	313.2	262.8	2429	385.5	305.16	1664.97	320.11	265.07	1685.89	235.23	192.35	1929.91	332.052	268.75
R14550630|m.8411	771	159	70.26	55.07	119	58.65	49.21	162	63.75	50.46	168	80.93	67.01	268	92.88	75.95	175.2	73.294	59.54
R14550635|m.8416	645	425	228.1	178.77	332	198.7	166.72	416	198.53	157.15	412	241.61	200.07	742	312.09	255.2	465.4	235.806	191.582
R14550636|m.8418	753	365	165.48	129.69	401	202.73	170.11	383	154.59	122.37	389	192.3	159.23	870	309.31	252.92	481.6	204.882	166.864
R14550638|m.8420	516	552.41	379.87	297.72	593.3	454.91	381.71	806.29	491.9	389.38	493.59	372.27	308.26	513.81	276.57	226.16	591.88	395.104	320.646
R14550640|m.8421	822	347	143.11	112.16	309	142.12	119.25	389	142.92	113.13	235	105.57	87.42	284.9	92.18	75.37	312.98	125.18	101.466
R14550644|m.8424	333	5	5.72	4.48	15	19.11	16.04	7	7.05	5.58	21	26.62	22.04	56	49.94	40.84	20.8	21.688	17.796
R14550647|m.8429	1686	1402	271.39	212.7	1044	225.4	189.13	1613	279.04	220.89	1218	255.42	211.5	1354.81	206.08	168.51	1326.36	247.466	200.546
R14550650|m.8434	750	391	178.03	139.53	365	185.33	155.51	401	162.55	128.67	341.02	169.31	140.2	535	191.03	156.2	406.604	177.25	144.022
R14550651|m.8435	1209	1009.43	276.37	216.6	935.01	285.51	239.57	1091	266.64	211.07	763.9	227.03	187.99	1291.01	277.58	226.98	1018.07	266.626	216.442
R14550654|m.8436	5640	4316.14	243.66	190.97	2631.02	165.68	139.02	4187.35	211.69	167.57	2866.06	174.68	144.65	3801.97	168.84	138.06	3560.51	192.91	156.054
R14550655|m.8439	4257	2167.61	162.68	127.5	1518.54	127.12	106.66	2270.43	152.54	120.75	1999.48	162.08	134.21	2896.49	170.97	139.81	2170.51	155.078	125.786
R14550658|m.8446	1422	227	52.45	41.1	84	21.65	18.16	188	38.8	30.71	131	32.82	27.18	195	35.39	28.94	165	36.222	29.218
R14550664|m.8452	1581	947.15	195.98	153.6	1241.94	286.62	240.5	1012.41	187.18	148.17	878.95	197.09	163.2	1790	291.02	237.97	1174.09	231.578	188.688
R14550669|m.8456	348	125	135.57	106.25	116	140.22	117.66	130	124.33	98.42	96	115.27	95.45	188	159.1	130.1	131	134.898	109.576
R14550671|m.8461	2676	2382	286.73	224.72	1657.31	222.51	186.71	2929	315.43	249.69	2009	261.5	216.54	3554.98	336.45	275.12	2506.46	284.524	230.556
R14550673|m.8462	2259	417	59.71	46.79	368	58.77	49.31	452	57.88	45.82	488	75.6	62.6	754	84.87	69.4	495.8	67.366	54.784
R14550673|m.8465	429	237	201.11	157.61	212	200.55	168.28	246	184.74	146.24	159	148.56	123.01	280	185.74	151.88	226.8	184.14	149.404
R14550674|m.8467	1224	877	237.02	185.76	724	218.23	183.12	1021.69	246.5	195.13	768	225.29	186.55	1138.01	241.54	197.51	905.74	233.716	189.614
R14550676|m.8468	648	172	91.84	71.98	117	69.67	58.46	84	39.88	31.57	59	34.42	28.5	298	124.71	101.97	146	72.104	58.496
R14550677|m.8469	4725	3592.57	242.58	190.12	2224	167.5	140.55	3867.08	233.79	185.07	2940.23	214.4	177.53	4201.35	223.14	182.46	3365.05	216.282	175.146
R14550679|m.8474	1716	1031.01	195.97	153.59	1071.93	227.24	190.68	1287	218.63	173.07	1109	228.33	189.07	1761	263.03	215.08	1251.99	226.64	184.298
R14550681|m.8475	1353	197.02	47.94	37.58	121	32.84	27.56	207.99	45.2	35.78	174	45.93	38.03	235	44.92	36.73	187.002	43.366	35.136
R14550684|m.8478	1092	375	114.29	89.57	350	118.96	99.82	420.2	114.26	90.45	321.97	106.6	88.27	486	116.29	95.09	390.634	114.08	92.64
R14550691|m.8481	738	444	205.73	161.24	718	371	311.3	514	212	167.82	803	405.8	336.03	1012	367.69	300.67	698.2	312.444	255.412
R14550693|m.8484	912	293	108.11	84.73	643	264.59	222.02	505	166.1	131.48	1193.51	479.18	396.78	2157	624.56	510.71	958.302	328.508	269.144
R14550697|m.8488	1932	2098	352.81	276.51	1223.99	229.57	192.63	2277.73	342.44	271.07	1784.13	324.82	268.97	1896	250.59	204.91	1855.97	300.046	242.818
R14550699|m.8491	747	428	195.73	153.4	294	149.93	125.8	553	225.13	178.21	526.02	262.32	217.21	645	231.3	189.14	489.204	212.882	172.752
R14550715|m.8506	3093	1160	120.45	94.4	1189	137.7	115.55	1285	119.4	94.52	1289	144.67	119.79	3240.07	264.55	216.33	1632.61	157.354	128.118
R14550720|m.8510	1209	335	91.72	71.88	982.99	300.16	251.86	644.99	157.63	124.78	1244.82	369.96	306.35	1287.99	276.93	226.45	899.158	239.28	196.264
R14550721|m.8512	3318	2503.89	242.04	189.7	2527.45	272.51	228.66	2781.5	240.64	190.49	2214.94	231.39	191.6	2950.16	224.26	183.38	2595.59	242.168	196.766
R14550722|m.8514	1074	396	122.82	96.26	377.77	130.68	109.65	395.98	109.58	86.74	390	131.43	108.83	765	186.28	152.32	464.95	136.158	110.76
R14550729|m.8520	1272	867	225.06	176.39	649	187.89	157.66	911	211.14	167.13	640	180.27	149.28	932	190.01	155.37	799.8	198.874	161.166
R14550735|m.8523	1035	751	242.23	189.84	597	214.75	180.19	782	224.99	178.1	422	147.93	122.49	656	166.1	135.82	641.6	199.2	161.288
R14550737|m.8525	1149	2	0.58	0.45	9	2.9	2.43	4	1.03	0.82	4	1.25	1.04	3	0.68	0.56	4.4	1.288	1.06
R14550738|m.8526	882	1083	414.15	324.59	516	220.06	184.65	1114	379.67	300.54	534	222.27	184.05	815	244.54	199.97	812.4	296.138	238.76
R14550739|m.8527	1779	3645.96	667.62	523.24	5130.04	1047.73	879.14	3635.02	594.96	470.96	1512.05	299.87	248.31	2149.99	309.39	252.99	3214.61	583.914	474.928
R14550746|m.8532	1185	797	222.86	174.66	554	172.77	144.97	796	198.67	157.26	626.73	190.26	157.54	782.98	171.92	140.58	711.342	191.296	155.002
R14550747|m.8534	1017	474.82	156.02	122.28	514.49	188.54	158.2	465.2	136.34	107.93	340.21	121.52	100.62	561.68	144.88	118.47	471.28	149.46	121.5
R14550749|m.8535	1107	468.06	140.61	110.2	369.51	123.8	103.88	590.43	158.27	125.28	440.34	143.69	118.98	672.59	158.64	129.72	508.186	145.002	117.612
R14550751|m.8537	918	11.77	4.31	3.38	6	2.45	2.06	14	4.57	3.62	13	5.18	4.29	12	3.45	2.82	11.354	3.992	3.234
R14550753|m.8538	936	1262	452.93	354.98	774	309.8	259.95	1765	564.75	447.05	1078	420.87	348.5	1861.34	524.26	428.7	1348.07	454.522	367.836
R14550757|m.8540	732	225	105.18	82.43	194	101.13	84.86	277	115.26	91.24	243	123.91	102.6	357	130.86	107.01	259.2	115.268	93.628
R14550760|m.8542	1125	516	152.4	119.44	419	138.01	115.8	540	142.32	112.66	495.09	158.81	131.5	708.85	164.38	134.41	535.788	151.184	122.762
R14550762|m.8544	1128	1534.11	451.81	354.1	349.02	114.64	96.19	1370.14	360.1	285.05	639.97	204.7	169.5	1816.27	420	343.44	1141.9	310.25	249.656
R14550766|m.8549	2049	709	112.22	87.95	283	49.96	41.92	654	92.56	73.27	508	87.03	72.07	625	77.76	63.58	555.8	83.906	67.758
R14550767|m.8550	1362	1453	351.14	275.2	1199	323.17	271.17	1657.2	357.67	283.13	1182.16	309.87	256.59	1709.72	324.56	265.4	1440.22	333.282	270.298
R14550768|m.8551	1098	1218.85	369.32	289.45	2095.67	708.2	594.24	1759.24	475.63	376.5	1636.07	538.52	445.92	2385.46	567.5	464.05	1819.06	531.834	434.032
R14550773|m.8553	1050	930	295.43	231.54	666.83	236.24	198.23	978	277.15	219.39	601	207.47	171.79	885.26	220.77	180.52	812.218	247.412	200.294
R14550775|m.8555	4224	3006.29	227.41	178.23	2725.27	229.94	192.94	3470.65	235.03	186.05	2924.99	238.99	197.9	4322.99	257.2	210.31	3290.04	237.714	193.086
R14550780|m.8557	993	560	188.73	147.92	499	187.56	157.38	657	197.47	156.32	597	218.75	181.14	880	232.79	190.36	638.6	205.06	166.624
R14550782|m.8558	1530	2955	632.63	495.81	3325.97	794.17	666.38	2588	495.02	391.85	1174.96	272.65	225.77	954	160.47	131.22	2199.59	470.988	382.206
R14550789|m.8563	1032	456.1	147.56	115.65	416	150.1	125.95	521	150.36	119.02	456	160.35	132.77	811.01	205.98	168.43	532.022	162.87	132.364
R14550791|m.8566	798	822.97	350.42	274.64	747	354.71	297.63	843	319.7	253.07	721	334.52	277	1331.05	444.55	363.52	893.004	360.78	293.172
R14550794|m.8568	1224	1000	270.27	211.82	862	259.83	218.02	1077	259.84	205.69	1186	347.91	288.09	1210	256.82	210.01	1067	278.934	226.726
R14550796|m.8570	1314	910	228.32	178.94	545	152.51	127.97	1614	361.61	286.24	1632.95	444.49	368.06	3205	631.61	516.48	1581.39	363.708	295.538
R14550804|m.8578	1587	1083.59	223.33	175.04	867	199.3	167.23	874	160.96	127.41	455	101.63	84.15	485.18	78.57	64.25	752.954	152.758	123.616
R14550812|m.8584	1686	777	150.41	117.88	578	124.79	104.71	972	168.15	133.11	747	156.65	129.71	902	137.2	112.19	795.2	147.44	119.52
R14550817|m.8589	1041	84	26.93	21.1	90	32.18	27	75	21.45	16.98	53	18.46	15.29	105	26.42	21.61	81.4	25.088	20.396
R14550818|m.8590	1866	1072.86	187	146.56	781.14	151.86	127.42	1046.04	162.99	129.02	783.81	147.93	122.5	1381.69	189.27	154.77	1013.11	167.81	136.054
R14550822|m.8595	2154	4896.3	736.17	576.96	3018.01	506.11	424.67	4777.09	642.3	508.44	2643	430.03	356.09	3021	357.04	291.96	3671.08	534.33	431.624
R14550839|m.8610	873	477	184.42	144.54	225.05	97.04	81.42	564	194.33	153.83	230	96.8	80.16	297.34	90.2	73.76	358.678	132.558	106.742
R14550840|m.8611	543	765	496.82	389.38	620	448.96	376.72	846	487.71	386.07	644	458.27	379.48	936	475.96	389.2	762.2	473.544	384.17
R14550841|m.8612	948	191	67.63	53	112	44.22	37.11	168	53.03	41.98	131	50.45	41.77	157	43.63	35.67	151.8	51.792	41.906
R14550842|m.8614	765	476	212.14	166.26	418	207.74	174.32	516.91	205.12	162.37	439	213.29	176.62	759.02	265.29	216.93	521.786	220.716	179.3
R14550843|m.8615	504	183	129.22	101.28	139	109.44	91.83	203	127.14	100.64	173	134.04	111	227	125.45	102.58	185	125.058	101.466
R14550844|m.8616	1770	872	160.51	125.8	437.58	89.84	75.38	1016.15	167.19	132.35	654.54	130.49	108.06	555	80.28	65.65	707.054	125.662	101.448
R14550847|m.8620	699	500	245.76	192.61	381	208.83	175.23	555	242.73	192.14	339	181.86	150.59	573	220.8	180.55	469.6	219.996	178.224
R14550862|m.8634	1956	1855	308	241.39	1431	265.01	222.36	2387.01	354.35	280.5	1933	347.46	287.71	2347	306.28	250.45	1990.6	316.22	256.482
R14550863|m.8637	507	118	82.77	64.87	96	75.08	63	144.95	90.18	71.38	143	110.05	91.13	229	125.72	102.8	146.19	96.76	78.636
R14550866|m.8640	1401	3266.09	766.39	600.65	2091.48	547.36	459.28	3201	670.87	531.05	1837	467.45	387.08	2132	392.99	321.35	2505.51	569.012	459.882
R14550869|m.8642	423	200.34	172.78	135.42	170	163.45	137.15	211	161.02	127.46	151	143.44	118.78	237	159.78	130.65	193.868	160.094	129.892
R14550874|m.8644	1536	455	97.01	76.03	656	156	130.9	669.15	127.47	100.91	535	123.64	102.38	1053	176.4	144.24	673.63	136.104	110.892
R14550879|m.8652	852	841	333.76	261.58	646	285.9	239.9	814	287.84	227.85	633	273.53	226.5	858	267.14	218.44	758.4	289.634	234.854
R14550881|m.8655	1128	786	231.49	181.42	468	153.72	128.98	1056	277.53	219.69	1087	347.69	287.9	1514	350.1	286.29	982.2	272.106	220.856
R14550882|m.8657	1890	1209.91	208.13	163.12	655.41	125.75	105.51	1343.84	206.66	163.59	858.56	159.91	132.41	1217.88	164.65	134.64	1057.12	173.02	139.854
R14550883|m.8660	1575	844	175.33	137.41	686	158.94	133.37	933	173.18	137.09	766.6	172.58	142.91	1117	182.32	149.08	869.32	172.47	139.972
R14550886|m.8663	327	1	1.17	0.92	1	1.3	1.09	0	0	0	0	0	0	0	0	0	0.4	0.494	0.402
R14550892|m.8668	624	287.68	160.12	125.49	252.12	156.48	131.3	352.87	174.59	138.2	336.3	204.63	169.44	467.05	203.7	166.57	339.204	179.904	146.2
R14550894|m.8670	822	273	112.59	88.24	176	80.95	67.92	302	110.96	87.83	270	121.3	100.44	334	108.06	88.36	271	106.772	86.558
R14550895|m.8672	2976	674	72.79	57.05	652	78.54	65.9	790	76.34	60.43	811	94.68	78.4	1162.92	98.76	80.75	817.984	84.222	68.506
R14550899|m.8675	846	1025.01	409.88	321.24	875	390.2	327.41	1100.94	392.25	310.5	693	301.76	249.87	1026	321.87	263.2	943.99	363.192	294.444
R14550900|m.8676	585	250	149.44	117.12	228	151.97	127.51	271	143.91	113.91	219	143.25	118.62	315	147.49	120.6	256.6	147.212	119.552
R14550904|m.8680	1230	447	120.19	94.2	371	111.26	93.35	449	107.78	85.31	348	101.56	84.1	502	106	86.68	423.4	109.358	88.728
R14550910|m.8682	1566	1157	241.79	189.5	1080.86	251.93	211.39	1188	221.82	175.59	1123	254.34	210.6	2171	356.47	291.49	1343.97	265.27	215.714
R14550914|m.8685	999	173	57.93	45.4	256.86	95.93	80.49	291.14	86.95	68.83	263	95.75	79.29	368.74	96.93	79.26	270.548	86.698	70.654
R14550920|m.8699	756	459	207.2	162.39	294	148	124.18	522	209.79	166.07	359	176.7	146.31	502.08	177.74	145.34	427.216	183.886	148.858
R14550922|m.8701	1686	2241.59	433.91	340.07	1256.23	271.22	227.58	2490.83	430.91	341.1	1595	334.48	276.97	2142	325.82	266.43	1945.13	359.268	290.43
R14550927|m.8706	600	339.69	197.43	154.74	267	173.04	145.2	378	195.22	154.54	281	178.65	147.93	431	196.25	160.48	339.338	188.118	152.578
R14550930|m.8708	432	209	175.93	137.88	155	145.46	122.05	213	158.7	125.62	162	150.13	124.31	284	186.9	152.83	204.6	163.424	132.538
R14550935|m.8713	3357	3135.01	299.47	234.7	2518.27	268.31	225.14	3219.02	275.2	217.85	1930.9	199.33	165.05	2872	215.74	176.42	2735.04	251.61	203.832
R14550942|m.8717	462	177.46	138.31	108.4	100.84	87.63	73.53	211.2	145.83	115.44	119.71	102.56	84.92	249.85	152.32	124.55	171.812	125.33	101.368
R14550948|m.8721	732	349	163.15	127.87	276.27	144.02	120.84	376	156.45	123.85	273	139.2	115.27	467.86	171.5	140.24	348.426	154.864	125.614
R14550950|m.8722	1149	577.14	166.7	130.65	470.92	151.7	127.29	651.25	167.88	132.89	549.82	172.46	142.8	826.5	187.45	153.28	615.126	169.238	137.382
R14550955|m.8725	1386	1034	245.37	192.3	1131	299.33	251.17	886	187.78	148.64	677.01	174.23	144.27	1653.82	308.28	252.09	1076.37	242.998	197.694
R14550956|m.8728	2403	1554	208.84	163.67	1003	150.34	126.15	1716.02	206.28	163.29	1305.99	189.85	157.21	1794.09	189.54	154.99	1474.62	188.97	153.062
R14550965|m.8740	780	69	30.11	23.6	83	40.39	33.89	74	28.76	22.76	81	38.53	31.9	114	39.02	31.91	84.2	35.362	28.812
R14550966|m.8742	1926	1670	281.73	220.81	1015	190.99	160.25	1437	216.74	171.57	831	151.78	125.68	1172	155.4	127.07	1225	199.328	161.076
R14550969|m.8744	612	265	150.69	118.1	253.11	160.49	134.67	387	195.58	154.82	596	370.61	306.88	1191	530.62	433.9	538.422	281.598	229.674
R14550981|m.8756	1893	1904.93	327.15	256.4	1899.13	363.77	305.24	2305.71	354	280.22	2049	381.01	315.49	3672.78	495.73	405.37	2366.31	384.332	312.544
R14551006|m.8770	858	1886	742.86	582.2	1208	530.62	445.24	1858.2	652.18	516.26	848	363.66	301.13	1494	461.68	377.53	1458.84	550.2	444.472
R14551012|m.8780	990	378	127.81	100.17	557	210.03	176.23	677	204.14	161.59	524	192.63	159.51	1177.25	312.43	255.48	662.65	209.408	170.596
R14551012|m.8781	708	259.8	125.93	98.69	151	81.62	68.49	298	128.54	101.75	264	139.64	115.63	255	96.91	79.24	245.56	114.528	92.76
R14551013|m.8782	801	475	201.44	157.88	1267	599.21	502.79	728	274.98	217.67	694	320.68	265.54	1443	480	392.51	921.4	375.262	307.278
R14551022|m.8792	1464	852.01	190.97	149.67	439	109.74	92.08	782	156.57	123.94	412	100.12	82.9	343	60.4	49.39	565.602	123.56	99.596
R14551031|m.8798	579	683.99	413.55	324.12	808.89	545.34	457.59	711.88	382.33	302.64	413	273.31	226.31	1095	518.57	424.04	742.552	426.62	346.94
R14551033|m.8802	474	182	137.77	107.97	158	133.34	111.89	205	137.52	108.86	165	137.22	113.62	270	159.89	130.75	196	141.148	114.618
R14551043|m.8807	624	3	1.67	1.31	1	0.62	0.52	10	4.95	3.92	2	1.22	1.01	5	2.18	1.78	4.2	2.128	1.708
R14551044|m.8809	924	957.97	348.58	273.19	772	313.28	262.87	1358.79	440.76	348.9	791.24	313.23	259.37	1090.99	311.53	254.74	994.198	345.476	279.814
R14551057|m.8816	1611	1252	254.06	199.11	878	198.71	166.74	1618.85	293.54	232.36	1233	271.12	224.5	1492.02	237.89	194.53	1294.77	251.064	203.448
R14551066|m.8824	513	290	200.74	157.32	298	229.99	192.98	384	235.79	186.65	250.98	190.56	157.79	354	191.8	156.84	315.396	209.776	170.316
R14551075|m.8832	2931	1589.91	174.39	136.68	908	111.09	93.21	2645.08	259.61	205.51	1279.42	151.71	125.63	1583	136.53	111.65	1601.08	166.666	134.536
R14551088|m.8839	1401	435.01	102.08	80	237	62.02	52.04	520	108.98	86.27	294	74.81	61.95	129	23.78	19.44	323.002	74.334	59.94
R14551089|m.8840	1716	859	163.27	127.96	1139.03	241.47	202.61	1200	203.85	161.37	1207.1	248.53	205.8	2266.34	338.5	276.8	1334.29	239.124	194.908
R14551092|m.8842	1434	876	200.62	157.24	706	180.34	151.32	885.83	181.22	143.45	727.96	180.77	149.69	1381.7	248.59	203.28	915.498	198.308	160.996
R14551097|m.8849	2097	647.13	100.02	78.39	470.82	81.16	68.1	677.95	93.7	74.17	699.94	117.08	96.95	941.98	114.44	93.58	687.564	101.28	82.238
R14551098|m.8850	1599	1600	327.2	256.44	1247.96	284.64	238.84	1772.17	323.84	256.35	1498.71	332.12	275.01	1838.28	295.38	241.54	1591.42	312.636	253.636
R14551107|m.8856	651	331	175.85	137.82	254	150.48	126.26	372.99	176.22	139.49	262.01	152.07	125.93	362	150.73	123.25	316.4	161.07	130.55
R14551108|m.8857	1770	3	0.55	0.43	253	51.94	43.58	3	0.49	0.39	2	0.4	0.33	8	1.16	0.95	53.8	10.908	9.136
R14551114|m.8862	339	65	72.74	57.01	54	67.35	56.51	70	69.04	54.65	65	80.59	66.74	126	110	89.95	76	79.944	64.972
R14551118|m.8867	702	216	105.67	82.82	205	111.84	93.84	302	131.47	104.07	247	131.88	109.21	375	143.83	117.61	269	124.938	101.51
R14551119|m.8868	357	109	114.68	89.88	99	116.09	97.41	118	109.53	86.7	110	128.03	106.02	131	107.57	87.96	113.4	115.18	93.594
R14551137|m.8883	927	429	155.56	121.92	413	167.02	140.14	460.27	148.79	117.78	408	160.95	133.28	630	179.28	146.6	468.054	162.32	131.944
R14551138|m.8885	831	353	143.89	112.78	254.28	115.59	96.99	365	132.55	104.93	259	114.99	95.22	364	116.4	95.18	319.056	124.684	101.02
R14551142|m.8890	2034	1797	286.59	224.61	1365	242.81	203.74	2402	342.53	271.14	1960	338.35	280.17	3994	500.67	409.4	2303.6	342.19	277.812
R14551149|m.8897	1113	755.95	225.8	176.97	630	209.87	176.1	926.17	246.86	195.41	855	277.4	229.7	1526	357.88	292.65	938.624	263.562	214.166
R14551151|m.8901	672	111.65	57.29	44.9	157.43	90.08	75.59	24.15	11.02	8.73	17	9.53	7.89	13	5.23	4.28	64.646	34.63	28.278
R14551156|m.8906	1476	2874.99	638.94	500.76	1527	378.5	317.59	2359.47	468.43	370.81	1280.01	308.4	255.37	1176.25	205.37	167.93	1843.54	399.928	322.492
R14551161|m.8914	540	388.01	253.55	198.72	173.88	126.7	106.31	461.83	267.88	212.05	487.71	349.25	289.2	396.77	203.01	166	381.64	240.078	194.456
R14551162|m.8918	1878	32	5.54	4.34	18	3.48	2.92	53	8.2	6.49	44	8.25	6.83	25	3.4	2.78	34.4	5.774	4.672
R14551165|m.8921	342	64	70.87	55.55	70	86.39	72.49	61	59.54	47.13	53	65.01	53.83	75	64.79	52.98	64.6	69.32	56.396
R14551170|m.8925	453	168	133.92	104.95	176	156.41	131.24	213.03	150.4	119.05	212	185.84	153.89	343	213.83	174.85	222.406	168.08	136.796
R14551171|m.8927	2580	1474	184.18	144.35	956	133.24	111.8	1787	199.76	158.13	1189	160.68	133.05	1634	160.53	131.27	1408	167.678	135.72
R14551173|m.8931	2385	1426	193.12	151.35	1036	156.49	131.31	1583	191.75	151.79	1384	202.75	167.89	2024	215.49	176.21	1490.6	191.92	155.71
R14551179|m.8938	1695	381	73.35	57.48	213	45.73	38.38	418	71.92	56.93	358	74.66	61.82	404	61.12	49.97	354.8	65.356	52.916
R14551187|m.8948	2700	1793.43	213.92	167.66	1256.45	167.16	140.26	2032.06	216.85	171.66	1438.83	185.58	153.67	2028.73	190.26	155.58	1709.9	194.754	157.766
R14551194|m.8954	1251	595	157.17	123.18	556.93	164.08	137.67	902	212.72	168.38	776	222.45	184.2	1006.01	208.7	170.66	767.188	193.024	156.818
R14551207|m.8962	1149	1108.25	320.11	250.88	825.94	266.07	223.25	1371.04	353.43	279.77	898	281.67	233.23	1267	287.36	234.98	1094.05	301.728	244.422
R14551208|m.8963	1590	715	147.08	115.27	574.02	131.69	110.5	853	156.79	124.11	719.03	160.28	132.72	987.97	159.68	130.57	769.804	151.104	122.634
R14551209|m.8965	1053	807	255.58	200.31	731	258.2	216.65	1346.36	380.39	301.11	1273	438.11	362.78	1445.15	359.31	293.81	1120.5	338.318	274.932
R14551212|m.8970	954	472.86	166.3	130.34	426	167.08	140.2	586.89	184.04	145.68	345.78	132.26	109.52	356.11	98.29	80.37	437.528	149.594	121.222
R14551215|m.8973	2415	1021.48	136.57	107.04	687	102.45	85.97	1133	135.5	107.26	1482.98	214.48	177.6	1783	187.42	153.25	1221.49	155.284	126.224
R14551219|m.8976	732	324	151.46	118.71	378	197.05	165.35	396.92	165.16	130.74	307	156.54	129.62	404	148.09	121.09	361.984	163.66	133.102
R14551220|m.8977	933	784.01	282.34	221.28	869	349.02	292.85	852	273.54	216.53	681.83	267.12	221.19	917	259.16	211.92	820.768	286.236	232.754
R14551225|m.8982	951	392	138.33	108.41	238	93.66	78.59	447.99	140.95	111.57	383	147	121.72	449	124.35	101.68	381.998	128.858	104.394
R14551227|m.8983	714	378	181.55	142.29	329	176.21	147.86	390	166.7	131.95	348	182.37	151.01	457.11	172.13	140.75	380.422	175.792	142.772
R14551231|m.8987	2436	615.32	81.54	63.91	554	81.89	68.71	716	84.88	67.19	607	87.01	72.05	793	82.62	67.56	657.064	83.588	67.884
R14551237|m.8997	570	222.87	137.11	107.46	198.65	136.28	114.35	256.88	140.36	111.11	201	135.38	112.11	308.82	148.8	121.68	237.644	139.586	113.342
R14551238|m.8998	714	463	222.37	174.28	348	186.39	156.4	455	194.48	153.95	339	177.66	147.11	593	223.3	182.6	439.6	200.84	162.868
R14551240|m.9001	489	260.74	190.52	149.31	248	202.03	169.52	257	166.49	131.79	331	265.53	219.88	410.01	234.42	191.69	301.35	211.798	172.438
R14551241|m.9002	2553	558	70.48	55.24	408.03	57.48	48.23	641	72.43	57.33	528.98	72.26	59.84	553.13	54.93	44.92	537.828	65.516	53.112
R14551243|m.9006	1215	528.3	143.89	112.77	375	113.91	95.58	521	126.67	100.27	498.91	147.5	122.14	609.21	130.31	106.55	506.484	132.456	107.462
R14551246|m.9011	1371	1000	240.01	188.11	700.88	187.62	157.43	1142	244.79	193.77	912	237.41	196.58	1174.46	221.42	181.06	985.868	226.25	183.39
R14551247|m.9015	2088	1360	211.13	165.47	934.01	161.72	135.7	1267.34	175.93	139.26	1163.27	195.45	161.84	2319.11	282.99	231.4	1408.75	205.444	166.734
R14551250|m.9016	873	79	30.54	23.94	600	258.71	217.08	149	51.34	40.64	308	129.63	107.34	970	294.26	240.62	421.2	152.896	125.924
R14551251|m.9017	1206	1206.2	331.11	259.5	662	202.67	170.06	1140.01	279.34	221.12	676.56	201.6	166.94	911.27	196.44	160.63	919.208	242.232	195.65
R14551256|m.9024	2811	1940.18	222.09	174.06	1291	164.83	138.31	2197.67	225.09	178.18	1455.52	180.14	149.17	2037.71	183.41	149.97	1784.42	195.112	157.938
R14551256|m.9025	1233	229.41	61.53	48.22	267	79.86	67.01	305.57	73.16	57.91	223.8	65.15	53.95	569.89	120.03	98.15	319.134	79.946	65.048
R14551259|m.9029	1665	98	19.22	15.06	104	22.75	19.09	130	22.78	18.03	198	42.07	34.83	533	82.13	67.16	212.6	37.79	30.834
R14551269|m.9038	519	14	9.56	7.5	9	6.86	5.75	22	13.34	10.56	34	25.47	21.09	27	14.44	11.81	21.2	13.934	11.342
R14551271|m.9040	1095	835	253.74	198.87	705	238.93	200.48	765.72	207.62	164.35	744.99	245.93	203.65	1402.01	334.5	273.52	890.544	256.144	208.174
R14551277|m.9048	1074	524.13	162.57	127.41	731.91	253.18	212.44	703	194.53	153.99	637.03	214.67	177.76	1126.99	274.42	224.4	744.612	219.874	179.2
R14551278|m.9049	762	962	430.56	337.44	554.99	277	232.43	1150.66	458.53	362.97	680.04	331.82	274.77	1452.17	509.71	416.8	959.972	401.524	324.882
R14551280|m.9050	1728	180	33.97	26.62	77	16.21	13.6	162	27.32	21.63	145	29.64	24.54	164	24.32	19.89	145.6	26.292	21.256
R14551284|m.9055	1032	93	30.09	23.58	93	33.56	28.16	153	44.15	34.95	175.98	61.88	51.24	229	58.16	47.56	148.796	45.568	37.098
R14551285|m.9058	1002	544	181.59	142.32	631	234.91	197.11	637.94	189.92	150.34	612	222.1	183.91	983	257.57	210.62	681.588	217.218	176.86
R14551286|m.9059	1101	1384.83	418.4	327.92	1195.99	403	338.16	1372	369.88	292.79	884	290.13	240.24	1876.1	445.04	363.92	1342.58	385.29	312.606
R14551291|m.9061	1371	746	179.05	140.33	796.98	213.34	179.01	770	165.05	130.65	668.06	173.91	144	1059.35	199.72	163.32	808.078	186.214	151.462
R14551297|m.9068	846	2616.23	1046.17	819.92	446	198.89	166.89	2501.02	891.08	705.37	935	407.13	337.13	899	282.03	230.62	1479.45	565.06	451.986
R14551302|m.9074	528	330	221.14	173.32	385	287.67	241.38	348	206.95	163.82	419.25	308.01	255.04	640.6	336.08	274.81	424.57	271.97	221.674
R14551303|m.9075	417	208	182.38	142.94	138	134.89	113.19	204	158.24	125.26	150	144.92	120	151.28	103.68	84.78	170.256	144.822	117.234
R14551309|m.9079	660	61	31.92	25.02	44	25.68	21.55	80	37.23	29.47	51	29.15	24.14	64	26.25	21.47	60	30.046	24.33
R14551316|m.9085	1563	695.17	145.56	114.08	414	96.69	81.13	773	144.62	114.48	533.67	121.11	100.28	831.99	136.88	111.93	649.566	128.972	104.38
R14551317|m.9087	771	498	220.07	172.48	372	183.33	153.83	480	188.88	149.51	371	178.72	147.99	496	171.91	140.57	443.4	188.582	152.876
R14551321|m.9089	2106	647.84	99.69	78.13	389.91	66.92	56.15	741.74	102.06	80.79	650.28	108.29	89.67	938.87	113.56	92.86	673.728	98.104	79.52
R14551324|m.9094	2136	738	111.92	87.72	455	76.96	64.58	646	87.61	69.35	406	66.63	55.18	325	38.74	31.68	514	76.372	61.702
R14551325|m.9097	543	146	94.82	74.31	113	81.83	68.66	186	107.23	84.88	143	101.76	84.26	194	98.65	80.67	156.4	96.858	78.556
R14551330|m.9099	2577	1661.49	207.86	162.91	2007.18	280.08	235.01	3280.38	367.13	290.62	2734.87	370.02	306.4	1839.97	180.98	147.99	2304.78	281.214	228.586
R14551337|m.9105	594	19	11.17	8.75	15	9.83	8.25	28	14.62	11.57	97	62.37	51.65	59.08	27.2	22.24	43.616	25.038	20.492
R14551344|m.9114	1416	1027.6	238.46	186.89	876	226.73	190.24	1188.01	246.24	194.92	985.74	248.05	205.4	1522.24	277.5	226.92	1119.92	247.396	200.874
R14551356|m.9132	2058	2929.5	461.6	361.77	1839.07	323.21	271.2	2801.53	394.72	312.45	1792.28	305.67	253.11	2107.73	261.05	213.46	2294.02	349.25	282.398
R14551361|m.9135	1239	215.05	57.38	44.97	169.69	50.5	42.37	193.13	46.01	36.42	236.35	68.45	56.68	293.41	61.49	50.28	221.526	56.766	46.144
R14551367|m.9139	933	229	82.47	64.63	237	95.18	79.87	283.99	91.18	72.18	228.99	89.71	74.29	254.13	71.82	58.73	246.622	86.072	69.94
R14551368|m.9140	495	126	90.8	71.17	119	95.62	80.23	167	106.72	84.48	120	94.92	78.6	195	109.97	89.92	145.4	99.606	80.88
R14551371|m.9142	1464	1311.07	293.86	230.31	880.93	220.22	184.78	1456.24	291.57	230.8	1304.03	316.88	262.39	2285.32	402.41	329.06	1447.52	304.988	247.468
R14551379|m.9146	825	331	135.98	106.57	282	129.2	108.41	333	121.87	96.47	258	115.45	95.6	449.99	145.02	118.59	330.798	129.504	105.128
R14551381|m.9147	1041	647	207.41	162.56	521.01	186.27	156.3	677.99	193.88	153.47	437.37	152.38	126.17	702	176.66	144.46	597.074	183.32	148.592
R14551383|m.9148	867	942.22	366.99	287.63	764	331.86	278.46	1126	390.83	309.37	848.56	359.81	297.94	1717.66	524.92	429.23	1079.69	394.882	320.526
R14551385|m.9149	1698	1574.04	302.46	237.05	690	147.88	124.09	1778.99	305.51	241.84	1027	213.78	177.02	1094	165.19	135.08	1232.81	226.964	183.016
R14551386|m.9151	1224	1276.47	344.99	270.38	492	148.3	124.44	1267	305.69	241.98	1178.11	345.6	286.17	1328	281.87	230.49	1108.32	285.29	230.692
R14551387|m.9152	1689	1131.84	218.69	171.4	815.96	175.84	147.55	1151.19	198.79	157.36	827.97	173.31	143.51	1193.55	181.22	148.18	1024.1	189.57	153.6
R14551389|m.9154	552	15	9.56	7.5	10	7.11	5.97	17	9.62	7.62	12	8.38	6.94	8	3.99	3.27	12.4	7.732	6.26
R14551390|m.9155	3981	942.9	75.74	59.36	429	38.44	32.25	725	52.13	41.27	440	38.18	31.62	461	29.13	23.82	599.58	46.724	37.664
R14551391|m.9157	774	588	258.76	202.8	441	216.42	181.6	720	282.14	223.34	514	246.56	204.16	834	287.84	235.38	619.4	258.344	209.456
R14551404|m.9165	3135	1645	168.47	132.04	1102.03	125.89	105.63	1743	159.75	126.45	1339	148.22	122.74	1919	154.55	126.38	1549.61	151.376	122.648
R14551405|m.9168	672	151	77.48	60.72	107	61.22	51.37	188	85.81	67.92	175.62	98.4	81.48	281.06	113.04	92.44	180.536	87.19	70.786
R14551411|m.9174	843	426	171	134.02	360	161.15	135.22	419	149.85	118.62	335	146.43	121.26	478	150.53	123.09	403.6	155.792	126.442
R14551416|m.9179	963	581	202.3	158.55	562.84	218.56	183.39	682.15	211.79	167.65	664	251.44	208.2	1491.98	407.73	333.41	796.394	258.364	210.24
R14551416|m.9181	534	172	113.81	89.2	141	104.03	87.29	161.9	95.08	75.26	176	127.65	105.7	383.12	198.48	162.3	206.804	127.81	103.95
R14551422|m.9188	1344	1120	274.46	215.1	824	225.2	188.97	1170	256.04	202.68	891	236.84	196.12	1489	286.61	234.36	1098.8	255.83	207.446
R14551427|m.9189	969	349	120.72	94.61	324	124.99	104.88	369	113.81	90.09	390	146.7	121.48	499	135.47	110.78	386.2	128.338	104.368
R14551440|m.9203	1347	1963.48	480.03	376.22	1326.03	361.57	303.39	2220.42	484.78	383.75	1756.59	465.83	385.73	2126.87	408.43	333.98	1878.68	440.128	356.614
R14551442|m.9206	1764	1165.87	215.36	168.79	787	162.15	136.05	1290	212.99	168.6	906.01	181.27	150.1	1670.88	242.55	198.34	1163.95	202.864	164.376
R14551448|m.9212	2190	1105	163.33	128.01	1157.98	190.91	160.19	1311	173.3	137.18	1116	178.5	147.81	2238	260.04	212.64	1385.6	193.216	157.166
R14551451|m.9220	1563	116.05	24.3	19.05	82	19.15	16.07	94	17.59	13.92	81	18.38	15.22	128	21.06	17.22	100.21	20.096	16.296
R14551452|m.9224	1839	749	132.53	103.87	693	136.77	114.76	953	150.74	119.32	803	153.86	127.41	1083	150.6	123.15	856.2	144.9	117.702
R14551455|m.9227	465	158	122.24	95.8	406	350.2	293.85	229	156.98	124.26	234	198.98	164.76	773.99	468.4	383.02	360.198	259.36	212.338
R14551461|m.9237	1179	526	147.87	115.89	444	139.2	116.8	603	151.3	119.77	521.02	159.02	131.68	787.76	173.9	142.2	576.356	154.258	125.268
R14551465|m.9241	1635	961.9	192.22	150.65	776.97	173.17	145.31	1088.15	194.32	153.82	805	174.3	144.33	840	131.9	107.85	894.404	173.182	140.392
R14551467|m.9243	1335	868	214.2	167.88	714	196.52	164.89	924.47	203.73	161.27	681	182.3	150.96	986	191.12	156.28	834.694	197.574	160.256
R14551468|m.9245	684	444	223.46	175.13	393	220.56	185.07	454	203.27	160.91	441	242.32	200.65	1020	402.42	329.06	550.4	258.406	210.164
R14551473|m.9249	1380	960	228.84	179.35	828	220.14	184.71	1100	234.19	185.38	1011	261.38	216.43	1462	273.76	223.86	1072.2	243.662	197.946
R14551476|m.9252	1563	1752	366.86	287.52	1092	255.03	213.99	2240	419.09	331.74	1718	389.87	322.83	1867.19	307.19	251.2	1733.84	347.608	281.456
R14551481|m.9265	2094	704.17	108.99	85.42	485.79	83.87	70.37	757.4	104.83	82.98	611	102.35	84.76	760.53	92.53	75.66	663.778	98.514	79.838
R14551483|m.9267	1182	435	121.96	95.58	348.92	109.1	91.55	431.99	108.1	85.57	415.12	126.36	104.63	589.85	129.86	106.19	444.176	119.076	96.704
R14551490|m.9274	1332	320	79.15	62.04	248.04	68.43	57.42	395	87.25	69.07	336	90.16	74.66	535	103.95	85	366.808	85.788	69.638
R14551491|m.9276	366	49.04	50.09	39.26	40.82	46.47	38.99	31.34	28.26	22.37	41.62	47	38.92	83.95	66.95	54.74	49.354	47.754	38.856
R14551492|m.9277	2238	656.68	94.93	74.4	684.91	110.43	92.66	761	98.39	77.88	764.01	119.5	98.95	990	112.5	91.99	771.32	107.15	87.176
R14551501|m.9288	1095	1118.81	339.99	266.46	981	332.47	278.97	1276.01	345.98	273.87	785	259.14	214.58	871	207.81	169.93	1006.36	297.078	240.762
R14551504|m.9292	900	979	366.38	287.15	755.97	315.51	264.74	928	309.55	245.04	583	237.43	196.61	947	278.1	227.4	838.594	301.394	244.188
R14551506|m.9293	2934	1848	202.49	158.7	1339	163.65	137.32	1908.36	187.11	148.11	1487	176.14	145.86	2239	192.91	157.75	1764.27	184.46	149.548
R14551515|m.9305	1119	425	126.23	98.93	335.37	111.09	93.21	453.9	120.3	95.23	392.54	126.63	104.86	342.64	79.9	65.34	389.89	112.83	91.514
R14551518|m.9307	1905	93	15.87	12.44	149	28.36	23.79	114	17.39	13.77	109	20.14	16.67	86	11.53	9.43	110.2	18.658	15.22
R14551523|m.9314	936	258	92.6	72.57	233	93.26	78.25	292	93.43	73.96	242	94.48	78.24	395	111.26	90.98	284	97.006	78.8
R14551525|m.9316	1416	1912	443.7	347.74	861	222.84	186.98	1484	307.6	243.49	706	177.66	147.11	701	127.79	104.5	1132.8	255.918	205.964
R14551527|m.9318	1029	1102.71	357.87	280.47	661.03	239.25	200.75	1706.45	493.98	391.03	939.52	331.4	274.41	204.75	52.16	42.65	922.892	294.932	237.862
R14551530|m.9320	894	270	101.77	79.76	308	129.47	108.64	360	120.94	95.74	294	120.6	99.86	411	121.56	99.4	328.6	118.868	96.68
R14551535|m.9327	1170	1824.35	517	405.19	1632.78	516.05	433.01	1664.98	421.13	333.36	1263.95	388.91	322.04	2351.82	523.35	427.95	1747.58	473.288	384.31
R14551539|m.9328	3777	2283.82	193.52	151.67	1759.04	166.25	139.5	2443.99	185.37	146.74	2101	192.34	159.27	3230.78	215.3	176.06	2363.73	190.556	154.648
R14551541|m.9330	768	0	0	0	0	0	0	1	0.4	0.31	0	0	0	0	0	0	0.2	0.08	0.062
R14551542|m.9331	483	313	231.92	181.77	579.96	479.12	402.02	371	243.68	192.9	190	154.61	128.02	227.14	131.68	107.68	336.22	248.202	202.478
R14551546|m.9335	780	763	332.98	260.97	932.17	453.67	380.67	867.49	337.13	266.87	888	422.38	349.76	1247	426.82	349.02	939.532	394.596	321.458
R14551572|m.9357	303	157	201.34	157.8	110.45	157.81	132.41	153	172.48	136.53	85	121.17	100.34	109	108.89	89.05	122.89	152.338	123.226
R14551573|m.9358	4713	674.43	45.66	35.78	151.99	11.48	9.63	668.86	40.54	32.09	281	20.54	17.01	144	7.67	6.27	384.056	25.178	20.156
R14551574|m.9360	3009	1244	132.85	104.12	1050.03	125.07	104.94	1560.99	149.17	118.08	1285	148.34	122.83	2022.21	169.81	138.85	1432.45	145.048	117.764
R14551579|m.9362	942	431	153.64	120.41	313	124.43	104.41	470.09	149.4	118.26	341.01	132.22	109.49	538	150.51	123.07	418.62	142.04	115.128
R14551580|m.9364	600	238	138.33	108.41	214	138.69	116.38	287	148.22	117.33	309	196.46	162.68	343	156.18	127.71	278.2	155.576	126.502
R14551582|m.9366	1605	1156	235.49	184.56	653	148.36	124.49	1289	234.63	185.73	917.05	202.43	167.62	1337	214	174.99	1070.41	206.982	167.478
R14551593|m.9372	615	285	161.19	126.33	210.05	132.47	111.16	369	185.49	146.83	261	161.41	133.66	354	156.87	128.28	295.81	159.486	129.252
R14551603|m.9377	2106	1091	167.88	131.57	820.77	140.87	118.2	1223	168.28	133.21	919	153.04	126.73	1633.08	197.53	161.52	1137.37	165.52	134.246
R14551612|m.9387	1311	615	154.67	121.22	511.92	143.6	120.49	690	154.96	122.66	555.06	151.45	125.41	992	195.96	160.24	672.796	160.128	130.004
R14551613|m.9388	921	487.8	178.11	139.59	370.53	150.88	126.61	495.58	161.31	127.69	401.29	159.42	132.01	529.44	151.7	124.05	456.928	160.284	129.99
R14551615|m.9389	1431	607.04	139.33	109.2	681.35	174.42	146.35	719.61	147.53	116.79	604	150.32	124.47	968.09	174.56	142.74	716.018	157.232	127.91
R14551625|m.9396	750	150.38	68.47	53.66	127.02	64.49	54.12	195.04	79.06	62.58	194.04	96.34	79.78	219.02	78.2	63.95	177.1	77.312	62.818
R14551629|m.9397	1179	538.91	151.5	118.73	456.59	143.15	120.12	626.37	157.16	124.41	497.86	151.95	125.82	670.35	147.98	121.01	558.016	150.348	122.018
R14551629|m.9398	396	120.09	111.82	87.64	98.41	102.14	85.71	158.63	130.56	103.35	123.14	126.5	104.75	175.65	127.77	104.48	135.184	119.758	97.186
R14551637|m.9408	981	303	103.45	81.07	239	91	76.36	362	110.21	87.24	219	81.3	67.32	270.02	72.36	59.17	278.604	91.664	74.232
R14551640|m.9411	1617	832	168.18	131.81	715.36	161.28	135.33	885.11	159.88	126.56	815.98	178.73	147.99	1354	215.06	175.86	920.49	176.626	143.51
R14551645|m.9417	1296	1249	317.93	249.18	1262	358.28	300.63	1034	235.02	186.04	427.2	117.99	97.7	413	82.57	67.52	877.04	222.358	180.214
R14551652|m.9424	1611	1191	241.68	189.41	801	181.29	152.12	1430	259.3	205.26	703	154.58	128	722.93	115.27	94.26	969.586	190.424	153.81
R14551663|m.9435	612	215.99	122.82	96.26	224	142.03	119.18	238	120.28	95.21	241	149.86	124.09	416	185.34	151.55	266.998	144.066	117.258
R14551672|m.9440	1356	330	80.12	62.79	244	66.07	55.44	270	58.54	46.34	256	67.42	55.82	430	82	67.06	306	70.83	57.49
R14551672|m.9441	624	14	7.79	6.11	9	5.59	4.69	8	3.96	3.13	15	9.13	7.56	24	10.47	8.56	14	7.388	6.01
R14551674|m.9443	480	272	202.97	159.08	213	177.21	148.7	285	188.51	149.22	192	157.37	130.31	287.98	168.14	137.49	249.996	178.84	144.96
R14551681|m.9449	1284	1333.84	342.85	268.71	1326.99	380.42	319.2	1413.02	324.3	256.71	993.94	277.21	229.55	1055.22	213.03	174.2	1224.6	307.562	249.674
R14551691|m.9457	3732	2270	194.71	152.6	1774.11	169.73	142.42	2573	197.55	156.38	1971.69	182.72	151.3	3450	232.73	190.3	2407.76	195.488	158.6
R14551697|m.9465	816	16.8	6.99	5.47	18.7	8.67	7.27	19	7.04	5.57	19	8.6	7.12	7	2.28	1.87	16.1	6.716	5.46
R14551705|m.9469	441	105.98	87.12	68.28	96.26	88.22	74.02	174.97	127.34	100.8	153.19	138.57	114.75	179.79	115.56	94.5	142.038	111.362	90.47
R14551714|m.9483	1290	330	84.41	66.16	263.1	75.06	62.98	396	90.44	71.59	302	83.82	69.4	315	63.28	51.75	321.22	79.402	64.376
R14551720|m.9486	570	479.99	295.31	231.44	505.17	346.56	290.79	591.02	322.94	255.64	596.02	401.45	332.42	693.74	334.28	273.35	573.188	340.108	276.728
R14551722|m.9487	597	253	147.87	115.89	227	147.94	124.13	329	170.85	135.24	269	171.99	142.42	316	144.68	118.31	278.8	156.666	127.198
R14551723|m.9488	1626	1185.32	238.23	186.71	863.15	193.48	162.35	1130	202.94	160.65	867.75	188.97	156.48	1621.96	256.14	209.45	1133.64	215.952	175.128
R14551723|m.9489	564	25	15.56	12.2	16	11.11	9.32	20	11.06	8.75	18	12.27	10.16	51	24.86	20.33	26	14.972	12.152
R14551726|m.9493	1119	1646.13	488.92	383.18	1125.74	372.9	312.89	1622.07	429.91	340.31	950.7	306.69	253.96	1278.72	298.2	243.84	1324.67	379.324	306.836
R14551728|m.9495	1515	3868.67	836.76	655.8	1374.01	331.46	278.12	2696.92	521.14	412.53	1470	344.64	285.38	2373.94	403.41	329.87	2356.71	487.482	392.34
R14551731|m.9499	612	71.28	40.53	31.77	244.28	154.9	129.97	96.04	48.54	38.42	159.05	98.9	81.9	284.6	126.8	103.68	171.05	93.934	77.148
R14551739|m.9505	651	223	118.47	92.85	166	98.34	82.52	270	127.56	100.97	220	127.69	105.74	289	120.33	98.4	233.6	118.478	96.096
R14551746|m.9512	1329	640	158.68	124.37	443	122.5	102.79	786	174.03	137.76	554.92	149.26	123.59	972	189.3	154.79	679.184	158.754	128.66
R14551751|m.9520	2631	1252	153.34	120.18	951	129.92	109.01	1443.45	158.16	125.2	1116.14	147.83	122.41	1539.58	148.26	121.23	1260.43	147.502	119.606
R14551752|m.9522	1320	708	176.79	138.56	495	137.86	115.68	810.52	180.73	143.07	548	148.45	122.93	654	128.27	104.89	643.104	154.42	125.026
R14551755|m.9524	2214	1450.69	212.04	166.19	858.12	139.9	117.39	1221.7	159.7	126.42	1210.07	191.39	158.48	1722.89	197.96	161.88	1292.69	180.198	146.072
R14551769|m.9538	1107	640	192.26	150.68	549	183.93	154.34	711	190.59	150.87	494.8	161.46	133.69	791	186.57	152.56	637.16	182.962	148.428
R14551781|m.9548	1473	1	0.22	0.17	1	0.25	0.21	2	0.4	0.31	7	1.69	1.4	2	0.35	0.29	2.6	0.582	0.476
R14551782|m.9549	1998	1505.06	244.49	191.61	1085.98	196.76	165.1	1577	229.05	181.31	1261.17	221.77	183.63	1924.58	245.73	200.93	1470.76	227.56	184.516
R14551785|m.9553	1347	295.67	72.29	56.65	74.44	20.3	17.03	556.59	121.52	96.19	518	137.37	113.75	381.77	73.31	59.95	365.294	84.958	68.714
R14551792|m.9560	900	356	133.23	104.42	361	150.67	126.42	399	133.09	105.36	426	173.49	143.66	1005	295.13	241.33	509.4	177.122	144.238
R14551794|m.9564	1596	2045.09	419.04	328.42	1978	452.04	379.3	2011	368.19	291.46	1471	326.62	270.46	1160	186.76	152.71	1733.02	350.53	284.47
R14551801|m.9576	1653	107	21.14	16.57	71	15.65	13.13	80	14.13	11.18	129	27.61	22.87	209	32.45	26.53	119.2	22.196	18.056
R14551809|m.9582	942	247	88.05	69.01	177.11	70.41	59.08	287.16	91.26	72.24	209	81.04	67.1	329.47	92.17	75.37	249.948	84.586	68.56
R14551818|m.9587	1200	1106	305.2	239.19	853.34	262.62	220.36	1249	307.65	243.53	924	276.79	229.2	1239.99	268.7	219.72	1074.47	284.192	230.4
R14551824|m.9594	1608	182	37	29	86	19.5	16.36	209	37.97	30.06	132	29.08	24.08	125	19.97	16.33	146.8	28.704	23.166
R14551825|m.9595	2172	19	2.83	2.22	15	2.49	2.09	20	2.67	2.11	56.28	9.08	7.52	29	3.4	2.78	27.856	4.094	3.344
R14551827|m.9600	3015	2036.35	217.02	170.09	1346	160	134.25	2283	217.72	172.34	1482	170.73	141.37	1892	158.55	129.65	1807.87	184.804	149.54
R14551839|m.9613	1071	744.91	231.73	181.61	559	193.94	162.73	764.68	212.23	168	598	202.12	167.37	862.01	210.52	172.15	705.72	210.108	170.372
R14551842|m.9615	3081	2689.45	280.36	219.73	1586.11	184.42	154.75	2980.33	278.02	220.08	2385.98	268.85	222.63	2472.16	202.65	165.71	2422.81	242.86	196.58
R14551846|m.9618	1587	1800	370.99	290.76	1314	302.06	253.45	2093.92	385.63	305.26	1251	279.41	231.37	1294	209.55	171.36	1550.58	309.528	250.44
R14551847|m.9619	1014	414	136.46	106.95	588	216.16	181.37	768	225.79	178.73	771	276.26	228.75	1251	323.69	264.68	758.4	235.672	192.096
R14551849|m.9620	1569	101	21.06	16.51	46	10.7	8.98	112	20.87	16.52	53	11.98	9.92	17	2.79	2.28	65.8	13.48	10.842
R14551850|m.9621	2181	1308.36	194.21	152.21	1061.19	175.7	147.42	1206.34	160.14	126.76	1195.39	192.01	159	2148.49	250.7	205	1383.95	194.552	158.078
R14551853|m.9622	1752	496.63	92.39	72.41	446.22	92.59	77.69	592.79	98.57	78.02	489.01	98.53	81.59	838.18	122.54	100.2	572.566	100.924	81.982
R14551854|m.9623	1239	943.61	251.79	197.34	1140.59	339.44	284.82	1262.01	300.63	237.97	1047.93	303.48	251.3	2576.25	539.88	441.47	1394.08	347.044	282.58
R14551856|m.9625	1038	389	125.08	98.03	231	82.84	69.51	407	116.74	92.41	241	84.22	69.74	367	92.64	75.75	327	100.304	81.088
R14551857|m.9627	933	256	92.19	72.26	481	193.18	162.1	445	142.87	113.1	374	146.52	121.33	1061.99	300.14	245.43	523.598	174.98	142.844
R14551863|m.9632	2208	2664	390.48	306.03	2486.66	406.53	341.12	2695.04	353.28	279.65	1660	263.28	218.01	2216	255.33	208.79	2344.34	333.78	270.72
R14551865|m.9638	2421	537.05	71.62	56.13	380.99	56.67	47.55	509	60.72	48.06	413.99	59.72	49.45	511.39	53.62	43.84	470.484	60.47	49.006
R14551866|m.9641	2424	1090.35	145.23	113.82	755.48	112.23	94.17	1221.92	145.58	115.24	975.51	140.55	116.38	1589.5	166.44	136.1	1126.55	142.006	115.142
R14551867|m.9645	1764	1509.85	278.9	218.59	1131	233.02	195.52	1922.94	317.5	251.33	1378	275.7	228.29	1822	264.49	216.28	1552.76	273.922	222.002
R14551874|m.9652	1752	1188.93	221.18	173.35	544	112.87	94.71	825.72	137.3	108.68	543	109.41	90.6	742.06	108.48	88.71	768.742	137.848	111.21
R14551877|m.9654	372	135.01	135.28	106.03	137	153.02	128.39	116	102.63	81.24	88	97.44	80.69	182	142.4	116.44	131.602	126.154	102.558
R14551878|m.9655	2778	1359.3	157.49	123.43	1251.1	161.68	135.66	1567.12	162.45	128.59	1050	131.53	108.92	1593	145.12	118.66	1364.1	151.654	123.052
R14551879|m.9656	1893	1176	201.96	158.29	539.99	103.43	86.79	1122	172.26	136.36	569	105.8	87.61	1036	139.83	114.34	888.598	144.656	116.678
R14551880|m.9657	2559	1048	132.05	103.49	2475.99	347.98	291.99	1137.64	128.24	101.51	1365	186.01	154.03	2837.8	281.13	229.88	1772.89	215.082	176.18
R14551886|m.9662	1446	2817.13	639.61	501.29	2050.75	519.3	435.74	2942.51	596.77	472.4	1549.53	381.45	315.86	2389.29	426.16	348.48	2349.84	512.658	414.754
R14551889|m.9665	1467	617	138	108.15	607	151.42	127.05	615	122.88	97.27	515	124.88	103.4	634	111.4	91.09	597.6	129.716	105.392
R14551900|m.9672	1239	652.82	174.19	136.52	440	130.94	109.87	815.61	194.29	153.8	567.38	164.31	136.06	746.18	156.37	127.87	644.398	164.02	132.824
R14551906|m.9676	846	297	118.76	93.08	219.01	97.66	81.95	290	103.32	81.79	229	99.72	82.57	341.99	107.29	87.73	275.4	105.35	85.424
R14551908|m.9678	1530	662.86	141.91	111.22	390.56	93.26	78.25	707.84	135.39	107.17	548.18	127.2	105.33	648.07	109.01	89.14	591.502	121.354	98.222
R14551909|m.9680	1023	460	150.21	117.73	381.02	138.76	116.43	552	160.78	127.27	398	141.27	116.98	619	158.67	129.75	482.004	149.938	121.632
R14551912|m.9685	2565	1200.99	150.97	118.32	1054.37	147.83	124.04	1328.11	149.35	118.22	1083.58	147.31	121.98	1920.91	189.84	155.24	1317.59	157.06	127.56
R14551917|m.9697	459	108	84.8	66.46	107	93.67	78.6	110	76.52	60.57	140	120.86	100.08	212	130.2	106.47	135.4	101.21	82.436
R14551921|m.9702	825	346	142.14	111.4	258	118.2	99.18	416	152.25	120.52	326	145.88	120.79	430	138.58	113.32	355.2	139.41	113.042
R14551923|m.9705	1470	910	203.1	159.18	651	162.05	135.97	963	192	151.98	814.7	197.13	163.23	1016	178.14	145.67	870.94	186.484	151.206
R14551927|m.9709	2679	97	11.66	9.14	69.89	9.37	7.86	144.54	15.55	12.31	118.99	15.47	12.81	189.17	17.88	14.62	123.918	13.986	11.348
R14551934|m.9716	741	427.01	196.99	154.38	430.9	221.67	186	521	213.95	169.36	439	220.87	182.89	700.42	253.37	207.19	503.666	221.37	179.964
R14551937|m.9720	1830	507.53	90.26	70.74	322.18	63.91	53.62	648.97	103.17	81.67	399.58	76.96	63.72	885.42	123.75	101.19	552.736	91.61	74.188
R14551942|m.9723	1848	554	97.53	76.44	588	115.46	96.88	658	103.56	81.97	649	123.73	102.45	955.04	132.14	108.05	680.808	114.484	93.158
R14551943|m.9724	2568	1491	187.2	146.71	1425.75	199.66	167.53	1697	190.6	150.88	1425	193.49	160.22	2692.47	265.78	217.33	1746.24	207.346	168.534
R14551946|m.9727	1452	941	212.73	166.72	744	187.59	157.4	1037	209.41	165.77	746	182.85	151.41	982.72	174.53	142.72	890.144	193.422	156.804
R14551953|m.9731	1212	1016	277.45	217.44	670	204.06	171.22	1057.17	257.7	203.99	638.07	189.14	156.62	798	171.13	139.94	835.848	219.896	177.842
R14551955|m.9733	1854	136	23.86	18.7	89	17.42	14.62	155	24.31	19.25	150	28.5	23.6	234	32.27	26.39	152.8	25.272	20.512
R14551961|m.9740	2793	1896.95	218.57	171.3	1937	248.94	208.88	2105.22	217.03	171.8	1962.33	244.47	202.43	2926.06	265.09	216.77	2165.51	238.82	194.236
R14551966|m.9744	1368	397	95.5	74.85	380	101.95	85.55	500	107.42	85.03	369	96.28	79.72	362	68.4	55.94	401.6	93.91	76.218
R14551973|m.9750	4533	1744	122.81	96.25	1436.02	112.8	94.65	1910.05	120.42	95.33	1609	122.37	101.33	2342.92	129.77	106.12	1808.4	121.634	98.736
R14551982|m.9759	1614	19	3.85	3.02	11	2.48	2.08	47	8.51	6.73	65	14.26	11.81	58	9.23	7.55	40	7.666	6.238
R14551990|m.9766	654	16.23	8.58	6.73	12.4	7.31	6.13	19.56	9.2	7.28	7.02	4.05	3.36	17.02	7.05	5.77	14.446	7.238	5.854
R14551993|m.9771	2187	1307	193.46	151.62	1013	167.24	140.33	1436.49	190.16	150.53	1140	182.6	151.2	1930.85	224.67	183.71	1365.47	191.626	155.478
R14551996|m.9772	2019	1812	291.19	228.22	1274	228.35	191.61	1974	283.64	224.53	1374.01	239.01	197.91	1571.6	198.51	162.33	1601.12	248.14	200.92
R14552003|m.9777	885	302	115.07	90.18	375	159.35	133.71	441	149.76	118.55	465	192.84	159.68	675	201.8	165.02	451.6	163.764	133.428
R14552005|m.9779	669	247	127.36	99.82	253	145.48	122.07	313	143.55	113.64	248.16	139.74	115.71	401	162.07	132.53	292.432	143.64	116.754
R14552013|m.9787	876	384	147.92	115.93	462	198.47	166.54	417	143.16	113.32	295	123.7	102.43	528	159.59	130.5	417.2	154.568	125.744
R14552016|m.9792	819	444	183.84	144.08	384	177.31	148.78	449	165.61	131.1	326	147.04	121.76	589	191.31	156.44	438.4	173.022	140.432
R14552017|m.9794	486	215.35	158.45	124.18	195.04	160	134.25	178.98	116.75	92.42	107.92	87.19	72.2	119.39	68.73	56.21	163.336	118.224	95.852
R14552018|m.9795	864	548	214.24	167.91	666	290.37	243.65	659.08	229.61	181.76	630	268.14	222.04	999.42	306.56	250.68	700.5	261.784	213.208
R14552025|m.9804	900	588	220.05	172.46	404	168.61	141.48	661.16	220.54	174.58	475	193.45	160.19	726	213.2	174.34	570.832	203.17	164.61
R14552034|m.9814	1533	2530.02	540.54	423.64	1378	328.37	275.53	2707	516.73	409.03	1176	272.33	225.5	1813	304.33	248.86	1920.8	392.46	316.512
R14552035|m.9815	792	662	284.18	222.73	710	339.9	285.2	854.05	326.52	258.47	718	335.88	278.13	1105	372.06	304.24	809.81	331.708	269.754
R14552048|m.9828	1074	280	86.85	68.06	238	82.33	69.08	328	90.76	71.85	270	90.99	75.34	419	102.03	83.43	307	90.592	73.552
R14552059|m.9838	1563	220	46.07	36.1	62	14.48	12.15	538	100.66	79.68	749.85	170.16	140.91	256	42.12	34.44	365.17	74.698	60.656
R14552062|m.9839	3168	1751.25	177.45	139.08	1278	144.44	121.2	1828.13	165.78	131.23	1618.96	177.31	146.82	2085	166.14	135.85	1712.27	166.224	134.836
R14552065|m.9841	756	67	30.24	23.7	47	23.66	19.85	81	32.55	25.77	77	37.9	31.38	74	26.2	21.42	69.2	30.11	24.424
R14552068|m.9842	1065	442	138.32	108.4	367	128.08	107.47	419.91	117.23	92.8	353.03	120.04	99.4	556	136.59	111.7	427.588	128.052	103.954
R14552070|m.9845	537	117	76.93	60.3	30	22	18.46	128	74.7	59.14	104	74.95	62.06	99	50.97	41.68	95.6	59.91	48.328
R14552073|m.9848	3240	1227	121.52	95.24	1232.45	136.14	114.24	1707.87	151.37	119.82	1375	147.17	121.87	1707.05	132.94	108.71	1449.87	137.828	111.976
R14552076|m.9855	3333	1279.96	123.16	96.53	1241	133.19	111.76	1510.01	130.04	102.94	1410.2	146.65	121.43	1916.62	145.03	118.59	1471.56	135.614	110.25
R14552078|m.9859	1614	753.97	152.7	119.68	638.4	144.21	121	1180.19	213.59	169.07	1029.99	226.04	187.17	2142.76	340.99	278.84	1149.06	215.506	175.152
R14552079|m.9860	1050	642	203.94	159.84	445	157.65	132.29	675	191.28	151.42	457	157.76	130.63	442	110.23	90.13	532.2	164.172	132.862
R14552102|m.9875	1617	774	156.46	122.62	586	132.12	110.86	875	158.05	125.11	605	132.51	109.73	968	153.75	125.72	761.6	146.578	118.808
R14552110|m.9886	918	722	264.55	207.34	769	314.24	263.67	892	291.35	230.63	790	314.94	260.79	1263.03	363.16	296.97	887.206	309.648	251.88
R14552118|m.9889	1293	349.12	89.09	69.82	425.42	121.07	101.59	476	108.45	85.85	392.8	108.75	90.05	914.59	183.3	149.89	511.586	122.132	99.44
R14552122|m.9896	1608	2208.98	449.12	351.99	1587	359.87	301.96	2468	448.38	354.93	1324	291.69	241.54	1472.88	235.3	192.4	1812.17	356.872	288.564
R14552125|m.9898	525	161	108.58	85.1	77	57.9	48.59	175	104.73	82.9	106	78.38	64.9	158	83.42	68.21	135.4	86.602	69.94
R14552141|m.9913	1446	1954.48	443.75	347.79	928.01	235	197.18	1572	318.82	252.37	2216	545.51	451.71	3060	545.79	446.3	1946.1	417.774	339.07
R14552145|m.9915	435	63.91	53.37	41.83	56.37	52.48	44.04	42.73	31.58	25	29.38	27.01	22.36	82.99	54.19	44.31	55.076	43.726	35.508
R14552148|m.9916	909	479	177.37	139.01	397.15	164	137.61	506	167.01	132.2	410	165.2	136.79	632	183.64	150.16	484.83	171.444	139.154
R14552151|m.9919	813	246.98	103.07	80.78	195	90.76	76.15	307	114.13	90.34	280	127.3	105.41	397	129.97	106.28	285.196	113.046	91.792
R14552160|m.9930	1581	681.24	140.96	110.48	486	112.16	94.11	723.98	133.86	105.96	579	129.83	107.51	939	152.66	124.83	681.844	133.894	108.578
R14552163|m.9935	1161	539	153.99	120.69	389	123.95	104	576	146.87	116.26	436.02	135.26	112.01	605	135.73	110.99	509.004	139.16	112.79
R14552165|m.9937	1269	890.31	231.68	181.58	556.29	161.45	135.47	984.74	228.79	181.11	659.53	186.24	154.22	890.57	182.01	148.84	796.288	198.034	160.244
R14552168|m.9939	825	457	187.74	147.14	350	160.35	134.55	466	170.55	135	345.27	154.5	127.93	466	150.18	122.8	416.854	164.664	133.484
R14552171|m.9943	5649	5208.68	293.58	230.09	4264.64	268.11	224.97	5621.29	283.72	224.59	3662.14	222.85	184.53	8221.2	364.51	298.06	5395.59	286.554	232.448
R14552172|m.9946	1893	1123.11	192.88	151.17	907.07	173.75	145.79	1318.61	202.45	160.26	939.04	174.61	144.59	1282.03	173.04	141.5	1113.97	183.346	148.662
R14552174|m.9950	1560	622.99	130.71	102.44	470.02	109.99	92.29	785	147.16	116.49	662	150.53	124.65	818	134.85	110.27	671.602	134.648	109.228
R14552187|m.9971	1542	715	151.83	119	661	156.56	131.36	812	154.06	121.95	677	155.82	129.03	1024	170.85	139.71	777.8	157.824	128.21
R14552192|m.9980	717	499	238.58	186.98	392	209	175.37	548	233.17	184.58	384	200.31	165.87	520	194.93	159.4	468.6	215.198	174.44
R14552194|m.9981	1599	690	141.11	110.59	937	213.72	179.33	804	146.92	116.3	555	122.99	101.84	898	144.29	117.99	776.8	153.806	125.21
R14552196|m.9983	846	193	77.18	60.49	324	144.49	121.24	207	73.75	58.38	210	91.44	75.72	363	113.88	93.12	259.4	100.148	81.79
R14552197|m.9984	1866	1385	241.41	189.2	1296	251.95	211.41	1616.69	251.91	199.41	1230	232.15	192.23	2394.49	328.01	268.22	1584.44	261.086	212.094
R14552198|m.9985	765	967	430.96	337.76	396	196.81	165.14	1088	431.73	341.76	507	246.33	203.97	581	203.07	166.05	707.8	301.78	242.936
R14552200|m.9986	3498	2254.32	206.51	161.85	2526.92	258.2	216.65	2741.46	224.78	177.93	2375.16	235.12	194.69	3996.98	287.95	235.46	2778.97	242.512	197.316
R14552202|m.9988	2331	13	1.8	1.41	14	2.16	1.82	15	1.86	1.47	6	0.9	0.75	10	1.09	0.89	11.6	1.562	1.268
R14552204|m.9990	1110	709.05	212.4	166.46	594	198.44	166.51	904	241.63	191.27	721	234.59	194.26	945.96	222.48	181.93	774.802	221.908	180.086
R14552205|m.9991	2661	3122	377.97	296.23	1953.46	263.79	221.34	3013	326.34	258.33	2542.07	332.8	275.58	2949.69	280.77	229.59	2716.04	316.334	256.214
R14552209|m.9996	840	317	127.73	100.11	194	87.18	73.15	336	120.62	95.49	255	111.9	92.66	336	106.21	86.85	287.6	110.728	89.652
R14552216|m.10001	1761	1549.01	286.64	224.65	1031.97	212.99	178.72	2094.75	346.47	274.26	1589	318.48	263.72	2070.14	301.04	246.17	1666.97	293.124	237.504
R14552217|m.10002	1398	1164	273.74	214.54	635	166.56	139.76	1071	224.96	178.08	680	173.43	143.61	897.2	165.75	135.54	889.44	200.888	162.306
R14552220|m.10007	918	1094.97	401.21	314.44	994	406.18	340.82	1198.98	391.62	310	702.02	279.87	231.74	995.91	286.36	234.16	997.176	353.048	286.232
R14552223|m.10010	918	340	124.58	97.64	228	93.17	78.18	375	122.49	96.96	272	108.44	89.79	354	101.79	83.23	313.8	110.094	89.16
R14552226|m.10013	942	435	155.06	121.53	364	144.71	121.42	472	150.01	118.74	389	150.83	124.9	466.03	130.37	106.61	425.206	146.196	118.64
R14552229|m.10016	1218	23	6.25	4.9	47	14.24	11.95	26	6.31	4.99	31	9.14	7.57	23	4.91	4.01	30	8.17	6.684
R14552230|m.10018	1629	7	1.4	1.1	0	0	0	4	0.72	0.57	4	0.87	0.72	3	0.47	0.39	3.6	0.692	0.556
R14552241|m.10026	705	244	118.82	93.12	574	311.7	261.55	364	157.73	124.86	607	322.58	267.11	717.15	273.79	223.89	501.23	236.924	194.106
R14552245|m.10027	978	453	155.16	121.61	404	154.33	129.49	460	140.5	111.22	368	137.06	113.49	564	151.62	123.99	449.8	147.734	119.96
R14552246|m.10028	543	195	126.64	99.25	177	128.17	107.55	202	116.45	92.18	197	140.19	116.08	289	146.96	120.17	212	131.682	107.046
R14552247|m.10029	675	479	244.59	191.69	409	232.89	195.42	515	233.92	185.17	315.01	175.64	145.44	548.96	219.73	179.67	453.394	221.354	179.478
R14552253|m.10033	2073	1936.02	302.79	237.3	1481	258.34	216.77	1636.62	228.88	181.18	1695	286.92	237.58	2357.01	289.75	236.93	1821.13	273.336	221.952
R14552255|m.10035	1134	645	188.9	148.05	987	322.38	270.51	925.44	241.87	191.46	1440.79	458.26	379.47	2558	588.23	481.01	1311.25	359.928	294.1
R14552268|m.10047	738	320	148.27	116.21	351	181.37	152.18	376	155.08	122.76	362	182.94	151.48	694.11	252.19	206.22	420.622	183.97	149.77
R14552274|m.10055	5652	2773.57	156.24	122.45	1700.07	106.82	89.63	3007.41	151.71	120.09	1994.02	121.27	100.42	2821.52	125.03	102.24	2459.32	132.214	106.966
R14552275|m.10056	1671	751.76	146.87	115.11	742.87	161.88	135.83	839	146.49	115.96	771	163.19	135.13	1207.99	185.45	151.65	862.524	160.776	130.736
R14552278|m.10062	600	124	72.07	56.48	122	79.07	66.35	172	88.83	70.32	183	116.35	96.34	204	92.89	75.96	161	89.842	73.09
R14552280|m.10063	1422	723	167.04	130.92	383.98	98.94	83.02	826.98	170.66	135.09	584	146.31	121.15	735.57	133.5	109.17	650.706	143.29	115.87
R14552285|m.10066	2160	1205.02	180.66	141.59	1295.94	216.7	181.83	1605.22	215.22	170.36	1647.77	267.33	221.37	3128.63	368.71	301.5	1776.52	249.724	203.33
R14552287|m.10070	711	544.61	262.77	205.94	241.59	129.99	109.07	450.15	193.28	153	386.67	203.58	168.57	446.36	168.85	138.07	413.876	191.694	154.93
R14552293|m.10079	1338	472.99	116.45	91.27	595	163.38	137.09	804	176.77	139.93	754	201.37	166.74	1302.25	251.83	205.93	785.648	181.96	148.192
R14552295|m.10080	2070	2397.7	375.55	294.33	955.01	166.84	139.99	2449.66	343.09	271.58	1741.79	295.28	244.51	1452.71	178.85	146.25	1799.37	271.922	219.332
R14552302|m.10087	918	390.95	143.25	112.27	299	122.18	102.52	403	131.63	104.2	298	118.8	98.37	347	99.77	81.59	347.59	123.126	99.79
R14552304|m.10089	1428	435	100.06	78.42	279	71.58	60.06	320	65.75	52.05	343.03	85.56	70.85	731.85	132.25	108.14	421.776	91.04	73.904
R14552306|m.10091	1590	1024.99	210.84	165.25	404	92.69	77.77	1260	231.59	183.33	848	189.03	156.53	770	124.45	101.77	861.398	169.72	136.93
R14552312|m.10095	1494	2145	470.73	368.93	1584	387.7	325.32	2116	414.85	328.39	1087.1	258.62	214.15	1063.09	183.29	149.88	1599.04	343.038	277.334
R14552316|m.10096	744	150	68.9	54	146	74.78	62.75	191	78.09	61.82	183	91.66	75.9	222	79.96	65.38	178.4	78.678	63.97
R14552318|m.10099	894	468	176.4	138.25	380	159.73	134.03	532	178.73	141.48	459	188.29	155.91	592.8	175.33	143.37	486.36	175.696	142.608
R14552319|m.10100	1638	626	124.86	97.86	555	123.46	103.6	723	128.87	102.01	566	122.32	101.28	775	121.46	99.32	649	124.194	100.814
R14552320|m.10101	1776	871	159.77	125.22	598.26	122.4	102.7	942	154.45	122.26	591.65	117.54	97.33	800.69	115.42	94.38	760.72	133.916	108.378
R14552321|m.10104	2832	1148	130.42	102.21	903	114.42	96.01	1435.98	145.96	115.54	1082	132.9	110.04	1635.01	146.05	119.43	1240.8	133.95	108.646
R14552323|m.10109	957	216	75.71	59.34	123	48.08	40.35	203	63.45	50.22	126	48.03	39.77	70	19.26	15.75	147.6	50.906	41.086
R14552324|m.10110	1683	1176	228.06	178.74	933.92	202.01	169.5	1531.92	265.51	210.17	1135.1	238.48	197.47	2087.7	318.14	260.15	1372.93	250.44	203.206
R14552328|m.10113	930	1176	424.97	333.06	428.92	172.86	145.04	1122.7	361.69	286.31	746.26	293.37	242.93	506.08	143.52	117.36	795.992	279.282	224.94
R14552330|m.10116	1041	454.07	145.56	114.08	507	181.26	152.1	695	198.74	157.32	609	212.17	175.69	767	193.02	157.84	606.414	186.15	151.406
R14552331|m.10117	309	88	110.18	86.35	99	138.11	115.88	112	123.32	97.62	77	107.1	88.69	162	158.04	129.23	107.6	127.35	103.554
R14552334|m.10118	3165	2054.01	208.33	163.28	2188.11	247.54	207.71	2395	217.39	172.08	2268.74	248.71	205.95	3590.88	286.4	234.2	2499.35	241.674	196.644
R14552336|m.10126	1899	895	153.2	120.07	698	133.26	111.82	1100	168.34	133.25	860	159.39	131.98	1118.38	150.46	123.03	934.276	152.93	124.03
R14552340|m.10128	1200	181	49.95	39.14	475	146.19	122.66	297	73.16	57.91	83	24.86	20.59	750.04	162.53	132.91	357.208	91.338	74.642
R14552341|m.10131	1560	652	136.8	107.21	555	129.87	108.98	843	158.03	125.1	659.99	150.07	124.27	919	151.5	123.88	725.798	145.254	117.888
R14552345|m.10134	684	883.9	444.86	348.65	883	495.57	415.83	704	315.21	249.52	376	206.6	171.08	892	351.92	287.77	747.78	362.832	294.57
R14552349|m.10138	1011	344	113.75	89.15	415	153.04	128.41	431.99	127.4	100.85	363	130.48	108.04	678.91	176.21	144.09	446.58	140.176	114.108
R14552361|m.10149	933	139	50.06	39.23	106	42.57	35.72	154	49.44	39.14	134	52.5	43.47	204	57.65	47.15	147.4	50.444	40.942
R14552363|m.10152	1497	695.01	152.21	119.29	554	135.32	113.54	851	166.49	131.79	543.99	129.14	106.94	768	132.14	108.05	682.4	143.06	115.922
R14552369|m.10157	1617	636.55	128.67	100.85	379.03	85.45	71.7	737	133.13	105.38	524.78	114.94	95.18	714	113.41	92.73	598.272	115.12	93.168
R14552372|m.10159	312	420	519.67	407.29	330	454.97	381.76	307	334.15	264.51	210	288.58	238.96	60	57.86	47.31	265.4	331.046	267.966
R14552373|m.10160	987	740	251.01	196.73	899	340.09	285.36	831	251.38	198.99	792	292.1	241.87	1212	322.68	263.86	894.8	291.452	237.362
R14552375|m.10162	1077	403.03	124.64	97.68	821	283.16	237.6	477	131.61	104.18	510	171.35	141.89	1279	310.53	253.92	698.006	204.258	167.054
R14552381|m.10171	2313	2140.1	299.08	234.4	1361.05	212.15	178.01	2597	324.61	256.96	1431.83	216.48	179.26	2127.96	233.78	191.17	1931.59	257.22	207.96
R14552387|m.10176	1320	888	221.74	173.79	432	120.31	100.95	504	112.38	88.96	213	57.7	47.78	455	89.24	72.97	498.4	120.274	96.89
R14552388|m.10181	888	594	225.51	176.74	509	215.51	180.83	644	217.91	172.49	431	178.09	147.47	658	196.01	160.28	567.2	206.606	167.562
R14552389|m.10182	1242	243	64.68	50.69	145	43.04	36.12	220	52.28	41.38	193	55.75	46.16	320	66.89	54.7	224.2	56.528	45.81
R14552394|m.10188	915	515	189.36	148.41	437	179.2	150.36	533	174.7	138.29	430	172.03	142.45	639	184.38	150.77	510.8	179.934	146.056
R14552395|m.10190	2430	537.1	71.36	55.93	689.89	102.23	85.78	795	94.48	74.79	598.13	85.96	71.18	413	43.14	35.27	606.624	79.434	64.59
R14552397|m.10194	864	290	113.38	88.86	162.98	71.06	59.62	276	96.15	76.11	208	88.53	73.31	276	84.66	69.23	242.596	90.756	73.426
R14552398|m.10195	2199	831	122.32	95.86	602	98.83	82.93	1005	132.29	104.72	700	111.49	92.32	953	110.27	90.17	818.2	115.04	93.2
R14552405|m.10200	1419	378	87.52	68.6	296	76.44	64.14	412	85.21	67.45	358	89.89	74.43	466	84.76	69.31	382	84.764	68.786
R14552407|m.10203	1026	399.77	130.14	102	391	141.96	119.11	442.98	128.63	101.82	405	143.3	118.66	599	153.07	125.17	447.55	139.42	113.352
R14552408|m.10204	1698	801	153.92	120.63	733	157.1	131.82	934.92	160.56	127.1	670	139.47	115.49	851.13	128.52	105.09	798.01	147.914	120.026
R14552415|m.10211	1461	667.16	149.86	117.45	553.41	138.64	116.33	775	155.5	123.09	623.8	151.91	125.79	978.77	172.71	141.23	719.628	153.724	124.778
R14552421|m.10217	999	495	165.76	129.92	427	159.47	133.81	517	154.41	122.23	444	161.65	133.85	749	196.88	160.99	526.4	167.634	136.16
R14552433|m.10227	771	286	126.39	99.06	267.98	132.06	110.81	316	124.35	98.43	339	163.3	135.22	591	204.83	167.49	359.996	150.186	122.202
R14552436|m.10229	2127	893	136.02	106.6	1426.92	242.41	203.41	1339	182.38	144.37	1134	186.92	154.78	2613.84	312.95	255.9	1481.35	212.136	173.012
R14552437|m.10231	1122	944.98	279.88	219.35	710	234.52	196.78	1047.99	276.97	219.25	849	273.1	226.14	796	185.11	151.36	869.594	249.916	202.576
R14552438|m.10233	1302	1.82	0.46	0.36	0	0	0	1	0.23	0.18	1	0.27	0.23	2	0.4	0.33	1.164	0.272	0.22
R14552442|m.10237	1401	559.05	131.18	102.81	532.53	139.37	116.94	661	138.53	109.66	510	129.78	107.46	852	157.05	128.42	622.916	139.182	113.058
R14552446|m.10240	777	317	138.92	108.88	238	116.31	97.6	328.8	128.31	101.57	314	149.99	124.2	559	192.13	157.11	351.36	145.132	117.872
R14552448|m.10243	960	242	84.54	66.26	194	75.58	63.42	252	78.5	62.14	214.02	81.31	67.33	347	95.14	77.8	249.804	83.014	67.39
R14552450|m.10245	2859	3625.17	407.86	319.66	2663.01	334.18	280.41	3592	361.6	286.24	1882	228.92	189.56	2994	264.86	216.58	2951.24	319.484	258.49
R14552459|m.10259	1716	3	0.57	0.45	2	0.42	0.36	7	1.19	0.94	6	1.24	1.02	3	0.45	0.37	4.2	0.774	0.628
R14552459|m.10261	912	471.86	174.11	136.45	380	156.37	131.21	525	172.68	136.69	451	181.07	149.94	656	189.94	155.32	496.772	174.834	141.922
R14552460|m.10264	873	559	216.13	169.39	364	156.95	131.69	622	214.31	169.65	370	155.72	128.95	424	128.62	105.18	467.8	174.346	140.972
R14552466|m.10265	714	319	153.21	120.08	363.03	194.44	163.15	373.8	159.77	126.47	336	176.08	145.81	594.46	223.85	183.05	397.258	181.47	147.712
R14552473|m.10274	1539	2585.06	550.07	431.11	2043.01	484.86	406.84	2641	502.09	397.45	931	214.72	177.8	1239	207.14	169.38	1887.81	391.776	316.516
R14552475|m.10278	1584	219.27	45.28	35.49	170	39.16	32.86	292	53.88	42.65	190	42.52	35.21	283.96	46.08	37.68	231.046	45.384	36.778
R14552476|m.10279	2937	1408.01	154.12	120.79	950.41	116.04	97.36	1625	159.16	125.99	1151	136.2	112.78	1612	138.74	113.45	1349.28	140.852	114.074
R14552479|m.10282	1626	753	151.34	118.61	622	139.43	116.99	909	163.25	129.23	705.97	153.74	127.3	1124	177.5	145.15	822.794	157.052	127.456
R14552480|m.10283	1146	544.01	157.57	123.49	327	105.63	88.63	678.62	175.41	138.86	697	219.23	181.53	634	144.19	117.91	576.126	160.406	130.084
R14552485|m.10290	1752	1346.58	250.51	196.33	1452	301.27	252.8	1366.96	227.29	179.92	1177	237.16	196.38	1731.02	253.06	206.93	1414.71	253.858	206.472
R14552487|m.10298	10791	4657.31	136.74	107.17	3264.14	106.9	89.7	4876.23	128.25	101.52	4090.16	129.56	107.28	4939.08	114.1	93.3	4365.38	123.11	99.794
R14552489|m.10303	2184	1020	151.19	118.5	799.94	132.25	110.97	1069.41	141.76	112.22	877.77	140.79	116.59	1394.75	162.52	132.89	1032.37	145.702	118.234
R14552490|m.10306	1323	786.88	196.03	153.63	678	188.38	158.06	815	181.3	143.52	698.95	188.89	156.41	1060.86	207.58	169.74	807.938	192.436	156.272
R14552497|m.10313	3132	795	81.5	63.87	691	79.01	66.3	930	85.32	67.54	815	90.31	74.78	1107	89.24	72.97	867.6	85.076	69.092
R14552498|m.10314	1452	3	0.68	0.53	2	0.5	0.42	8	1.62	1.28	21	5.15	4.26	5	0.89	0.73	7.8	1.768	1.444
R14552500|m.10322	606	320	183.96	144.17	244	156.41	131.24	344	175.74	139.11	234	147.12	121.82	284	127.91	104.59	285.2	158.228	128.186
R14552501|m.10325	513	299	206.97	162.21	258	199.12	167.08	478	293.52	232.34	308.99	234.6	194.26	501	271.44	221.96	368.998	241.13	195.57
R14552503|m.10327	1998	1610.04	261.54	204.98	1176.92	213.24	178.92	1534.95	222.94	176.48	1015.73	178.61	147.9	1367.01	174.54	142.72	1340.93	210.174	170.2
R14552507|m.10329	381	110	107.17	83.99	131.01	142.27	119.38	138	118.75	94	106.01	114.06	94.44	168.04	127.86	104.55	130.612	122.022	99.272
R14552511|m.10333	1644	628.01	124.79	97.8	488	108.15	90.75	733	130.16	103.03	604	130.03	107.67	928	144.89	118.48	676.202	127.604	103.546
R14552513|m.10336	1626	2226.12	447.41	350.65	1871.53	419.52	352.02	1918.77	344.61	272.79	1185.96	258.27	213.86	1343.02	212.09	173.43	1709.08	336.38	272.55
R14552518|m.10342	603	178	102.89	80.64	181.96	117.28	98.41	198	101.7	80.51	164	103.69	85.86	245	110.95	90.72	193.392	107.302	87.228
R14552522|m.10345	792	421	180.73	141.64	387	185.27	155.46	541	206.83	163.73	424	198.35	164.24	593	199.67	163.27	473.2	194.17	157.668
R14552531|m.10352	513	86	59.53	46.65	65	50.17	42.09	106.2	65.21	51.62	70	53.15	44.01	110.47	59.85	48.94	87.534	57.582	46.662
R14552542|m.10357	2853	6158.9	694.41	544.24	3971.51	499.45	419.09	4798.09	484.05	383.17	2039.69	248.64	205.88	1446.98	128.28	104.9	3683.03	410.966	331.456
R14552543|m.10359	1686	759.28	146.98	115.19	677.14	146.19	122.67	923.97	159.84	126.53	600.08	125.84	104.2	852	129.6	105.97	762.494	141.69	114.912
R14552548|m.10363	1095	500	151.94	119.08	431	146.07	122.57	606	164.31	130.07	508	167.7	138.86	755	180.13	147.3	560	162.03	131.576
R14552550|m.10366	1305	1277.01	322.72	252.93	1421.83	400.74	336.26	1950.25	440.08	348.37	2277.04	624.31	516.96	1507.18	299.16	244.63	1686.66	417.402	339.83
R14552554|m.10367	1224	794.01	214.6	168.19	686	206.78	173.51	793	191.32	151.45	641	188.04	155.71	1138	241.54	197.51	810.402	208.456	169.274
R14552555|m.10368	1656	442	87.17	68.31	401	88.2	74.01	460	81.07	64.17	471	100.63	83.33	687	106.46	87.05	492.2	92.706	75.374
R14552562|m.10373	1137	315	92	72.1	268	87.29	73.25	393	102.43	81.08	279	88.49	73.28	497	113.97	93.2	350.4	96.836	78.582
R14552566|m.10378	615	386	218.31	171.1	334	210.64	176.75	541	271.95	215.27	389	240.57	199.2	560	248.16	202.92	442	237.926	193.048
R14552577|m.10390	3048	800.93	84.41	66.16	593.47	69.77	58.54	909.09	85.74	67.87	754	85.9	71.13	1159	96.05	78.55	843.298	84.374	68.45
R14552581|m.10398	408	118	106.12	83.17	96	96.24	80.76	159	126.45	100.1	111	110.05	91.13	149	104.71	85.63	126.6	108.714	88.158
R14552584|m.10399	1194	274	76.01	59.57	1749.35	541.22	454.13	606	150.05	118.78	1057	318.32	263.58	886	193.01	157.82	914.47	255.722	210.776
R14552594|m.10407	1344	366.71	89.86	70.43	266.83	72.93	61.19	515.56	112.82	89.31	452.66	120.32	99.63	771.75	148.55	121.47	474.702	108.896	88.406
R14552594|m.10409	393	140.03	131.55	103.1	105.17	110.13	92.41	162.31	134.76	106.68	119.99	124.39	103	264.25	193.94	158.58	158.35	138.954	112.754
R14552607|m.10421	1608	2534	515.2	403.78	2366	536.52	450.19	2415.95	438.92	347.45	1292	284.64	235.7	952	152.08	124.36	1911.99	385.472	312.296
R14552612|m.10426	1443	1154	262.58	205.79	1088	276.11	231.68	1318.01	267.88	212.05	829	204.52	169.35	795	142.11	116.2	1036.8	230.64	187.014
R14552613|m.10428	738	246.64	114.28	89.57	235	121.43	101.89	304	125.39	99.25	246	124.32	102.94	311	113	92.4	268.528	119.684	97.21
R14552624|m.10436	2094	1782	275.82	216.17	1156.98	199.74	167.6	2069.78	286.48	226.77	1201	201.19	166.6	1425.03	173.38	141.77	1526.96	227.322	183.782
R14552632|m.10444	804	475	200.63	157.24	589.52	277.68	233	722.97	271.99	215.3	462	212.61	176.05	794.03	263.07	215.12	608.704	245.196	199.342
R14552642|m.10459	1680	673	130.76	102.48	562	121.78	102.19	701	121.72	96.35	660	138.92	115.03	953	145.5	118.97	709.8	131.736	107.004
R14552644|m.10460	1938	394.36	66.11	51.81	187.97	35.14	29.49	208	31.17	24.68	205	37.2	30.81	69	9.09	7.43	212.866	35.742	28.844
R14552648|m.10465	1617	513	103.7	81.27	337.97	76.2	63.94	585	105.67	83.65	411.67	90.17	74.66	389	61.79	50.52	447.328	87.506	70.808
R14552649|m.10466	1392	1297.68	306.55	240.26	870.04	229.23	192.35	1231.33	259.8	205.65	1081.23	277	229.37	1748.54	324.48	265.33	1245.76	279.412	226.592
R14552650|m.10467	4581	1793.36	124.95	97.93	1218	94.65	79.42	1931.17	120.46	95.36	1484.28	111.69	92.48	2170.97	118.97	97.29	1719.56	114.144	92.496
R14552664|m.10478	948	607.03	214.93	168.45	598.93	236.5	198.44	683.69	215.83	170.85	569.08	219.16	181.47	1117.3	310.47	253.87	715.206	239.378	194.616
R14552672|m.10483	2382	444.73	60.31	47.26	539.17	81.55	68.43	603	73.14	57.89	603.99	88.6	73.36	1115.88	118.96	97.27	661.354	84.512	68.842
R14552674|m.10486	1179	511.62	143.82	112.72	485.36	152.17	127.69	561	140.76	111.42	451.97	137.95	114.23	746.06	164.69	134.67	551.202	147.878	120.146
R14552678|m.10488	1353	57	13.87	10.87	49.59	13.46	11.29	86	18.69	14.79	105	27.72	22.95	94	17.97	14.69	78.318	18.342	14.918
R14552680|m.10492	570	34.13	21	16.46	41.35	28.36	23.8	45.12	24.66	19.52	28	18.86	15.62	27.18	13.1	10.71	35.156	21.196	17.222
R14552683|m.10495	1698	433	83.2	65.21	314	67.3	56.47	503	86.38	68.38	373	77.64	64.29	581	87.73	71.74	440.8	80.45	65.218
R14552687|m.10499	1056	93	29.37	23.01	77	27.12	22.75	145.1	40.87	32.35	132	45.29	37.5	162	40.16	32.84	121.82	36.562	29.69
R14552694|m.10502	1338	597.82	147.18	115.35	392.17	107.68	90.36	589.39	129.58	102.58	488.36	130.43	108	542.24	104.86	85.75	521.996	123.946	100.408
R14552694|m.10503	312	28.18	34.87	27.33	14.83	20.45	17.16	33.61	36.59	28.96	21.64	29.73	24.62	41.76	40.27	32.93	28.004	32.382	26.2
R14552700|m.10509	1200	121.05	33.4	26.18	1148.35	353.41	296.55	182.29	44.9	35.54	957.08	286.7	237.4	545.39	118.19	96.64	590.832	167.32	138.462
R14552700|m.10510	513	15.94	11.04	8.65	216.65	167.21	140.3	30.71	18.86	14.93	203.92	154.83	128.21	112.53	60.97	49.85	115.95	82.582	68.388
R14552702|m.10511	1395	194	45.73	35.84	117	30.76	25.81	303	63.79	50.49	227	58.02	48.05	397	73.51	60.11	247.6	54.362	44.06
R14552709|m.10516	2034	1128.04	179.9	141	958	170.41	142.99	1438	205.06	162.32	1100	189.89	157.24	1926.89	241.54	197.51	1310.19	197.36	160.212
R14552716|m.10522	1185	161	45.02	35.28	165	51.46	43.18	69	17.22	13.63	38	11.54	9.55	27	5.93	4.85	92	26.234	21.298
R14552721|m.10526	768	104	46.15	36.17	445.97	220.71	185.19	167	65.99	52.24	279	134.97	111.77	624	217.18	177.59	323.994	137	112.592
R14552726|m.10531	2310	1540.17	215.53	168.92	1198.49	187.06	156.96	1750.99	219.15	173.48	1616.03	244.66	202.59	2456.47	270.23	220.97	1712.43	227.326	184.584
R14552728|m.10535	3441	1813.42	168.92	132.39	1405.24	146.01	122.51	2040.3	170.1	134.65	1508.17	151.81	125.71	2057.21	150.7	123.23	1764.87	157.508	127.698
R14552729|m.10537	1452	564	127.5	99.93	721	181.79	152.54	682.04	137.73	109.03	585.02	143.39	118.73	1124.44	199.7	163.3	735.3	158.022	128.706
R14552730|m.10538	381	118	114.96	90.1	105	114.02	95.68	131	112.73	89.24	86	92.53	76.62	182	138.48	113.23	124.4	114.544	92.974
R14552732|m.10542	804	324.25	136.96	107.34	232.99	109.75	92.09	388	145.97	115.55	428	196.97	163.1	587.13	194.52	159.06	392.074	156.834	127.428
R14552733|m.10543	1326	760	188.88	148.03	780	216.2	181.41	749	166.23	131.58	647.98	174.7	144.66	1052	205.36	167.93	797.796	190.274	154.722
R14552734|m.10545	759	456.98	205.4	160.98	448	224.56	188.42	583	233.31	184.68	435	213.18	176.52	568	200.22	163.72	498.196	215.334	174.864
R14552735|m.10547	582	160	96.19	75.38	172	115.3	96.74	188	100.4	79.47	155	101.98	84.44	240	113.01	92.41	183	105.376	85.688
R14552736|m.10548	1770	21	3.87	3.03	16	3.28	2.76	12	1.97	1.56	2	0.4	0.33	8	1.16	0.95	11.8	2.136	1.726
R14552743|m.10556	657	165.89	87.25	68.38	108.81	63.82	53.55	149.94	70.13	55.52	119.34	68.56	56.77	218.64	90.13	73.7	152.524	75.978	61.584
R14552750|m.10559	576	1	0.61	0.48	2	1.36	1.14	4	2.16	1.71	1	0.67	0.55	4	1.91	1.56	2.4	1.342	1.088
R14552752|m.10560	864	371	145.04	113.67	345	150.42	126.21	457	159.21	126.03	368	156.63	129.7	564	173	141.46	421	156.86	127.414
R14552759|m.10566	354	133	141.34	110.77	142	168.19	141.13	134	125.61	99.43	128	150.52	124.64	249	206.51	168.87	157.2	158.434	128.968
R14552769|m.10574	1908	377.99	64.39	50.46	190	36.1	30.29	420.1	63.98	50.64	378.08	69.73	57.74	454.61	60.86	49.77	364.156	59.012	47.78
R14552770|m.10578	612	120	68.24	53.48	105.99	67.21	56.39	120	60.65	48.01	149.06	92.69	76.75	243.91	108.67	88.86	147.792	79.492	64.698
R14552776|m.10584	1065	0	0	0	2	0.7	0.59	2	0.56	0.44	2	0.68	0.56	2	0.49	0.4	1.6	0.486	0.398
R14552779|m.10586	7431	2236	95.57	74.9	2026.08	96.59	81.05	2385.99	91.34	72.3	2129.99	98.25	81.36	3443.03	115.77	94.67	2444.22	99.504	80.856
R14552789|m.10599	360	89	92.71	72.66	63	73.15	61.38	103	94.67	74.94	71	81.8	67.74	150	121.96	99.73	95.2	92.858	75.29
R14552791|m.10601	3378	2063.24	195.84	153.49	1643.87	174.04	146.04	2113.05	179.51	142.1	1516	155.51	128.77	2428.88	181.3	148.25	1953.01	177.24	143.73
R14552794|m.10603	2337	1356	187.51	146.96	1152	177.68	149.08	1237.01	152.99	121.11	872.21	130.48	108.04	1302.92	141.64	115.82	1184.03	158.06	128.202
R14552798|m.10609	2979	972	104.87	82.19	763	91.82	77.04	1125	108.61	85.97	946.99	110.44	91.45	1367.95	116.05	94.89	1034.99	106.358	86.308
R14552800|m.10612	1080	433	133.51	104.64	615	211.49	177.46	538.99	148.28	117.38	756.12	253.3	209.74	1261.84	305.46	249.78	720.99	210.408	171.8
R14552803|m.10613	1815	1195.36	214.4	168.03	838	167.64	140.67	1736	278.33	220.32	1516	294.47	243.83	2513.9	354.35	289.76	1559.85	261.838	212.522
R14552812|m.10622	3804	2183.91	183.72	143.99	1326.2	124.44	104.42	2415.86	181.92	144.01	1658.75	150.76	124.83	1998.22	132.21	108.11	1916.59	154.61	125.072
R14552815|m.10624	360	62	64.58	50.62	84	97.53	81.83	101	92.84	73.49	69	79.5	65.83	101	82.12	67.15	83.4	83.314	67.784
R14552831|m.10630	3393	1699	160.54	125.82	1415.2	149.16	125.16	1916.71	162.1	128.31	1391.95	142.14	117.7	2369.75	176.09	144	1758.52	158.006	128.198
R14552833|m.10631	2658	1570.64	190.37	149.2	1167.2	157.8	132.4	1663.95	180.43	142.83	1162.01	152.3	126.12	1647.23	156.98	128.36	1442.21	167.576	135.782
R14552840|m.10638	1347	720	176.03	137.96	588.85	160.56	134.72	767.28	167.52	132.61	586.83	155.62	128.86	835.09	160.37	131.14	699.61	164.02	133.058
R14552849|m.10650	1584	1506.18	311.04	243.78	738.77	170.16	142.78	1320.32	243.63	192.86	893.31	199.92	165.54	1088.48	176.62	144.42	1109.41	220.274	177.876
R14552850|m.10651	330	20	23.12	18.12	116.1	149.56	125.49	15.62	15.9	12.59	101.3	129.84	107.51	389.69	351.28	287.25	128.542	133.94	110.192
R14552851|m.10652	2004	590	95.55	74.88	555	100.25	84.11	727	105.27	83.33	638	111.84	92.61	1029	130.98	107.1	707.8	108.778	88.406
R14552854|m.10656	1053	546.24	173	135.58	369.82	130.62	109.6	557.34	157.47	124.65	329.32	113.34	93.85	375.15	93.27	76.27	435.574	133.54	107.99
R14552855|m.10657	1329	225	55.79	43.72	224	61.94	51.98	276	61.11	48.37	242	65.09	53.9	603	117.43	96.03	314	72.272	58.8
R14552855|m.10658	1260	696.08	182.49	143.03	541.65	158.38	132.89	725.82	169.89	134.48	539.99	153.63	127.22	712.19	146.64	119.91	643.146	162.206	131.506
R14552858|m.10660	2418	851.78	113.74	89.14	570.59	84.98	71.31	963.17	115.04	91.07	638.05	92.16	76.32	865	90.81	74.25	777.718	99.346	80.418
R14552869|m.10670	663	188	97.9	76.73	204	118.46	99.4	284	131.53	104.12	201	114.32	94.67	235	95.92	78.43	222.4	111.626	90.67
R14552874|m.10676	648	0	0	0	0	0	0	1	0.47	0.38	3	1.75	1.45	1	0.42	0.34	1	0.528	0.434
R14552877|m.10680	831	382	155.72	122.04	425	193.2	162.11	438	159.06	125.91	425	188.69	156.24	776.23	248.22	202.97	489.246	188.978	153.854
R14552881|m.10683	1554	521.16	109.78	86.04	151	35.48	29.77	573.32	107.91	85.42	669.05	152.75	126.48	754.19	124.83	102.07	533.744	106.15	85.956
R14552883|m.10685	834	470	190.85	149.57	487	220.53	185.05	523	189.2	149.77	439	194.14	160.76	642.15	204.56	167.27	512.23	199.856	162.484
R14552886|m.10687	1179	489.85	137.7	107.92	383	120.08	100.76	457	114.67	90.77	340	103.77	85.93	504	111.26	90.98	434.77	117.496	95.272
R14552888|m.10689	3654	1160.4	101.69	79.7	803.38	78.53	65.89	1260.89	98.9	78.29	1028.99	97.43	80.68	1557.82	107.36	87.79	1162.3	96.782	78.47
R14552890|m.10691	2112	371	56.92	44.61	320.05	54.77	45.96	512.73	70.35	55.68	499.01	82.86	68.61	785.99	94.79	77.51	497.756	71.938	58.474
R14552903|m.10697	2340	1964	271.22	212.57	1846	284.34	238.58	2431.98	300.39	237.79	1770.87	264.56	219.07	2686.4	291.64	238.48	2139.85	282.43	229.298
R14552912|m.10708	879	724	277.88	217.78	520	222.57	186.76	580	198.39	157.04	610	254.84	211.02	1061	319.52	261.27	699	254.64	206.774
R14552919|m.10712	1134	375.03	109.83	86.08	377	123.14	103.33	449	117.35	92.89	376.28	119.68	99.1	698	160.51	131.25	455.062	126.102	102.53
R14552926|m.10718	810	91	38.13	29.88	37	17.29	14.51	119	44.41	35.16	97	44.28	36.67	103.88	34.14	27.92	89.576	35.65	28.828
R14552930|m.10723	2526	789.07	100.76	78.97	611.57	87.1	73.08	844.71	96.49	76.38	741.42	102.39	84.79	1081.54	108.57	88.78	813.662	99.062	80.4
R14552932|m.10725	1758	608	112.71	88.33	527	108.96	91.43	718	118.97	94.17	578	116.05	96.1	864	125.87	102.92	659	116.512	94.59
R14552933|m.10727	1209	532.27	145.73	114.21	359	109.62	91.98	564.55	137.97	109.22	455.72	135.44	112.15	580.84	124.89	102.12	498.476	130.73	105.936
R14552935|m.10731	3225	655.34	65.21	51.11	197.03	21.87	18.35	626.02	55.75	44.13	266	28.61	23.69	189.96	14.86	12.15	386.87	37.26	29.886
R14552936|m.10734	894	244	91.97	72.08	235	98.78	82.89	261	87.68	69.41	264	108.3	89.67	417	123.33	100.85	284.2	102.012	82.98
R14552937|m.10735	1320	618.01	154.32	120.95	424	118.09	99.08	623	138.92	109.97	492.01	133.28	110.37	709.88	139.23	113.85	573.38	136.768	110.844
R14552939|m.10738	945	351	124.7	97.73	300	118.86	99.73	358	113.39	89.76	286	110.52	91.51	357.5	99.67	81.5	330.5	113.428	92.046
R14552944|m.10746	1239	541	144.36	113.14	383	113.98	95.64	542	129.11	102.2	380.73	110.26	91.3	614	128.67	105.21	492.146	125.276	101.498
R14552949|m.10755	987	120	40.7	31.9	63	23.83	20	121	36.6	28.97	195	71.92	59.55	73	19.44	15.89	114.4	38.498	31.262
R14552951|m.10756	1668	930	182.04	142.67	702.35	153.33	128.66	1010.61	176.78	139.94	793	168.16	139.25	1184	182.11	148.91	923.992	172.484	139.886
R14552952|m.10757	2772	4514	524.14	410.79	3082	399.16	334.93	4841.57	502.99	398.16	2832	355.55	294.42	3538	323.01	264.13	3761.51	420.97	340.486
R14552953|m.10759	315	92	112.51	88.18	57	77.68	65.18	102	109.76	86.88	63	85.55	70.84	105	100.09	81.84	83.8	97.118	78.584
R14552961|m.10764	459	139	109.14	85.54	150	131.31	110.18	142	98.77	78.19	145	125.17	103.65	191	117.3	95.92	153.4	116.338	94.696
R14552965|m.10771	639	313	169.72	133.02	187	113.07	94.88	299	144.15	114.11	225	133.33	110.4	363	154.25	126.13	277.4	142.904	115.708
R14552968|m.10773	2688	1428.08	171.12	134.11	1353.3	180.87	151.76	1528.71	163.88	129.73	1376.14	178.31	147.65	2229.72	210.06	171.77	1583.19	180.848	147.004
R14552972|m.10780	1521	257	55.36	43.39	162	38.92	32.66	333	64.08	50.73	279	65.14	53.94	183	30.97	25.32	242.8	50.894	41.208
R14552973|m.10781	1050	961.01	305.28	239.26	589	208.67	175.09	971	275.16	217.82	851.02	293.78	243.26	1123.4	280.15	229.08	899.086	272.608	220.902
R14552975|m.10783	2685	877.28	105.24	82.48	800	107.04	89.82	911	97.77	77.4	848	110	91.09	1290.26	121.7	99.51	945.308	108.35	88.06
R14552980|m.10785	840	200	80.59	63.16	184	82.68	69.38	251	90.11	71.33	220.1	96.58	79.98	372	117.59	96.16	245.42	93.51	76.002
R14552983|m.10789	963	643.18	223.95	175.52	512.85	199.15	167.11	638.8	198.33	157	481.79	182.44	151.07	881.59	240.92	197.01	631.642	208.958	169.542
R14552984|m.10791	1224	472.95	127.82	100.18	350	105.5	88.52	613	147.9	117.07	553.34	162.32	134.41	432	91.69	74.98	484.258	127.046	103.032
R14552986|m.10795	1728	2162.06	407.99	319.76	2272	478.19	401.24	2339.27	394.54	312.31	1975	403.7	334.29	2673	396.38	324.13	2284.27	416.16	338.346
R14552995|m.10802	795	50	21.38	16.75	55	26.22	22	62	23.61	18.69	104	48.45	40.12	106	35.55	29.07	75.4	31.042	25.326
R14552996|m.10803	1005	113	37.6	29.47	114	42.31	35.5	171	50.75	40.17	155	56.07	46.43	86	22.46	18.37	127.8	41.838	33.988
R14552997|m.10805	1062	423.49	132.92	104.17	428.99	150.16	126	471	131.88	104.4	419	142.9	118.33	851	209.69	171.47	518.696	153.51	124.874
R14553001|m.10810	2634	1292.99	158.18	123.97	1104	150.64	126.4	1435.02	157.06	124.32	1249.06	165.24	136.83	1639	157.65	128.91	1344.01	157.754	128.086
R14553004|m.10813	882	485	185.47	145.36	790	336.91	282.7	695	236.87	187.5	816	339.65	281.25	1352.02	405.68	331.73	827.604	300.916	245.708
R14553006|m.10814	1239	349.96	93.38	73.19	214.85	63.94	53.65	231.29	55.1	43.61	156	45.18	37.41	163	34.16	27.93	223.02	58.352	47.158
R14553012|m.10818	2208	2383.25	349.33	273.78	1311.88	214.47	179.96	2247.3	294.59	233.19	1716.92	272.31	225.49	2293.29	264.24	216.07	1990.53	278.988	225.698
R14553013|m.10819	474	247	186.97	146.53	196.01	165.42	138.8	267	179.12	141.79	160	133.06	110.18	266	157.52	128.81	227.202	164.418	133.222
R14553018|m.10826	1359	384.8	93.21	73.05	322	86.99	72.99	378	81.77	64.73	345	90.64	75.06	616	117.2	95.84	409.16	93.962	76.334
R14553022|m.10830	876	322	124.04	97.21	268	115.13	96.61	359	123.24	97.56	213	89.32	73.96	257	77.68	63.52	283.8	105.882	85.772
R14553025|m.10833	1176	353	99.5	77.98	239	75.13	63.04	367	92.33	73.09	234	71.61	59.3	228	50.47	41.27	284.2	77.808	62.936
R14553031|m.10842	3180	1154.93	116.58	91.37	808.93	91.07	76.42	1424.06	128.64	101.83	1413.17	154.18	127.67	1829	145.18	118.71	1326.02	127.13	103.2
R14553032|m.10844	372	83	83.17	65.18	49	54.73	45.92	77	68.12	53.93	63	69.76	57.77	109	85.28	69.74	76.2	72.212	58.508
R14553038|m.10854	2106	990.92	152.48	119.5	1226.06	210.43	176.57	1197	164.71	130.38	1222.99	203.67	168.65	2258.91	273.22	223.42	1379.18	200.902	163.704
R14553044|m.10862	2076	1165.04	181.94	142.59	814	141.78	118.97	1200	167.57	132.64	1068	180.51	149.47	1388	170.38	139.32	1127.01	168.436	136.598
R14553048|m.10868	2568	739	92.78	72.72	571	79.96	67.09	732	82.22	65.08	638	86.63	71.73	924	91.21	74.58	720.8	86.56	70.24
R14553060|m.10884	2028	554	88.62	69.46	569	101.52	85.19	818.84	117.12	92.71	682	118.09	97.79	820.99	103.23	84.41	688.966	105.716	85.912
R14553060|m.10885	354	29.56	31.41	24.62	29.56	35.01	29.38	42.06	39.43	31.21	29.29	34.44	28.52	52.83	43.82	35.83	36.66	36.822	29.912
R14553065|m.10887	1329	422.84	104.84	82.17	342.98	94.84	79.58	483.4	107.03	84.72	337	90.64	75.06	550	107.11	87.59	427.244	100.892	81.824
R14553070|m.10891	1560	666	139.73	109.52	603.94	141.33	118.59	679	127.29	100.76	482	109.6	90.76	628	103.53	84.65	611.788	124.296	100.856
R14553071|m.10892	3198	1042.01	104.58	81.96	808.01	90.45	75.9	1273	114.33	90.51	815	88.4	73.2	1129	89.1	72.86	1013.4	97.372	78.886
R14553072|m.10893	1962	1151	190.51	149.31	848	156.55	131.36	1522	225.23	178.29	1292	231.5	191.7	2142.99	278.78	227.96	1391.2	216.514	175.724
R14553075|m.10896	789	298.96	128.86	100.99	271	130.27	109.31	354.81	136.21	107.82	291.17	136.77	113.26	428.19	144.76	118.38	328.826	135.374	109.952
R14553076|m.10897	1779	991	181.47	142.22	849	173.39	145.49	1052	172.19	136.3	784	155.48	128.75	1008.09	145.07	118.62	936.818	165.52	134.276
R14553078|m.10899	1740	1505.77	282.12	221.11	1111.31	232.23	194.86	1749.66	293	231.93	1475.08	299.35	247.88	2221.71	327.11	267.48	1612.71	286.762	232.652
R14553083|m.10902	1311	2821.47	709.61	556.15	2722.45	763.65	640.77	1787.97	401.54	317.85	609.93	166.42	137.81	678.22	133.98	109.55	1724.01	435.04	352.426
R14553088|m.10906	714	157	75.41	59.1	120	64.27	53.93	165	70.53	55.83	123	64.46	53.38	227	85.48	69.9	158.4	72.03	58.428
R14553090|m.10907	1656	996	196.42	153.94	754.89	166.04	139.32	1107	195.09	154.43	797	170.29	141.01	1004.8	155.71	127.32	931.938	176.71	143.204
R14553092|m.10911	1431	145	33.28	26.08	94	24.06	20.19	129	26.45	20.94	104	25.88	21.43	157	28.31	23.15	125.8	27.596	22.358
R14553093|m.10912	4782	2683.25	178.99	140.28	1573	117.04	98.21	2815	168.13	133.09	2097.66	151.11	125.13	3568.83	187.26	153.13	2547.55	160.506	129.968
R14553102|m.10922	1221	706	191.3	149.93	571	172.56	144.79	716	173.19	137.1	595	175	144.91	794	168.96	138.16	676.4	176.202	142.978
R14553108|m.10930	1740	495.01	92.75	72.69	423	88.39	74.17	573	95.95	75.96	500	101.47	84.02	780	114.84	93.91	554.202	98.68	80.15
R14553115|m.10933	2550	1101	139.23	109.12	1054	148.67	124.74	1424	161.09	127.52	1405	192.16	159.12	1869.99	185.92	152.03	1370.8	165.414	134.506
R14553121|m.10938	324	0	0	0	0	0.01	0	0	0	0	1	1.31	1.09	1	0.92	0.75	0.4	0.448	0.368
R14553122|m.10939	1029	672	218.09	170.92	401	145.14	121.78	740	214.21	169.57	496	174.95	144.87	678	172.73	141.24	597.4	185.024	149.676
R14553129|m.10950	795	250	106.88	83.77	200	95.36	80.01	283	107.76	85.3	256	119.26	98.76	277	92.89	75.96	253.2	104.43	84.76
R14553135|m.10954	1977	1023	168	131.67	762	139.57	117.11	1055	154.9	122.62	820	145.78	120.71	1052.06	135.79	111.04	942.412	148.808	120.63
R14553138|m.10958	1803	1366.07	246.71	193.35	919.83	185.28	155.46	1333	215.18	170.34	822	160.77	133.12	1375	195.15	159.58	1163.18	200.618	162.37
R14553139|m.10960	933	203.02	73.11	57.3	221	88.76	74.48	204	65.5	51.85	218.39	85.56	70.85	324	91.57	74.88	234.082	80.9	65.872
R14553141|m.10962	843	299	120.02	94.06	228	102.06	85.64	316	113.01	89.46	250	109.28	90.49	343	108.01	88.32	287.2	110.476	89.594
R14553142|m.10963	1767	1766	325.65	255.22	1746.86	359.27	301.46	1942	320.08	253.37	1166	232.87	192.83	1839	266.49	217.91	1691.97	300.872	244.158
R14553144|m.10964	987	298	101.08	79.22	179	67.71	56.82	285	86.21	68.24	107	39.46	32.68	125	33.28	27.21	198.8	65.548	52.834
R14553147|m.10967	939	318	113.74	89.14	272	108.5	91.04	344.5	109.86	86.96	332.91	129.53	107.26	509.11	142.91	116.86	355.304	120.908	98.252
R14553158|m.10980	2724	940.27	111.15	87.11	627.13	82.68	69.38	927.82	98.12	77.67	786.01	100.46	83.19	1097.18	101.97	83.38	875.682	98.876	80.146
R14553164|m.10986	939	481.28	172.14	134.91	436.96	174.3	146.25	524.66	167.31	132.44	373	145.13	120.17	569	159.72	130.61	476.98	163.72	132.876
R14553167|m.10988	1506	546	118.83	93.13	489	118.7	99.6	639	124.24	98.35	477	112.53	93.18	689	117.81	96.33	568	118.422	96.118
R14553176|m.10995	1791	1993.59	362.52	284.12	1440.93	292.25	245.22	2236	363.45	287.7	1333	262.52	217.38	1575.97	225.22	184.16	1715.9	301.192	243.716
R14553180|m.10999	906	269	99.96	78.34	345.85	143.32	120.26	366.78	121.49	96.17	307	124.14	102.79	512.06	149.31	122.09	360.138	127.644	103.93
R14553185|m.11004	744	137.1	62.97	49.35	114	58.39	48.99	149	60.92	48.23	104	52.09	43.14	148	53.3	43.59	130.42	57.534	46.66
R14553189|m.11006	1740	1322	247.69	194.12	976	203.95	171.14	1425.99	238.79	189.03	987	200.3	165.86	1282.01	188.75	154.35	1198.6	215.896	174.9
R14553192|m.11010	1074	80	24.81	19.45	96	33.21	27.86	100	27.67	21.9	116	39.09	32.37	534	130.03	106.33	185.2	50.962	41.582
R14553196|m.11015	474	3	2.27	1.78	2	1.69	1.42	5	3.35	2.66	3	2.49	2.07	0	0	0	2.6	1.96	1.586
R14553197|m.11016	1128	184	54.19	42.47	162	53.21	44.65	189	49.67	39.32	173	55.34	45.82	178	41.16	33.66	177.2	50.714	41.184
R14553198|m.11017	2307	802.88	112.5	88.17	647	101.12	84.85	1121.37	140.54	111.25	872.11	132.21	109.48	1202.97	132.51	108.36	929.266	123.776	100.422
R14553205|m.11023	2925	2127.68	233.87	183.29	1204.03	147.61	123.86	2516	247.46	195.89	1758	208.9	172.98	2302	198.96	162.69	1981.54	207.36	167.742
R14553206|m.11024	1131	423	124.23	97.36	364	119.23	100.04	430.91	112.94	89.4	328.22	104.69	86.69	584.21	134.72	110.16	426.068	119.162	96.73
R14553209|m.11028	612	300	170.59	133.7	226	143.3	120.24	298.97	151.09	119.6	227.01	141.16	116.89	327.53	145.93	119.33	275.902	150.414	121.952
R14553210|m.11030	3219	1666.95	166.19	130.25	1271	141.33	118.59	1768.03	157.74	124.87	1481	159.58	132.14	2414	189.25	154.75	1720.2	162.818	132.12
R14553212|m.11032	627	333.02	184.38	144.51	212	130.89	109.83	329.01	161.94	128.19	226.7	137.2	113.61	271	117.57	96.14	274.346	146.396	118.456
R14553217|m.11039	1671	830	162.16	127.09	774.7	168.81	141.65	886	154.7	122.46	812	171.87	142.32	1336	205.11	167.72	927.74	172.53	140.248
R14553219|m.11045	693	97	48.13	37.72	164	90.74	76.14	77	33.99	26.91	50	27.08	22.42	30	11.67	9.54	83.6	42.322	34.546
R14553222|m.11048	864	307.01	120.02	94.07	264	115.1	96.58	344	119.84	94.87	283.88	120.83	100.05	409	125.45	102.59	321.578	120.248	97.632
R14553226|m.11052	588	35	20.8	16.3	122	80.86	67.84	66	34.85	27.59	115.94	75.4	62.44	221	102.89	84.14	111.988	62.96	51.662
R14553227|m.11053	1218	376.02	102.15	80.06	194	58.78	49.32	613	148.66	117.68	508	149.8	124.04	420.5	89.71	73.36	422.304	109.82	88.892
R14553231|m.11060	1215	142	38.68	30.31	119	36.15	30.33	136	33.07	26.18	139	41.1	34.03	208	44.49	36.38	148.8	38.698	31.446
R14553234|m.11063	360	86.9	90.52	70.95	79.67	92.5	77.62	78.11	71.8	56.84	78	89.87	74.42	144.45	117.45	96.04	93.426	92.428	75.174
R14553236|m.11064	921	557.05	203.4	159.41	477	194.24	162.98	533	173.49	137.33	435	172.81	143.1	579.07	165.93	135.68	516.224	181.974	147.7
R14553239|m.11067	1782	944	172.56	135.24	710	144.75	121.46	1010	165.02	130.63	991	196.19	162.46	1585	227.69	186.18	1048	181.242	147.194
R14553243|m.11071	702	278	136.01	106.59	259	141.3	118.56	334	145.4	115.1	264	140.96	116.72	441	169.15	138.31	315.2	146.564	119.056
R14553244|m.11072	495	135	97.29	76.25	125	100.44	84.28	141	90.1	71.32	126	99.67	82.53	201	113.35	92.69	145.6	100.17	81.414
R14553245|m.11073	1878	1153.03	199.65	156.47	755	145.81	122.35	1243.03	192.41	152.31	861.96	161.61	133.82	1090.79	148.44	121.38	1020.76	169.584	137.266
R14553247|m.11077	1968	895	147.67	115.73	1155	212.55	178.35	1104.03	162.86	128.92	1324	236.49	195.82	2061	267.27	218.55	1307.81	205.368	167.474
R14553249|m.11078	3033	2869.3	303.94	238.21	1756.72	207.56	174.16	3155.04	299.06	236.73	2636.88	301.93	250.02	3399.79	283.18	231.56	2763.55	279.134	226.136
R14553257|m.11082	1236	175	46.81	36.69	199	59.37	49.82	183	43.7	34.6	139	40.36	33.42	218	45.8	37.45	182.8	47.208	38.396
R14553258|m.11083	1335	909.49	224.44	175.9	983	270.55	227.02	975.1	214.89	170.1	656	175.61	145.41	1087.6	210.82	172.39	922.238	219.262	178.164
R14553264|m.11090	1632	1236	247.47	193.95	1283	286.5	240.4	1449	259.25	205.22	1091	236.68	195.98	1701.03	267.61	218.83	1352.01	259.502	210.876
R14553269|m.11095	1872	928	161.22	126.35	830	160.82	134.95	1156	179.53	142.12	764	143.72	119	1120	152.92	125.04	959.6	159.642	129.492
R14553270|m.11097	405	97	87.99	68.96	80	80.89	67.88	175	140.36	111.11	111	111.02	91.93	183	129.71	106.06	129.2	109.994	89.188
R14553273|m.11101	942	282	100.52	78.78	253	100.58	84.39	276	87.72	69.43	253	98.1	81.23	394	110.22	90.13	291.6	99.428	80.792
R14553275|m.11103	822	444	183.12	143.52	412	189.5	159	548.61	201.56	159.55	341.91	153.6	127.19	688	222.59	182.02	486.904	190.074	154.256
R14553282|m.11111	978	1295	443.56	347.64	755	288.4	242	897	273.98	216.88	435	162.01	134.16	223	59.95	49.02	721	245.58	197.94
R14553283|m.11112	1638	501	99.93	78.32	313.88	69.83	58.59	626.18	111.61	88.35	417.69	90.27	74.75	514	80.56	65.87	474.55	90.44	73.176
R14553286|m.11115	1539	1773	377.27	295.68	1510	358.36	300.7	1903.79	361.94	286.51	1201.04	276.99	229.37	1347.08	225.21	184.16	1546.98	319.954	259.284
R14553288|m.11120	753	98	44.43	34.82	114	57.63	48.36	118	47.63	37.7	119	58.83	48.71	127.01	45.15	36.92	115.202	50.734	41.302
R14553297|m.11126	900	228	85.33	66.87	5	2.09	1.75	136	45.37	35.91	27	11	9.11	9	2.64	2.16	81	29.286	23.16
R14553301|m.11130	1206	1105	303.33	237.73	808	247.37	207.57	1238	303.35	240.13	756.15	225.32	186.58	1287.91	277.63	227.03	1039.01	271.4	219.808
R14553304|m.11133	2448	841.9	111.01	87	623	91.62	76.88	802.15	94.61	74.89	596.48	85.07	70.44	678	70.28	57.47	708.306	90.518	73.336
R14553313|m.11137	1149	554.02	160.02	125.42	556.47	179.26	150.42	662.01	170.65	135.09	512	160.59	132.98	890.98	202.08	165.24	635.096	174.52	141.83
R14553315|m.11139	1734	1305	245.38	192.31	855	179.31	150.46	1206	202.68	160.44	894.05	182.09	150.78	1231.68	181.99	148.82	1098.35	198.29	160.562
R14553316|m.11142	657	414	217.75	170.66	417.53	244.88	205.48	361	168.86	133.67	398.95	229.21	189.8	919	378.83	309.78	502.096	247.906	201.878
R14553321|m.11145	486	149.01	109.64	85.93	153	125.51	105.32	169	110.24	87.26	137.02	110.7	91.67	201	115.72	94.63	161.806	114.362	92.962
R14553324|m.11148	639	111	60.19	47.17	325	196.51	164.89	116	55.92	44.27	147	87.11	72.13	268	113.88	93.12	193.4	102.722	84.316
R14553329|m.11154	2085	778	120.96	94.8	568	98.49	82.65	739	102.74	81.33	716	120.48	99.76	1032	126.11	103.13	766.6	113.756	92.334
R14553331|m.11157	609	151	86.33	67.66	122	77.78	65.26	171	86.89	68.78	168	105.04	86.98	220.99	98.99	80.95	166.598	91.006	73.926
R14553336|m.11159	1698	729.34	140.15	109.84	764.81	163.91	137.54	755.67	129.77	102.73	747.06	155.51	128.77	1507.47	227.63	186.13	900.87	163.394	133.002
R14553337|m.11162	720	297	141.35	110.78	296	157.1	131.82	325	137.66	108.97	255.87	132.86	110.02	377	140.68	115.04	310.174	141.93	115.326
R14553338|m.11164	1809	1004	180.7	141.62	696.96	139.9	117.39	1200.03	193.06	152.82	868.03	169.19	140.09	1355	191.65	156.72	1024.8	174.9	141.728
R14553339|m.11167	1854	1784.02	313.04	245.34	1317	257.74	216.27	1924.82	301.92	239	1232	234.08	193.83	2176	300.07	245.37	1686.77	281.37	227.962
R14553340|m.11170	1743	232.94	43.57	34.14	387.01	80.73	67.74	195	32.6	25.8	202	40.92	33.88	466	68.49	56	296.59	53.262	43.512
R14553345|m.11171	3657	1262	110.5	86.6	899	87.8	73.67	1452.98	113.88	90.14	973	92.05	76.22	1301.36	89.61	73.28	1177.67	98.768	79.982
R14553359|m.11185	1305	763	192.82	151.12	548.31	154.54	129.67	805.99	181.88	143.97	643.99	176.57	146.21	831.94	165.13	135.03	718.646	174.188	141.2
R14553362|m.11187	2925	2014	221.38	173.5	1159	142.09	119.23	1993.99	196.12	155.24	1338	158.99	131.65	1885.11	162.93	133.23	1678.02	176.302	142.57
R14553372|m.11199	1044	453	144.78	113.47	437.01	155.77	130.7	609	173.62	137.44	540	187.55	155.3	864	216.77	177.26	580.602	175.698	142.834
R14553377|m.11203	1092	346	105.45	82.64	289.04	98.24	82.44	360	97.89	77.49	294	97.34	80.6	420	100.5	82.18	341.808	99.884	81.07
R14553379|m.11206	2070	1782	279.11	218.75	908	158.63	133.1	1986	278.15	220.18	1403.01	237.84	196.95	2108	259.53	212.22	1637.4	242.652	196.24
R14553381|m.11207	1344	747.01	183.06	143.47	718	196.23	164.66	816	178.57	141.35	705	187.4	155.18	1311	252.34	206.35	859.402	199.52	162.202
R14553383|m.11209	1653	177.86	35.14	27.54	94	20.71	17.38	224.98	39.72	31.45	169	36.18	29.96	217	33.69	27.55	176.568	33.088	26.776
R14553396|m.11225	1842	900.82	159.13	124.71	614.43	121.06	101.58	974.42	153.87	121.8	687.98	131.6	108.97	972.4	135	110.39	830.01	140.132	113.49
R14553398|m.11227	1248	640	169.48	132.83	496	146.49	122.92	682	161.24	127.63	522	150.02	124.23	875	181.98	148.81	643	161.842	131.284
R14553398|m.11228	1155	15	4.31	3.38	7	2.24	1.88	10	2.56	2.03	6	1.87	1.55	10	2.26	1.84	9.6	2.648	2.136
R14553400|m.11231	645	185	99.29	77.82	180	107.73	90.39	223	106.42	84.24	198	116.11	96.15	249.17	104.8	85.7	207.034	106.87	86.86
R14553401|m.11232	3564	1553.98	139.68	109.47	868.06	87.03	73.02	1656	133.23	105.46	1217.4	118.24	97.91	1288.92	91.11	74.5	1316.87	113.858	92.072
R14553403|m.11234	3267	1409.11	138.38	108.45	1003.5	109.92	92.23	1533	134.73	106.65	1173.78	124.58	103.16	1710	132.05	107.98	1365.88	127.932	103.694
R14553405|m.11239	669	220.93	113.92	89.28	162.98	93.71	78.63	218.75	100.33	79.42	178	100.24	83	305	123.27	100.8	217.132	106.294	86.226
R14553409|m.11243	1212	247	67.45	52.86	189	57.56	48.3	271	66.06	52.29	255	75.59	62.59	340	72.91	59.62	260.4	67.914	55.132
R14553413|m.11249	1449	4321.84	979.13	767.38	2354.03	594.81	499.1	2918.5	590.63	467.53	1063.56	261.25	216.33	963.95	171.56	140.29	2324.38	519.476	418.126
R14553418|m.11255	1041	500	160.29	125.62	340.04	121.57	102.01	544.08	155.59	123.16	380	132.39	109.62	413	103.93	84.99	435.424	134.754	109.08
R14553422|m.11257	846	409	163.55	128.18	307	136.9	114.87	468	166.74	131.99	333	145	120.07	419	131.45	107.49	387.2	148.728	120.52
R14553428|m.11261	495	334	240.7	188.64	247	198.46	166.53	315	201.29	159.34	238	188.27	155.89	393	221.63	181.23	305.4	210.07	170.326
R14553432|m.11268	339	92	102.96	80.69	80	99.78	83.72	132	130.19	103.06	63	78.11	64.68	109	95.16	77.81	95.2	101.24	81.992
R14553434|m.11271	1635	961.99	192.24	150.66	730.99	162.92	136.71	1106	197.51	156.34	975.02	211.11	174.81	1332.2	209.18	171.05	1021.24	194.592	157.914
R14553442|m.11282	1245	659.89	175.19	137.3	587	173.81	145.84	680	161.17	127.58	514	148.1	122.63	847.99	176.81	144.58	657.776	167.016	135.586
R14553443|m.11284	825	119	48.89	38.31	88	40.32	33.83	53.05	19.42	15.37	24	10.74	8.89	57	18.37	15.02	68.21	27.548	22.284
R14553449|m.11286	2367	1140	155.59	121.94	1052	160.14	134.37	1231	150.28	118.96	906	133.77	110.77	1556.64	167.02	136.58	1177.13	153.36	124.524
R14553457|m.11294	1674	540.73	105.45	82.64	411.99	89.61	75.19	556.05	96.91	76.71	431.01	91.06	75.4	595.52	91.26	74.62	507.06	94.858	76.912
R14553459|m.11296	1218	728	197.77	155	613	185.73	155.84	749	181.64	143.78	730	215.26	178.25	830	177.08	144.8	730	191.496	155.534
R14553461|m.11297	660	95	49.72	38.97	53	30.93	25.95	142	66.09	52.32	130	74.31	61.54	324.03	132.91	108.68	148.806	70.792	57.492
R14553463|m.11301	450	197	158.23	124.01	166	148.65	124.73	271	192.77	152.6	235.99	208.48	172.64	360	226.13	184.91	245.998	186.852	151.778
R14553466|m.11303	1281	738	190.16	149.04	449	129.03	108.27	1034.02	237.89	188.31	825	230.66	191	1027	207.84	169.96	814.604	199.116	161.316
R14553470|m.11307	1560	443	92.95	72.85	308	72.07	60.48	394	73.86	58.47	197	44.8	37.09	199	32.8	26.83	308.2	63.296	51.144
R14553473|m.11310	993	253	85.27	66.83	235	88.33	74.12	241	72.44	57.34	176	64.49	53.4	281.01	74.34	60.79	237.202	76.974	62.496
R14553478|m.11312	3243	685.97	67.87	53.19	1110	122.5	102.79	561.98	49.76	39.39	490	52.4	43.39	982	76.41	62.48	765.99	73.788	60.248
R14553500|m.11335	1641	770	153.29	120.14	553.01	122.79	103.03	817	145.34	115.05	531	114.53	94.84	712.99	111.53	91.2	676.8	129.496	104.852
R14553517|m.11351	6543	2952.95	143.49	112.46	2043.97	110.79	92.96	3166.02	137.78	109.07	2501	131.18	108.63	3564.28	136.25	111.42	2845.64	131.898	106.908
R14553520|m.11354	1323	952	237.16	185.87	897.01	249.23	209.12	1180.03	262.51	207.8	971	262.42	217.29	1497.78	293.07	239.65	1099.56	260.878	211.946
R14553521|m.11355	2739	2675.47	314.49	246.47	2117.33	277.6	232.93	3119.53	328.07	259.7	2190.85	278.45	230.57	3510.23	324.42	265.28	2722.68	304.606	246.99
R14553523|m.11356	642	211	113.83	89.21	141	84.82	71.17	127	60.92	48.22	117	68.97	57.11	175	73.98	60.5	154.2	80.504	65.242
R14553524|m.11358	1071	392	121.94	95.57	455.99	158.2	132.74	512	142.1	112.48	330	111.54	92.36	375	91.58	74.89	412.998	125.072	101.608
R14553528|m.11367	789	48	20.69	16.22	48	23.07	19.36	84.99	32.63	25.83	44	20.67	17.11	54	18.26	14.93	55.798	23.064	18.69
R14553530|m.11368	2091	1341.59	207.96	162.99	887.62	153.46	128.77	1454.54	201.62	159.6	1070.03	179.52	148.65	1451.02	176.8	144.57	1240.96	183.872	148.916
R14553533|m.11371	1302	435	110.2	86.36	694.09	196.1	164.55	484	109.48	86.66	642.03	176.46	146.12	1014.95	201.94	165.13	654.014	158.836	129.764
R14553534|m.11372	357	33	34.72	27.21	34	39.87	33.45	20	18.56	14.7	21	24.44	20.24	30	24.63	20.14	27.6	28.444	23.148
R14553538|m.11374	1242	718	191.1	149.77	827	245.49	205.99	853	202.68	160.44	666	192.38	159.3	1110	232.02	189.73	834.8	212.734	173.046
R14553539|m.11375	1506	324	70.51	55.26	377	91.51	76.79	407	79.13	62.64	433	102.15	84.59	758	129.61	105.98	459.8	94.582	77.052
R14553542|m.11378	1119	279.85	83.12	65.14	235.53	78.02	65.46	281.98	74.73	59.16	268	86.45	71.59	376.61	87.83	71.82	288.394	82.03	66.634
R14553549|m.11391	1734	524	98.53	77.22	335	70.26	58.95	604	101.51	80.35	474	96.54	79.94	528	78.02	63.8	493	88.972	72.052
R14553551|m.11392	1455	1393	314.23	246.28	952	239.52	200.98	1587	319.79	253.14	1092	267.08	221.15	1086	192.46	157.38	1222	266.616	215.786
R14553552|m.11393	798	231.32	98.5	77.2	283	134.38	112.76	228	86.47	68.45	189	87.69	72.61	344.04	114.91	93.96	255.072	104.39	84.996
R14553559|m.11404	2031	909	145.19	113.79	985.8	175.62	147.36	1098.03	156.82	124.14	940.09	162.53	134.58	1569.18	197	161.09	1100.42	167.432	136.192
R14553561|m.11408	1335	27	6.66	5.22	13	3.58	3	37	8.15	6.45	35	9.37	7.76	23	4.46	3.65	27	6.444	5.216
R14553563|m.11410	1239	285	76.05	59.6	426	126.78	106.38	246	58.6	46.39	232	67.19	55.63	312	65.38	53.46	300.2	78.8	64.292
R14553565|m.11411	771	275.71	121.84	95.49	200	98.56	82.7	261.15	102.76	81.34	224.05	107.93	89.37	328	113.68	92.96	257.782	108.954	88.372
R14553575|m.11421	1734	7	1.32	1.03	3	0.63	0.53	1	0.17	0.13	5	1.02	0.84	5	0.74	0.6	4.2	0.776	0.626
R14553577|m.11425	1815	772	138.47	108.52	969	193.85	162.66	954.03	152.96	121.08	851.22	165.34	136.91	1552.96	218.9	179	1019.84	173.904	141.634
R14553580|m.11427	885	68	25.91	20.31	44	18.7	15.69	94.02	31.93	25.27	75	31.1	25.76	162	48.43	39.6	88.604	31.214	25.326
R14553583|m.11428	1038	702	225.73	176.91	508	182.18	152.86	810	232.34	183.91	514	179.63	148.74	583	147.16	120.34	623.4	193.408	156.552
R14553592|m.11441	1725	293	55.39	43.41	182	38.37	32.2	339	57.28	45.34	292	59.79	49.51	379	56.3	46.04	297	53.426	43.3
R14553593|m.11444	1620	627.75	126.65	99.26	661.95	148.95	124.98	789.15	142.27	112.62	666	145.59	120.56	922	146.16	119.52	733.37	141.924	115.388
R14553604|m.11451	2838	1094	124.01	97.19	842	106.46	89.33	1094	110.96	87.84	929.65	113.94	94.35	1415.95	126.21	103.2	1075.12	116.316	94.382
R14553613|m.11459	1770	972.78	179.07	140.34	862	176.97	148.5	1118	183.95	145.61	986	196.58	162.78	1612	233.19	190.68	1110.16	193.952	157.582
R14553614|m.11462	1440	625	142.52	111.7	611.01	155.39	130.39	687	139.93	110.77	640	158.24	131.03	1073	192.21	157.18	727.202	157.658	128.214
R14553615|m.11465	1431	704	161.58	126.64	514	131.58	110.41	821	168.32	133.24	545	135.64	112.31	884	159.39	130.34	693.6	151.302	122.588
R14553619|m.11467	1383	735	174.81	137.01	581	154.12	129.32	825	175.25	138.72	586	151.15	125.16	786	146.85	120.08	702.6	160.436	130.058
R14553624|m.11471	1167	200.98	57.11	44.76	143	45.32	38.03	374	94.85	75.08	387	119.4	98.87	797	177.84	145.42	380.396	98.904	80.432
R14553628|m.11476	957	286	100.25	78.57	240	93.82	78.72	307	95.95	75.95	309	117.8	97.54	298	81.98	67.04	288	97.96	79.564
R14553629|m.11477	3843	6103.5	508.17	398.27	4639.58	430.86	361.53	5577.16	415.65	329.03	2966.46	266.83	220.95	3360.8	220.07	179.95	4529.5	368.316	297.946
R14553636|m.11486	648	273.81	146.21	114.59	320.96	191.11	160.36	294.74	139.95	110.78	264.01	154.02	127.54	436.82	182.8	149.48	318.068	162.818	132.55
R14553640|m.11487	2448	1599.74	210.94	165.32	973.37	143.15	120.12	1752.06	206.65	163.58	1301.32	185.6	153.69	1844.23	191.18	156.33	1494.14	187.504	151.808
R14553654|m.11497	1461	388.07	87.17	68.32	443	110.98	93.12	418	83.87	66.39	601	146.36	121.19	782.89	138.15	112.97	526.592	113.306	92.398
R14553657|m.11501	951	343	121.04	94.86	270.09	106.29	89.19	426	134.03	106.1	288	110.54	91.53	447	123.79	101.23	354.818	119.138	96.582
R14553663|m.11506	1608	912.57	185.54	145.41	721	163.5	137.19	979	177.86	140.79	764	168.32	139.38	1209	193.14	157.93	917.114	177.672	144.14
R14553664|m.11507	744	248	113.91	89.27	153	78.37	65.76	301	123.07	97.42	259.22	129.84	107.51	377	135.78	111.03	267.644	116.194	94.198
R14553665|m.11508	564	197	122.64	96.11	178	123.56	103.67	189	104.48	82.71	162	110.43	91.44	288	140.41	114.81	202.8	120.304	97.748
R14553669|m.11511	1857	790.1	138.4	108.47	690.98	135	113.28	933.93	146.25	115.77	648	122.92	101.78	947	130.37	106.61	802.002	134.588	109.182
R14553672|m.11513	1551	3	0.63	0.5	3	0.71	0.59	4	0.75	0.6	1	0.23	0.19	2	0.33	0.27	2.6	0.53	0.43
R14553674|m.11517	1167	552.01	156.86	122.94	599.31	189.93	159.37	714	181.08	143.34	699.01	215.67	178.58	834.73	186.25	152.3	679.812	185.958	151.306
R14553675|m.11520	705	374	182.13	142.74	310	168.34	141.25	403	174.63	138.23	326	173.25	143.46	478	182.49	149.23	378.2	176.168	142.982
R14553678|m.11523	1341	643.99	158.18	123.97	525.85	144.05	120.87	751.62	164.86	130.5	641	170.79	141.42	990.97	191.19	156.34	710.686	165.814	134.62
R14553679|m.11524	1755	927	172.15	134.92	736	152.44	127.91	953	158.18	125.21	752	151.26	125.25	1208	176.29	144.15	915.2	162.064	131.488
R14553681|m.11525	1623	9	1.81	1.42	3	0.67	0.57	7	1.26	1	17	3.71	3.07	11	1.74	1.42	9.4	1.838	1.496
R14553689|m.11532	1587	981	202.19	158.46	657	151.03	126.73	910.04	167.6	132.67	618	138.03	114.3	660.96	107.04	87.53	765.4	153.178	123.938
R14553690|m.11534	1185	351.03	98.15	76.93	311	96.99	81.38	434.72	108.5	85.88	369	112.02	92.76	608	133.5	109.17	414.75	109.832	89.224
R14553692|m.11536	807	130	54.69	42.86	148	69.43	58.26	182	68.2	53.98	140	64.17	53.13	158	52.14	42.63	151.6	61.726	50.172
R14553695|m.11539	1539	1315	279.81	219.3	612	145.24	121.87	777	147.72	116.93	368	84.87	70.28	339	56.67	46.34	682.2	142.862	114.944
R14553698|m.11541	2223	1408.98	205.09	160.74	1157.79	187.97	157.72	1483.02	193.06	152.82	1273	200.5	166.02	2014.8	230.54	188.52	1467.52	203.432	165.164
R14553699|m.11542	819	334	138.3	108.39	563.98	260.42	218.52	379	139.79	110.66	371	167.34	138.56	486	157.85	129.08	426.796	172.74	141.042
R14553711|m.11560	1806	514	92.67	72.63	259.99	52.28	43.87	510	82.19	65.06	318	62.09	51.41	364.92	51.7	42.28	393.382	68.186	55.05
R14553713|m.11562	1350	533.4	130.1	101.97	391.22	106.43	89.3	532.72	116.04	91.85	448.66	118.7	98.29	585.66	112.21	91.75	498.332	116.696	94.632
R14553717|m.11567	1320	1890.66	472.12	370.01	1279.82	356.43	299.08	1325.01	295.46	233.88	444	120.28	99.6	299	58.64	47.95	1047.7	260.586	210.104
R14553719|m.11571	723	302	143.09	112.14	319.99	169.07	141.86	449	189.34	149.88	401	207.27	171.63	689	255.96	209.3	432.198	192.946	156.962
R14553723|m.11577	2424	852.94	113.61	89.04	756.02	112.32	94.24	988.78	117.8	93.25	959.12	138.19	114.43	1331.06	139.38	113.97	977.584	124.26	100.986
R14553730|m.11582	954	462	162.48	127.34	451.01	176.9	148.43	590	185.01	146.45	414.21	158.44	131.19	595	164.23	134.29	502.444	169.412	137.54
R14553732|m.11585	1782	335	61.24	47.99	258	52.6	44.14	362	59.15	46.82	268	53.06	43.93	391	56.17	45.93	322.8	56.444	45.762
R14553734|m.11590	741	357.52	164.93	129.26	276.2	142.09	119.23	379.52	155.85	123.37	307.64	154.78	128.16	542.9	196.39	160.59	372.756	162.808	132.122
R14553749|m.11604	708	128	62.04	48.63	68.94	37.26	31.27	129	55.64	44.05	96	50.78	42.05	164	62.32	50.96	117.188	53.608	43.392
R14553753|m.11609	1467	794	177.59	139.18	724	180.6	151.54	893.66	178.55	141.34	753	182.59	151.19	827.95	145.48	118.96	798.522	172.962	140.442
R14553756|m.11611	1455	541	122.04	95.65	513	129.07	108.3	694	139.85	110.7	561	137.21	113.61	954	169.06	138.25	652.6	139.446	113.302
R14553762|m.11617	1035	332	107.08	83.93	346	124.46	104.43	344	98.97	78.35	286	100.26	83.02	414	104.82	85.72	344.4	107.118	87.09
R14553763|m.11618	2727	852.64	100.67	78.9	621.64	81.87	68.69	986.08	104.17	82.46	637.45	81.38	67.39	845.02	78.45	64.15	788.566	89.308	72.318
R14553766|m.11623	2361	775.39	106.1	83.16	410.03	62.58	52.51	845	103.42	81.87	437	64.69	53.57	476	51.21	41.87	588.684	77.6	62.596
R14553777|m.11628	2034	1007.77	160.72	125.96	673	119.71	100.45	1036	147.74	116.95	793	136.89	113.35	1226.31	153.72	125.7	947.216	143.756	116.482
R14553783|m.11633	1074	1222	379.02	297.05	783	270.85	227.27	909	251.54	199.11	471	158.72	131.43	378	92.04	75.27	752.6	230.434	186.026
R14553789|m.11640	1437	1288.88	294.54	230.84	909.79	231.88	194.57	1626.1	331.93	262.75	1254	310.72	257.29	1564	280.78	229.6	1328.55	289.97	235.01
R14553790|m.11641	1080	10	3.08	2.42	7	2.41	2.02	8	2.2	1.74	7	2.34	1.94	11	2.66	2.18	8.6	2.538	2.06
R14553792|m.11643	477	116	87.18	68.33	148.99	124.85	104.76	156	103.91	82.26	135	111.45	92.29	302	177.57	145.2	171.598	120.992	98.568
R14553795|m.11644	1260	1023	268.2	210.2	585	171.05	143.53	1005.9	235.45	186.38	613	174.4	144.42	823.98	169.66	138.74	810.176	203.752	164.654
R14553796|m.11646	1278	536	138.45	108.51	454	130.79	109.75	646	148.99	117.94	474	132.85	110.01	678.08	137.56	112.49	557.616	137.728	111.74
R14553797|m.11651	735	221	102.85	80.61	149	77.33	64.89	207	85.75	67.88	186	94.42	78.18	223	81.38	66.55	197.2	88.346	71.622
R14553798|m.11653	1746	668	124.71	97.74	519.02	108.07	90.68	715.01	119.31	94.44	554.24	112.08	92.81	739.77	108.53	88.75	639.208	114.54	92.884
R14553806|m.11659	1224	716.01	193.51	151.66	678	204.37	171.48	742.03	179.03	141.72	726	212.97	176.35	1028	218.19	178.42	778.008	201.614	163.926
R14553818|m.11669	639	465.05	252.17	197.64	358	216.47	181.63	572	275.77	218.29	437	258.95	214.42	637	270.68	221.34	493.81	254.808	206.664
R14553823|m.11672	1140	952	277.27	217.3	627	203.66	170.89	917	238.34	188.67	527.85	166.95	138.24	646	147.73	120.8	733.97	206.79	167.18
R14553824|m.11673	1383	589	140.09	109.79	274	72.68	60.99	545	115.77	91.64	449	115.82	95.9	611	114.15	93.34	493.6	111.702	90.332
R14553825|m.11675	606	236	135.67	106.33	167	107.05	89.82	236	120.56	95.44	195.86	123.14	101.97	371	167.09	136.63	241.172	130.702	106.038
R14553835|m.11682	1488	682	150.3	117.79	434	106.67	89.51	759	149.43	118.28	573.01	136.89	113.35	871	150.8	123.31	663.802	138.818	112.448
R14553836|m.11683	504	138	97.45	76.37	107	84.24	70.69	138	86.43	68.42	118	91.43	75.71	178.06	98.4	80.47	135.812	91.59	74.332
R14553839|m.11686	582	83	49.9	39.11	91	61	51.18	131	69.96	55.38	98	64.48	53.39	140	65.92	53.91	108.6	62.252	50.594
R14553843|m.11689	2928	2055	225.65	176.85	1085.99	133	111.6	2028.71	199.32	157.78	1154	136.99	113.43	1520	131.24	107.31	1568.74	165.24	133.394
R14553844|m.11690	1617	763	154.23	120.88	760	171.34	143.77	1073	193.82	153.42	691	151.35	125.33	1035.7	164.5	134.52	864.54	167.048	135.584
R14553845|m.11693	2343	265	36.55	28.64	117	18	15.1	331	40.83	32.32	230	34.32	28.42	132	14.31	11.7	215	28.802	23.236
R14553846|m.11694	1053	578.16	183.11	143.51	585.8	206.91	173.62	700.78	197.99	156.73	614.77	211.58	175.2	786.84	195.63	159.97	653.27	199.044	161.806
R14553853|m.11699	756	268	120.98	94.81	177	89.1	74.76	276	110.92	87.81	215	105.82	87.62	279	98.77	80.76	243	105.118	85.152
R14553856|m.11702	681	227	114.8	89.97	96	54.14	45.43	232	104.37	82.62	196	108.22	89.61	208	82.46	67.42	191.8	92.798	75.01
R14553862|m.11704	2781	1218.97	141.07	110.56	1055.07	136.19	114.28	1385.45	143.46	113.56	1010.06	126.39	104.66	1208.36	109.96	89.91	1175.58	131.414	106.594
R14553864|m.11708	1023	546.81	178.56	139.95	460	167.53	140.57	668	194.57	154.02	575	204.09	169	804	206.09	168.53	610.762	190.168	154.414
R14553866|m.11709	1215	543	147.9	115.91	480	145.81	122.35	595	144.67	114.52	468	138.36	114.57	632.09	135.2	110.56	543.618	142.388	115.582
R14553869|m.11711	876	156	60.09	47.1	143	61.43	51.55	154	52.87	41.85	125	52.42	43.4	204	61.66	50.42	156.4	57.694	46.864
R14553871|m.11714	783	245	106.48	83.45	141.14	68.41	57.4	251	97.14	76.9	229.01	108.47	89.82	305	103.97	85.01	234.23	96.894	78.516
R14553883|m.11727	1773	701	128.81	100.95	474	97.15	81.51	838	137.64	108.95	726.02	144.49	119.65	908.01	131.12	107.22	729.406	127.842	103.656
R14553890|m.11734	1965	1636	270.35	211.89	892	164.41	137.95	1478	218.37	172.86	920.92	164.75	136.42	939	121.96	99.73	1173.18	187.968	151.77
R14553898|m.11739	1437	1	0.23	0.18	1	0.25	0.21	1	0.2	0.16	1	0.25	0.21	0	0	0	0.8	0.186	0.152
R14553901|m.11740	1167	619.82	176.13	138.04	380.04	120.44	101.06	747.45	189.56	150.06	637.94	196.83	162.98	879.09	196.15	160.4	652.868	175.822	142.508
R14553905|m.11742	654	201	106.25	83.27	164.09	96.73	81.16	253	118.93	94.14	216	124.73	103.29	411	170.27	139.23	249.018	123.382	100.218
R14553909|m.11746	1230	53	14.25	11.17	33	9.9	8.3	25	6	4.75	8	2.33	1.93	6	1.27	1.04	25	6.75	5.438
R14553914|m.11751	2145	437	65.99	51.72	270	45.47	38.16	470	63.47	50.24	305	49.84	41.27	285	33.83	27.66	353.4	51.72	41.81
R14553918|m.11755	2661	572	69.25	54.27	466	62.93	52.8	691	74.84	59.25	553	72.4	59.95	837	79.67	65.15	623.8	71.818	58.284
R14553920|m.11759	1518	403	86.99	68.17	47	11.31	9.49	322	62.09	49.15	143	33.46	27.7	47	7.97	6.52	192.4	40.364	32.206
R14553932|m.11770	1638	982.91	196.05	153.65	823.7	183.24	153.75	988.63	176.21	139.49	758.87	164	135.8	1170.31	183.42	149.98	944.884	180.584	146.534
R14553935|m.11774	1389	811	192.02	150.49	544.74	143.85	120.7	800.01	169.17	133.92	480	123.25	102.06	589	109.55	89.58	644.95	147.568	119.35
R14553936|m.11776	1593	687.01	141.04	110.54	701.25	160.57	134.73	768.99	141.07	111.67	595.11	132.4	109.63	861	138.89	113.57	722.672	142.794	116.028
R14553939|m.11778	1188	268	74.74	58.57	230.17	71.59	60.07	301.01	74.93	59.31	223	67.52	55.91	327	71.61	58.56	269.836	72.078	58.484
R14553941|m.11780	420	55	47.83	37.48	42	40.72	34.16	52	40.01	31.67	43	41.19	34.11	104	70.69	57.8	59.2	48.088	39.044
R14553943|m.11781	552	174	110.95	86.95	202	143.61	120.51	225	127.37	100.83	169.02	118.05	97.75	297.01	148.3	121.27	213.406	129.656	105.462
R14553945|m.11785	549	179	114.83	90	181	129.47	108.64	208	118.46	93.77	210	147.58	122.21	340	170.79	139.66	223.6	136.226	110.856
R14553954|m.11795	3120	3540	364.33	285.54	3232.15	371.03	311.33	4116.92	379.17	300.14	2796.1	311.04	257.56	3247.95	262.86	214.94	3386.62	337.686	273.902
R14553964|m.11800	1659	572.97	112.78	88.39	548	120.31	100.95	552	97.1	76.86	558.01	119	98.54	996.7	154.16	126.06	645.536	120.67	98.16
R14553970|m.11807	1008	337.86	112.07	87.83	389	143.9	120.75	391.03	115.68	91.57	408	147.12	121.82	603.05	157.02	128.4	425.788	135.158	110.074
R14553971|m.11809	426	67.53	57.77	45.28	71.5	68.19	57.22	85.03	64.37	50.95	78.76	74.2	61.44	121.87	81.5	66.64	84.938	69.206	56.306
R14553977|m.11813	1686	610.99	118.27	92.69	511.02	110.33	92.58	632.58	109.43	86.63	546	114.5	94.81	867	131.88	107.84	633.518	116.882	94.91
R14553985|m.11824	918	512	187.6	147.03	400	163.45	137.15	661	215.9	170.91	571	227.64	188.49	985	283.22	231.59	625.8	215.562	175.034
R14553991|m.11834	1176	911	256.78	201.25	1196	375.98	315.48	932.15	234.51	185.64	889.97	272.36	225.53	1557.62	344.76	281.92	1097.35	296.878	241.964
R14553995|m.11839	1080	327	100.83	79.02	200	68.78	57.71	344	94.64	74.91	280	93.8	77.67	248	60.04	49.09	279.8	83.618	67.68
R14554001|m.11845	1386	972.61	230.8	180.89	534.11	141.36	118.61	890.83	188.8	149.45	540.44	139.08	115.17	828.94	154.52	126.35	753.386	170.912	138.094
R14554003|m.11847	549	156	100.08	78.43	98	70.1	58.82	189	107.64	85.21	157	110.34	91.37	294	147.69	120.76	178.8	107.17	86.918
R14554004|m.11848	672	352	180.62	141.56	296	169.37	142.12	354	161.57	127.9	325	182.11	150.8	480	193.06	157.87	361.4	177.346	144.05
R14554008|m.11852	1062	188	59.01	46.25	219	76.66	64.32	234	65.52	51.87	177	60.37	49.99	332	81.81	66.89	230	68.674	55.864
R14554009|m.11853	744	188.14	86.41	67.73	185	94.76	79.51	220	89.95	71.2	178	89.16	73.83	345.23	124.34	101.67	223.274	96.924	78.788
R14554013|m.11856	948	264.54	93.66	73.41	252	99.51	83.49	315	99.44	78.71	262	100.9	83.55	424.37	117.92	96.43	303.582	102.286	83.118
R14554014|m.11859	903	336	125.3	98.2	277	115.2	96.66	385.35	128.09	101.39	314	127.42	105.51	372.97	109.14	89.25	337.064	121.03	98.202
R14554015|m.11861	630	231.73	127.63	100.03	171	105.02	88.12	215	105.27	83.33	184	110.77	91.72	336	145.01	118.58	227.546	118.74	96.356
R14554019|m.11863	900	581.93	217.78	170.68	445.53	185.95	156.02	610.3	203.58	161.15	507.51	206.69	171.15	711.77	209.02	170.92	571.408	204.604	165.984
R14554028|m.11872	3924	1858	151.45	118.7	1497.02	136.11	114.21	2081.13	151.86	120.21	1600.98	140.98	116.74	2513.27	161.12	131.75	1910.08	148.304	120.322
R14554034|m.11876	1341	301.03	73.94	57.95	217	59.45	49.88	407	89.27	70.67	297	79.13	65.53	388.51	74.96	61.29	322.108	75.35	61.064
R14554036|m.11877	660	105	54.95	43.07	95	55.44	46.52	129	60.04	47.53	122	69.74	57.75	154	63.17	51.65	121	60.668	49.304
R14554039|m.11883	1794	359.23	65.21	51.11	212	42.92	36.02	412	66.85	52.92	317	62.32	51.61	476	67.91	55.53	355.246	61.042	49.438
R14554040|m.11885	717	620	296.43	232.32	392.03	209.01	175.38	445	189.35	149.88	312	162.75	134.77	332	124.45	101.77	420.206	196.398	158.824
R14554042|m.11886	1188	14	3.9	3.06	9	2.8	2.35	18	4.48	3.55	7	2.12	1.75	8	1.75	1.43	11.2	3.01	2.428
R14554043|m.11887	1500	1012	221.16	173.33	366	89.21	74.86	1284	250.69	198.44	676.14	160.18	132.64	927	159.16	130.15	853.028	176.08	141.884
R14554048|m.11892	900	593	221.92	173.93	514	214.52	180	567	189.13	149.72	481	195.89	162.21	720	211.44	172.89	575	206.58	167.75
R14554055|m.11907	789	478	206.04	161.48	354	170.16	142.78	471	180.81	143.12	488	229.23	189.82	652	220.43	180.25	488.6	201.334	163.49
R14554056|m.11908	1737	444	83.34	65.31	334	69.92	58.67	455.01	76.33	60.42	399.14	81.15	67.19	546.44	80.6	65.91	435.718	78.268	63.5
R14554056|m.11909	1554	546.59	115.14	90.24	396.74	93.21	78.21	576.4	108.49	85.88	434.89	99.29	82.21	706.84	116.99	95.66	532.292	106.624	86.44
R14554058|m.11910	2421	58	7.74	6.06	73	10.86	9.11	65	7.75	6.14	45	6.49	5.38	56	5.87	4.8	59.4	7.742	6.298
R14554063|m.11922	1233	407	109.16	85.55	286	85.55	71.78	454	108.7	86.05	301.44	87.75	72.66	393	82.78	67.69	368.288	94.788	76.746
R14554072|m.11930	2235	7406.69	1072.18	840.3	2201	355.37	298.19	4878.16	631.54	499.92	1418.9	222.24	184.03	1170.95	133.25	108.96	3415.14	482.916	386.28
R14554073|m.11933	828	289	118.26	92.69	269	122.76	103.01	357.53	130.34	103.18	286	127.47	105.56	440	141.25	115.5	328.306	128.016	103.988
R14554084|m.11941	1779	1248	228.53	179.1	1336.86	273.03	229.1	1621.98	265.48	210.15	1533.99	304.22	251.91	2841	408.83	334.3	1716.37	296.018	240.912
R14554086|m.11943	975	210	72.16	56.56	176	67.45	56.6	208.15	63.79	50.49	155	57.92	47.96	302.88	81.69	66.8	210.406	68.602	55.682
R14554090|m.11946	660	72.52	37.95	29.74	68.04	39.71	33.32	98.15	45.68	36.16	74.28	42.46	35.16	122.21	50.13	40.99	87.04	43.186	35.074
R14554099|m.11951	648	86	45.92	35.99	50	29.77	24.98	61	28.96	22.93	41.78	24.37	20.18	50	20.92	17.11	57.756	29.988	24.238
R14554102|m.11954	546	212	136.83	107.24	186.16	133.97	112.42	239.96	137.49	108.84	178.18	126	104.34	220.83	111.61	91.26	207.426	129.18	104.82
R14554110|m.11961	945	129	45.83	35.92	95	37.64	31.58	135	42.76	33.85	109	42.12	34.88	203	56.6	46.28	134.2	44.99	36.502
R14554115|m.11963	2457	1136.03	149.23	116.96	1210	177.29	148.76	1334.5	156.81	124.13	1045	148.48	122.95	1956.61	202.07	165.23	1336.43	166.776	135.606
R14554116|m.11966	1668	1335.42	261.39	204.86	1073	234.25	196.56	1474.75	257.97	204.21	677.82	143.74	119.02	861.63	132.53	108.37	1084.52	205.976	166.604
R14554119|m.11973	834	495	201	157.53	342	154.87	129.95	565	204.39	161.8	416	183.97	152.34	708	225.53	184.42	505.2	193.952	157.208
R14554122|m.11975	1329	931.83	231.04	181.07	550.1	152.12	127.64	760	168.27	133.2	748	201.19	166.6	967.29	188.38	154.04	791.444	188.2	152.51
R14554129|m.11980	915	515.99	189.73	148.69	320.02	131.23	110.11	448.9	147.14	116.47	417.52	167.04	138.32	622.47	179.61	146.87	464.98	162.95	132.092
R14554137|m.11988	1242	462.23	123.03	96.42	524.01	155.55	130.52	517	122.85	97.24	376	108.61	89.94	404.02	84.45	69.06	456.652	118.898	96.636
R14554148|m.12001	507	139	97.5	76.41	89	69.6	58.4	165	102.66	81.26	117	90.04	74.56	175	96.07	78.56	137	91.174	73.838
R14554150|m.12002	2148	1220.01	183.96	144.17	874.87	147.13	123.46	1321.11	178.14	141.01	863	140.82	116.61	1393	165.11	135.01	1134.4	163.032	132.052
R14554152|m.12007	657	113	59.43	46.58	96	56.3	47.24	118	55.19	43.69	85	48.84	40.44	107.01	44.11	36.07	103.802	52.774	42.804
R14554153|m.12008	582	266.99	160.51	125.79	229.95	154.14	129.34	284.33	151.84	120.2	242.26	159.39	131.98	387.63	182.53	149.26	282.232	161.682	131.314
R14554155|m.12011	1089	910	278.14	217.99	478	162.94	136.72	995	271.35	214.8	562	186.61	154.52	903.99	216.93	177.39	769.798	223.194	180.284
R14554158|m.12013	1179	452	127.06	99.58	413	129.48	108.65	443	111.15	87.99	355	108.35	89.72	668	147.46	120.58	466.2	124.7	101.304
R14554159|m.12014	912	367.24	135.51	106.2	290.98	119.74	100.47	405.69	133.44	105.63	290	116.43	96.41	464.37	134.46	109.95	363.656	127.916	103.732
R14554165|m.12016	1503	227	49.51	38.8	236	57.4	48.17	229	44.62	35.32	300	70.92	58.73	260.37	44.61	36.48	250.474	53.412	43.5
R14554166|m.12017	735	202.68	94.33	73.93	136.45	70.82	59.42	207.15	85.82	67.93	154.06	78.21	64.76	157.3	57.4	46.94	171.528	77.316	62.596
R14554170|m.12019	1491	305	67.07	52.57	339	83.15	69.77	342	67.19	53.19	379	90.35	74.82	543.01	93.82	76.72	381.602	80.316	65.414
R14554171|m.12020	7143	2502.07	111.29	87.22	1957.37	97.11	81.48	2300.18	91.63	72.53	2062.9	99.03	82	3332.19	116.6	95.34	2430.94	103.132	83.714
R14554173|m.12025	909	56	20.74	16.25	29	11.98	10.05	71	23.43	18.55	40	16.12	13.35	40	11.62	9.5	47.2	16.778	13.54
R14554188|m.12039	882	286.01	109.37	85.72	232.65	99.22	83.25	334	113.83	90.11	283	117.8	97.54	311	93.32	76.31	289.332	106.708	86.586
R14554194|m.12042	1350	330.15	80.53	63.11	252.99	68.82	57.75	425.43	92.67	73.36	315.13	83.37	69.04	358.77	68.74	56.21	336.494	78.826	63.894
R14554196|m.12045	1455	399	90.01	70.54	398	100.13	84.02	420	84.63	66.99	417	101.99	84.45	738	130.79	106.95	474.4	101.51	82.59
R14554199|m.12048	330	8	9.25	7.25	5	6.44	5.4	17	17.31	13.7	14	17.94	14.86	10	9.01	7.37	10.8	11.99	9.716
R14554200|m.12049	813	195	81.38	63.78	142.01	66.09	55.46	196	72.86	57.68	169	76.84	63.63	211	69.08	56.48	182.602	73.25	59.406
R14554204|m.12053	3042	1661.85	175.5	137.55	1438.89	169.49	142.22	2146.74	202.87	160.59	1982	226.26	187.35	5327.42	442.41	361.76	2511.38	243.306	197.894
R14554206|m.12055	1677	805.03	156.7	122.81	712.01	154.58	129.7	936	162.82	128.89	746.29	157.37	130.31	1211	185.23	151.46	882.066	163.34	132.634
R14554209|m.12060	2460	696.03	91.32	71.57	543	79.46	66.67	881.89	103.5	81.93	695	98.63	81.67	1034	106.65	87.21	769.984	95.912	77.81
R14554210|m.12063	1143	495.11	143.8	112.7	386	125.03	104.91	561	145.41	115.11	413	130.26	107.86	520	118.59	96.97	475.022	132.618	107.51
R14554211|m.12064	675	239	122.04	95.65	208	118.44	99.38	265	120.37	95.28	216	120.44	99.73	371.02	148.5	121.43	259.804	125.958	102.294
R14554214|m.12068	1227	996.07	268.51	210.44	1728.34	519.63	436.02	981.75	236.26	187.02	711.84	208.28	172.47	1219.21	258.11	211.06	1127.44	298.158	243.402
R14554219|m.12073	636	322	175.51	137.55	284.73	173.06	145.21	341.01	165.25	130.81	338	201.34	166.72	431	184.09	150.53	343.348	179.85	146.164
R14554232|m.12084	1098	983	297.85	233.44	800	270.35	226.84	938	253.6	200.75	551	181.37	150.18	811	192.94	157.77	816.6	239.222	193.796
R14554245|m.12093	948	204	72.23	56.61	167	65.94	55.33	252.01	79.56	62.97	182	70.09	58.04	259.04	71.98	58.86	212.81	71.96	58.362
R14554252|m.12103	3693	1095	94.93	74.4	946	91.48	76.76	1385.07	107.48	85.08	1198.01	112.22	92.92	2160	147.27	120.43	1356.82	110.676	89.918
R14554255|m.12107	1575	9.11	1.89	1.48	3	0.7	0.58	8	1.48	1.18	6	1.35	1.12	4	0.65	0.53	6.022	1.214	0.978
R14554261|m.12117	1707	698	133.39	104.55	567	120.86	101.41	797	136.13	107.76	579	119.87	99.25	809	121.49	99.35	690	126.348	102.464
R14554274|m.12127	1776	228	41.82	32.78	221	45.21	37.94	265.1	43.47	34.41	343	68.14	56.43	523.84	75.51	61.75	316.188	54.83	44.662
R14554277|m.12128	2295	587	82.69	64.81	413.25	64.93	54.48	682	85.93	68.02	472.59	72.03	59.64	741.57	82.12	67.15	579.282	77.54	62.82
R14554289|m.12135	1890	71	12.21	9.57	53	10.17	8.53	78	12	9.5	115	21.42	17.74	83	11.22	9.18	80	13.404	10.904
R14554290|m.12136	1206	488	133.96	104.99	392	120.01	100.7	590	144.57	114.44	481	143.33	118.68	685	147.66	120.75	527.2	137.906	111.912
R14554292|m.12138	2307	353.65	49.56	38.84	218	34.07	28.59	374	46.87	37.1	368	55.79	46.2	527	58.05	47.47	368.13	48.868	39.64
R14554301|m.12144	1596	478.01	97.94	76.76	486	111.07	93.19	538	98.5	77.97	465	103.25	85.49	452	72.77	59.51	483.802	96.706	78.584
R14554302|m.12145	1824	956	170.6	133.7	669	133.15	111.73	1010	161.11	127.53	751	145.13	120.17	948	132.95	108.71	866.8	148.588	120.368
R14554304|m.12146	663	322.74	168.07	131.72	190.08	110.38	92.62	347.55	160.97	127.42	269.94	153.53	127.13	287.5	117.34	95.95	283.562	142.058	114.968
R14554307|m.12150	1521	653	140.66	110.24	323	77.6	65.11	605.18	116.47	92.19	387	90.36	74.82	379	64.14	52.45	469.436	97.846	78.962
R14554309|m.12153	2280	1026	145.51	114.04	819	129.56	108.71	1086	137.76	109.05	829.54	127.29	105.4	1169	130.33	106.58	985.908	134.09	108.756
R14554312|m.12158	492	241	174.88	137.06	194	156.95	131.7	371	238.7	188.95	367	292.35	242.08	239.01	135.71	110.97	282.402	199.718	162.152
R14554313|m.12159	789	272	117.24	91.89	373.73	179.65	150.74	411	157.77	124.89	482	226.41	187.48	852	288.05	235.54	478.146	193.824	158.108
R14554315|m.12163	903	253.14	94.4	73.98	227.07	94.43	79.24	346.17	115.06	91.08	175.14	71.07	58.85	208.56	61.03	49.9	242.016	87.198	70.61
R14554316|m.12166	3816	2282.37	191.39	150	1472.7	137.75	115.58	2279.97	171.14	135.47	1676	151.84	125.73	2592.33	170.97	139.8	2060.67	164.618	133.316
R14554317|m.12169	3102	1127.93	116.77	91.52	754	87.07	73.06	1124.56	104.18	82.47	878	98.25	81.36	1185	96.47	78.88	1013.9	100.548	81.458
R14554322|m.12178	3000	1462	156.6	122.74	1106	132.14	110.88	1504.8	144.24	114.18	1201.38	139.11	115.19	1720	144.87	118.46	1398.84	143.392	116.29
R14554324|m.12181	720	423	201.32	157.78	309	164	137.61	554	234.66	185.76	535	277.8	230.03	554.1	206.77	169.08	475.02	216.91	176.052
R14554330|m.12185	741	104	47.98	37.6	114	58.65	49.21	106	43.53	34.46	139	69.93	57.91	157	56.79	46.44	124	55.376	45.124
R14554332|m.12186	855	243	96.07	75.3	218.37	96.28	80.79	275	96.88	76.69	221.99	95.56	79.13	365.18	113.27	92.63	264.708	99.612	80.908
R14554335|m.12187	849	340	135.44	106.15	251	111.51	93.56	296	105.06	83.17	244	105.84	87.64	263	82.2	67.21	278.8	108.01	87.546
R14554337|m.12190	1596	1724	353.25	276.85	1916	437.87	367.41	2011	368.19	291.46	1207.09	268.02	221.93	1347.99	217.02	177.46	1641.22	328.87	267.022
R14554339|m.12191	1056	175.48	55.41	43.43	183.38	64.58	54.19	161.58	45.51	36.03	195.48	67.07	55.54	519.01	128.65	105.2	246.986	72.244	58.878
R14554342|m.12194	711	174.95	84.41	66.16	135	72.64	60.95	212	91.03	72.06	147	77.39	64.09	154	58.26	47.64	164.59	76.746	62.18
R14554344|m.12197	1917	1259.28	213.47	167.31	1028.41	194.45	163.16	1487.08	225.37	178.4	1082.51	198.68	164.52	1723.73	229.66	187.8	1316.2	212.326	172.238
R14554346|m.12201	1041	146.57	46.99	36.82	96.26	34.41	28.88	126.34	36.13	28.6	116.64	40.64	33.65	213.24	53.66	43.88	139.81	42.366	34.366
R14554352|m.12209	1542	729	154.81	121.33	911.02	215.77	181.05	805.86	152.9	121.03	579.99	133.49	110.54	1208	201.55	164.81	846.774	171.704	139.752
R14554356|m.12213	453	163	129.93	101.83	204	181.29	152.12	178.33	125.9	99.66	156.75	137.41	113.78	226	140.89	115.21	185.616	143.084	116.52
R14554359|m.12216	1647	556	110.27	86.42	531	117.46	98.56	631	111.83	88.53	563.01	120.98	100.18	917.01	142.9	116.86	639.604	120.688	98.11
R14554361|m.12217	1509	240	52.12	40.85	378	91.56	76.83	345	66.94	52.99	323	76.04	62.97	679	115.86	94.74	393	80.504	65.676
R14554365|m.12218	3147	2206.97	225.15	176.46	1280	145.65	122.21	2280.79	208.23	164.83	1662.91	183.36	151.84	2366	189.81	155.21	1959.33	190.44	154.11
R14554370|m.12225	6747	3717.63	175.14	137.26	2377.58	124.94	104.83	3807.98	160.67	127.19	2843.07	144.57	119.71	4016.93	148.88	121.74	3352.64	150.84	122.146
R14554370|m.12226	555	157.01	99.51	77.99	134	94.7	79.46	125.99	70.9	56.12	82	56.92	47.14	125	62.04	50.73	124.8	76.814	62.288
R14554374|m.12228	828	243.06	99.46	77.95	254	115.92	97.26	241	87.86	69.55	220	98.06	81.2	378	121.35	99.23	267.212	104.53	85.038
R14554376|m.12229	1416	494.96	114.86	90.02	323	83.6	70.15	572	118.56	93.85	385	96.88	80.22	446	81.3	66.48	444.192	99.04	80.144
R14554379|m.12233	927	10	3.63	2.84	11	4.45	3.73	11	3.56	2.81	10	3.94	3.27	31.89	9.07	7.42	14.778	4.93	4.014
R14554380|m.12235	471	105	80.06	62.74	82	69.71	58.49	154.19	104.18	82.47	121	101.37	83.94	122	72.77	59.5	116.838	85.618	69.428
R14554385|m.12240	1509	540.1	117.3	91.93	472	114.33	95.94	552	107.11	84.78	485	114.18	94.55	495	84.46	69.07	508.82	107.476	87.254
R14554393|m.12247	1209	540.99	148.12	116.08	324	98.93	83.01	650	158.86	125.75	392	116.5	96.47	478	102.77	84.04	476.998	125.036	101.07
R14554396|m.12256	1914	507	86.09	67.47	285	53.97	45.29	460	69.83	55.27	277	50.92	42.17	399	53.25	43.54	385.6	62.812	50.748
R14554398|m.12258	339	90	100.72	78.94	74	92.3	77.44	95	93.7	74.17	65	80.59	66.74	106	92.54	75.67	86	91.97	74.592
R14554400|m.12261	3987	1982.19	158.98	124.6	1254.25	112.21	94.15	2008.96	144.24	114.18	1617.4	140.14	116.04	2086.58	131.63	107.63	1789.88	137.44	111.32
R14554404|m.12263	1725	1894	358.05	280.62	1515	319.44	268.04	2115.47	357.43	282.94	1319	270.1	223.66	1946	289.09	236.39	1757.89	318.822	258.33
R14554405|m.12266	1725	276	52.18	40.89	123	25.93	21.76	277	46.8	37.05	186	38.09	31.54	169	25.11	20.53	206.2	37.622	30.354
R14554407|m.12277	639	128	69.41	54.4	103	62.28	52.26	139	67.01	53.05	122	72.29	59.86	181	76.91	62.89	134.6	69.58	56.492
R14554411|m.12281	399	132	121.83	95.48	106	109.06	91.51	165	134.63	106.57	85	86.54	71.66	151	108.89	89.04	127.8	112.19	90.852
R14554412|m.12282	927	827.94	300.22	235.3	862.24	348.69	292.58	733.17	237.01	187.61	630	248.53	205.8	773.01	219.97	179.87	765.272	270.884	220.232
R14554413|m.12283	492	22	15.96	12.51	65	52.59	44.13	47.99	30.88	24.44	53	42.22	34.96	53	30.09	24.61	48.198	34.348	28.13
R14554417|m.12284	2121	784.44	119.83	93.91	677	115.35	96.79	768	104.91	83.05	634	104.81	86.79	1523.05	182.88	149.54	877.298	125.556	102.016
R14554419|m.12287	1704	738	141.3	110.74	570	121.72	102.13	908	155.37	122.99	530	109.92	91.02	740	111.33	91.04	697.2	127.928	103.584
R14554421|m.12289	951	323	113.98	89.33	996	391.96	328.89	414	130.26	103.11	424	162.73	134.75	777	215.18	175.96	586.8	202.822	166.408
R14554423|m.12293	2949	914	99.63	78.08	791.67	96.25	80.77	1046.94	102.12	80.84	977.14	115.15	95.35	1390	119.14	97.42	1023.95	106.458	86.492
R14554424|m.12294	5154	1881	116.32	91.16	1512	104.29	87.51	2061.62	114.15	90.36	1717	114.65	94.93	2658.9	129.34	105.76	1966.1	115.75	93.944
R14554427|m.12299	1731	1388.9	261.62	205.04	1389	291.82	244.86	1798	302.71	239.62	1160	236.68	195.99	1795.08	265.72	217.28	1506.2	271.71	220.558
R14554428|m.12300	1134	1098.79	321.8	252.21	822	268.49	225.29	1070.76	279.85	221.53	615	195.61	161.98	912	209.72	171.49	903.71	255.094	206.5
R14554434|m.12304	1071	340	105.77	82.89	402	139.47	117.03	511	141.82	112.26	415	140.27	116.15	675	164.85	134.8	468.6	138.436	112.626
R14554436|m.12306	1359	893.45	216.42	169.61	645	174.25	146.21	676.3	146.3	115.81	495.46	130.17	107.79	678.78	129.15	105.61	677.798	159.258	129.006
R14554442|m.12314	762	251	112.34	88.04	216	107.81	90.46	332	132.3	104.73	250	121.99	101.01	301	105.65	86.39	270	116.018	94.126
R14554444|m.12318	948	316	111.88	87.69	214.75	84.8	71.15	336	106.07	83.96	219	84.34	69.84	364	101.15	82.71	289.95	97.648	79.07
R14554446|m.12320	3306	1506.55	146.17	114.56	942	101.94	85.54	1379	119.74	94.79	917.38	96.19	79.65	1145	87.36	71.44	1177.99	110.28	89.196
R14554449|m.12323	1707	825.02	157.67	123.57	568	121.07	101.59	909	155.26	122.9	738	152.78	126.51	917	137.71	112.61	791.404	144.898	117.436
R14554451|m.12325	1476	515	114.45	89.7	623	154.42	129.57	753.02	149.5	118.34	873.01	210.34	174.17	1463	255.44	208.87	845.406	176.83	144.13
R14554452|m.12327	1866	893.18	155.68	122.01	700	136.08	114.19	920	143.35	113.48	697.26	131.6	108.97	979	134.11	109.66	837.888	140.164	113.662
R14554455|m.12336	1956	190	31.55	24.72	162	30	25.17	275	40.82	32.32	214	38.47	31.85	184	24.01	19.63	205	32.97	26.738
R14554457|m.12340	5439	1201.22	70.35	55.13	1053.4	68.81	57.74	1246.04	65.34	51.73	1304.1	82.46	68.28	2099.24	96.71	79.08	1380.8	76.734	62.392
R14554459|m.12346	813	297	123.95	97.15	164	76.33	64.05	357	132.72	105.06	255	115.94	96	290	94.94	77.63	272.6	108.776	87.978
R14554461|m.12348	309	62	77.62	60.84	53	73.94	62.04	60	66.07	52.3	46	63.98	52.98	86.01	83.91	68.62	61.402	73.104	59.356
R14554463|m.12350	825	103	42.31	33.16	77	35.28	29.6	85.86	31.42	24.88	79	35.35	29.27	59	19.01	15.55	80.772	32.674	26.492
R14554468|m.12351	1113	148	44.21	34.65	397.18	132.31	111.02	263	70.1	55.49	367	119.07	98.6	809	189.73	155.15	396.836	111.084	90.982
R14554473|m.12355	2793	1230	141.72	111.07	1140	146.51	122.94	1433.04	147.74	116.95	1082.94	134.91	111.72	1896	171.77	140.46	1356.4	148.53	120.628
R14554479|m.12360	1446	895.98	203.43	159.43	737.09	186.65	156.61	1018	206.46	163.43	692.02	170.35	141.06	1149.87	205.09	167.71	898.592	194.396	157.648
R14554480|m.12362	3138	323	33.05	25.9	256.73	29.3	24.58	338	30.95	24.5	199	22.01	18.22	798	64.2	52.5	382.946	35.902	29.14
R14554481|m.12364	2280	998	141.54	110.93	448	70.87	59.46	1143.26	145.02	114.79	739	113.4	93.9	1597.99	178.16	145.69	985.25	129.798	104.954
R14554485|m.12366	483	1	0.74	0.58	0	0	0	1	0.66	0.52	7	5.7	4.72	5	2.9	2.37	2.8	2	1.638
R14554488|m.12370	1446	734.44	166.75	130.69	328.58	83.2	69.82	756.84	153.49	121.5	334.07	82.24	68.1	365.54	65.2	53.31	503.894	110.176	88.684
R14554490|m.12371	921	319.2	116.55	91.34	246.57	100.41	84.25	352.48	114.73	90.82	279.71	111.12	92.01	460.02	131.81	107.79	331.596	114.924	93.242
R14554491|m.12372	2883	538.99	60.13	47.12	491.02	61.09	51.26	578.98	57.79	45.75	574.81	69.32	57.4	895.48	78.55	64.23	615.856	65.376	53.152
R14554502|m.12380	1962	1355.34	224.33	175.81	577.17	106.55	89.4	1282.2	189.74	150.2	677.59	121.41	100.54	752.87	97.94	80.09	929.034	147.994	119.208
R14554503|m.12381	1908	470	80.06	62.75	231	43.89	36.83	540.01	82.24	65.1	417	76.91	63.68	451	60.38	49.37	421.802	68.696	55.546
R14554506|m.12384	600	66	38.36	30.06	69	44.72	37.52	81	41.83	33.11	72	45.78	37.9	80	36.43	29.79	73.6	41.424	33.676
R14554511|m.12386	1038	407	130.87	102.57	269	96.47	80.94	474	135.96	107.62	319	111.48	92.31	482.96	121.91	99.69	390.392	119.338	96.626
R14554520|m.12398	2088	1290.78	200.38	157.05	845.92	146.47	122.9	1508.84	209.45	165.8	793.05	133.24	110.33	1182.43	144.28	117.98	1124.2	166.764	134.812
R14554521|m.12402	918	11	4.03	3.16	12	4.9	4.11	13	4.25	3.36	18	7.18	5.94	11	3.16	2.59	13	4.704	3.832
R14554530|m.12407	1212	466.02	127.26	99.74	475	144.67	121.39	449	109.45	86.64	443.7	131.52	108.91	820.12	175.87	143.82	530.768	137.754	112.1
R14554535|m.12408	2997	1266.09	135.76	106.4	1113	133.11	111.69	1247.92	119.74	94.78	1241.57	143.91	119.17	1757.66	148.2	121.18	1325.25	136.144	110.644
R14554550|m.12420	2328	2277.05	316.12	247.75	1657.15	256.6	215.31	1783.69	221.48	175.32	512.05	76.91	63.68	160.3	17.49	14.31	1278.05	177.72	143.274
R14554552|m.12423	1509	435	94.48	74.04	295	71.46	59.96	623	120.88	95.69	382	89.93	74.47	765	130.53	106.74	500	101.456	82.18
R14554556|m.12428	1212	499.99	136.54	107.01	428	130.35	109.38	493	120.18	95.13	411	121.83	100.88	612	131.24	107.32	488.798	128.028	103.944
R14554557|m.12429	1800	1207	218.35	171.13	1111.03	224.18	188.1	1153	186.45	147.59	785.98	153.99	127.51	1525.67	216.9	177.37	1156.54	199.974	162.34
R14554558|m.12431	1326	157.43	39.13	30.66	150.92	41.83	35.1	219.26	48.66	38.52	158.06	42.62	35.29	295.82	57.75	47.22	196.298	45.998	37.358
R14554571|m.12439	1575	4	0.83	0.65	0	0	0	3	0.56	0.44	8	1.8	1.49	3	0.49	0.4	3.6	0.736	0.596
R14554573|m.12440	5046	1587.12	100.27	78.59	1178.96	83.08	69.71	1656.59	93.71	74.18	1405.05	95.85	79.37	2101.93	104.46	85.41	1585.93	95.474	77.452
R14554575|m.12443	2253	802	115.14	90.24	829.61	132.85	111.47	900.04	115.57	91.48	845.42	131.33	108.75	1436.89	162.17	132.61	962.792	131.412	106.91
R14554576|m.12445	3237	1430	141.76	111.1	1189.99	131.58	110.4	1755	155.69	123.25	1439.07	154.18	127.67	2015	157.08	128.44	1565.81	148.058	120.172
R14554577|m.12448	1341	673.8	165.5	129.71	626.97	171.76	144.12	737.38	161.74	128.03	735.92	196.08	162.36	709.14	136.82	111.88	696.642	166.38	135.22
R14554578|m.12449	1938	939.03	157.41	123.36	704.11	131.64	110.46	1106.93	165.89	131.32	933	169.32	140.21	1133.08	149.28	122.07	963.23	154.708	125.484
R14554584|m.12457	1272	207	53.73	42.11	169	48.93	41.05	235.78	54.65	43.26	215.03	60.57	50.16	305	62.18	50.85	226.362	56.012	45.486
R14554596|m.12470	705	232	112.98	88.54	185	100.46	84.3	219	94.9	75.12	157	83.43	69.09	301	114.92	93.97	218.8	101.338	82.204
R14554598|m.12472	2082	717	111.64	87.49	487	84.57	70.96	733	102.05	80.78	565	95.21	78.84	990	121.16	99.08	698.4	102.926	83.43
R14554606|m.12480	1770	454.25	83.62	65.53	283.1	58.12	48.77	431.2	70.95	56.16	323.74	64.54	53.44	586.98	84.91	69.43	415.854	72.428	58.666
R14554613|m.12488	1287	283	72.57	56.87	197	56.34	47.27	317	72.58	57.45	254	70.67	58.52	376	75.72	61.92	285.4	69.576	56.406
R14554615|m.12489	624	385.99	214.84	168.38	251.78	156.27	131.12	361.96	179.09	141.76	289	175.85	145.61	475	207.16	169.4	352.746	186.642	151.254
R14554620|m.12492	1875	520.09	90.2	70.7	305	59	49.51	581	90.08	71.31	444	83.38	69.04	505	68.84	56.29	471.018	78.3	63.37
R14554621|m.12493	822	179	73.83	57.86	160	73.59	61.75	202	74.22	58.75	166	74.58	61.75	233	75.38	61.64	188	74.32	60.35
R14554627|m.12495	2637	1323.9	161.77	126.79	1093.72	149.06	125.08	1298.81	141.98	112.39	962.46	127.18	105.31	1840.26	176.8	144.57	1303.83	151.358	122.828
R14554637|m.12507	3450	1388.66	129.01	101.11	1149	119.07	99.91	1527.1	126.98	100.52	1176.97	118.16	97.84	1886	137.79	112.68	1425.55	126.202	102.412
R14554648|m.12511	615	376	212.66	166.67	292	184.16	154.52	517	259.89	205.72	407	251.7	208.42	462	204.73	167.41	410.8	222.628	180.548
R14554649|m.12515	393	14	13.15	10.31	14	14.66	12.3	7	5.81	4.6	8	8.29	6.87	10	7.34	6	10.6	9.85	8.016
R14554650|m.12516	1461	427.39	96	75.24	429.02	107.48	90.18	484.99	97.31	77.03	379	92.3	76.43	733.98	129.52	105.91	490.876	104.522	84.958
R14554653|m.12521	1449	687.91	155.85	122.14	655.74	165.69	139.03	815.99	165.13	130.72	651.41	160.01	132.5	893	158.94	129.96	740.81	161.124	130.87
R14554654|m.12523	1683	728	141.18	110.65	614	132.81	111.44	826	143.16	113.32	722	151.69	125.61	1253	190.94	156.14	828.6	151.956	123.432
R14554662|m.12531	1329	444	110.09	86.28	1514.89	418.91	351.5	794	175.8	139.16	1162.91	312.79	259	1550.37	301.93	246.9	1093.23	263.904	216.568
R14554663|m.12533	1740	238	44.59	34.95	237	49.53	41.56	398.33	66.7	52.8	307.27	62.36	51.64	465.42	68.53	56.03	329.204	58.342	47.396
R14554664|m.12535	3210	1637	163.67	128.27	1075	119.88	100.59	1838	164.45	130.18	1333	144.04	119.27	1935	152.13	124.4	1563.6	148.834	120.542
R14554666|m.12539	918	400	146.56	114.87	414	169.17	141.95	459	149.92	118.68	368	146.71	121.48	567	163.03	133.31	441.6	155.078	126.058
R14554668|m.12540	1866	556.67	97.03	76.04	529.73	102.98	86.41	659	102.68	81.28	697.65	131.67	109.03	984.8	134.9	110.31	685.57	113.852	92.614
R14554672|m.12542	1422	378.88	87.53	68.6	615	158.47	132.97	533	109.99	87.07	537	134.53	111.4	1146.72	208.13	170.19	642.12	139.73	114.046
R14554674|m.12543	1746	561.34	104.8	82.13	464	96.62	81.07	624	104.12	82.42	500.98	101.31	83.89	627	91.99	75.22	555.464	99.768	80.946
R14554676|m.12544	1419	317	73.4	57.53	914.08	236.06	198.07	512.81	106.06	83.96	684.95	171.98	142.41	999.42	181.79	148.65	685.652	153.858	126.124
R14554681|m.12550	1326	266.03	66.12	51.82	241	66.8	56.05	273	60.59	47.96	201.16	54.23	44.91	179	34.94	28.57	232.038	56.536	45.862
R14554682|m.12551	1392	368	86.93	68.13	288	75.88	63.67	360.01	75.96	60.13	298.01	76.35	63.22	409	75.9	62.06	344.604	78.204	63.442
R14554685|m.12555	1314	634	159.07	124.67	480	134.32	112.71	747.9	167.56	132.64	535	145.63	120.59	739	145.64	119.09	627.18	150.444	121.94
R14554686|m.12557	813	246	102.67	80.46	198	92.15	77.33	282	104.84	82.99	223	101.39	83.96	429	140.44	114.84	275.6	108.298	87.916
R14554695|m.12566	1257	705.92	185.54	145.41	587.35	172.17	144.47	816.18	191.52	151.6	579.01	165.15	136.75	781.81	161.38	131.96	694.054	175.152	142.038
R14554696|m.12567	2712	1711.37	203.21	159.26	1210.85	160.36	134.56	1660.91	176.45	139.67	1034.96	132.88	110.03	1277.36	119.25	97.52	1379.09	158.43	128.208
R14554700|m.12572	1185	684	191.26	149.9	540	168.4	141.3	739	184.44	146	555	168.48	139.51	776	170.39	139.33	658.8	176.594	143.208
R14554701|m.12573	1863	820.52	143.26	112.28	845	164.55	138.07	1042.63	162.73	128.82	911	172.23	142.61	1565.01	214.74	175.6	1036.83	171.502	139.476
R14554707|m.12576	1062	407	127.74	100.12	423	148.07	124.24	426	119.28	94.42	442	150.74	124.82	723.92	178.38	145.86	484.384	144.842	117.892
R14554708|m.12579	831	189	77.04	60.38	172	78.19	65.61	216	78.44	62.09	170	75.47	62.5	295	94.34	77.14	208.4	80.696	65.544
R14554709|m.12580	1383	419	99.65	78.1	524	139	116.63	516	109.61	86.76	401	103.44	85.65	668	124.8	102.05	505.6	115.3	93.838
R14554714|m.12587	486	96	70.64	55.36	98.03	80.42	67.48	96.99	63.27	50.08	90.71	73.29	60.69	160	92.12	75.32	108.346	75.948	61.786
R14554715|m.12588	1221	650.89	176.37	138.23	607.98	183.73	154.17	635	153.6	121.59	568.24	167.13	138.39	793.68	168.89	138.1	651.158	169.944	138.096
R14554716|m.12589	2154	2253	338.74	265.49	1719	288.27	241.88	2372.99	319.06	252.56	1299	211.35	175.01	1724.26	203.78	166.64	1873.65	272.24	220.316
R14554725|m.12594	1194	856.05	237.47	186.12	454.12	140.5	117.89	1059.93	262.45	207.75	902.02	271.65	224.94	1372.94	299.08	244.56	929.012	242.23	196.252
R14554726|m.12595	975	140	48.11	37.71	168	64.38	54.02	166	50.87	40.27	194	72.49	60.03	323.62	87.28	71.37	198.324	64.626	52.68
R14554734|m.12601	1404	243	56.89	44.59	185	48.31	40.53	230.88	48.28	38.22	223	56.62	46.88	352	64.74	52.94	246.776	54.968	44.632
R14554736|m.12604	1215	38	10.35	8.11	20	6.08	5.1	22	5.35	4.23	24	7.1	5.88	11	2.35	1.92	23	6.246	5.048
R14554737|m.12607	2751	1064.96	124.62	97.67	903	117.86	98.9	1294.95	135.58	107.32	1226	155.13	128.45	1833.26	168.68	137.93	1264.43	140.374	114.054
R14554741|m.12611	1752	697	129.66	101.62	684	141.92	119.09	845	140.5	111.22	625.99	126.13	104.45	1389.33	203.11	166.09	848.264	148.264	120.494
R14554743|m.12614	747	308.97	141.29	110.74	277.72	141.63	118.84	373	151.85	120.2	329	164.07	135.86	452	162.09	132.54	348.138	152.186	123.636
R14554747|m.12617	1539	135	28.73	22.51	92	21.83	18.32	124	23.57	18.66	110	25.37	21.01	245	40.96	33.49	141.2	28.092	22.798
R14554751|m.12622	4143	1546.1	119.27	93.48	888.95	76.49	64.18	1620.94	111.94	88.61	1045.01	87.08	72.11	1528.27	92.73	75.82	1325.85	97.502	78.84
R14554766|m.12631	420	241.05	209.62	164.28	189.77	183.96	154.36	296.03	227.75	180.29	173.11	165.84	137.32	306.88	208.58	170.56	241.368	199.15	161.362
R14554776|m.12642	1047	272	86.67	67.92	210.99	74.98	62.91	252	71.63	56.7	247	85.53	70.82	326	81.54	66.68	261.598	80.07	65.006
R14554778|m.12644	1902	8	1.37	1.07	2	0.38	0.32	7	1.07	0.85	3	0.56	0.46	2	0.27	0.22	4.4	0.73	0.584
R14554779|m.12647	957	367	128.64	100.82	322	125.87	105.62	420	131.27	103.91	416	158.59	131.32	541	148.83	121.7	413.2	138.64	112.674
R14554783|m.12650	669	400	206.26	161.65	428	246.1	206.5	535	245.37	194.23	515.04	290.03	240.16	661.03	267.17	218.47	507.814	250.986	204.202
R14554792|m.12659	948	345	122.15	95.73	301	118.85	99.73	375	118.38	93.71	310.23	119.47	98.93	506.1	140.63	115	367.466	123.896	100.62
R14554796|m.12663	1893	4	0.69	0.54	6	1.15	0.96	6	0.92	0.73	9	1.67	1.39	4	0.54	0.44	5.8	0.994	0.812
R14554802|m.12669	3345	1248.17	119.67	93.79	892	95.39	80.04	1262	108.28	85.72	1180	122.26	101.24	1942.01	146.42	119.73	1304.84	118.404	96.104
R14554808|m.12675	1731	730	137.51	107.77	723.07	151.91	127.47	787	132.5	104.88	731	149.15	123.51	1027.76	152.13	124.4	799.766	144.64	117.606
R14554809|m.12676	2661	1485.2	179.81	140.92	1014	136.93	114.89	1331.43	144.21	114.15	973.8	127.49	105.57	1596.48	151.96	124.26	1280.18	148.08	119.958
R14554813|m.12679	1098	39	11.82	9.26	23	7.77	6.52	63	17.03	13.48	67	22.05	18.26	65	15.46	12.64	51.4	14.826	12.032
R14554814|m.12680	1578	899	186.39	146.08	781.95	180.82	151.72	1024	189.7	150.16	814	182.89	151.44	1538	250.54	204.87	1011.39	198.068	160.854
R14554822|m.12688	2259	1260.99	180.55	141.5	798	127.44	106.93	1460.98	187.08	148.09	1004.48	155.61	128.85	1433.88	161.39	131.97	1191.67	162.414	131.468
R14554829|m.12701	2235	1050	152	119.12	849	137.08	115.02	1215	157.3	124.51	934.97	146.44	121.26	1360	154.76	126.55	1081.79	149.516	121.292
R14554831|m.12704	1275	591.12	153.07	119.96	491.32	141.89	119.06	636.95	147.26	116.57	467.84	131.45	108.85	819.13	166.59	136.22	601.272	148.052	120.132
R14554832|m.12706	927	193	69.98	54.85	142	57.42	48.18	203	65.62	51.95	187	73.77	61.09	289	82.24	67.25	202.8	69.806	56.664
R14554838|m.12711	1950	241	40.14	31.46	286.88	53.3	44.72	267.05	39.77	31.48	551	99.36	82.27	468.92	61.39	50.2	362.97	58.792	48.026
R14554839|m.12714	1731	585	110.19	86.36	539	113.24	95.02	570	95.96	75.96	517	105.49	87.35	791.93	117.22	95.86	600.586	108.42	88.11
R14554840|m.12718	633	770.72	422.27	330.95	293.8	179.5	150.62	700	340.97	269.9	694	415.59	344.13	318	136.53	111.64	555.304	298.972	241.448
R14554842|m.12722	3345	900.14	86.3	67.64	713	76.25	63.98	959	82.29	65.14	871	90.24	74.73	1347.99	101.63	83.1	958.226	87.342	70.918
R14554853|m.12729	3540	1345.95	121.81	95.47	1075.09	108.53	91.06	1330.3	107.76	85.3	1193	116.67	96.61	1566.71	111.51	91.18	1302.21	113.256	91.924
R14554855|m.12731	2286	752	106.37	83.36	590	93.08	78.1	994	125.75	99.54	645	98.71	81.73	840	93.4	76.38	764.2	103.462	83.822
R14554857|m.12733	1032	359	116.15	91.03	289.36	104.41	87.61	418	120.63	95.49	342	120.26	99.58	445	113.02	92.42	370.672	114.894	93.226
R14554861|m.12738	1086	494	151.43	118.68	537.6	183.79	154.22	604.99	165.47	130.98	462	153.86	127.4	623	149.94	122.61	544.318	160.898	130.778
R14554862|m.12740	888	247	93.77	73.49	256	108.39	90.95	310	104.89	83.03	243	100.41	83.14	413	123.03	100.6	293.8	106.098	86.242
R14554874|m.12751	1098	2	0.61	0.47	2	0.68	0.57	2	0.54	0.43	5	1.65	1.36	1	0.24	0.19	2.4	0.744	0.604
R14554879|m.12755	3504	70	6.4	5.02	219	22.34	18.74	76	6.22	4.92	56	5.53	4.58	91	6.54	5.35	102.4	9.406	7.722
R14554882|m.12758	1305	589	148.85	116.66	513	144.59	121.32	620	139.91	110.75	485	132.98	110.11	744	147.68	120.76	590.2	142.802	115.92
R14554885|m.12760	1209	789.04	216.03	169.31	562	171.61	143.99	803	196.25	155.35	566	168.22	139.29	797.91	171.56	140.28	703.59	184.734	149.644
R14554886|m.12761	3213	2252.54	224.99	176.33	1475.65	164.4	137.95	2591.82	231.68	183.39	1756.47	189.62	157.01	2684.5	210.86	172.42	2152.2	204.31	165.42
R14554894|m.12777	954	191.35	67.3	52.74	210.98	82.75	69.44	226	70.87	56.1	189	72.29	59.86	236	65.14	53.27	210.666	71.67	58.282
R14554896|m.12780	1329	1	0.25	0.19	0	0	0	2	0.44	0.35	0	0	0	0	0	0	0.6	0.138	0.108
R14554898|m.12783	1728	260.24	49.11	38.49	65	13.68	11.48	228.99	38.62	30.57	97	19.83	16.42	164	24.32	19.89	163.046	29.112	23.37
R14554907|m.12795	801	408	173.03	135.61	392	185.39	155.56	526	198.68	157.27	346	159.88	132.39	539	179.3	146.61	442.2	179.256	145.488
R14554917|m.12804	1626	1450.54	291.53	228.48	1259	282.22	236.81	1461	262.39	207.71	975.01	212.33	175.82	1815.05	286.63	234.39	1392.12	267.02	216.642
R14554918|m.12806	3552	1442.69	130.12	101.98	1169.4	117.64	98.71	1393.59	112.5	89.05	984.65	95.96	79.46	1486.4	105.43	86.21	1295.35	112.33	91.082
R14554921|m.12814	1008	506	167.84	131.55	404	149.46	125.41	489.04	144.68	114.53	574.02	206.99	171.4	615.91	160.37	131.13	517.794	165.868	134.804
R14554923|m.12816	1251	423	111.74	87.57	307.51	90.59	76.02	357	84.19	66.64	284.96	81.69	67.64	363.27	75.36	61.62	347.148	88.714	71.898
R14554924|m.12817	591	199	117.61	92.18	185.03	121.94	102.32	187.23	98.32	77.83	176	113.81	94.24	380.95	176.37	144.22	225.642	125.61	102.158
R14554924|m.12818	558	140.03	88.22	69.14	144.16	101.27	84.97	171.29	95.82	75.85	156.91	108.26	89.65	317.73	156.75	128.18	186.024	110.064	89.558
R14554927|m.12823	726	175	82.54	64.69	155	81.53	68.41	169	70.95	56.16	151	77.7	64.34	217	80.25	65.62	173.4	78.594	63.844
R14554932|m.12827	1119	780.79	231.9	181.75	818.89	271.25	227.61	833.12	220.81	174.79	843.11	271.98	225.22	997.82	232.69	190.28	854.746	245.726	199.93
R14554934|m.12829	1749	651.19	121.36	95.11	348.93	72.53	60.86	513.16	85.48	67.66	250.47	50.56	41.87	365.38	53.51	43.76	425.826	76.688	61.852
R14554936|m.12831	852	187	74.21	58.16	190	84.09	70.56	204.99	72.49	57.38	186	80.37	66.55	330	102.75	84.02	219.598	82.782	67.334
R14554945|m.12838	1008	447	148.27	116.21	547	202.36	169.79	478	141.41	111.94	504	181.74	150.49	882	229.65	187.79	571.6	180.686	147.244
R14554952|m.12841	744	290.15	133.27	104.45	205	105	88.1	313.78	128.29	101.56	227.66	114.03	94.43	343.46	123.7	101.15	276.01	120.858	97.938
R14554954|m.12845	726	91	42.92	33.64	64	33.66	28.25	124	52.06	41.21	86	44.25	36.64	123	45.49	37.2	97.6	43.676	35.388
R14554962|m.12854	1191	382	106.25	83.27	399.01	123.77	103.86	527	130.84	103.57	434	131.05	108.51	773	168.84	138.06	503.002	132.15	107.454
R14554963|m.12855	999	562.49	188.37	147.63	598	223.34	187.4	607	181.29	143.5	801.99	291.98	241.77	993	261.02	213.44	712.496	229.2	186.748
R14554964|m.12856	1578	279.73	58	45.45	237.75	54.98	46.13	291.36	53.98	42.73	261.16	58.68	48.59	340.63	55.49	45.37	282.126	56.226	45.654
R14554965|m.12857	1527	1	0.21	0.17	2	0.48	0.4	0	0	0	1	0.23	0.19	3	0.51	0.41	1.4	0.286	0.234
R14554966|m.12858	2304	1058.76	148.55	116.43	894	139.91	117.4	1203.87	151.08	119.59	938.66	142.49	117.99	1157.33	127.66	104.39	1050.52	141.938	115.16
R14554969|m.12860	996	289	97.09	76.09	277	103.78	87.08	402	120.44	95.34	275	100.44	83.17	437	115.23	94.23	336	107.396	87.182
R14554971|m.12862	1824	618	110.28	86.43	556.81	110.82	92.99	713.94	113.88	90.15	599.72	115.89	95.97	922.73	129.4	105.82	682.24	116.054	94.272
R14554973|m.12865	1482	757.48	167.63	131.38	667.96	164.87	138.34	910	179.91	142.41	651	156.18	129.33	786.29	136.71	111.79	754.546	161.06	130.65
R14554990|m.12882	936	371	133.15	104.36	372	148.9	124.94	440	140.79	111.45	445	173.74	143.86	708.06	199.43	163.08	467.212	159.202	129.538
R14554995|m.12891	1092	1024	312.08	244.59	258	87.69	73.58	1385.56	376.77	298.24	512	169.51	140.37	573	137.1	112.11	750.512	216.63	173.778
R14554998|m.12895	4131	1822.65	141.02	110.52	1404	121.16	101.67	1747	121	95.79	1175.04	98.2	81.32	1506	91.64	74.94	1530.94	114.604	92.848
R14554999|m.12896	813	402	167.77	131.49	560	260.64	218.7	450.89	167.62	132.69	463.94	210.93	174.67	709.88	232.4	190.04	517.342	207.872	169.518
R14555000|m.12898	2106	382	58.78	46.07	209	35.87	30.1	258	35.5	28.1	90	14.99	12.41	43	5.2	4.25	196.4	30.068	24.186
R14555002|m.12901	1314	387.02	97.11	76.11	327	91.51	76.78	430.24	96.39	76.3	399.07	108.63	89.95	523.01	103.07	84.28	413.268	99.342	80.684
R14555011|m.12911	1389	367	86.89	68.1	243	64.17	53.84	408	86.28	68.3	300	77.03	63.79	367	68.26	55.82	337	76.526	61.97
R14555024|m.12929	2916	1695	186.9	146.48	1544.14	189.91	159.35	1923.01	189.73	150.19	1326.47	158.12	130.93	2064.96	179.04	146.4	1710.72	180.74	146.67
R14555026|m.12932	1056	313.74	99.06	77.64	253	89.09	74.76	319	89.86	71.13	238	81.66	67.62	391	96.92	79.25	302.948	91.318	74.08
R14555033|m.12941	615	124.59	70.46	55.23	158.62	100.03	83.94	208.2	104.66	82.85	346.32	214.18	177.35	233.91	103.65	84.76	214.328	118.596	96.826
R14555035|m.12945	600	180	104.62	81.99	120	77.77	65.26	169.99	87.79	69.5	151	96	79.49	211	96.08	78.56	166.398	92.452	74.96
R14555048|m.12952	2397	795	107.11	83.95	580	87.16	73.13	954.9	115.08	91.09	598.96	87.3	72.29	877.46	92.94	76	761.264	97.918	79.292
R14555051|m.12954	537	40	26.3	20.61	33	24.2	20.3	46	26.85	21.25	53	38.19	31.63	60	30.89	25.26	46.4	29.286	23.81
R14555055|m.12956	1173	114	32.22	25.25	47	14.81	12.43	68	17.15	13.58	35	10.74	8.89	53	11.76	9.62	63.4	17.336	13.954
R14555060|m.12960	2664	518.96	62.76	49.18	443	59.75	50.14	606	65.56	51.9	460	60.15	49.81	695.99	66.17	54.11	544.79	62.878	51.028
R14555067|m.12965	1212	204	55.71	43.66	152	46.29	38.84	204	49.73	39.36	206	61.06	50.56	297.73	63.85	52.21	212.746	55.328	44.926
R14555070|m.12968	3681	1375.46	119.64	93.77	1238.99	120.2	100.86	1499	116.71	92.38	1283.64	120.63	99.89	2373.01	162.33	132.74	1554.02	127.902	103.928
R14555071|m.12969	2667	1169.93	141.31	110.75	792	106.7	89.53	1144.94	123.73	97.94	853.77	111.52	92.34	1052.83	99.99	81.76	1002.69	116.65	94.464
R14555072|m.12971	1593	330.32	67.81	53.15	359.9	82.41	69.15	403.68	74.05	58.62	277.32	61.7	51.09	334.96	54.03	44.18	341.236	68	55.238
R14555083|m.12987	1134	18	5.27	4.13	23	7.51	6.3	31	8.1	6.41	55	17.49	14.49	61	14.03	11.47	37.6	10.48	8.56
R14555089|m.12990	819	448	185.5	145.38	373	172.23	144.52	501	184.79	146.28	658	296.78	245.75	721	234.18	191.5	540.2	214.696	174.686
R14555092|m.12994	2163	876.94	131.29	102.89	655.02	109.37	91.77	872.09	116.76	92.42	652	105.63	87.47	1440.9	169.57	138.66	899.39	126.524	102.642
R14555093|m.12995	1488	929.95	204.94	160.62	624.88	153.59	128.87	1014.92	199.81	158.17	673.96	161.01	133.32	1064	184.21	150.64	861.542	180.712	146.324
R14555094|m.12997	1950	1103	183.72	143.99	793	147.32	123.62	1183.86	176.3	139.56	927	167.16	138.42	1434.25	187.76	153.54	1088.22	172.452	139.826
R14555103|m.13004	747	796	364.01	285.29	687	350.35	293.97	730	297.19	235.25	547	272.78	225.88	526	188.63	154.24	657.2	294.592	238.926
R14555104|m.13005	717	57	27.25	21.36	18	9.6	8.05	126	53.61	42.44	239	124.67	103.24	176	65.98	53.95	123.2	56.222	45.808
R14555108|m.13006	741	18.16	8.38	6.56	8.4	4.32	3.63	66.29	27.22	21.55	72	36.22	29.99	50.99	18.45	15.08	43.168	18.918	15.362
R14555123|m.13026	1626	0	0	0	0	0	0	0	0	0	0	0	0	0	0	0	0	0	0
R14555130|m.13034	1314	506	126.96	99.5	585	163.7	137.36	651	145.85	115.46	538	146.44	121.26	839	165.34	135.2	623.8	149.658	121.756
R14555133|m.13041	1023	331	108.09	84.71	344.1	125.32	105.15	411.01	119.71	94.76	375.83	133.4	110.46	582	149.19	121.99	408.788	127.142	103.414
R14555133|m.13042	684	74	37.24	29.19	59	33.11	27.78	110	49.25	38.99	117	64.29	53.23	80	31.56	25.81	88	43.09	35
R14555137|m.13050	1038	101	32.48	25.45	14.67	5.26	4.41	171	49.05	38.83	110	38.44	31.83	27	6.82	5.57	84.734	26.41	21.218
R14555142|m.13055	3135	1341.93	137.43	107.71	1073.91	122.68	102.94	1543.2	141.44	111.96	1221.36	135.2	111.95	1911.01	153.9	125.85	1418.28	138.13	112.082
R14555146|m.13058	4161	3490.12	268.06	210.09	2977.32	255.06	214.02	3438.55	236.43	187.15	3380.51	280.46	232.23	5224.68	315.61	258.08	3702.24	271.124	220.314
R14555148|m.13062	1422	685	158.26	124.03	682.99	175.99	147.67	1043.06	215.25	170.39	778.01	194.91	161.4	1131	205.27	167.85	864.012	189.936	154.268
R14555150|m.13065	1638	1053.99	210.22	164.76	655	145.71	122.26	1004.01	178.95	141.66	674.01	145.66	120.61	977.19	153.15	125.23	872.84	166.738	134.904
R14555151|m.13066	759	218	97.99	76.8	193	96.74	81.17	257	102.85	81.41	225	110.26	91.31	365	128.66	105.21	251.6	107.3	87.18
R14555159|m.13073	534	47	31.1	24.37	60	44.27	37.14	70	41.11	32.54	72	52.22	43.24	89	46.11	37.7	67.6	42.962	34.998
R14555162|m.13074	1056	973	307.23	240.79	628	221.15	185.56	917	258.31	204.47	576	197.63	163.65	712	176.49	144.32	761.2	232.162	187.758
R14555165|m.13077	1902	400.88	68.51	53.69	335.44	63.94	53.65	435.05	66.47	52.62	347.09	64.22	53.18	545.03	73.21	59.86	412.698	67.27	54.6
R14555168|m.13079	984	10	3.4	2.67	13.99	5.31	4.45	20	6.07	4.8	10	3.7	3.06	3	0.8	0.66	11.398	3.856	3.128
[truncated: 5,557 more rows]

## Sheet: 520_Root_expression
gene_id	length	Replicate1_expected_count	Replicate1_TPM	Repliacte1_FPKM	Repliacte23_expected_count	Repliacte23_TPM	Repliacte23_FPKM	Repliacte25_expected_count	Repliacte25_TPM	Repliacte25_FPKM	Repliacte3_expected_count	Repliacte3_TPM	Repliacte3_FPKM	Average_Expected count	Average_TPM	Average_FPKM
J14546293|m.3	531	28.79	18.3	15.87	37.65	20.23	16.68	23.66	11.5	10.44	23.16	13.75	11.66	28.315	15.945	13.6625
J14553361|m.116	561	12.67	7.57	6.57	32.91	16.61	13.7	51.58	23.54	21.38	49.01	27.38	23.23	36.5425	18.775	16.22
J14556185|m.151	933	436.99	150.87	130.82	307	88.58	73.07	471.12	122.73	111.46	390	125.79	106.72	401.278	121.993	105.517
J14567177|m.352	663	241.93	120.5	104.49	158.78	66.49	54.84	209	79.09	71.83	211	98.18	83.29	205.178	91.065	78.6125
J14571415|m.421	840	447.54	172.78	149.81	477.01	154.15	127.16	607.99	177.43	161.14	459	165.55	140.44	497.885	167.478	144.637
J14580111|m.591	660	140	70.07	60.76	199.58	83.99	69.28	232.29	88.35	80.24	140	65.46	55.54	177.968	76.9675	66.455
J14581208|m.598	771	62.01	26.24	22.75	31	11	9.07	48	15.38	13.97	62	24.51	20.79	50.7525	19.2825	16.645
J14583562|m.648	495	319	219.24	190.1	108	62.86	51.85	352	185.42	168.4	228	146.38	124.19	251.75	153.475	133.635
J14584207|m.662	936	80	27.53	23.87	85	24.44	20.16	94	24.4	22.16	78	25.07	21.27	84.25	25.36	21.865
J14588862|m.753	2655	103	12.02	10.43	281	27.18	22.42	62	5.41	4.91	231	25.19	21.37	169.25	17.45	14.7825
J14598901|m.948	453	9.58	7.27	6.31	4.26	2.75	2.27	18.19	10.62	9.65	6.78	4.81	4.08	9.7025	6.3625	5.5775
J14600836|m.983	1011	292.33	92.71	80.39	505.46	133.83	110.39	606.04	144.83	131.54	484.29	143.49	121.73	472.03	128.715	111.013
J14604542|m.1067	2703	196	22.46	19.48	583	55.36	45.67	231.18	19.79	17.97	495.12	53.02	44.98	376.325	37.6575	32.025
J14605847|m.1093	1962	92	14.64	12.69	157	20.73	17.1	95	11.31	10.27	63	9.37	7.95	101.75	14.0125	12.0025
J14610175|m.1183	531	78	49.57	42.98	95	51.03	42.09	58.01	28.19	25.6	72	42.75	36.27	75.7525	42.885	36.735
J14612489|m.1223	1371	98	22.59	19.59	97	18.6	15.35	94	16.26	14.77	107	23.04	19.55	99	20.1225	17.315
J14612519|m.1225	2028	743	114.27	99.08	710.05	90.61	74.74	639.84	73.62	66.86	568	81.62	69.24	665.222	90.03	77.48
J14612950|m.1230	1521	2	0.41	0.36	5	0.86	0.71	3	0.47	0.42	4	0.77	0.66	3.5	0.6275	0.5375
J14612953|m.1231	837	94	36.43	31.59	119	38.6	31.84	150	43.95	39.91	110	39.83	33.79	118.25	39.7025	34.2825
J14618167|m.1325	3111	195	19.37	16.79	235	19.33	15.94	133	9.86	8.95	188.99	17.54	14.88	187.998	16.525	14.14
J14623590|m.1433	1947	171.87	27.56	23.9	159	21.16	17.46	149	17.88	16.24	241	36.11	30.64	180.218	25.6775	22.06
J14626393|m.1486	1164	35	9.57	8.3	44	10.03	8.27	31	6.38	5.79	37	9.45	8.02	36.75	8.8575	7.595
J14627806|m.1524	807	153	61.65	53.46	183	61.77	50.95	205	62.49	56.76	203	76.42	64.83	186	65.5825	56.5
J14629534|m.1564	1209	4.82	1.27	1.1	5.63	1.23	1.02	2.87	0.57	0.52	0	0	0	3.33	0.7675	0.66
J14630106|m.1574	420	8.21	6.8	5.89	0	0	0	0	0	0	0	0	0	2.0525	1.7	1.4725
J14631583|m.1596	1272	47	11.71	10.16	116	24.07	19.86	99	18.54	16.83	160	37.25	31.6	105.5	22.8925	19.6125
J14631770|m.1603	1653	226	42.91	37.2	361	56.94	46.97	246	35	31.78	209	37.07	31.45	260.5	42.98	36.85
J14635675|m.1689	435	0	0	0	1.3	0.88	0.72	0	0	0	0	0	0	0.325	0.22	0.18
J14636345|m.1695	336	3.84	4.12	3.57	5.04	4.65	3.83	5.15	4.31	3.91	6.68	6.69	5.67	5.1775	4.9425	4.245
J14637072|m.1711	354	6	6.05	5.25	5	4.32	3.57	7	5.49	4.99	1	0.94	0.8	4.75	4.2	3.6525
J14637591|m.1725	1977	190	30	26.01	287	37.6	31.02	209	24.69	22.42	287	42.33	35.91	243.25	33.655	28.84
J14638833|m.1756	1599	315	61.89	53.67	409	66.79	55.09	328	48.31	43.87	384	70.49	59.8	359	61.87	53.1075
J14644356|m.1897	654	81	40.95	35.51	55	23.38	19.29	82	31.51	28.62	54	25.5	21.64	68	30.335	26.265
J14644456|m.1899	1317	67	16.1	13.96	115	23.01	18.98	61	11.01	10	70	15.72	13.33	78.25	16.46	14.0675
J14648913|m.1991	498	14.22	9.7	8.41	13.09	7.57	6.24	29.21	15.28	13.88	18.85	12.02	10.2	18.8425	11.1425	9.6825
J14657296|m.2162	1752	329	58.82	51	230	34.15	28.17	134	17.94	16.3	163	27.23	23.1	214	34.535	29.6425
J14660772|m.2231	2049	86.61	13.18	11.43	347.83	43.92	36.23	167.48	19.07	17.32	250.05	35.55	30.16	212.993	27.93	23.785
J14661409|m.2255	1377	82	18.81	16.31	68	12.98	10.71	94	16.19	14.7	84	18.01	15.28	82	16.4975	14.25
J14663402|m.2300	306	38	45.54	39.49	33	34.18	28.2	28	26.34	23.92	34	38.07	32.29	33.25	36.0325	30.975
J14664184|m.2321	705	0	0	0	0	0	0	2.19	0.78	0.7	2.65	1.15	0.98	1.21	0.4825	0.42
J14664315|m.2327	693	22.72	10.79	9.35	17.36	6.92	5.71	26.33	9.49	8.62	12.29	5.45	4.62	19.675	8.1625	7.075
J14671918|m.2472	396	1.42	1.25	1.09	9.64	7.28	6.01	6.14	4.2	3.82	6.59	5.45	4.62	5.9475	4.545	3.885
J14672939|m.2494	573	475	277.52	240.63	519	255.77	210.98	587	261.61	237.6	397	216.68	183.83	494.5	252.895	218.26
J14674088|m.2516	345	337.67	350.93	304.29	201.15	179.53	148.09	256.99	208.08	188.98	196.14	190.43	161.55	247.987	232.243	200.728
J14718616|m.3193	804	64	25.89	22.45	55	18.64	15.37	75	22.96	20.85	44	16.63	14.11	59.5	21.03	18.195
J14719063|m.3200	1146	24	6.67	5.78	18	4.17	3.44	30	6.27	5.7	34	8.83	7.49	26.5	6.485	5.6025
J14721372|m.3234	1722	145	26.39	22.88	86	13	10.72	135	18.4	16.71	142	24.15	20.49	127	20.485	17.7
J14721947|m.3243	1122	47	13.36	11.58	53	12.56	10.36	50	10.69	9.71	28	7.43	6.31	44.5	11.01	9.49
R14546226|m.4180	1356	22271.3	5192.46	4502.36	27366	5309.65	4379.88	28051.1	4909.81	4459.09	25633.6	5583.55	4736.89	25830.5	5248.87	4519.56
R14546238|m.4189	603	3252.33	1796.56	1557.79	3539.75	1647.29	1358.84	4456.9	1875.29	1703.14	3079.15	1588.98	1348.04	3582.03	1727.03	1491.95
R14546252|m.4207	1131	3212	905.21	784.91	4253	999.31	824.32	2690.04	570.39	518.03	2167.98	570.82	484.26	3080.76	761.433	652.88
R14546264|m.4221	810	86	34.52	29.93	33	11.09	9.15	37	11.23	10.2	29	10.87	9.22	46.25	16.9275	14.625
R14546265|m.4224	495	21	14.43	12.51	4	2.33	1.92	20.01	10.54	9.57	8	5.14	4.36	13.2525	8.11	7.09
R14546271|m.4233	651	81	41.15	35.68	10	4.27	3.52	30	11.59	10.52	7	3.32	2.82	32	15.0825	13.135
R14546273|m.4235	1074	9584.28	2851.9	2472.87	24216.5	6011.42	4958.76	20160.8	4516.79	4102.16	18200.4	5059.67	4292.46	18040.5	4609.94	3956.56
R14546278|m.4244	1062	7325.71	2205.77	1912.62	11315	2842.61	2344.84	16411.8	3721.2	3379.59	13368.8	3760.71	3190.46	12105.3	3132.57	2706.88
R14546293|m.4255	864	9887.85	3704.27	3211.96	8018.16	2513.31	2073.2	17380.9	4919.66	4468.04	4921.98	1722.65	1461.44	10052.2	3214.97	2803.66
R14546294|m.4257	1023	13267.4	4155.46	3603.18	7742.92	2024.36	1669.88	17114.3	4038.75	3668	12872	3766.56	3195.42	12749.1	3496.28	3034.12
R14546296|m.4258	546	4432.64	2731.5	2368.47	5373.16	2796.41	2306.73	7552.23	3555.34	3228.97	5584	3214.54	2727.11	5735.51	3074.45	2657.82
R14546307|m.4269	1338	395.62	93.53	81.1	545	107.24	88.46	457	81.12	73.67	387	85.48	72.52	446.155	91.8425	78.9375
R14546308|m.4272	1071	6519.88	1945.78	1687.18	9628.82	2397.35	1977.55	9135.31	2052.77	1864.33	8480	2364.37	2005.85	8441	2190.07	1883.73
R14546311|m.4274	1179	9114.62	2459.18	2132.34	13461.6	3026.77	2496.76	9593.3	1946.36	1767.68	9525.72	2401.15	2037.05	10423.8	2458.36	2108.46
R14546878|m.4875	654	1521.94	769.39	667.13	2188.55	930.39	767.47	2759.37	1060.26	962.93	1895.59	895.23	759.48	2091.36	913.817	789.253
R14546950|m.4952	504	1493	1005.63	871.98	1598	911.09	751.55	1954	1008.14	915.6	1367.2	860.28	729.83	1603.05	946.285	817.24
R14546951|m.4956	870	3766.11	1400.53	1214.39	1856.08	577.46	476.34	4879.31	1370.77	1244.93	3409.91	1184.67	1005.04	3477.85	1133.36	985.175
R14546955|m.4959	462	1064	790.18	685.16	1164.3	733.9	605.39	1436	819.5	744.27	1069.6	742.04	629.52	1183.47	771.405	666.085
R14546956|m.4960	1311	3465	836.76	725.55	5457.93	1097.21	905.08	5657	1025.96	931.78	5256.11	1185.86	1006.04	4959.01	1036.45	892.112
R14546959|m.4967	459	1548	1158.1	1004.18	812	515.72	425.41	2289.21	1316.39	1195.54	1561	1090.95	925.52	1552.55	1020.29	887.663
R14546966|m.4975	435	2130	1693.46	1468.39	1000	676.21	557.8	2275	1393.31	1265.4	1987	1475.77	1251.99	1848	1309.69	1135.89
R14546967|m.4976	1377	2373.93	544.69	472.3	6743.78	1287.52	1062.06	6634.14	1142.57	1037.68	5173.51	1109.02	940.86	5231.34	1020.95	878.225
R14546968|m.4977	1566	2125	426.65	369.95	7369	1229.76	1014.41	5779.98	869.96	790.1	5121.39	960.68	815.01	5098.84	871.763	747.368
R14546970|m.4978	1533	345.68	70.95	61.52	133.87	22.84	18.84	180.29	27.75	25.2	194.71	37.34	31.68	213.637	39.72	34.31
R14546980|m.4986	1845	5997.24	1016.59	881.48	4021.76	565.97	466.86	9454.9	1199.78	1089.64	6221.98	985.38	835.97	6423.97	941.93	818.487
R14546986|m.4993	801	101.25	41.13	35.66	352.24	119.86	98.87	645.29	198.32	180.11	405.37	153.82	130.5	376.038	128.282	111.285
R14546997|m.5005	1014	698	220.67	191.34	845	223.02	183.96	1119	266.58	242.11	1015	299.79	254.33	919.25	252.515	217.935
R14547000|m.5007	1620	4036.86	782.57	678.56	6005	967.33	797.94	7723.23	1122.02	1019.02	6283.06	1137.97	965.41	6012.04	1002.47	865.232
R14547005|m.5013	450	1975	1510.99	1310.18	814	529.05	436.41	2340.25	1377.28	1250.85	1382.48	988.05	838.23	1627.93	1101.34	958.918
R14547009|m.5018	642	1523.03	785.62	681.21	2103.99	913.02	753.14	1935.15	759.06	689.38	1879.02	905.48	768.18	1860.3	840.795	722.977
R14547010|m.5019	423	1434	1177.01	1020.58	787	549.96	453.66	1857.1	1175.59	1067.68	1300.03	996.8	845.65	1344.53	974.84	846.893
R14547013|m.5022	1977	407	64.26	55.72	560	73.37	60.52	303	35.79	32.51	288	42.48	36.04	389.5	53.975	46.1975
R14547016|m.5024	1026	2124	663.21	575.06	4021	1048	864.48	6070.91	1428.17	1297.07	4583.26	1337	1134.27	4199.79	1119.1	967.72
R14547021|m.5027	927	2592.28	901.13	781.37	2634.45	765.45	631.41	2263.72	593.82	539.31	1604.71	521.15	442.13	2273.79	695.388	598.555
R14547032|m.5034	1632	3276.14	630.27	546.5	4324.08	691.22	570.18	7250.47	1045.26	949.31	6114.99	1099.11	932.45	5241.42	866.465	749.61
R14547037|m.5041	1536	2667.87	546.49	473.86	3628.44	617.87	509.67	2966.76	455.65	413.82	2332.25	446.34	378.66	2898.83	516.587	444.002
R14547042|m.5046	1272	2710.86	675.59	585.8	6186.98	1283.95	1059.12	4359.92	816.31	741.38	4205.01	979.07	830.61	4365.69	938.73	804.228
R14547048|m.5051	765	1617.73	690.32	598.58	2562	916.57	756.07	3352.74	1083.52	984.05	2572	1025.34	869.87	2526.12	928.938	802.142
R14547054|m.5054	432	1504	1205.2	1045.03	670	456.75	376.77	1758.92	1086.07	986.37	1157.06	866.15	734.81	1272.49	903.543	785.745
R14547056|m.5058	546	1560	961.31	833.55	884	460.07	379.51	2500.85	1177.32	1069.24	1819.29	1047.31	888.5	1691.04	911.502	792.7
R14547057|m.5059	627	2773	1467.76	1272.69	1353	602.79	497.23	3375.01	1359.28	1234.5	2720	1344.98	1141.03	2555.25	1193.7	1036.36
R14547063|m.5064	1956	7732.03	1234.18	1070.15	6091	806.86	665.57	6556.52	783.1	711.21	6056.07	903.15	766.2	6608.9	931.823	803.283
R14547073|m.5071	2034	1308.02	200.56	173.91	1496	190.32	156.99	963	110.46	100.32	791	113.32	96.13	1139.51	153.665	131.838
R14547074|m.5072	900	1929	691.94	599.98	2315	694.37	572.78	4002.07	1083.85	984.35	2731.84	915.48	776.66	2744.48	846.41	733.442
R14547077|m.5075	831	2289.7	894.18	775.34	2648.14	865.8	714.19	3765.97	1111.98	1009.9	3106.89	1133.51	961.63	2952.67	1001.37	865.265
R14547078|m.5076	705	2151.76	1002.7	869.44	1356.92	530.92	437.95	3235.34	1143.84	1038.84	2053.98	894.18	758.59	2199.5	892.91	776.205
R14547081|m.5078	1839	6050.35	1029.04	892.27	2446	345.38	284.9	3349	426.41	387.27	2639	419.35	355.76	3621.09	555.045	480.05
R14547083|m.5079	1431	2641.97	582.43	505.02	3953.29	724.93	597.98	4641.87	767.8	697.32	3724.15	767.04	650.73	3740.32	710.55	612.763
R14547084|m.5080	387	1442.65	1311.41	1137.11	845.99	657.04	541.99	1859.56	1309.07	1188.9	1346.38	1143.33	969.96	1373.65	1105.21	959.49
R14547090|m.5081	1107	2985	860.4	746.05	6873.72	1652.29	1362.95	4737	1027.6	933.27	4811.83	1295.79	1099.3	4851.89	1209.02	1035.39
R14547096|m.5085	894	3617.98	1307.04	1133.33	1683.99	508.76	419.67	4655.01	1269.82	1153.25	3248	1096.22	930	3301.24	1045.46	909.062
R14547103|m.5090	1188	2609	698.34	605.53	4126.81	920.46	759.28	6839	1376.41	1250.06	4065.52	1016.67	862.51	4410.08	1002.97	869.345
R14547106|m.5093	1344	65	15.3	13.26	31	6.07	5.01	28	4.95	4.49	15	3.3	2.8	34.75	7.405	6.39
R14547112|m.5104	1896	102	16.81	14.58	153	20.93	17.27	174	21.46	19.49	138.28	21.29	18.06	141.82	20.1225	17.35
R14547118|m.5106	999	85	27.3	23.67	36	9.65	7.96	68	16.46	14.95	25	7.5	6.36	53.5	15.2275	13.235
R14547122|m.5109	1434	2523.01	554.99	481.23	2919	534.09	440.57	2922.5	482.34	438.07	2562.2	526.57	446.73	2731.68	524.498	451.65
R14547125|m.5111	1350	1081.4	253.29	219.63	2244.66	437.55	360.93	2747.36	483.12	438.77	2088.86	457.1	387.79	2040.57	407.765	351.78
R14547126|m.5113	456	1704.28	1284.49	1113.78	837.08	535.72	441.91	2273.9	1317.65	1196.69	1326.72	934.11	792.47	1535.5	1017.99	886.213
R14547128|m.5116	459	1698	1270.32	1101.49	953	605.27	499.28	1944	1117.88	1015.26	1480.25	1034.51	877.64	1518.81	1007	873.417
R14547133|m.5118	306	443.88	531.95	461.25	340	352.16	290.5	500	470.28	427.11	250	279.9	237.46	383.47	408.572	354.08
R14547135|m.5119	456	950.02	716.02	620.85	1547	990.05	816.69	2720.06	1576.18	1431.49	1625.01	1144.13	970.64	1710.52	1106.6	959.918
R14547137|m.5123	807	2154.24	868.06	752.69	1172.85	395.86	326.54	3915.18	1193.51	1083.95	2249.39	846.79	718.38	2372.91	826.055	720.39
R14547138|m.5125	864	1095.14	410.27	355.75	993.43	311.39	256.86	984.83	278.75	253.17	727.05	254.46	215.88	950.112	313.717	270.415
R14547139|m.5127	1242	2619.01	669.17	580.24	3275.68	697.11	575.04	4772.85	916.44	832.31	3684.26	879.47	746.12	3587.95	790.548	683.428
R14547141|m.5129	1236	3477.2	892.95	774.28	3660.2	782.93	645.83	4605.41	888.83	807.23	3376.84	810.18	687.33	3779.91	843.722	728.668
R14547142|m.5131	810	8	3.21	2.78	2	0.67	0.55	3	0.91	0.83	2	0.75	0.64	3.75	1.385	1.2
R14547159|m.5160	1941	2772.48	446.06	386.77	4429.07	591.4	487.84	4582.32	551.69	501.04	4456.92	669.95	568.36	4060.2	564.775	486.003
R14547162|m.5164	1323	4316.03	1032.42	895.21	2895	576.43	475.49	5968.96	1072.2	973.77	5319.52	1188.82	1008.56	4624.88	967.467	838.258
R14547167|m.5172	504	1918.74	1292.4	1120.63	979	558.17	460.43	1287	664.01	603.06	819	515.34	437.2	1250.93	757.48	655.33
R14547169|m.5173	342	1106.99	1162.33	1007.85	533.99	481.73	397.38	824	674.42	612.51	464	455.13	386.12	732.245	693.403	600.965
R14547171|m.5175	1206	1816.94	478.74	415.11	3199.07	702.28	579.3	4473.89	886.18	804.83	3594	884.72	750.57	3270.98	737.98	637.453
R14547172|m.5177	1329	2319.51	552.23	478.84	6483	1284.72	1059.75	4109.39	734.66	667.22	4659.18	1036.35	879.2	4392.77	901.99	771.253
R14547174|m.5180	2139	3535	514.74	446.33	7077.38	854.8	705.12	5359.44	583.59	530.02	4863	661.59	561.27	5208.7	653.68	560.685
R14547175|m.5181	510	28	18.61	16.14	18	10.12	8.35	16	8.14	7.4	16	9.94	8.43	19.5	11.7025	10.08
R14547176|m.5182	840	146	56.36	48.87	142	45.89	37.85	122	35.6	32.34	127	45.8	38.86	134.25	45.9125	39.48
R14547190|m.5193	690	1058	504.63	437.56	1808.12	724.42	597.57	1992.92	721.54	655.31	1844	821.66	697.07	1675.76	693.062	596.878
R14547191|m.5194	1086	6178	1816.97	1575.48	3658	897.38	740.24	6510.21	1441.36	1309.05	3721.5	1022.55	867.49	5016.93	1294.57	1123.07
R14547193|m.5196	507	1163.02	778.2	674.77	1558.96	882.81	728.22	2044.9	1047.86	951.67	1775.74	1109.97	941.66	1635.65	954.71	824.08
R14547201|m.5205	2001	3127	487.6	422.79	4348	562.58	464.07	6297.14	734.62	667.18	4958.05	722.32	612.79	4682.55	626.78	541.707
R14547203|m.5207	2001	3261	508.49	440.91	5078.03	657.04	541.98	6983.29	814.67	739.88	5377.87	783.48	664.68	5175.05	690.92	596.863
R14547208|m.5210	1248	2284	580.64	503.47	4318.66	914.41	754.28	3445.22	658.16	597.74	3136.26	744.9	631.95	3296.03	724.528	621.86
R14547211|m.5211	1083	3812	1124.39	974.95	4321	1063.15	876.98	7758.33	1722.77	1564.62	5419.22	1493.36	1266.92	5327.64	1350.92	1170.87
R14547213|m.5213	987	1992	647.97	561.85	2356.65	640.19	528.09	1714.01	420.31	381.72	1423	432.44	366.87	1871.41	535.227	459.633
R14547214|m.5215	942	293	100.13	86.83	286	81.68	67.37	450	116.02	105.37	355	113.34	96.16	346	102.792	88.9325
R14547214|m.5216	414	1364	1147.4	994.91	1372	983.42	811.21	1706	1107.86	1006.16	1467.84	1153.47	978.56	1477.46	1098.04	947.71
R14547219|m.5221	612	1272	691.33	599.45	1635	748.38	617.33	1753	725.43	658.83	1285	652.45	553.51	1486.25	704.398	607.28
R14547229|m.5232	1761	2019	359.08	311.35	1624	239.86	197.86	2689.8	358.25	325.36	2334	387.82	329.01	2166.7	336.252	290.895
R14547232|m.5236	1734	1995.55	360.61	312.68	8618.57	1293.52	1067.02	5539.58	749.75	680.92	6584.04	1111.59	943.04	5684.43	878.868	750.915
R14547233|m.5237	1869	2156.82	360.77	312.82	2261.71	314.05	259.06	1788.61	223.94	203.39	1548.96	242.07	205.36	1939.02	285.207	245.157
R14547425|m.5431	1017	2938.84	926.2	803.11	2760.01	726.14	598.99	2424.26	575.71	522.86	2126	625.98	531.06	2562.28	713.508	614.005
R14547428|m.5436	699	1437	675.85	586.03	1065	420.64	346.98	1819.01	649.2	589.61	1312.03	576.48	489.06	1408.26	580.543	502.92
R14547430|m.5438	753	1079.55	468.57	406.29	1426	519.05	428.16	1836	603.72	548.3	1417.79	574.9	487.73	1439.84	541.56	467.62
R14547435|m.5442	1656	3475	658.52	571	2114.82	332.96	274.66	6462.45	917.59	833.35	4046.02	716.34	607.72	4024.57	656.352	571.683
R14547445|m.5457	3258	730.67	69.24	60.04	661	51.86	42.78	882.88	62.42	56.69	788.98	69.86	59.26	765.883	63.345	54.6925
R14547450|m.5461	1767	1825	323.44	280.45	2379	350.13	288.82	2045.96	271.53	246.61	1592.01	263.61	223.63	1960.49	302.178	259.878
R14547457|m.5464	1254	788	199.33	172.84	1591.04	335.18	276.48	1405	267.05	242.53	1450.91	342.89	290.89	1308.74	286.113	245.685
R14547458|m.5465	9591	2246.36	71.52	62.01	3567.07	93.8	77.38	1330.2	31.51	28.62	2450.58	72.9	61.85	2398.55	67.4325	57.465
R14547466|m.5476	849	4948.14	1888.65	1637.64	1881.05	600.89	495.67	3598.61	1038.11	942.82	3087.29	1100.89	933.96	3378.77	1157.13	1002.52
R14547468|m.5480	1185	2490	668.26	579.44	2568.04	574.32	473.75	3562.01	718.81	652.82	1859.04	466.12	395.44	2619.77	606.878	525.363
R14547470|m.5481	783	1613	671.33	582.11	2206	769.44	634.7	3089.49	973.36	884	2506.01	974.4	826.65	2353.62	847.133	731.865
R14547471|m.5482	585	975.06	556.83	482.83	890	428.5	353.46	957	416.65	378.4	678	361.71	306.86	875.015	440.923	380.387
R14547478|m.5492	1749	269.75	48.31	41.89	339.35	50.48	41.64	287.82	38.61	35.06	237.74	39.78	33.75	283.665	44.295	38.085
R14547481|m.5499	474	312.77	225.66	195.67	804.53	492.28	406.07	1212.15	671.4	609.77	1122.51	756.59	641.86	862.99	536.482	463.342
R14547488|m.5503	3432	574.78	51.66	44.8	838.3	62.37	51.45	564.32	37.84	34.36	538.93	45.26	38.4	629.082	49.2825	42.2525
R14547494|m.5506	1989	2559.7	401.61	348.23	5835.1	759.7	626.67	4766.69	559.55	508.19	4465.15	654.54	555.29	4406.66	593.85	509.595
R14547496|m.5508	1383	2241.37	511.95	443.91	3378.09	642	529.58	3223	552.55	501.83	2541	542.25	460.02	2845.86	562.188	483.835
R14547499|m.5516	699	1230	578.49	501.61	859	339.28	279.87	2568	916.52	832.38	1395	612.94	519.99	1513	611.808	533.463
R14547509|m.5523	2328	529.07	70.64	61.25	332.96	36.86	30.4	413	41.21	37.43	368	45.9	38.94	410.758	48.6525	42.005
R14547512|m.5527	660	1920	961.02	833.3	1053.96	443.54	365.87	2430.95	924.62	839.74	1823.79	852.81	723.5	1807.17	795.498	690.602
R14547514|m.5530	2007	2069.32	321.68	278.93	4626.71	596.79	492.29	5690.58	661.81	601.05	5054.12	734.05	622.75	4360.18	578.582	498.755
R14547520|m.5535	1830	1180.94	201.87	175.04	1545.29	219.31	180.91	1223.34	156.56	142.18	843.91	134.78	114.34	1198.37	178.13	153.118
R14547521|m.5536	759	998	429.49	372.41	1737	626.79	517.03	1795	585.12	531.41	1396	561.25	476.15	1481.5	550.662	474.25
R14547523|m.5537	333	498	539.62	467.9	463	431.62	356.04	701	593.01	538.57	440	445.39	377.86	525.5	502.41	435.093
R14547527|m.5542	339	814	863.61	748.84	312	284.53	234.71	869	719.04	653.03	605	599.63	508.71	650	616.702	536.322
R14547531|m.5546	705	560	260.96	226.27	724.57	283.5	233.86	814	287.79	261.37	418	181.97	154.38	629.143	253.555	218.97
R14547532|m.5548	603	677.57	374.29	324.54	1192.61	555.01	457.82	1093.14	459.95	417.73	936.78	483.42	410.12	975.025	468.168	402.553
R14547540|m.5554	906	1901.48	677.27	587.26	1016.88	302.83	249.8	1314.54	353.46	321.01	979.02	325.78	276.38	1302.98	414.835	358.612
R14547541|m.5556	1215	11	2.88	2.49	4	0.87	0.72	7	1.38	1.25	4	0.98	0.83	6.5	1.5275	1.3225
R14547542|m.5559	1113	322	92.29	80.02	238	56.88	46.92	203	43.78	39.77	130	34.81	29.53	223.25	56.94	49.06
R14547547|m.5564	1266	1164	291.52	252.78	1673.99	349.13	287.99	2150	404.56	367.42	1817.86	425.35	360.86	1701.46	367.64	317.263
R14547550|m.5566	486	397	278.51	241.49	285	169.43	139.76	403	216.84	196.93	199	130.42	110.64	321	198.8	172.205
R14547552|m.5568	819	1237.28	490.75	425.53	1580.81	525.06	433.12	2027.47	608.2	552.37	1537.41	569.69	483.31	1595.74	548.425	473.582
R14547559|m.5575	741	1174.77	518.79	449.84	1731.68	641.5	529.16	2196.72	735.19	667.7	1494.88	616.73	523.21	1649.51	628.053	542.477
R14547561|m.5578	510	47	31.24	27.09	23	12.94	10.67	38	19.34	17.57	10	6.21	5.27	29.5	17.4325	15.15
R14547564|m.5587	540	34	21.21	18.39	25	13.18	10.87	27	12.87	11.69	21	12.24	10.38	26.75	14.875	12.8325
R14547570|m.5596	1170	1599.51	435.04	377.22	3606.74	817.56	674.4	4075.01	833.51	757	3141.21	798.18	677.15	3105.62	721.072	621.442
R14547580|m.5603	1158	1579.65	434.3	376.58	1554.99	356.35	293.95	2867.19	592.91	538.48	2101.48	539.79	457.94	2025.83	480.837	416.738
R14547584|m.5607	528	419	267.98	232.36	315.49	170.56	140.7	330	161.41	146.59	213	127.26	107.96	319.373	181.803	156.903
R14547592|m.5612	1182	1066	286.85	248.73	2260	506.79	418.04	2805.33	567.63	515.53	2448.01	615.43	522.11	2144.84	494.175	426.102
R14547604|m.5621	1089	1945.98	570.66	494.82	1545.23	377.97	311.78	2461.81	543.44	493.56	2041.86	559.41	474.59	1998.72	512.87	443.687
R14547610|m.5624	735	1531.01	682.06	591.41	1560.97	583.43	481.27	2094.15	707.15	642.24	1409	586.41	497.49	1648.78	639.762	553.102
R14547612|m.5627	438	872	687.89	596.47	704.86	472.81	390.02	1156	702.28	637.81	1043	768.62	652.07	943.965	657.9	569.092
R14547615|m.5629	735	2506	1116.41	968.03	1354	506.07	417.46	3587.76	1211.51	1100.3	2476.06	1030.51	874.25	2480.95	966.125	840.01
R14547624|m.5634	2073	244	36.69	31.81	128	15.97	13.17	153	17.21	15.63	56	7.87	6.67	145.25	19.435	16.82
R14547626|m.5636	591	731.12	412.87	358	584	277.97	229.29	614.02	264.26	240.01	545	287.52	243.92	618.535	310.655	267.805
R14547627|m.5637	717	559.81	256.15	222.11	964.35	370.38	305.52	1011.9	351.16	318.92	587.42	251.1	213.03	780.87	307.197	264.895
R14547632|m.5646	969	480	159.21	138.05	862.8	239.05	197.19	510	127.56	115.85	300	92.96	78.86	538.2	154.695	132.487
R14547634|m.5648	444	1315	1021.47	885.71	527	347.92	287	1798.7	1075.38	976.66	1235.95	896.86	760.87	1219.16	835.408	727.56
R14547639|m.5650	1581	2088	415.11	359.94	3783	625.07	515.61	4286.38	638.76	580.12	4228	785.31	666.23	3596.35	616.062	530.475
R14547646|m.5653	1557	1491.09	301.17	261.14	2604	437.18	360.63	3375.01	511.05	464.13	2711	511.58	434.01	2545.28	440.245	379.978
R14547651|m.5656	405	786	678.05	587.94	847.06	623.17	514.05	964	642.63	583.63	722	581.84	493.61	829.765	631.423	544.808
R14547653|m.5658	2658	2391.98	278.89	241.83	3692	356.67	294.21	4331	377.14	342.52	3627.14	395.13	335.21	3510.53	351.957	303.442
R14547654|m.5662	2049	640	97.4	84.45	766	96.71	79.78	606	68.98	62.65	468	66.54	56.45	620	82.4075	70.8325
R14547655|m.5665	447	986.01	760.09	659.07	1241.74	813.37	670.94	1259.3	746.96	678.39	1167.76	840.94	713.43	1163.7	790.34	680.457
R14547657|m.5669	819	1165	462.09	400.67	1807	600.19	495.09	1833	549.86	499.39	1652.31	612.27	519.43	1614.33	556.102	478.645
R14547661|m.5673	2007	1557.85	242.17	209.99	2089.25	269.49	222.3	1748.97	203.4	184.73	1636.09	237.62	201.59	1758.04	238.17	204.653
R14547662|m.5674	399	285	250.11	216.87	393	294.3	242.76	322	218.52	198.46	263	215.61	182.92	315.75	244.635	210.252
R14547669|m.5682	885	771.04	281.56	244.14	1092.23	333.6	275.18	1174	323.77	294.05	740.22	252.53	214.24	944.372	297.865	256.903
R14547670|m.5683	1254	3000.27	758.93	658.06	3585	755.23	622.99	3521	669.24	607.8	2010.98	475.25	403.18	3029.31	664.663	573.007
R14547672|m.5685	786	372	154.19	133.7	465.94	161.84	133.5	454.89	142.72	129.62	368.94	142.87	121.2	415.442	150.405	129.505
R14547685|m.5697	756	2044.99	883.82	766.36	2374.94	860.71	709.99	2483.56	813.1	738.46	2157.17	870.98	738.91	2265.16	857.153	738.43
R14547691|m.5699	882	840.12	307.9	266.98	2870.45	879.94	725.85	2793.5	773.24	702.26	2880.15	986.14	836.61	2346.05	736.805	632.925
R14547694|m.5701	1323	26	6.22	5.39	21	4.18	3.45	24	4.31	3.92	16	3.58	3.03	21.75	4.5725	3.9475
R14547698|m.5705	369	568.93	546.54	473.9	434	356.94	294.43	723	539.16	489.66	531.01	476.53	404.27	564.235	479.792	415.565
R14547702|m.5707	522	853	552.52	479.09	1018	557.59	459.95	1022.84	506.88	460.35	778	470.77	399.39	917.96	521.94	449.695
R14547703|m.5708	441	598	468.1	405.89	700	465.81	384.25	808	486.94	442.24	711	519.92	441.08	704.25	485.192	418.365
R14547707|m.5713	1353	4180.92	977.01	847.16	6817.16	1325.77	1093.62	5187.77	910.14	826.59	5734.38	1251.96	1062.12	5480.06	1116.22	957.372
R14547710|m.5715	453	1112	844.38	732.15	577	372.12	306.96	1584.72	925.41	840.45	982.66	697.05	591.35	1064.1	709.74	617.727
R14547717|m.5723	651	616.15	313.04	271.44	794.99	339.69	280.21	474.01	183.07	166.26	374	177.51	150.6	564.788	253.327	217.127
R14547718|m.5724	906	2643.05	941.4	816.28	4751	1414.87	1167.11	4447	1195.73	1085.96	2774.92	923.38	783.36	3653.99	1118.85	963.177
R14547719|m.5725	1041	1416.67	435.63	377.73	1417	363.64	299.96	2335.15	540.88	491.23	2209	634.61	538.38	1844.45	493.69	426.825
R14547720|m.5726	474	655	472.59	409.78	797	487.67	402.27	1585	877.92	797.33	1017.97	686.13	582.09	1013.74	631.077	547.867
R14547722|m.5728	2931	462	48.76	42.28	484	42.3	34.9	386	30.41	27.62	372	36.68	31.12	426	39.5375	33.98
R14547728|m.5731	1272	1282.01	319.5	277.04	2205.59	457.71	377.56	1971.33	369.09	335.21	1664.52	387.56	328.79	1780.86	383.465	329.65
R14547729|m.5732	1170	2903.19	789.61	684.67	1508	341.83	281.97	4469.96	914.3	830.36	3183.33	808.89	686.23	3016.12	713.657	620.808
R14547733|m.5737	762	1914	820.21	711.2	1926	692	570.82	4429.95	1437.82	1305.83	2173.79	870.26	738.3	2610.94	955.072	831.538
R14547738|m.5740	792	88	36.18	31.37	10	3.44	2.84	33	10.27	9.33	11	4.23	3.58	35.5	13.53	11.78
R14547745|m.5743	960	1956	655.2	568.12	3886	1087.47	897.05	3715.01	938.52	852.37	3346	1047.11	888.33	3225.75	932.075	801.467
R14547751|m.5746	6807	5579.7	250.88	217.54	7958.92	295.71	243.93	8169.86	273.48	248.37	7549.39	317.16	269.06	7314.47	284.308	244.725
R14547764|m.5754	1389	2305	524.12	454.46	3644.9	689.57	568.82	3365	574.28	521.56	2757.01	585.7	496.89	3017.98	593.418	510.433
R14547767|m.5758	951	2047.01	692.56	600.52	2922	826.01	681.37	4204.73	1073.05	974.55	2623	829.08	703.36	2949.18	855.175	739.95
R14547768|m.5759	801	10	4.06	3.52	17	5.78	4.77	22	6.76	6.14	11	4.17	3.54	15	5.1925	4.4925
R14547769|m.5760	1962	1099.72	174.98	151.73	1065	140.63	116.01	1153.55	137.34	124.73	1024	152.23	129.15	1085.57	151.295	130.405
R14547771|m.5762	1053	2076	630.71	546.89	3752	951.17	784.61	2652.21	606.85	551.14	2130.91	604.83	513.12	2652.78	698.39	598.94
R14547773|m.5765	879	16	5.89	5.1	7	2.15	1.78	6	1.67	1.51	7	2.41	2.04	9	3.03	2.6075
R14547778|m.5767	765	947.97	404.52	350.76	1070	382.8	315.77	1168.18	377.53	342.87	767.17	305.84	259.46	988.33	367.672	317.215
R14547780|m.5770	1269	1601.01	399.98	346.82	1427	296.87	244.89	2332	437.71	397.53	2057	480.12	407.32	1854.25	403.67	349.14
R14547799|m.5790	2412	5632.74	725.25	628.86	12561.9	1340.74	1105.97	7034	676.76	614.64	9184.91	1104.93	937.39	8603.38	961.92	821.715
R14547807|m.5797	945	2583.99	880.12	763.15	1641	467.05	385.26	3522.53	905.1	822.01	2833.15	901.53	764.83	2645.17	788.45	683.812
R14547809|m.5801	1077	1618.34	480.14	416.33	2317.31	573.54	473.1	2260.69	504.98	458.62	2179.22	604.04	512.45	2093.89	540.675	465.125
R14547812|m.5804	1371	1087.68	250.7	217.38	1176.95	225.73	186.21	1201.07	207.81	188.73	1115	240.11	203.7	1145.17	231.088	199.005
R14547814|m.5805	1302	1614.03	392.58	340.4	1529	309.61	255.4	1567.08	286.28	260	1147	260.65	221.12	1464.28	312.28	269.23
R14547819|m.5807	771	1356.01	573.8	497.54	1436.94	509.71	420.45	2923	936.59	850.61	1813.91	717.09	608.35	1882.47	684.298	594.237
R14547824|m.5810	390	1610.27	1450.79	1257.97	451.73	347.61	286.74	1298.02	905.31	822.2	931.99	784.4	665.46	1073	872.028	758.092
R14547825|m.5811	783	1252	521.08	451.83	2765	964.41	795.53	2210	696.27	632.35	2233.06	868.27	736.61	2115.01	762.507	654.08
R14547837|m.5815	1095	2351.03	685.47	594.37	3288.74	799.74	659.7	4178.29	916.98	832.8	3499	953.11	808.58	3329.26	838.825	723.862
R14547841|m.5820	1071	621	185.33	160.7	2181	543.02	447.93	1256.44	282.33	256.41	1601	446.39	378.7	1414.86	364.267	310.935
R14547843|m.5822	1833	1944	331.75	287.66	2552.28	361.61	298.29	1739	222.17	201.77	1217	194.04	164.61	1863.07	277.392	238.083
R14547845|m.5827	615	976	527.63	457.5	1148	522.6	431.09	1862.99	766.73	696.34	1366	689.87	585.26	1338.25	626.707	542.548
R14547851|m.5839	1080	1847	546.38	473.77	1931.01	476.51	393.07	2088	465.02	422.33	1592	439.99	373.27	1864.5	481.975	415.61
R14547853|m.5842	516	175	114.82	99.56	152	84.36	69.59	145.04	72.83	66.15	88	53.94	45.76	140.01	81.4875	70.265
R14547858|m.5843	1992	1996.94	312.83	271.25	4043	525.56	433.53	3432	402.25	365.32	3343.1	489.3	415.11	3203.76	432.485	371.303
R14547862|m.5848	942	1972.19	674	584.43	1389.79	396.9	327.4	3234.18	833.86	757.31	2373.25	757.73	642.84	2242.35	665.622	577.995
R14547863|m.5850	1605	2064.86	404.15	350.44	3492.33	568.05	468.58	5261.15	771.79	700.94	3754.45	686.57	582.46	3643.2	607.64	525.605
R14547866|m.5854	1119	2155	614.17	532.54	3881.16	922.32	760.82	3225.52	691.73	628.23	4172	1110.84	942.4	3358.42	834.765	715.998
R14547871|m.5857	1092	1251	365.8	317.18	1010	246.33	203.19	2315.92	509.74	462.95	1643	448.84	380.78	1554.98	392.678	341.025
R14547872|m.5859	372	905.07	861.29	746.82	363.07	295.69	243.92	875.18	646.25	586.92	677.06	601.9	510.63	705.095	601.283	522.072
R14547874|m.5860	987	1103	358.79	311.1	2335	634.31	523.23	2145.48	526.11	477.81	2532.04	769.48	652.8	2028.88	572.173	491.235
R14547875|m.5861	429	336.83	272.07	235.91	275	189.01	155.92	297	184.9	167.93	269	202.97	172.19	294.457	212.238	182.988
R14547884|m.5869	2097	490	72.82	63.14	657.83	81.09	66.89	542	60.24	54.71	475	65.95	55.95	541.207	70.025	60.1725
R14547889|m.5877	1593	2001	394.71	342.25	4815.89	789.49	651.24	3452.03	510.38	463.53	3521.86	649.05	550.63	3447.7	585.908	501.913
R14547893|m.5879	2331	4532	604.28	523.97	4867.78	538.12	443.89	5804	578.4	525.3	3813.4	475.06	403.03	4754.3	548.965	474.047
R14547894|m.5881	831	998	389.74	337.94	1492	487.81	402.39	1301	384.14	348.88	1096	399.86	339.23	1221.75	415.388	357.11
R14547897|m.5886	750	941	410.19	355.67	1090.19	398.56	328.76	1491	492.43	447.22	1064	433.3	367.6	1146.55	433.62	374.812
R14547900|m.5889	1425	1860	411.84	357.1	6729.05	1239.37	1022.34	3681.99	611.72	555.57	4640.01	959.85	814.31	4227.76	805.695	687.33
R14547901|m.5892	522	7	4.53	3.93	3	1.64	1.36	4	1.98	1.8	1	0.61	0.51	3.75	2.19	1.9
R14547910|m.5899	933	1194	412.23	357.44	1719.01	496.01	409.15	2395.78	624.11	566.82	1790	577.36	489.81	1774.7	527.428	455.805
R14547911|m.5900	2304	571	77.05	66.81	844	94.43	77.89	1122	113.16	102.77	1107.97	139.68	118.5	911.243	106.08	91.4925
R14547913|m.5901	1050	1317	401.32	347.99	1983	504.24	415.95	2142	491.6	446.47	1756.95	500.19	424.34	1799.74	474.338	408.688
R14547914|m.5902	750	871.25	379.79	329.31	1016.26	371.53	306.47	1400.77	462.63	420.16	1231.7	501.59	425.53	1129.99	428.885	370.368
R14547918|m.5907	1227	3561	921.49	799.02	5051	1088.79	898.13	5447.07	1059.42	962.16	5327.09	1287.89	1092.6	4846.54	1089.4	937.977
R14547920|m.5908	1227	2547.01	659.09	571.5	1977	426.16	351.54	3836	746.08	677.59	3299	797.57	676.63	2914.75	657.225	569.315
R14547921|m.5910	3240	3528.44	336.26	291.57	14080	1110.88	916.35	8450.05	600.85	545.69	10606.6	944.4	801.2	9166.27	748.097	638.702
R14547927|m.5917	909	1026	364.16	315.76	1915.95	568.55	468.99	2622.99	702.77	638.26	2125.72	704.87	597.99	1922.66	585.087	505.25
R14547930|m.5921	336	592.89	635.67	551.18	536.45	494.6	407.99	573.7	479.95	435.89	510.39	511.2	433.68	553.357	530.355	457.185
R14547931|m.5922	405	739	637.51	552.78	644	473.78	390.82	759.94	506.59	460.09	609	490.78	416.36	687.985	527.165	455.013
R14547933|m.5923	1452	395	85.77	74.37	538	97.16	80.15	461.77	75.22	68.32	460	93.32	79.17	463.692	87.8675	75.5025
R14547936|m.5924	501	803	544.49	472.12	789	452.93	373.62	795	413	375.09	615	389.56	330.49	750.5	449.995	387.83
R14547941|m.5929	336	7	7.5	6.51	3	2.77	2.28	4	3.35	3.04	7	7.01	5.95	5.25	5.1575	4.445
R14547942|m.5930	1296	4190.51	1024.17	888.06	2273	462.51	381.52	2930	537.88	488.5	2722	621.54	527.29	3028.88	661.525	571.342
R14547946|m.5933	1242	2474.62	632.28	548.25	3585	762.93	629.34	3671.31	704.93	640.22	2550	608.71	516.41	3070.23	677.212	583.555
R14547953|m.5934	696	2757.35	1302.89	1129.73	1341.21	532.25	439.05	3260.64	1169.27	1061.93	2478.68	1094.16	928.25	2459.47	1024.64	889.74
R14547956|m.5935	849	1019	388.94	337.25	1529	488.43	402.9	1734.02	500.22	454.3	1132	403.66	342.45	1353.51	445.313	384.225
R14547957|m.5936	1473	2588.87	553.84	480.23	2124.99	378.04	311.84	9933.77	1594.04	1447.71	3445.1	688.57	584.16	4523.18	803.623	705.985
R14547960|m.5937	714	26	11.95	10.36	35	13.5	11.14	40	13.95	12.67	29	12.45	10.56	32.5	12.9625	11.1825
R14547962|m.5938	612	987	536.44	465.14	2319.06	1061.49	875.61	3457.97	1430.98	1299.62	1923.49	976.63	828.54	2171.88	1001.39	867.227
R14547963|m.5939	405	746	643.55	558.02	692.02	509.11	419.96	914.95	609.92	553.93	628.94	506.84	429.99	745.478	567.355	490.475
R14547966|m.5941	2385	798	103.94	90.12	1097.95	118.55	97.79	938	91.3	82.92	739	89.93	76.29	893.237	100.93	86.78
R14547969|m.5947	1314	1197.58	288.51	250.17	3496.34	701.18	578.4	2910.06	526.5	478.17	2996.15	674.37	572.11	2650.03	547.64	469.712
R14547970|m.5950	468	987	722.41	626.4	1171	727.16	599.82	1693.01	951.75	864.38	1382	944.93	801.65	1308.25	836.562	723.062
R14547975|m.5952	531	1396.79	887.73	769.74	583	313.17	258.33	1632.9	793.53	720.68	1158	687.53	583.28	1192.67	670.49	583.007
R14547994|m.5963	939	1301.99	446.47	387.13	1204.41	345.14	284.7	1365.99	353.4	320.96	764.15	244.8	207.68	1159.13	347.452	300.118
R14547995|m.5964	891	675	244.73	212.2	1329	402.97	332.4	991	271.31	246.41	1428	483.68	410.34	1105.75	350.673	300.337
R14548000|m.5969	759	842.05	362.38	314.22	677	244.29	201.51	998	325.32	295.46	700	281.43	238.76	804.263	303.355	262.488
R14548001|m.5970	1974	1398.19	221.09	191.7	2588.02	339.6	280.13	2716.97	321.45	291.94	2195.99	324.42	275.23	2224.79	301.64	259.75
R14548004|m.5971	2100	214	31.75	27.53	415.83	51.19	42.22	427.78	47.47	43.12	288.96	40.06	33.99	336.642	42.6175	36.715
R14548011|m.5974	1143	1967.01	548.24	475.38	2066.98	480.27	396.17	2009.99	421.44	382.76	1688	439.55	372.9	1933	472.375	406.803
R14548016|m.5976	747	963.53	421.83	365.76	2450.7	899.87	742.3	2375.73	788.09	715.74	2302.42	941.68	798.89	2023.1	762.867	655.673
R14548018|m.5978	441	291.33	228.04	197.74	223.85	148.96	122.88	297.01	178.99	162.56	273.86	200.26	169.89	271.513	189.062	163.267
R14548019|m.5979	1338	1278.4	302.23	262.06	2167.99	426.59	351.89	2018	358.21	325.33	1930.78	426.46	361.79	1848.79	378.373	325.267
R14548022|m.5981	1371	1146	264.14	229.04	2312	443.43	365.78	1741	301.22	273.57	1708	367.8	312.03	1726.75	344.148	295.105
R14548029|m.5984	510	41	27.25	23.63	9	5.06	4.18	21	10.69	9.71	5	3.1	2.63	19	11.525	10.0375
R14548038|m.5988	780	1714	716.31	621.11	924	323.64	266.96	2433.03	769.76	699.1	1743	680.52	577.33	1703.51	622.558	541.125
R14548045|m.5995	987	1968	640.16	555.08	1091	296.37	244.47	2593	635.85	577.48	1918.01	582.88	494.49	1892.5	538.815	467.88
R14548050|m.6002	1188	1236.52	330.98	286.99	1792.02	399.7	329.71	3066.55	617.17	560.51	2778.24	694.76	589.41	2218.33	510.652	441.655
R14548054|m.6006	804	1444	584.19	506.55	1671	566.28	467.12	2065	632.06	574.04	1711	646.68	548.62	1722.75	607.303	524.082
R14548058|m.6007	396	457	404.55	350.79	506	382.34	315.39	718	491.68	446.54	611.41	505.61	428.95	573.102	446.045	385.418
R14548061|m.6012	402	513	446.34	387.02	575	426.77	352.04	566	380.67	345.73	460.97	374.67	317.85	528.743	407.113	350.66
R14548063|m.6015	1035	1353.99	418.9	363.22	1108.23	286.16	236.05	2747.97	640.45	581.66	2050.99	592.82	502.93	1815.29	484.583	420.965
R14548076|m.6027	921	302	105.71	91.66	1205.16	352.62	290.87	1329	351.07	318.85	601	196.53	166.73	859.29	251.483	217.028
R14548080|m.6034	1635	1537.96	295.32	256.07	1451	231.51	190.97	1474.89	212.22	192.74	1116.28	200.26	169.89	1395.03	234.827	202.417
R14548081|m.6037	3543	64	5.57	4.83	77	5.55	4.57	55	3.57	3.24	44	3.58	3.04	60	4.5675	3.92
R14548082|m.6039	1650	13	2.47	2.14	16	2.53	2.09	11	1.57	1.42	8	1.42	1.21	12	1.9975	1.715
R14548083|m.6042	504	708	476.88	413.5	611	348.36	287.36	681	351.35	319.1	429	269.94	229.01	607.25	361.633	312.243
R14548087|m.6045	4404	1748	122.01	105.79	1516	87.52	72.2	1460	75.95	68.98	1125	73.37	62.24	1462.25	89.7125	77.3025
R14548089|m.6047	750	1059	461.63	400.27	1371	501.22	413.45	1768	583.91	530.31	1229.98	500.89	424.94	1356.99	511.913	442.243
R14548094|m.6048	1851	2259	381.64	330.92	2867.06	402.12	331.7	2245	283.92	257.86	1822.49	287.67	244.05	2298.39	338.837	291.132
R14548101|m.6052	2178	1718.92	245.7	213.05	2623.14	310.97	256.52	1854.5	198.21	180.01	1899.13	253.63	215.17	2023.92	252.128	216.187
R14548102|m.6053	1746	1458	261.6	226.83	6139	914.8	754.61	6240.99	838.65	761.66	5539	928.53	787.73	4844.25	735.895	632.707
R14548118|m.6064	1608	203	39.66	34.39	534.13	86.71	71.53	290	42.46	38.56	293	53.48	45.37	330.033	55.5775	47.4625
R14548119|m.6066	600	581	322.7	279.81	665	311.2	256.71	1087	459.94	417.72	641.01	332.6	282.17	743.503	356.61	309.103
R14548122|m.6067	1539	4600.86	940.53	815.53	10341.3	1757.39	1449.65	4846.99	742.91	674.71	5014.7	957.76	812.54	6200.96	1099.65	938.108
R14548124|m.6071	1866	2030.54	340.21	294.99	2504.61	348.36	287.36	2154	270.14	245.34	1726	270.18	229.21	2103.79	307.223	264.225
R14548126|m.6074	1590	634.86	125.48	108.8	1199.17	196.97	162.48	736.45	109.1	99.08	476.99	88.08	74.72	761.868	129.907	111.27
R14548128|m.6076	783	987.82	411.13	356.49	1486	518.3	427.54	1708	538.11	488.71	1366	531.14	450.6	1386.95	499.67	430.835
R14548132|m.6078	2265	4810.83	660.6	572.81	3101.47	353.14	291.3	4136.48	424.6	385.62	4149.84	532.4	451.67	4049.65	492.685	425.35
R14548135|m.6080	609	25.1	13.71	11.89	11.97	5.51	4.54	28.83	12	10.89	14.66	7.48	6.35	20.14	9.675	8.4175
R14548137|m.6081	1410	939	210.21	182.27	2180	405.99	334.9	2765	464.5	421.86	1992	416.63	353.46	1969	374.332	323.123
R14548143|m.6088	639	287	148.8	129.02	213.54	93.15	76.84	317	124.99	113.52	118	57.15	48.49	233.885	106.022	91.9675
R14548145|m.6089	807	45	18.13	15.72	40	13.5	11.14	54	16.46	14.95	40	15.06	12.77	44.75	15.7875	13.645
R14548146|m.6090	2562	1518.76	183.86	159.42	1521.66	152.65	125.92	1244.94	112.58	102.24	991.79	112.18	95.17	1319.29	140.317	120.688
R14548148|m.6093	990	393.19	127.49	110.55	729	197.39	162.83	465.97	113.89	103.44	530	160.55	136.2	529.54	149.83	128.255
R14548166|m.6103	792	2922.48	1201.53	1041.84	1621	558.4	460.62	3972.11	1235.9	1122.45	2723.04	1045.9	887.3	2809.66	1010.43	878.053
R14548169|m.6107	1314	1763.01	424.73	368.28	2733	548.1	452.12	3631.95	657.11	596.79	2714	610.86	518.24	2710.49	560.2	483.857
R14548171|m.6114	933	619	213.71	185.31	1037	299.22	246.82	870	226.64	205.83	716	230.94	195.92	810.5	242.627	208.47
R14548172|m.6115	447	696	536.53	465.22	513	336.03	277.19	634	376.06	341.54	493.49	355.38	301.49	584.122	401	346.36
R14548173|m.6116	3027	4913.1	501.75	435.07	3419.4	289.18	238.54	2920.04	222.57	202.14	2758.7	263.23	223.31	3502.81	319.183	274.765
R14548176|m.6118	861	582	218.84	189.76	767.99	241.63	199.32	774.23	219.97	199.78	682	239.58	203.25	701.555	230.005	198.028
R14548181|m.6122	1059	1272	384.14	333.09	2521.01	635.25	524.01	2497	567.88	515.75	1956.74	552.08	468.37	2061.69	534.837	460.305
R14548186|m.6125	951	690	233.45	202.42	989.26	279.65	230.68	1167.99	298.07	270.71	1114.1	352.15	298.75	990.337	290.83	250.64
R14548188|m.6126	840	289	111.57	96.74	348	112.46	92.77	283	82.59	75.01	287	103.51	87.82	301.75	102.532	88.085
R14548194|m.6131	1344	1618.97	380.97	330.33	2776.68	543.8	448.57	2823.31	498.81	453.02	2247.02	494	419.09	2366.49	479.395	412.752
R14548195|m.6133	717	1003	458.94	397.95	1599	614.13	506.59	1532	531.64	482.84	1232.01	526.65	446.79	1341.5	532.84	458.542
R14548201|m.6138	714	68	31.26	27.1	51	19.68	16.23	60	20.92	19	42	18.04	15.3	55.25	22.475	19.4075
R14548204|m.6142	1494	1969.53	415.2	360.02	2361.02	413.86	341.39	2469.97	390.52	354.67	2098.12	413.24	350.58	2224.66	408.205	351.665
R14548212|m.6150	1842	1412.01	239.75	207.89	2246	316.61	261.17	1813	230.45	209.29	2253	357.41	303.21	1931	286.055	245.39
R14548232|m.6163	546	1214.02	748.11	648.68	572.01	297.7	245.57	1337	629.42	571.64	1108	637.84	541.12	1057.76	578.268	501.752
R14548233|m.6164	1287	810.51	199.54	173.02	981.48	201.18	165.95	1365.42	252.51	229.33	1203.4	276.79	234.82	1090.2	232.505	200.78
R14548246|m.6170	1851	2518	425.4	368.86	3175	445.31	367.33	3502.53	442.96	402.3	2994.01	472.58	400.92	3047.39	446.562	384.853
R14548247|m.6172	1176	1496	404.71	350.92	2666.02	601.06	495.81	3547.79	721.75	655.49	3055.01	772.13	655.05	2691.2	624.913	539.317
R14548248|m.6174	1878	1275	212.22	184.01	2327	321.51	265.21	1700.62	211.87	192.42	1610.05	250.37	212.41	1728.17	248.993	213.512
R14548255|m.6179	1542	3119.6	636.44	551.86	2541	430.94	355.48	3036.06	464.4	421.77	1949	371.49	315.16	2661.41	475.817	411.068
R14548257|m.6180	726	521	235.21	203.95	914	346.27	285.63	824	282.05	256.15	643	271.19	230.07	725.5	283.68	243.95
R14548270|m.6192	1122	447.08	127.06	110.17	474	112.32	92.65	274.81	58.77	53.37	223	59.21	50.23	354.722	89.34	76.605
R14548272|m.6194	1056	512	155.09	134.47	847	214.07	176.59	596	135.96	123.48	461	130.46	110.68	604	158.895	136.305
R14548275|m.6196	1128	727	205.46	178.15	1115	262.73	216.72	1325.99	281.96	256.07	1025	270.63	229.59	1048.25	255.195	220.132
R14548281|m.6201	390	454	409.03	354.67	409	314.73	259.62	616	429.63	390.19	347	292.05	247.77	456.5	361.36	313.062
R14548283|m.6203	813	1027	410.57	356	1101	368.63	304.08	1564	472.94	429.52	1060	395.89	335.86	1188	412.007	356.365
R14548287|m.6208	537	235	147.5	127.9	269	142.66	117.68	294	141.05	128.1	208	121.96	103.47	251.5	138.293	119.287
R14548296|m.6213	2502	222	27.53	23.87	376	38.65	31.88	319	29.56	26.84	274.77	31.84	27.01	297.942	31.895	27.4
R14548296|m.6214	507	39	26.1	22.63	2	1.13	0.93	23	11.79	10.7	5	3.13	2.65	17.25	10.5375	9.2275
R14548298|m.6217	306	362	433.83	376.17	375	388.42	320.4	490	460.88	418.57	391	437.76	371.38	404.5	430.222	371.63
R14548301|m.6221	483	74	52.28	45.33	38	22.75	18.77	70	37.94	34.45	37	24.42	20.71	54.75	34.3475	29.815
R14548303|m.6222	1065	4739	1422.68	1233.6	2762.52	691.93	570.77	3016.03	681.8	619.21	1649	462.5	392.37	3041.64	814.727	703.987
R14548313|m.6227	567	468	276.62	239.85	368.14	183.59	151.44	345.01	155.61	141.32	208	114.85	97.44	347.288	182.668	157.512
R14548314|m.6229	447	1414.3	1090.25	945.35	614.48	402.5	332.02	1595.98	946.66	859.76	1241.55	894.08	758.5	1216.58	833.372	723.908
R14548316|m.6230	771	1185.57	501.68	435.01	1241	440.2	363.12	948	303.76	275.87	566.88	224.1	190.12	985.362	367.435	316.03
R14548317|m.6232	2223	401	56.13	48.67	595	69.07	56.97	501.04	52.43	47.62	446	58.33	49.48	485.76	58.99	50.685
R14548321|m.6239	861	549	206.43	179	694.87	218.63	180.34	547.63	155.59	141.31	555.46	195.13	165.54	586.74	193.945	166.547
R14548323|m.6242	1056	1121.43	339.68	294.54	1398.66	353.5	291.6	1410	321.64	292.12	1062.36	300.64	255.05	1248.11	328.865	283.327
R14548338|m.6254	648	1002	511.65	443.65	1178	505.94	417.34	1387	538.44	489.01	836	398.8	338.33	1100.75	488.708	422.082
R14548342|m.6259	420	366.98	303.67	263.31	400	281.88	232.52	456	291.11	264.38	367	283.69	240.68	397.495	290.088	250.223
R14548347|m.6260	495	1201	825.4	715.7	514.01	299.18	246.79	1591	838.09	761.15	1108	711.37	603.5	1103.5	668.51	581.785
R14548348|m.6261	1065	1084.66	325.62	282.35	2968.03	743.4	613.23	3054.37	690.46	627.08	2721.55	763.31	647.57	2457.15	630.697	542.558
R14548352|m.6268	1311	1599.5	386.26	334.92	3069	616.96	508.93	2672.72	484.73	440.23	2575	580.96	492.87	2479.05	517.227	444.238
R14548353|m.6269	1239	1047.2	268.24	232.59	1636.74	349.21	288.06	1481.54	285.2	259.02	1518.81	363.47	308.36	1421.07	316.53	272.007
R14548366|m.6275	657	968	486.92	422.21	943	398.85	329.01	1495.6	571.75	519.26	1194	561.09	476.01	1150.15	504.653	436.623
R14548368|m.6277	645	739	379.26	328.86	1441.99	622.52	513.51	1172.96	457.71	415.69	963	461.71	391.7	1079.24	480.3	412.44
R14548374|m.6279	2307	1132	152.54	132.27	6255.15	698.89	576.5	3479.17	350.43	318.26	5277.82	664.5	563.74	4036.03	466.59	397.692
R14548381|m.6283	1743	911	163.75	141.98	1543.03	230.35	190.01	1491.06	200.72	182.3	1376	231.07	196.04	1330.27	206.472	177.582
R14548389|m.6289	969	832.56	276.14	239.44	4330.8	1199.89	989.77	4347.63	1087.39	987.57	2113.9	655.03	555.71	2906.22	804.612	693.123
R14548390|m.6290	2046	3902	594.7	515.66	2095	264.91	218.52	2308.27	263.16	239	2208.22	314.44	266.76	2628.37	359.303	309.985
R14548393|m.6292	1422	1429.45	317.2	275.04	1438.07	265.45	218.97	2417.94	402.6	365.64	1788.39	370.77	314.55	1768.46	339.005	293.55
R14548401|m.6300	1392	1735	393.63	341.31	5586.97	1054.6	869.93	4278.41	728.51	661.63	4732	1003.02	850.92	4083.1	794.94	680.947
R14548403|m.6302	426	642	522.71	453.24	375	259.88	214.37	622.05	390.5	354.65	423	321.73	272.95	515.513	373.705	323.803
R14548413|m.6311	1227	2042	528.41	458.18	3331	718.03	592.29	3502	681.12	618.59	3173	767.11	650.79	3012	673.668	579.963
R14548417|m.6313	771	736	311.44	270.05	554	196.51	162.1	1174	376.17	341.64	910	359.75	305.2	843.5	310.968	269.748
R14548420|m.6318	1641	43	8.23	7.13	34.32	5.46	4.5	28	4.01	3.65	17.46	3.12	2.65	30.695	5.205	4.4825
R14548422|m.6319	741	130	57.41	49.78	16	5.93	4.89	423	141.57	128.57	0	0	0	142.25	51.2275	45.81
R14548445|m.6336	1161	764	209.48	181.64	1321	301.9	249.03	1506.74	310.73	282.2	1361	348.64	295.78	1238.18	292.688	252.162
R14548446|m.6338	1053	1668	506.76	439.41	1707	432.74	356.97	2223.98	508.87	462.15	1549.03	439.67	373	1787	472.01	407.882
R14548450|m.6343	357	80.06	79.93	69.31	104.45	89.41	73.76	78.41	60.88	55.29	80.42	75.01	63.64	85.835	76.3075	65.5
R14548452|m.6346	2310	431.95	58.13	50.4	413	46.08	38.01	336.01	33.8	30.7	253.32	31.85	27.02	358.57	42.465	36.5325
R14548457|m.6349	1026	1105.43	345.16	299.29	1907.04	497.04	410	2381.98	560.36	508.92	2032.99	593.05	503.12	1856.86	498.903	430.332
R14548459|m.6350	1179	1663.02	448.69	389.06	1349.72	303.48	250.34	950	192.74	175.05	928.09	233.94	198.47	1222.71	294.713	253.23
R14548465|m.6354	1440	535.12	117.2	101.63	675.84	123.12	101.56	558.49	91.77	83.35	575.95	117.86	99.98	586.35	112.487	96.63
R14548465|m.6355	933	986.03	340.43	295.18	868.98	250.74	206.83	848.02	220.91	200.63	717.96	231.58	196.46	855.247	260.915	224.775
R14548467|m.6357	672	513.63	252.1	218.6	526	216.99	178.99	522.73	194.88	176.99	307.77	141.12	119.73	467.533	201.273	173.578
R14548470|m.6358	1146	481	133.7	115.93	515	119.33	98.43	649	135.7	123.24	436	113.22	96.05	520.25	125.487	108.413
R14548471|m.6359	912	910.67	322.1	279.29	1455.55	430.4	355.03	1335.29	356.49	323.77	1415.8	467.83	396.89	1279.33	394.205	338.745
R14548475|m.6362	717	1239.41	567.12	491.74	945	362.95	299.39	957	332.1	301.62	600	256.48	217.59	935.352	379.663	327.585
R14548477|m.6363	600	765.49	425.17	368.66	1891.91	885.37	730.33	1019.79	431.5	391.89	805.58	417.99	354.61	1120.69	540.007	461.373
R14548484|m.6367	762	1143	489.81	424.71	1274	457.74	377.58	1604	520.61	472.82	1341	536.86	455.45	1340.5	501.255	432.64
R14548493|m.6377	2013	1720	266.56	231.13	2827	363.53	299.87	3118.65	361.58	328.39	2446	354.17	300.46	2527.91	336.46	289.962
R14548512|m.6385	1209	1011.92	265.93	230.59	1767	386.88	319.14	2051.01	405.19	368	1679	412.24	349.73	1627.23	367.56	316.865
R14548513|m.6386	369	486	466.87	404.82	369	303.48	250.34	536	399.71	363.01	460	412.8	350.21	462.75	395.715	342.095
R14548515|m.6388	1599	1485	291.79	253.01	3683.59	601.5	496.17	4787	704.98	640.27	3845.97	706.03	598.98	3450.39	576.075	497.108
R14548520|m.6394	1362	350	81.23	70.43	404	78.02	64.36	462	80.49	73.1	344	74.59	63.28	390	78.5825	67.7925
R14548526|m.6400	1041	112	34.44	29.86	135	34.64	28.58	111	25.71	23.35	101	29.02	24.62	114.75	30.9525	26.6025
R14548533|m.6405	660	783.01	391.92	339.84	669	281.54	232.24	726	276.14	250.79	425	198.73	168.6	650.753	287.083	247.867
R14548533|m.6406	462	135	100.26	86.93	183	115.35	95.15	140	79.9	72.56	114	79.09	67.1	143	93.65	80.435
R14548539|m.6407	663	2	1	0.86	9	3.77	3.11	7	2.65	2.41	4	1.86	1.58	5.5	2.32	1.99
R14548542|m.6409	492	315	217.97	189	668	391.54	322.98	571	302.9	275.1	500	323.21	274.2	513.5	308.905	265.32
R14548544|m.6410	1431	1876.01	413.57	358.61	2271	416.44	343.52	2400	396.98	360.54	2163.95	445.7	378.11	2177.74	418.173	360.195
R14548554|m.6420	1242	1341	342.63	297.1	2039	433.92	357.94	2892	555.3	504.32	2412.89	575.98	488.64	2171.22	476.957	412
R14548567|m.6443	768	745	316.58	274.5	1048	373.33	307.95	1235	397.41	360.93	1101	437.08	370.8	1032.25	381.1	328.545
R14548568|m.6444	480	805	572.66	496.55	1005.08	606.12	499.98	1460	796.96	723.8	977	649.27	550.82	1061.77	656.252	567.788
R14548570|m.6446	6675	7501.55	344.02	298.3	10648	403.53	332.87	7074.13	241.53	219.36	7455.33	319.45	271.01	8169.75	327.132	280.385
R14548571|m.6449	1701	1514	279.07	241.98	2417	370.07	305.27	1973.92	272.55	247.53	1698	292.42	248.08	1900.73	303.528	260.715
R14548573|m.6452	2388	1168	151.93	131.74	1960.92	211.45	174.43	1616.32	157.12	142.7	1607.69	195.39	165.76	1588.23	178.972	153.657
R14548579|m.6456	2313	1185	159.26	138.1	1141.93	127.25	104.96	1049	105.38	95.7	738	92.67	78.62	1028.48	121.14	104.345
R14548580|m.6459	1218	1214	316.58	274.5	2416.14	524.89	432.97	3626.45	710.83	645.58	2212.15	538.95	457.22	2367.18	522.812	452.568
R14548582|m.6462	2274	48.76	6.67	5.78	51.58	5.85	4.83	39.77	4.07	3.69	22	2.81	2.38	40.5275	4.85	4.17
R14548591|m.6471	534	605.51	382.43	331.61	703	375.22	309.51	1108.95	535.45	486.3	785	463.17	392.93	800.615	439.068	380.088
R14548595|m.6476	2181	1240.49	177.06	153.53	2420.22	286.51	236.34	1804.35	192.57	174.89	1537.43	205.03	173.94	1750.62	215.292	184.675
R14548596|m.6477	1647	2252.76	429.31	372.25	2053.99	325.23	268.28	2049.07	292.6	265.74	1803	321.02	272.34	2039.7	342.04	294.652
R14548597|m.6479	1086	1064	312.93	271.34	3406.9	835.78	689.43	4435	981.91	891.77	3453	948.77	804.91	3089.72	769.847	664.362
R14548601|m.6480	1575	3562	710.94	616.45	2312.93	383.69	316.5	2274	340.22	308.99	1604.32	299.16	253.8	2438.31	433.503	373.935
R14548603|m.6484	306	24	28.76	24.94	17	17.61	14.52	15	14.11	12.81	4	4.48	3.8	15	16.24	14.0175
R14548614|m.6498	930	1160	401.86	348.45	1809.33	523.88	432.15	2113.95	552.61	501.88	1768.01	572.22	485.45	1712.82	512.642	441.983
R14548616|m.6501	1263	1422.04	357.03	309.58	3218.99	673.04	555.18	3102	585.16	531.44	3083.48	723.28	613.61	2706.63	584.627	502.452
R14548622|m.6506	1695	1802.92	333.54	289.21	3413.84	524.63	432.76	2076.61	287.79	261.37	2066.1	357.11	302.96	2339.87	375.768	321.575
R14548624|m.6509	2115	2838.93	418.2	362.62	3753.32	458.63	378.32	2553.67	281.33	255.5	2587.98	356.18	302.17	2933.47	378.585	324.652
R14548626|m.6511	3264	1322	125.04	108.42	1740.99	136.33	112.46	1493	105.36	95.69	1352	119.48	101.36	1477	121.553	104.483
R14548628|m.6516	723	1014	459.82	398.71	1034.39	393.66	324.73	1562.95	537.42	488.09	1181.99	500.74	424.81	1198.33	472.91	409.085
R14548630|m.6519	735	995	443.27	384.36	1253	468.32	386.32	1621	547.38	497.13	1264.67	526.34	446.53	1283.42	496.327	428.585
R14548632|m.6521	597	224	125.1	108.47	300.99	141.65	116.85	272.24	115.84	105.21	187	97.56	82.77	246.058	120.038	103.325
R14548638|m.6529	2094	1316.54	195.93	169.89	2280	281.48	232.19	1092.01	121.55	110.39	1184.9	164.76	139.77	1468.36	190.93	163.06
R14548643|m.6533	501	219	148.5	128.76	169	97.02	80.03	192	99.74	90.59	107	67.78	57.5	171.75	103.26	89.22
R14548650|m.6540	2934	1260.67	132.9	115.24	2789.5	243.56	200.91	2296.94	180.76	164.16	2251.31	221.75	188.13	2149.61	194.743	167.11
R14548651|m.6542	357	261	260.58	225.95	642.02	549.61	453.37	548.29	425.69	386.62	515	480.33	407.5	491.577	429.052	368.36
R14548652|m.6543	1542	3892	794.02	688.49	10724.3	1818.77	1500.28	4236.26	647.98	588.5	4001.36	762.69	647.04	5713.47	1005.87	856.077
R14548657|m.6545	1245	986.35	251.38	217.97	1727.69	366.74	302.52	1305.98	250.12	227.16	1226.28	291.99	247.71	1311.58	290.058	248.84
R14548661|m.6549	624	612	325.63	282.36	1119	501.21	413.44	1276	516.67	469.24	950	472.22	400.62	989.25	453.932	391.415
R14548666|m.6552	1137	1565.31	438.7	380.39	2874.37	671.6	554	2764.57	582.91	529.4	2272.07	594.91	504.71	2369.08	572.03	492.125
R14548667|m.6555	1869	2266.31	379.08	328.7	2728.72	378.9	312.55	3243	406.04	368.77	2602.12	406.65	344.99	2710.04	392.668	338.752
R14548672|m.6560	1458	1535	331.89	287.78	1950.7	350.77	289.35	2335	378.73	343.96	2070.19	418.19	354.78	1972.72	369.895	318.967
R14548680|m.6567	660	699	349.87	303.37	1125	473.44	390.53	1287.3	489.63	444.68	1170.42	547.29	464.3	1070.43	465.058	400.72
R14548683|m.6573	1350	447	104.7	90.78	448	87.33	72.04	569	100.06	90.87	371	81.19	68.88	458.75	93.32	80.6425
R14548694|m.6579	1647	1251	238.4	206.72	3266	517.13	426.58	4104.25	586.07	532.27	2949.1	525.08	445.46	2892.59	466.67	402.757
R14548696|m.6583	3273	2514.56	237.18	205.66	3912.53	305.51	252.02	3104.32	218.46	198.41	3002.93	264.64	224.51	3133.59	256.447	220.15
R14548703|m.6590	633	623	326.35	282.97	944	416.13	343.26	1020	406.45	369.14	789.01	386.11	327.57	844.003	383.76	330.735
R14548708|m.6594	672	764	375	325.16	976	402.62	332.12	982	366.11	332.5	879.04	403.08	341.96	900.26	386.702	332.935
R14548709|m.6595	792	81	33.3	28.88	10	3.44	2.84	28	8.71	7.91	2	0.77	0.65	30.25	11.555	10.07
R14548711|m.6597	786	84.56	35.05	30.39	71.28	24.76	20.42	88.32	27.71	25.17	58.14	22.52	19.1	75.575	27.51	23.77
R14548712|m.6598	1716	1519	277.46	240.59	2842.22	431.23	355.72	1827	249.97	227.03	1845	314.87	267.12	2008.3	318.383	272.615
R14548714|m.6602	720	888	404.5	350.74	1274	487.07	401.78	1328	458.73	416.62	1232.02	524.28	444.78	1180.51	468.645	403.48
R14548717|m.6604	753	868	376.75	326.67	762	277.36	228.79	1126.28	370.35	336.35	792	321.15	272.45	887.07	336.403	291.065
R14548719|m.6605	552	659	401.21	347.89	903	464.18	382.89	932	433.33	393.56	767.99	436.8	370.56	815.497	433.88	373.725
R14548721|m.6606	1137	1517.2	425.21	368.7	1240.99	289.96	239.19	2134.14	449.98	408.67	1644.97	430.72	365.4	1634.33	398.968	345.49
R14548722|m.6608	1011	1127.83	357.67	310.14	1276	337.84	278.68	1277	305.19	277.17	852	252.43	214.16	1133.21	313.283	270.038
R14548729|m.6615	402	63	54.81	47.53	41.66	30.92	25.51	50	33.63	30.54	21	17.07	14.48	43.915	34.1075	29.515
R14548734|m.6619	1917	547.72	89.26	77.39	915.73	123.86	102.17	620.82	75.71	68.76	372.28	56.68	48.09	614.138	86.3775	74.1025
R14548736|m.6620	648	902	460.59	399.37	1217	522.69	431.16	1099	426.64	387.47	1007	480.37	407.53	1056.25	472.572	406.382
R14548739|m.6621	1596	1918	377.6	327.42	990	161.98	133.61	932	137.53	124.9	805	148.07	125.62	1161.25	206.295	177.888
R14548742|m.6625	1536	331	67.8	58.79	619	105.41	86.95	400	61.43	55.79	293	56.07	47.57	410.75	72.6775	62.275
R14548745|m.6627	1644	1075	205.25	177.97	3919	621.71	512.84	5293	757.26	687.74	3167	564.94	479.28	3363.5	537.29	464.457
R14548750|m.6630	1680	2350.97	438.94	380.6	1482	229.86	189.61	3531.88	494.02	448.67	2578.75	449.83	381.62	2485.9	403.162	350.125
R14548752|m.6632	1179	1631	440.05	381.57	1869	420.24	346.65	1654.61	335.7	304.88	1274	321.14	272.44	1607.15	379.283	326.385
R14548756|m.6634	624	758.06	403.35	349.74	380	170.2	140.4	794.98	321.9	292.35	573	284.82	241.63	626.51	295.067	256.03
R14548758|m.6635	1647	2020.04	384.96	333.8	2083.82	329.95	272.17	1973	281.74	255.87	1574.89	280.41	237.89	1912.94	319.265	274.933
R14548761|m.6638	978	667	219.08	189.96	1034	283.66	233.99	865.16	214.25	194.58	652.95	200.36	169.98	804.777	229.338	197.128
R14548764|m.6644	1221	880.5	229.02	198.58	852.06	184.62	152.29	1146.14	224.08	203.51	773.87	188.05	159.54	913.142	206.442	178.48
R14548765|m.6645	948	1907.96	647.68	561.6	1155	327.61	270.24	1093.18	279.93	254.23	789	250.22	212.28	1236.29	376.36	324.588
R14548766|m.6650	1062	265	79.79	69.19	200	50.24	41.45	253.07	57.38	52.11	176	49.51	42	223.517	59.23	51.1875
R14548771|m.6655	2550	2485.35	302.32	262.14	4855.08	489.41	403.71	4268.58	387.87	352.26	4139.52	470.45	399.12	3937.13	412.512	354.308
R14548776|m.6660	1740	1803.01	324.65	281.51	1868.08	279.37	230.45	1676	226.02	205.27	1207.99	203.22	172.41	1638.77	258.315	222.41
R14548780|m.6664	630	863	454.41	394.02	993	440.05	363	1195	478.72	434.77	1005	494.37	419.4	1014	466.888	402.798
R14548781|m.6665	1215	1267.65	331.42	287.37	2082.51	453.59	374.16	1898.14	373.03	338.79	1842.7	450.1	381.85	1772.75	402.035	345.543
R14548788|m.6667	2025	1394	214.72	186.18	2302	294.21	242.69	1743	200.85	182.41	1629.98	234.57	199	1767.24	236.087	202.57
R14548790|m.6670	3264	3631.5	343.49	297.84	3028	237.11	195.59	3730	263.23	239.07	3275	289.42	245.54	3416.12	283.312	244.51
R14548792|m.6676	318	594.35	680.25	589.84	359.02	354.38	292.32	529.2	474.19	430.66	365.96	391.29	331.96	462.133	475.027	411.195
R14548794|m.6678	1425	1750	387.48	335.98	1621.08	298.57	246.29	1809	300.54	272.96	1488	307.81	261.14	1667.02	323.6	279.092
R14548803|m.6686	2565	1426.74	172.51	149.58	1866	186.97	154.23	1082	97.73	88.76	1214.15	137.16	116.36	1397.22	148.593	127.233
R14548805|m.6688	582	779.43	447.63	388.14	880	426.14	351.52	1299.97	569.26	517	922.97	495.19	420.1	970.592	484.555	419.19
R14548809|m.6691	1527	1309	269.77	233.92	1915	328.1	270.65	1782.01	275.38	250.1	1603	308.65	261.85	1652.25	295.475	254.13
R14548827|m.6703	1119	1340.9	382.15	331.36	2008	477.18	393.62	2059.02	441.57	401.03	1606	427.61	362.77	1753.48	432.128	372.195
R14548828|m.6704	606	678	372.49	322.99	861.92	398.89	329.04	920.87	385.31	349.94	668.92	343.32	291.26	782.428	375.002	323.308
R14548832|m.6707	1518	1921	398.33	345.39	2467	425.3	350.82	3990	620.41	563.46	2753	533.34	452.47	2782.75	494.345	428.035
R14548838|m.6712	552	640	389.64	337.86	1422	730.96	602.96	1302	605.37	549.79	976	555.1	470.93	1085	570.267	490.385
R14548839|m.6713	1311	2906.13	701.8	608.52	1430	287.47	237.13	1868	338.78	307.68	1829.41	412.74	350.16	2008.38	435.197	375.873
R14548845|m.6722	1392	1570.14	356.23	308.88	2265.97	427.73	352.83	2052	349.41	317.33	1925.66	408.17	346.28	1953.44	385.385	331.33
R14548847|m.6724	609	546	298.35	258.7	1023	470.83	388.38	851.45	354.3	321.77	836.95	427.24	362.46	814.35	387.68	332.827
R14548848|m.6726	630	883	464.95	403.15	993	440.05	363	854	342.12	310.71	593	291.7	247.47	830.75	384.705	331.083
R14548849|m.6727	1083	2269	669.26	580.32	2642	650.04	536.22	4052.8	899.94	817.33	1888	520.27	441.38	2712.95	684.877	593.813
R14548851|m.6728	1263	967	242.79	210.52	2738.78	572.63	472.36	2091	394.44	358.24	1929	452.48	383.87	1931.45	415.585	356.248
R14548852|m.6729	4527	825	56	48.56	1526	85.67	70.67	1681.64	85.07	77.26	1199	76.04	64.51	1307.91	75.695	65.25
R14548855|m.6734	405	708	610.76	529.59	789	580.46	478.81	756.12	504.04	457.77	789.16	635.96	539.53	760.57	582.805	501.425
R14548866|m.6743	1425	1931.02	427.56	370.74	1325.39	244.11	201.37	2670.24	443.63	402.91	2056.46	425.41	360.9	1995.78	385.178	333.98
R14548872|m.6746	594	384	215.65	186.99	691.06	327.06	269.79	838	358.61	325.69	626.76	328.81	278.95	634.955	307.533	265.355
R14548878|m.6748	1146	540	150.1	130.15	908.78	210.57	173.7	844.98	176.68	160.46	886	230.08	195.19	794.94	191.858	164.875
R14548882|m.6750	486	350	245.54	212.9	612	363.82	300.11	516.16	277.73	252.23	432.98	283.76	240.73	477.785	292.712	251.493
R14548883|m.6751	1605	1679.02	328.63	284.96	2702.6	439.6	362.62	2699.3	395.98	359.63	1974.35	361.04	306.3	2263.82	381.312	328.377
R14548889|m.6760	1434	1048.98	230.75	200.08	3065	560.81	462.6	1927	318.04	288.85	2340.13	480.94	408.01	2095.28	397.635	339.885
R14548891|m.6762	2667	2031	235.99	204.63	4086	393.37	324.48	3591	311.62	283.01	3658.2	397.14	336.92	3341.55	334.53	287.26
R14548898|m.6766	486	494.18	346.68	300.61	676.84	402.37	331.91	709.89	381.96	346.9	455	298.19	252.97	583.977	357.3	308.097
R14548899|m.6767	1104	1071.61	309.77	268.6	1213	292.42	241.21	1206	262.37	238.29	941.97	254.39	215.82	1108.14	279.737	240.98
R14548903|m.6768	597	566	316.1	274.09	407	191.54	158	1392	592.32	537.95	113	58.96	50.02	619.5	289.73	255.015
R14548908|m.6774	936	1443.36	496.63	430.62	974.93	280.34	231.25	1172.64	304.42	276.48	847.55	272.45	231.13	1109.62	338.46	292.37
R14548908|m.6775	651	296.91	150.85	130.8	333	142.29	117.37	295	113.93	103.47	301	142.87	121.2	306.478	137.485	118.21
R14548909|m.6777	909	515.03	182.8	158.51	913	270.93	223.49	1123	300.88	273.26	829.19	274.95	233.26	845.055	257.39	222.13
R14548912|m.6778	1545	604	122.98	106.63	515	87.16	71.9	469	71.59	65.02	361	68.67	58.26	487.25	87.6	75.4525
R14548916|m.6786	717	227	103.87	90.06	150	57.61	47.52	603	209.26	190.05	133	56.85	48.23	278.25	106.898	93.965
R14548926|m.6790	1812	1655.6	285.91	247.91	4136.83	593.16	489.29	4927.66	637.12	578.63	3970.76	640.65	543.51	3672.71	539.21	464.835
R14548927|m.6792	1443	240	52.45	45.48	325	59.08	48.73	382	62.63	56.88	306.41	62.56	53.08	313.353	59.18	51.0425
R14548931|m.6798	693	705	334.68	290.2	1226.53	489.07	403.43	1315	473.82	430.32	1154.16	511.87	434.25	1100.17	452.36	389.55
R14548934|m.6801	1587	1342	265.75	230.43	6569.86	1081.27	891.93	4594.81	682.02	619.41	5626.77	1041.03	883.18	4533.36	767.517	656.237
R14548938|m.6803	1881	1088.94	180.95	156.9	4703.67	648.81	535.2	4277.98	532.08	483.24	3615.62	561.33	476.21	3421.55	480.793	412.888
R14548939|m.6806	462	603	447.82	388.3	728	458.88	378.53	790	450.84	409.45	638	442.62	375.5	689.75	450.04	387.945
R14548943|m.6812	1254	550	139.12	120.63	686	144.52	119.21	597.17	113.5	103.08	484.34	114.46	97.11	579.378	127.9	110.007
R14548950|m.6817	2031	2414.26	370.75	321.47	5837.61	743.79	613.55	4701.49	540.1	490.52	4186.01	600.59	509.52	4284.84	563.808	483.765
R14548953|m.6822	1299	818	199.44	172.93	1100	223.28	184.18	905	165.73	150.52	662	150.8	127.93	871.25	184.812	158.89
R14548957|m.6827	1173	2510	680.84	590.35	2060.97	465.91	384.32	2395.5	488.65	443.79	2099	531.93	451.27	2266.37	541.832	467.433
R14548958|m.6830	717	352	161.07	139.66	552	212.01	174.88	418	145.06	131.74	352	150.47	127.65	418.5	167.153	143.482
R14548959|m.6832	939	1203	412.52	357.7	3613	1035.36	854.06	2870.89	742.74	674.55	3365.02	1078.03	914.56	2762.98	817.162	700.217
R14548960|m.6833	765	789	336.69	291.94	701	250.79	206.87	610	197.14	179.04	476	189.76	160.99	644	243.595	209.71
R14548961|m.6834	564	627	372.77	323.23	702	352.19	290.52	1168	529.97	481.32	996	553.18	469.3	873.25	452.028	391.092
R14548962|m.6835	507	526	351.96	305.18	642	363.55	299.89	1057.28	541.78	492.05	684	427.55	362.72	727.32	421.21	364.96
R14548963|m.6837	621	462.01	247.12	214.28	1023	460.68	380.01	1216.01	495.04	449.6	839	419.25	355.67	885.005	405.523	349.89
R14548965|m.6838	1251	1308	331.69	287.61	2608.95	551.01	454.52	2561	488	443.2	1998	473.36	401.58	2118.99	461.015	396.727
R14548969|m.6840	2715	2773	316.39	274.34	2817.14	266.3	219.67	3366.27	286.82	260.49	3155	336.33	285.33	3027.85	301.46	259.957
R14548975|m.6845	1236	100	25.68	22.27	140	29.95	24.7	124	23.93	21.73	78.13	18.75	15.9	110.532	24.5775	21.15
R14548987|m.6851	1824	1178	202.05	175.2	1289	183.56	151.42	2384	306.13	278.03	1711	274.19	232.61	1640.5	241.483	209.315
R14548989|m.6855	795	1067.41	437.07	378.98	1380.11	473.46	390.56	1501	465.11	422.41	1338	511.84	434.22	1321.63	471.87	406.543
R14548991|m.6856	504	373	251.24	217.85	433.07	246.91	203.67	420	216.69	196.8	274	172.41	146.27	375.017	221.812	191.148
R14548994|m.6859	1725	1537	279.24	242.13	2020	304.82	251.44	2082	283.32	257.31	2082.97	353.56	299.95	1930.49	305.235	262.707
R14548995|m.6862	2088	1562	233.15	202.16	2094	259.29	213.88	2781.82	310.56	282.05	2276.01	317.4	269.27	2178.46	280.1	241.84
R14548997|m.6863	2784	1915.35	213.02	184.7	2232.24	205.65	169.64	1797.04	149.23	135.53	1651	171.55	145.54	1898.91	184.863	158.852
R14549001|m.6865	867	626	233.65	202.6	955	298.23	246	996.76	281.08	255.27	786	274.08	232.52	840.94	271.76	234.097
R14549012|m.6875	1170	1272	345.96	299.98	1952.98	442.69	365.17	2153.01	440.38	399.95	1593	404.78	343.4	1742.75	408.452	352.125
R14549013|m.6876	366	20	19.4	16.82	9	7.48	6.17	13	9.79	8.89	7	6.34	5.38	12.25	10.7525	9.315
R14549014|m.6877	816	15	5.97	5.18	8.01	2.67	2.2	8	2.41	2.19	6.8	2.53	2.15	9.4525	3.395	2.93
R14549018|m.6883	405	653	563.32	488.45	576	423.75	349.55	682	454.64	412.9	510.31	411.24	348.89	605.327	463.238	399.947
R14549020|m.6884	327	208.75	231.12	200.4	159	151.6	125.05	234.98	203.33	184.67	174	179.97	152.68	194.183	191.505	165.7
R14549034|m.6887	1185	801	214.97	186.4	1464.93	327.62	270.25	1832	369.7	335.76	1221	306.15	259.72	1329.73	304.61	263.033
R14549040|m.6894	405	488.98	421.83	365.76	229.93	169.15	139.53	721.71	481.11	436.94	475.23	382.97	324.9	478.963	363.765	316.783
R14549044|m.6897	2160	3009.97	433.92	376.25	2260.99	270.34	223	3781.92	407.68	370.26	2926.02	394.1	334.34	2994.72	376.51	325.962
R14549054|m.6905	1635	1173	225.24	195.3	2360.42	376.6	310.66	2145	308.64	280.31	1975.05	354.32	300.59	1913.37	316.2	271.715
R14549058|m.6908	969	741.01	245.78	213.11	1051.93	291.45	240.41	1023.35	255.95	232.46	897	277.95	235.8	928.322	267.782	230.445
R14549070|m.6920	1323	1254.98	300.2	260.3	1389.25	276.62	228.18	1294.03	232.45	211.11	1029.01	229.97	195.1	1241.82	259.81	223.673
R14549073|m.6923	513	1336	882.29	765.03	669.06	373.81	308.35	792.95	400.87	364.07	400	246.77	209.35	799.503	475.935	411.7
R14549081|m.6928	897	825.78	297.26	257.76	601.11	180.95	149.26	830	225.59	204.88	780.99	262.65	222.82	759.47	241.612	208.68
R14549088|m.6934	846	387.87	148.6	128.85	384	123.14	101.58	370	107.15	97.31	300	107.38	91.1	360.467	121.567	104.71
R14549091|m.6937	828	790	309.71	268.54	446.74	146.64	120.96	672	199.2	180.92	412.1	150.93	128.05	580.21	201.62	174.618
R14549094|m.6939	2781	2032	226.24	196.17	3587	330.83	272.9	4304.99	357.88	325.03	3405	354.2	300.49	3332.25	317.288	273.647
R14549095|m.6940	1092	1655.06	483.95	419.63	728	177.55	146.46	1775.51	390.8	354.92	1448	395.57	335.58	1401.64	361.967	314.147
R14549100|m.6945	2238	2322.14	322.81	279.91	3074	354.36	292.31	1997	207.54	188.49	1791.15	232.64	197.36	2296.07	279.337	239.518
R14549105|m.6950	639	476	246.79	213.99	750	327.16	269.87	861.41	339.66	308.48	724	350.67	297.5	702.852	316.07	272.46
R14549107|m.6953	2850	2364.62	256.77	222.65	3997	359.51	296.56	4193	339.93	308.72	3396.3	344.58	292.33	3487.73	325.197	280.065
R14549108|m.6955	651	776	394.26	341.86	1460	623.85	514.6	1087.12	419.86	381.31	1011	479.86	407.1	1083.53	479.457	411.217
R14549129|m.6963	537	729.17	457.68	396.85	570.02	302.31	249.37	591	283.54	257.51	428	250.96	212.91	579.548	323.623	279.16
R14549132|m.6965	612	741	402.73	349.21	804.97	368.45	303.93	969	400.99	364.18	729.98	370.64	314.44	811.238	385.702	332.94
R14549136|m.6971	1176	1167	315.7	273.75	1995	449.78	371.02	2284.01	464.65	422	2199.36	555.87	471.58	1911.34	446.5	384.587
R14549137|m.6972	2256	3572.51	492.57	427.1	5256.24	600.95	495.72	5153.97	531.22	482.45	4095.93	527.63	447.63	4519.66	538.092	463.225
R14549139|m.6974	414	455	382.75	331.88	442	316.81	261.34	480.95	312.32	283.65	410	322.19	273.33	446.988	333.517	287.55
R14549144|m.6977	843	584.86	224.93	195.04	530	170.61	140.74	690	200.59	182.17	533	191.5	162.47	584.465	196.908	170.105
R14549162|m.6989	366	327	317.13	274.98	172	142.86	117.85	525	395.41	359.11	338	306.22	259.78	340.5	290.405	252.93
R14549164|m.6990	1581	1455	289.26	250.82	2983.95	493.04	406.71	2215.92	330.22	299.9	2562.99	476.05	403.86	2304.47	397.142	340.322
R14549172|m.6996	333	256	277.39	240.53	384	357.98	295.29	486	411.13	373.39	354	358.34	304	370	351.21	303.303
R14549175|m.6998	1401	1148	258.71	224.33	2262.12	424.12	349.86	2082.95	352.28	319.94	2080	437.94	371.53	1893.27	368.262	316.415
R14549177|m.7001	2022	2837.98	437.81	379.62	10682.9	1367.41	1127.96	3480	401.61	364.75	3149	453.87	385.05	5037.47	665.175	564.345
R14549197|m.7018	1842	2164.69	367.55	318.7	3419.92	482.09	397.67	4516.39	574.08	521.38	3230.99	512.55	434.83	3333	484.067	418.145
R14549210|m.7032	2877	1602	172.3	149.4	4404	392.32	323.62	2055	165	149.85	2154	216.45	183.63	2553.75	236.517	201.625
R14549214|m.7036	567	214.49	126.77	109.93	2285.16	1139.61	940.05	1056.91	476.69	432.93	1457.48	804.77	682.74	1253.51	636.96	541.413
R14549217|m.7039	825	718	282.57	245.02	1460	481.11	396.86	1801.01	535.99	486.79	1335	490.84	416.42	1328.5	447.627	386.273
R14549221|m.7042	843	534	205.37	178.08	913	293.9	242.44	728	211.63	192.21	673	241.81	205.14	712	238.178	204.468
R14549222|m.7044	894	648	234.1	202.99	1378	416.31	343.41	1184	322.98	293.33	893	301.39	255.69	1025.75	318.695	273.855
R14549226|m.7048	1677	1266.98	236.99	205.49	1826	283.75	234.06	1753.32	245.7	223.15	1322	231.03	196	1542.07	249.368	214.675
R14549237|m.7052	1143	1881.72	524.47	454.77	1361.55	316.36	260.96	2313.68	485.12	440.59	1980.4	515.69	437.49	1884.34	460.41	398.452
R14549247|m.7059	1242	1399.22	357.51	309.99	1849.77	393.66	324.72	2260.02	433.95	394.11	1858.22	443.58	376.32	1841.81	407.175	351.285
R14549248|m.7060	921	840.3	294.12	255.03	1347.01	394.12	325.1	1322.16	349.27	317.2	961.16	314.31	266.65	1117.66	337.955	290.995
R14549251|m.7065	1602	1825	357.9	310.33	1708	278.36	229.62	2960.75	435.18	395.23	2604	477.11	404.76	2274.44	387.138	334.985
R14549256|m.7071	1986	1726	271.23	235.18	2588	337.47	278.38	3360	395.04	358.78	2540	372.91	316.37	2553.5	344.163	297.178
R14549263|m.7075	900	1473	528.37	458.15	2757.43	827.08	682.25	2520.08	682.49	619.84	2332.9	781.79	663.24	2270.85	704.933	605.87
R14549267|m.7079	420	598	494.83	429.07	398	280.47	231.36	885.63	565.38	513.48	556	429.79	364.62	609.408	442.618	384.633
R14549277|m.7087	1182	2403	646.62	560.68	2084.01	467.32	385.49	2496.24	505.09	458.73	2134.32	536.57	455.21	2279.39	538.9	465.028
R14549281|m.7091	369	280.38	269.34	233.54	323	265.65	219.13	310	231.17	209.95	234	209.99	178.15	286.845	244.037	210.192
R14549289|m.7096	801	269	109.26	94.74	283	96.3	79.43	371	114.02	103.55	305.99	116.11	98.51	307.248	108.922	94.0575
R14549293|m.7097	3513	908	79.7	69.11	655	47.59	39.25	704	46.09	41.86	418.7	34.34	29.13	671.425	51.93	44.8375
R14549294|m.7099	756	38	16.42	14.24	38	13.77	11.36	53	17.35	15.76	38	15.34	13.02	41.75	15.72	13.595
R14549302|m.7114	1332	1878	446.07	386.78	2231	441.07	363.83	1986.44	354.28	321.76	1576	349.73	296.7	1917.86	397.787	342.267
R14549304|m.7117	2577	472.17	56.82	49.27	2141	213.5	176.12	987.89	88.8	80.65	1065.67	119.82	101.65	1166.68	119.735	101.922
R14549315|m.7122	789	794	327.77	284.21	1118.27	386.81	319.08	1450.98	453.34	411.72	1086.44	418.99	355.46	1112.42	396.728	342.618
R14549323|m.7127	945	914.95	311.64	270.22	488	138.89	114.57	787.87	202.44	183.86	727.09	231.36	196.28	729.477	221.083	191.233
R14549324|m.7128	2559	1612	195.38	169.41	2476	248.69	205.14	2844.77	257.56	233.92	2469	279.59	237.2	2350.44	245.305	211.417
R14549327|m.7135	2631	1342.27	158.14	137.12	1873.97	182.94	150.91	1293	113.78	103.33	1339	147.39	125.04	1462.06	150.562	129.1
R14549333|m.7139	969	219	72.64	62.98	611	169.28	139.64	630	157.57	143.11	436	135.1	114.62	474	133.648	115.088
R14549334|m.7141	660	687.53	344.13	298.39	866.33	364.58	300.74	1173.22	446.24	405.27	875.39	409.34	347.27	900.617	391.072	337.918
R14549336|m.7142	1158	168	46.19	40.05	155	35.52	29.3	133	27.5	24.98	126.95	32.61	27.66	145.738	35.455	30.4975
R14549337|m.7143	1635	518	99.46	86.25	3030	483.43	398.78	1566	225.33	204.65	2195.64	393.89	334.17	1827.41	300.528	255.962
R14549339|m.7144	2226	1703.26	238.08	206.44	1859	215.49	177.76	2733.56	285.66	259.44	2163.48	282.55	239.7	2114.82	255.445	220.835
R14549341|m.7146	321	45	50.93	44.16	114	111.22	91.74	75	66.42	60.32	107	113.13	95.98	85.25	85.425	73.05
R14549349|m.7155	1365	984	227.84	197.56	1684	324.47	267.66	1689.01	293.58	266.63	1449.65	313.6	266.05	1451.66	289.873	249.475
R14549354|m.7160	828	1167	457.5	396.7	1143.01	375.17	309.48	1372	406.71	369.37	1242	454.88	385.91	1231	423.565	365.365
R14549355|m.7161	930	290	100.46	87.11	166	48.06	39.65	303	79.21	71.94	232	75.09	63.7	247.75	75.705	65.6
R14549357|m.7163	1932	3464.86	560.12	485.68	1722	231.04	190.58	3272	395.83	359.5	2815	425.17	360.7	2818.47	403.04	349.115
R14549371|m.7174	1164	628	171.73	148.9	1059	241.36	199.09	1134	233.22	211.81	942.99	240.91	204.38	940.997	221.805	191.045
R14549373|m.7178	1848	1361	230.32	199.71	1928	270.87	223.43	2084.99	264.13	239.88	1603	253.44	215.01	1744.25	254.69	219.507
R14549385|m.7186	738	819	363.26	314.98	861	320.38	264.27	1189.22	399.78	363.08	714	295.86	251	895.805	344.82	298.332
R14549387|m.7188	669	989	487.8	422.97	1532.2	635.2	523.97	945	354.07	321.56	1064.02	490.27	415.93	1132.55	491.835	421.108
R14549397|m.7193	3444	1922	172.14	149.26	3310.99	245.46	202.48	2637	176.18	160.01	3171.45	265.39	225.15	2760.36	214.792	184.225
R14549400|m.7201	1161	804	220.45	191.15	943.98	215.73	177.96	1269	261.7	237.68	1016	260.26	220.8	1008.25	239.535	206.897
R14549401|m.7203	654	1506.42	761.54	660.33	1162	493.98	407.48	2617.07	1005.58	913.27	1341	633.31	537.28	1656.62	723.602	629.59
R14549412|m.7209	1467	167	35.88	31.11	726.12	129.73	107.01	767	123.61	112.26	623	125.05	106.09	570.78	103.567	89.1175
R14549418|m.7212	1116	1041.74	297.73	258.16	826.52	196.98	162.48	757.16	162.84	147.89	586.12	156.5	132.77	802.885	203.512	175.325
R14549425|m.7216	1317	2875.04	690.99	599.15	3880.04	776.27	640.34	2942.54	531.1	482.35	2655.18	596.2	505.8	3088.2	648.64	556.91
R14549426|m.7217	1782	2080.22	365.47	316.9	1894	276.32	227.93	2238	294.42	267.4	1379	226.35	192.03	1897.8	290.64	251.065
R14549428|m.7220	1689	572.42	106.29	92.16	988.37	152.45	125.75	1118.78	155.62	141.34	942.13	163.44	138.65	905.425	144.45	124.475
R14549436|m.7223	4974	1989.48	122.78	106.46	2232	113.9	93.95	1663	76.46	69.44	1639	94.51	80.18	1880.87	101.912	87.5075
R14549440|m.7228	513	924	610.21	529.11	1046	584.41	482.08	1027	519.19	471.53	899	554.62	470.52	974	567.107	488.31
R14549444|m.7230	933	723.03	249.63	216.45	1199	345.97	285.38	1285.35	334.84	304.1	1007.07	324.83	275.57	1053.61	313.817	270.375
R14549445|m.7231	735	480	213.84	185.42	843.01	315.08	259.91	789	266.43	241.97	623.94	259.68	220.3	683.988	263.757	226.9
R14549446|m.7232	555	434	262.65	227.74	656.94	335.63	276.86	794.99	367.36	333.64	557	314.9	267.15	610.733	320.135	276.347
R14549447|m.7233	1974	729.35	115.33	100	583.02	76.5	63.11	609.01	72.05	65.44	462.05	68.26	57.91	595.858	83.035	71.615
R14549447|m.7234	1530	2	0.41	0.36	4	0.68	0.56	4	0.62	0.56	2	0.38	0.33	3	0.5225	0.4525
R14549447|m.7235	618	105	56.46	48.96	139	62.93	51.91	100	40.93	37.17	109	54.76	46.45	113.25	53.77	46.1225
R14549458|m.7242	1023	550	172.27	149.37	440	115.04	94.89	645	152.21	138.24	520.4	152.28	129.19	538.85	147.95	127.922
R14549469|m.7254	2940	2932.93	308.56	267.55	2299	200.31	165.24	2858.97	224.52	203.91	2572	252.81	214.48	2665.72	246.55	212.795
R14549473|m.7263	2031	871	133.76	115.98	1734.58	221.01	182.31	1033	118.67	107.78	1129	161.98	137.42	1191.89	158.855	135.873
R14549487|m.7277	747	595	260.49	225.87	921	338.18	278.96	1011	335.37	304.59	697	285.07	241.84	806	304.777	262.815
R14549493|m.7281	1341	1491	351.67	304.93	2370.04	465.25	383.78	3091.22	547.43	497.18	2484.7	547.53	464.5	2359.24	477.97	412.598
R14549494|m.7283	1500	318	66.76	57.89	799	139.47	115.05	337	53.06	48.19	474.94	93.15	79.03	482.235	88.11	75.04
R14549494|m.7284	513	614	405.48	351.59	791	441.94	364.55	781	394.83	358.59	585	360.9	306.18	692.75	400.788	345.228
R14549497|m.7289	432	370	296.5	257.09	434	295.87	244.06	549	338.99	307.87	434	324.88	275.62	446.75	314.06	271.16
R14549502|m.7292	696	532	251.38	217.97	3383.25	1342.62	1107.52	1809.98	649.06	589.48	3043	1343.27	1139.58	2192.06	896.582	763.638
R14549514|m.7298	1125	237	67.17	58.24	170	40.17	33.14	343	73.14	66.43	73	19.33	16.4	205.75	49.9525	43.5525
R14549528|m.7313	1125	2278	645.59	559.79	1328	313.8	258.85	1397.85	298.08	270.71	901.05	238.57	202.4	1476.23	374.01	322.938
R14549532|m.7316	3390	1665	151.54	131.4	1717.02	129.36	106.71	1322.07	89.76	81.52	1263	107.4	91.12	1491.77	119.515	102.688
R14549534|m.7319	1470	1181	253.19	219.54	1674.03	298.45	246.19	1716.67	276.06	250.72	1257	251.77	213.59	1457.17	269.868	232.51
R14549536|m.7320	2265	2431.19	333.84	289.47	654.83	74.56	61.5	1098	112.71	102.36	341	43.75	37.11	1131.26	141.215	122.61
R14549537|m.7321	1455	1463	317	274.87	1822	328.34	270.84	1229	199.77	181.43	1178	238.47	202.31	1423	270.895	232.363
R14549538|m.7327	3150	1154.01	113.17	98.13	1796.03	145.84	120.3	1239.98	90.74	82.41	1252.04	114.72	97.33	1360.52	116.118	99.5425
R14549539|m.7331	1662	2044	385.9	334.61	2353.01	369.07	304.44	1927.3	272.62	247.6	1832.13	323.17	274.16	2039.11	337.69	290.202
R14549543|m.7335	1377	594.97	136.51	118.37	835.09	159.43	131.52	698	120.21	109.18	526.07	112.77	95.67	663.533	132.23	113.685
R14549544|m.7338	489	538	374.83	325.01	653.99	386.04	318.44	534	285.29	259.1	413	268.8	228.04	534.747	328.74	282.647
R14549548|m.7342	1251	1445	366.43	317.73	2492	526.31	434.14	2059.26	392.4	356.37	2046	484.73	411.23	2010.57	442.467	379.868
R14549559|m.7353	1182	1106	297.61	258.06	677	151.81	125.23	1653.59	334.59	303.87	1110.81	279.26	236.91	1136.85	265.817	231.018
R14549564|m.7357	771	702.1	297.1	257.61	935	331.66	273.58	1297	415.59	377.44	998	394.53	334.71	983.025	359.72	310.835
R14549566|m.7359	1932	1136	183.64	159.24	1497.69	200.95	165.76	931	112.63	102.29	910.8	137.56	116.7	1118.87	158.695	135.998
R14549568|m.7361	780	541	226.09	196.05	431	150.96	124.53	836	264.49	240.21	553	215.91	183.17	590.25	214.363	185.99
R14549574|m.7365	612	144	78.26	67.86	130	59.5	49.08	144	59.59	54.12	75	38.08	32.31	123.25	58.8575	50.8425
R14549577|m.7366	1080	1246	368.59	319.61	2557	630.99	520.5	2155	479.94	435.88	2164.96	598.34	507.61	2030.74	519.465	445.9
R14549584|m.7376	3195	2192.52	211.94	183.77	3991	319.41	263.48	3232.17	233.13	211.73	3195.01	288.56	244.8	3152.68	263.26	225.945
R14549593|m.7381	528	736	470.72	408.16	460	248.7	205.15	544	266.08	241.66	320.77	191.65	162.59	515.192	294.288	254.39
R14549604|m.7390	420	195	161.36	139.91	243	171.24	141.26	274	174.92	158.86	212	163.88	139.03	231	167.85	144.765
R14549606|m.7392	939	248	85.04	73.74	290.02	83.11	68.56	315.94	81.74	74.23	277.38	88.86	75.39	282.835	84.6875	72.98
R14549608|m.7394	1989	828	129.91	112.65	2934	381.99	315.1	1376.99	161.64	146.8	1335	195.7	166.02	1618.5	217.31	185.143
R14549609|m.7396	627	590.46	312.53	271	385.25	171.64	141.58	594.06	239.26	217.29	372.99	184.43	156.47	485.69	226.965	196.585
R14549616|m.7403	1299	208	50.71	43.97	347	70.44	58.1	307	56.22	51.06	303	69.02	58.55	291.25	61.5975	52.92
R14549622|m.7410	1788	802.68	140.53	121.86	757.73	110.16	90.87	743.15	97.43	88.48	722.66	118.21	100.29	756.555	116.582	100.375
R14549624|m.7415	1179	1110	299.48	259.68	2503	562.79	464.24	2664	540.49	490.88	2363.78	595.84	505.49	2160.2	499.65	430.072
R14549625|m.7416	1608	1346.7	263.08	228.12	1426	231.5	190.96	2477.05	362.67	329.37	1993.96	363.93	308.74	1810.93	305.295	264.298
R14549627|m.7420	1746	1466	263.04	228.08	1590.22	236.97	195.47	1824	245.1	222.6	1723	288.83	245.04	1650.81	258.485	222.797
R14549628|m.7421	453	400	303.73	263.36	228	147.04	121.29	346	202.05	183.5	332	235.5	199.79	326.5	222.08	191.985
R14549631|m.7422	921	609	213.16	184.83	1274.06	372.78	307.5	1032.53	272.76	247.72	853	278.94	236.64	942.148	284.41	244.173
R14549633|m.7423	1077	4	1.19	1.03	7.99	1.98	1.63	5	1.12	1.01	7.2	2	1.69	6.0475	1.5725	1.34
R14549655|m.7439	666	1065.86	528.28	458.07	829.78	345.72	285.18	1224.25	460.99	418.67	1029.73	476.79	404.49	1037.4	452.945	391.603
R14549659|m.7442	1272	1253	312.27	270.77	1372.23	284.77	234.9	1529	286.28	260	1292	300.82	255.21	1361.56	296.035	255.22
R14549663|m.7443	543	356	220.72	191.38	480.57	251.67	207.6	637.47	301.99	274.27	409.01	236.89	200.97	470.762	252.817	218.555
R14549673|m.7446	1590	1103	218	189.02	1696.93	278.73	229.92	1995	295.54	268.41	1683.03	310.78	263.65	1619.49	275.762	237.75
R14549675|m.7452	1011	381	120.83	104.77	794.99	210.48	173.63	907.96	216.99	197.07	701	207.69	176.2	696.237	188.998	162.917
R14549676|m.7454	1731	918	166.18	144.1	1439	216.36	178.48	1183	160.4	145.68	910	153.91	130.57	1112.5	174.213	149.707
R14549677|m.7455	369	306	293.95	254.89	315	259.07	213.7	414	308.73	280.39	317	284.47	241.34	338	286.555	247.58
R14549679|m.7459	1536	896	183.54	159.14	2156	367.14	302.85	2111	324.22	294.46	2227	426.2	361.57	1847.5	325.275	279.505
R14549684|m.7470	564	419.95	249.67	216.49	279	139.97	115.46	274.12	124.38	112.96	242	134.41	114.03	303.767	162.107	139.735
R14549684|m.7471	498	276	188.41	163.37	240	138.73	114.44	221	115.61	104.99	180	114.79	97.38	229.25	139.385	120.045
R14549692|m.7477	612	510	277.19	240.35	1133	518.6	427.79	1051	434.93	395	869.22	441.34	374.42	890.805	418.015	359.39
R14549697|m.7479	1299	314.67	76.72	66.52	419.94	85.24	70.32	306.28	56.09	50.94	279.55	63.68	54.02	330.11	70.4325	60.45
R14549708|m.7496	378	487	454.92	394.46	537	429	353.88	512.5	371.17	337.1	407	355.16	301.3	485.875	402.563	346.685
R14549711|m.7499	1242	785.18	200.62	173.95	627	133.43	110.07	850.36	163.28	148.29	639	152.54	129.41	725.385	162.468	140.43
R14549718|m.7512	738	909	403.18	349.6	619.97	230.69	190.29	1284	431.64	392.02	929	384.95	326.58	935.493	362.615	314.623
R14549720|m.7514	1260	896.23	225.58	195.6	1845.05	386.74	319.02	2076.16	392.63	356.59	1678.62	394.73	334.87	1624.02	349.92	301.52
R14549721|m.7516	1002	1391.98	445.63	386.41	3064	819.02	675.6	2563.99	618.65	561.86	1978.07	591.63	501.92	2249.51	618.733	531.447
R14549725|m.7520	1044	812.02	248.94	215.86	1445.72	369.88	305.11	1198	276.64	251.24	1127.99	323.07	274.08	1145.93	304.632	261.572
R14549727|m.7522	714	832.21	382.52	331.68	854	329.51	271.81	1056	368.16	334.36	853.14	366.35	310.8	898.837	361.635	312.163
R14549729|m.7524	990	1462	474.04	411.04	1170	316.8	261.33	1451	354.66	322.1	871	263.85	223.84	1238.5	352.337	304.577
R14549732|m.7528	1371	1990.04	458.69	397.73	1990	381.67	314.84	1947	336.87	305.94	1407	302.99	257.04	1833.51	370.055	318.887
R14549734|m.7529	2415	407.99	52.46	45.49	350.12	37.32	30.79	388.44	37.32	33.9	271	32.56	27.62	354.387	39.915	34.45
R14549734|m.7530	441	448.93	351.41	304.71	271.19	180.46	148.86	557.19	335.79	304.96	363.49	265.8	225.49	410.2	283.365	246.005
R14549737|m.7533	948	524	177.88	154.24	783	222.09	183.2	745	190.77	173.26	534	169.35	143.67	646.5	190.023	163.593
R14549739|m.7538	1536	1040	213.03	184.72	841	143.21	118.13	1164.66	178.88	162.45	998.99	191.19	162.2	1011.16	181.577	156.875
R14549746|m.7541	1632	1108	213.16	184.83	1017.11	162.59	134.12	989.05	142.59	129.5	920.97	165.54	140.43	1008.78	170.97	147.22
R14549749|m.7547	1479	800.01	170.43	147.78	1436	254.39	209.84	1490	238.08	216.22	1465	291.58	247.37	1297.75	238.62	205.303
R14549750|m.7549	690	743	354.38	307.29	861	344.96	284.55	762	275.88	250.56	567	252.65	214.34	733.25	306.967	264.185
R14549756|m.7553	513	416	274.73	238.21	465	259.8	214.31	490.98	248.21	225.43	325.62	200.89	170.43	424.4	245.907	212.095
R14549762|m.7556	2079	1576.76	236.4	204.98	1527.94	190.04	156.76	2218.6	248.79	225.95	1809	253.4	214.97	1783.08	232.157	200.665
R14549763|m.7557	1464	992	213.57	185.19	1445	258.72	213.42	1751.98	282.95	256.97	1469.58	295.6	250.78	1414.64	262.71	226.59
R14549769|m.7561	870	615.33	228.83	198.42	728	226.49	186.83	753.98	211.82	192.37	659.95	229.28	194.51	689.315	224.105	193.032
R14549775|m.7568	831	859.84	335.79	291.16	938	306.68	252.98	1397.97	412.78	374.89	1077	392.93	333.35	1068.2	362.045	313.095
R14549793|m.7585	1290	1235	303.3	262.99	1683.96	344.33	284.03	1919	354.01	321.51	1589	364.59	309.31	1606.74	341.557	294.46
R14549796|m.7588	651	326	165.63	143.62	416	177.75	146.63	491.01	189.63	172.22	369	175.14	148.58	400.502	177.037	152.763
R14549798|m.7590	483	518	365.93	317.29	340	203.57	167.92	551.99	299.14	271.68	395	260.67	221.14	451.248	282.327	244.508
R14549802|m.7592	2448	2447.39	310.38	269.13	5047.99	530.64	437.72	5483.77	519.63	471.93	4182	495.53	420.39	4290.29	464.045	399.793
R14549812|m.7598	1011	691.02	219.15	190.02	717.91	190.08	156.79	990	236.6	214.88	551.97	163.54	138.74	737.725	202.343	175.107
R14549814|m.7599	2529	1403	172.11	149.23	1820.19	185.05	152.64	1759.94	161.28	146.48	1339.01	153.47	130.2	1580.54	167.978	144.637
R14549824|m.7616	1653	1522.12	288.98	250.58	1136	179.19	147.81	2899.01	412.4	374.54	2162	383.5	325.35	1929.78	316.017	274.57
R14549863|m.7643	972	1059.1	350.13	303.6	1000	276.14	227.79	1576.63	393.03	356.95	1202	371.25	314.95	1209.43	347.637	300.822
R14549864|m.7646	1533	2517	516.63	447.96	2110	360.04	296.99	2170	333.96	303.31	1512.71	290.09	246.1	2077.43	375.18	323.59
R14549873|m.7655	1596	1769	348.27	301.98	6246.14	1021.95	842.99	4394.06	648.38	588.86	4256	782.82	664.12	4166.3	700.355	599.487
R14549877|m.7657	1284	1416	349.45	303.01	1585	325.69	268.66	1538	285.12	258.95	1153	265.84	225.53	1423	306.525	264.038
R14549886|m.7667	1824	1095.13	187.84	162.87	1246	177.44	146.37	1675.95	215.21	195.46	1665.95	266.97	226.49	1420.76	211.865	182.798
R14549890|m.7670	648	1469.01	750.11	650.42	1115	478.88	395.02	916.14	355.65	323	890	424.56	360.18	1097.54	502.3	432.155
R14549891|m.7671	1413	267	59.64	51.71	594	110.38	91.05	284	47.6	43.23	266	55.51	47.09	352.75	68.2825	58.27
R14549894|m.7674	573	671	392.03	339.93	713.98	351.86	290.25	638.07	284.37	258.27	541.02	295.29	250.51	641.018	330.887	284.74
R14549895|m.7676	1527	649	133.75	115.98	807.84	138.41	114.17	798.98	123.47	112.13	572	110.14	93.44	706.955	126.442	108.93
R14549896|m.7677	5670	3438.04	185.88	161.18	5291.44	236.49	195.08	3082.1	124.11	112.71	3842	194.08	164.65	3913.39	185.14	158.405
R14549901|m.7680	3342	1851.1	170.94	148.22	2386.29	182.41	150.47	1497.02	103.13	93.66	1729.01	149.17	126.55	1865.86	151.412	129.725
R14549901|m.7681	714	699	321.29	278.59	881	339.93	280.41	1061	369.9	335.94	780	334.94	284.15	855.25	341.515	294.773
R14549902|m.7684	930	1275	441.7	383	2804	811.88	669.72	2452.01	640.98	582.14	2360.1	763.85	648.02	2222.78	664.603	570.72
R14549904|m.7687	1797	2911.88	507.18	439.77	4633.08	670.07	552.73	2125	277.13	251.69	1611.44	262.23	222.47	2820.35	429.153	366.665
R14549907|m.7691	477	661.47	473.88	410.9	457	277.6	228.99	700	384.89	349.56	548.08	366.8	311.18	591.638	375.792	325.157
R14549910|m.7697	11673	6011.16	157.09	136.21	6815.35	147.07	121.32	3861.83	75.07	68.18	4778.53	116.68	98.99	5366.72	123.978	106.175
R14549923|m.7708	1155	812	223.85	194.1	1301	298.96	246.61	1496.42	310.3	281.82	1318.38	339.56	288.07	1231.95	293.168	252.65
R14549926|m.7709	1080	711	210.33	182.38	1635.99	403.71	333.02	1292	287.74	261.33	1268.95	350.7	297.53	1226.98	313.12	268.565
R14549928|m.7710	1653	573	108.79	94.33	1124.18	177.33	146.28	860.13	122.36	111.13	849.93	150.76	127.9	851.81	139.81	119.91
R14549930|m.7713	1245	1066	271.68	235.58	1814.01	385.06	317.64	1799.6	344.66	313.02	1251.26	297.94	252.76	1482.72	324.835	279.75
R14549931|m.7715	393	260.99	233.07	202.1	408	311.1	256.62	314.99	217.68	197.7	335.84	280.17	237.69	329.955	260.505	223.527
R14549945|m.7726	1260	654	164.61	142.73	1625	340.61	280.97	1867	353.08	320.66	1630.94	383.52	325.36	1444.24	310.455	267.43
R14549946|m.7728	762	525	224.98	195.08	465.15	167.13	137.86	491	159.36	144.73	298	119.3	101.21	444.788	167.692	144.72
R14549950|m.7731	405	470.02	405.47	351.58	225.07	165.58	136.59	778.24	518.79	471.17	450.77	363.26	308.18	481.025	363.275	316.88
R14549952|m.7733	1047	919.28	280.97	243.63	1430.63	364.9	301	1292.81	297.62	270.3	1158	330.67	280.53	1200.18	318.54	273.865
R14549962|m.7742	2793	2770.31	307.09	266.27	2329	213.86	176.41	3887.02	321.71	292.18	3179.57	329.3	279.37	3041.47	292.99	253.558
R14549979|m.7759	1545	965.98	196.68	170.54	1699.18	287.59	237.23	1750	267.14	242.62	1348	256.42	217.54	1440.79	251.958	216.982
R14549983|m.7764	1467	1665.81	357.88	310.32	1603	286.4	236.25	2344.65	377.85	343.17	1967	394.81	334.95	1895.12	354.235	306.173
R14549987|m.7767	522	151	97.81	84.81	113	61.89	51.06	87	43.11	39.16	90	54.46	46.2	110.25	64.3175	55.3075
R14549989|m.7772	630	358	188.51	163.45	593	262.79	216.77	553.98	221.93	201.56	510	250.87	212.83	503.745	231.025	198.653
R14549991|m.7774	1365	1620.05	375.12	325.26	1435.26	276.55	228.12	1669.28	290.15	263.52	1229	265.87	225.55	1488.4	301.923	260.613
R14549992|m.7776	2964	568	59.26	51.39	1260	108.88	89.81	848.86	66.11	60.04	984.01	95.92	81.38	915.217	82.5425	70.655
R14549995|m.7777	471	291	211.46	183.36	781	481.4	397.1	744	415.15	377.04	673	456.86	387.59	622.25	391.217	336.273
R14549999|m.7779	1464	1367	294.31	255.19	2485.98	445.11	367.17	2379	384.21	348.94	2076.98	417.78	354.43	2077.24	385.352	331.433
R14550004|m.7781	1902	1466	240.84	208.83	2929	399.4	329.46	3313.25	407.38	369.98	2808	430.99	365.64	2629.06	369.652	318.478
R14550007|m.7784	2370	969	127.03	110.15	1394	151.49	124.97	1112	108.94	98.94	1137.1	139.27	118.15	1153.03	131.683	113.053
R14550008|m.7786	861	868	326.39	283.01	1895	596.23	491.82	1215	345.2	313.51	947	332.67	282.23	1231.25	400.123	342.642
R14550010|m.7788	954	1055.04	355.76	308.48	877	247.08	203.81	858	218.22	198.19	755	237.85	201.78	886.26	264.727	228.065
R14550011|m.7789	3660	2785.98	234.58	203.4	4721.9	329.02	271.41	4311.88	270.76	245.9	4310.07	339.07	287.66	4032.46	293.358	252.093
R14550015|m.7791	1236	1317.13	338.24	293.29	2869.87	613.87	506.38	2577.99	497.54	451.87	2586.93	620.66	526.55	2337.98	517.577	444.522
R14550019|m.7793	1020	600	188.51	163.46	526	137.95	113.8	756	178.97	162.54	443.26	130.11	110.38	581.315	158.885	137.545
R14550021|m.7794	570	566	332.6	288.4	522	258.78	213.46	917	411.12	373.38	649.98	356.82	302.71	663.745	339.83	294.488
R14550028|m.7798	648	251	128.17	111.13	349	149.89	123.64	402	156.06	141.73	298	142.16	120.6	325	144.07	124.275
R14550037|m.7801	2049	1023	155.68	134.99	1137.18	143.58	118.44	1050	119.53	108.55	912	129.67	110.01	1030.55	137.115	117.998
R14550037|m.7802	966	271	90.18	78.19	306	85.06	70.17	288	72.27	65.64	224	69.64	59.08	272.25	79.2875	68.27
R14550039|m.7804	1863	269.14	45.17	39.16	384	53.5	44.13	304	38.19	34.68	269	42.18	35.78	306.535	44.76	38.4375
R14550041|m.7810	2061	1541	233.11	202.13	1785	224.02	184.79	1943	219.85	199.67	1645.42	232.55	197.29	1728.61	227.382	195.97
R14550053|m.7817	2154	1932.98	279.46	242.32	3146.02	377.25	311.19	2549	275.57	250.27	1816	245.3	208.1	2361	294.395	252.97
R14550056|m.7822	1650	1009	191.93	166.42	2468	390.04	321.74	1550.5	220.99	200.7	1545	274.57	232.93	1643.12	269.382	230.447
R14550058|m.7824	3051	1660.1	168.18	145.83	2819.38	236.52	195.1	2382.44	180.14	163.6	2484.19	235.14	199.48	2336.53	204.995	176.002
R14550066|m.7833	1020	78	24.51	21.25	81	21.24	17.52	60	14.2	12.9	45	13.21	11.21	66	18.29	15.72
R14550070|m.7838	624	445	236.78	205.31	661.88	296.46	244.55	822	332.84	302.29	525.09	261.01	221.43	613.493	281.772	243.395
R14550076|m.7843	432	512	410.28	355.75	312.98	213.36	176	463	285.89	259.64	337	252.27	214.02	406.245	290.45	251.352
R14550078|m.7846	660	313	156.67	135.85	407	171.28	141.28	442.7	168.38	152.92	375	175.35	148.76	384.425	167.92	144.702
R14550085|m.7849	1512	1219	253.81	220.08	1432	247.89	204.48	2431	379.57	344.72	1366	265.72	225.43	1612	286.748	248.678
R14550088|m.7852	1491	592	125.06	108.44	1000.41	175.73	144.96	855	135.47	123.03	726.02	143.29	121.56	793.357	144.887	124.498
R14550089|m.7854	510	551.08	366.32	317.63	868.76	488.65	403.08	893.1	454.56	412.83	755.01	468.84	397.75	766.987	444.592	382.822
R14550091|m.7857	2022	518	79.91	69.29	355	45.44	37.48	509	58.74	53.35	341	49.15	41.7	430.75	58.31	50.455
R14550093|m.7858	1545	1383.99	281.79	244.34	1903	322.08	265.68	1834.96	280.11	254.39	1494.76	284.34	241.22	1654.18	292.08	251.407
R14550095|m.7859	678	225	109.38	94.84	243	99.26	81.88	251	92.66	84.15	168	76.3	64.73	221.75	94.4	81.4
R14550097|m.7861	1734	1761.49	318.31	276.01	1396	209.52	172.83	2203.53	298.24	270.86	1489	251.39	213.27	1712.51	269.365	233.243
R14550098|m.7863	1356	120.74	28.15	24.41	86.86	16.85	13.9	74.04	12.96	11.77	35.33	7.69	6.53	79.2425	16.4125	14.1525
R14550100|m.7867	1284	561.15	138.48	120.08	1324.01	272.06	224.42	757.52	140.43	127.54	859.58	198.19	168.14	875.565	187.29	160.045
R14550105|m.7872	1872	2573.02	429.68	372.57	1938.2	268.68	221.63	1651.01	206.37	187.43	1308.5	204.15	173.2	1867.68	277.22	238.707
R14550108|m.7874	1275	730	181.48	157.36	995.3	206.04	169.96	1260.26	235.37	213.77	956	222.04	188.37	985.39	211.232	182.365
R14550113|m.7877	1323	476.48	113.98	98.83	647.99	129.02	106.43	818.5	147.03	133.53	628	140.35	119.07	642.743	132.595	114.465
R14550115|m.7879	1512	953.02	198.43	172.06	1447	250.49	206.63	1577.09	246.24	223.64	1439	279.92	237.48	1354.03	243.77	209.952
R14550120|m.7884	1041	267.08	82.13	71.21	347	89.05	73.46	339	78.52	71.31	292	83.89	71.17	311.27	83.3975	71.7875
R14550122|m.7885	642	567	292.47	253.6	525.91	228.22	188.25	610	239.27	217.31	375.56	180.98	153.53	519.617	235.235	203.172
R14550134|m.7899	2577	1340.4	161.3	139.86	2876	286.8	236.58	1518	136.45	123.92	1461	164.26	139.36	1798.85	187.202	159.93
R14550143|m.7906	576	376	218.42	189.39	463	226.84	187.12	600	265.83	241.43	481	261.02	221.44	480	243.027	209.845
R14550147|m.7910	1380	1723.94	394.66	342.21	1462.45	278.57	229.79	1808	310.67	282.15	1344.09	287.48	243.89	1584.62	317.845	274.51
R14550148|m.7912	1569	408	81.75	70.89	691	115.09	94.93	485	72.85	66.16	439	82.19	69.72	505.75	87.97	75.425
R14550153|m.7920	1608	139	27.15	23.55	132.7	21.54	17.77	98	14.35	13.03	101	18.43	15.64	117.675	20.3675	17.4975
R14550160|m.7931	861	786	295.55	256.27	890	280.02	230.99	1121.99	318.78	289.51	730	256.44	217.56	881.997	287.697	248.582
R14550161|m.7933	963	752	251.07	217.7	1540	429.52	354.31	1322.62	333.02	302.45	1323.11	412.69	350.12	1234.43	356.575	306.145
R14550162|m.7934	1050	203	61.86	53.64	106	26.95	22.23	174	39.93	36.27	26	7.4	6.28	127.25	34.035	29.605
R14550164|m.7935	585	329	187.88	162.91	497	239.29	197.38	623	271.23	246.33	529	282.22	239.42	494.5	245.155	211.51
R14550165|m.7936	2070	2799.98	421.66	365.62	1280	159.92	131.91	2244.34	252.8	229.6	2169.22	305.21	258.93	2123.38	284.898	246.515
R14550177|m.7944	528	502.99	321.69	278.94	634	342.77	282.74	1040	508.69	461.99	669	399.7	339.1	711.497	393.213	340.692
R14550182|m.7949	717	556.03	254.43	220.61	770.07	295.76	243.97	1239.14	430.01	390.54	850.99	363.78	308.61	854.057	335.995	290.933
R14550190|m.7959	1470	816.76	175.1	151.83	2870.82	511.82	422.2	2592.09	416.83	378.57	2842.78	569.39	483.05	2280.61	418.285	358.913
R14550196|m.7967	717	549	251.21	217.82	740.01	284.22	234.45	702	243.61	221.25	508	217.16	184.23	624.753	249.05	214.438
R14550200|m.7971	1389	1608.78	365.81	317.19	1042.09	197.15	162.63	2362.81	403.24	366.23	1523.69	323.69	274.61	1634.34	322.473	280.165
R14550206|m.7976	2409	1196.96	154.31	133.8	2036	217.58	179.48	1750.87	168.67	153.19	1674.2	201.66	171.08	1664.51	185.555	159.387
R14550224|m.8000	2226	2511.41	351.05	304.39	2210	256.18	211.32	2404.72	251.3	228.23	2059.9	269.02	228.23	2296.51	281.887	243.042
R14550227|m.8004	1311	869	209.85	181.96	1094.3	219.99	181.46	1109.02	201.13	182.67	728	164.25	139.34	950.08	198.805	171.358
R14550245|m.8022	702	563	263.57	228.54	465.98	183.18	151.1	586	208.16	189.05	597	261.1	221.51	552.995	229.003	197.55
R14550250|m.8030	582	214	122.9	106.57	424	205.32	169.37	532.58	233.22	211.81	293	157.2	133.36	365.895	179.66	155.278
R14550256|m.8035	1758	1202.58	214.25	185.78	1183.4	175.09	144.43	1308.04	174.52	158.5	1165	193.92	164.51	1214.76	189.445	163.305
R14550261|m.8044	465	219	161.46	140	297.04	185.83	153.29	398	225.42	204.73	286	196.97	167.1	300.01	192.42	166.28
R14550262|m.8046	1008	887	282.18	244.68	822	218.33	180.1	1589	380.96	345.99	1112	330.5	280.39	1102.5	302.993	262.79
R14550263|m.8048	2034	389	59.65	51.72	504	64.12	52.89	277	31.77	28.86	157	22.49	19.08	331.75	44.5075	38.1375
R14550265|m.8051	1317	756	181.7	157.55	1329.66	266.02	219.44	1400.04	252.7	229.5	1186	266.31	225.93	1167.92	241.683	208.105
R14550268|m.8052	1050	346.82	105.69	91.64	486.39	123.68	102.02	583.74	133.97	121.67	428.75	122.06	103.55	461.425	121.35	104.72
R14550269|m.8054	645	402.98	206.81	179.33	430.28	185.75	153.23	357.18	139.38	126.58	297.41	142.59	120.97	371.963	168.633	145.028
R14550270|m.8055	3120	461	45.65	39.58	615	50.43	41.6	464	34.29	31.14	439	40.62	34.46	494.75	42.7475	36.695
R14550271|m.8063	579	377	217.75	188.81	272	132.48	109.28	412.1	181.51	164.85	400	215.83	183.1	365.275	186.893	161.51
R14550278|m.8076	759	8.03	3.46	3	10	3.61	2.98	7	2.28	2.07	7	2.81	2.39	8.0075	3.04	2.61
R14550279|m.8077	2118	7	1.03	0.89	7	0.85	0.7	10	1.1	1	5	0.69	0.58	7.25	0.9175	0.7925
R14550280|m.8079	1881	928	154.21	133.71	1422	196.15	161.8	1272	158.21	143.68	980	152.15	129.08	1150.5	165.18	142.068
R14550286|m.8084	312	552.94	647.41	561.37	322.27	325.76	268.72	475	435.94	395.92	341.04	373.04	316.48	422.812	445.538	385.623
R14550289|m.8085	1377	1013	232.43	201.54	1538.05	293.64	242.22	1479	254.72	231.34	1365.72	292.76	248.37	1348.94	268.387	230.868
R14550294|m.8090	1098	1094	318.05	275.78	1521	368.8	304.22	1651.06	361.29	328.13	1223	332.18	281.81	1372.26	345.08	297.485
R14550297|m.8093	1458	713	154.16	133.67	1214	218.3	180.07	1071.01	173.71	157.77	882.99	178.37	151.32	970.25	181.135	155.707
R14550302|m.8094	315	361.03	417.91	362.37	212	211.75	174.67	315	285.64	259.42	274	296.3	251.37	290.507	302.9	261.957
R14550308|m.8098	1530	1060.91	218.2	189.2	1548	264.68	218.33	1545.07	238.27	216.4	1284.9	246.9	209.46	1359.72	242.013	208.348
R14550315|m.8103	1548	2011.96	408.82	354.49	1492.93	252.17	208.01	1478.32	225.21	204.54	1337	253.82	215.33	1580.05	285.005	245.593
R14550318|m.8109	621	533.99	285.63	247.67	650	292.71	241.45	826.13	336.32	305.45	611	305.32	259.02	655.28	304.995	263.397
R14550337|m.8126	1662	1108.2	209.22	181.42	2455.35	385.13	317.69	2587.99	366.08	332.48	1918.99	338.49	287.16	2017.63	324.73	279.688
R14550339|m.8129	792	545	224.07	194.29	477	164.32	135.54	748	232.74	211.37	562	215.86	183.13	583	209.248	181.082
R14550343|m.8132	1029	729	226.93	196.77	873.55	226.97	187.22	1132	265.47	241.1	890.62	259.01	219.73	906.293	244.595	211.205
R14550355|m.8148	1941	305	49.07	42.55	100	13.35	11.01	217	26.13	23.73	28	4.21	3.57	162.5	23.19	20.215
R14550356|m.8149	648	644.33	329.01	285.28	677	290.76	239.85	698.68	271.23	246.33	514	245.19	208.01	633.502	284.048	244.868
R14550364|m.8154	1662	560.93	105.9	91.83	410	64.31	53.05	606	85.72	77.85	465.07	82.03	69.59	510.5	84.49	73.08
R14550368|m.8159	582	593.22	340.69	295.41	912.47	441.86	364.49	929.61	407.07	369.71	702.98	377.16	319.97	784.57	391.695	337.395
R14550370|m.8160	387	350	318.16	275.87	268	208.14	171.7	335	235.83	214.18	253.95	215.65	182.95	301.738	244.445	211.175
R14550373|m.8162	843	528	203.06	176.07	848	272.98	225.18	830	241.29	219.14	743	266.96	226.48	737.25	246.072	211.718
R14550377|m.8164	1587	623.03	123.38	106.98	1241.02	204.25	168.48	1133.01	168.18	152.74	982.08	181.7	154.15	994.785	169.377	145.588
R14550393|m.8170	1794	1097.39	191.47	166.02	1370.84	198.6	163.83	2596.12	339.16	308.03	1907.05	310.87	263.73	1742.85	260.025	225.403
R14550394|m.8171	792	420	172.68	149.73	300	103.34	85.25	503	156.51	142.14	342	131.36	111.44	391.25	140.973	122.14
R14550417|m.8193	1707	1893.68	347.79	301.56	1185.22	180.81	149.15	1743.17	239.81	217.8	1308	224.44	190.4	1532.52	248.213	214.727
R14550418|m.8196	1971	1627.63	257.77	223.51	1371	180.18	148.63	1232.23	146.02	132.61	1108.39	164	139.13	1334.81	186.993	160.97
R14550421|m.8199	1128	704.01	198.96	172.52	1077	253.77	209.34	1266	269.2	244.49	1207	318.68	270.36	1063.5	260.153	224.178
R14550423|m.8201	1545	1312	267.13	231.63	5400.93	914.11	754.04	1674	255.54	232.08	3203.26	609.33	516.94	2897.55	511.528	433.673
R14550427|m.8206	519	399	260.11	225.54	298	164.3	135.53	318	158.63	144.07	214	130.32	110.56	307.25	178.34	153.925
R14550431|m.8208	1221	4810.23	1251.15	1084.86	2791	604.75	498.85	3042.08	594.74	540.14	2273	552.35	468.59	3229.08	750.748	648.11
R14550439|m.8214	2073	726	109.17	94.66	758.01	94.56	78	1000	112.47	102.15	852	119.7	101.55	834.003	108.975	94.09
R14550445|m.8217	798	878	358.07	310.48	1019	348.15	287.19	1108	341.92	310.53	657	250.32	212.36	915.5	324.615	280.14
R14550451|m.8221	1476	1579	337.08	292.28	1204.29	213.79	176.36	1424	228.02	207.09	807	160.96	136.55	1253.57	234.963	203.07
R14550455|m.8223	774	807.71	340.37	295.13	780.98	275.86	227.55	991	316.19	287.17	660.45	260	220.58	810.035	298.105	257.608
R14550460|m.8226	585	486.9	278.06	241.1	529	254.69	210.09	624	271.67	246.73	492	262.48	222.68	532.975	266.725	230.15
R14550464|m.8229	951	477	161.38	139.93	1095	309.54	255.34	827.02	211.06	191.68	730	230.74	195.75	782.255	228.18	195.675
R14550468|m.8230	2163	2124	305.76	265.12	1712.8	204.5	168.69	1934.4	208.22	189.11	1696.97	228.24	193.63	1867.04	236.68	204.138
R14550469|m.8235	1242	372.42	95.16	82.51	383.23	81.56	67.27	369.03	70.86	64.35	342	81.64	69.26	366.67	82.305	70.8475
R14550470|m.8236	1884	512.94	85.1	73.79	1404.87	193.46	159.59	1709.94	212.33	192.83	1117	173.13	146.88	1186.19	166.005	143.273
R14550473|m.8238	1755	1453.98	259.5	225.01	1289.57	191.14	157.67	1345.69	179.87	163.35	1209.65	201.71	171.12	1324.72	208.055	179.287
R14550476|m.8240	1224	2637.02	684.13	593.21	719	155.39	128.18	1274	248.43	225.62	586	142.04	120.5	1304.01	307.498	266.877
R14550478|m.8244	984	438	142.93	123.94	558	152.08	125.45	646	158.93	144.34	456	139.02	117.94	524.5	148.24	127.918
R14550481|m.8245	4935	2189.93	136.23	118.12	2540	130.65	107.77	1627.24	75.42	68.49	1939.41	112.72	95.63	2074.14	113.755	97.5025
R14550483|m.8249	1149	367	101.73	88.21	245.01	56.61	46.7	339.03	70.69	64.2	163	42.21	35.81	278.51	67.81	58.73
R14550484|m.8251	474	335.03	241.72	209.6	439	268.62	221.58	663	367.23	333.52	386	260.17	220.72	455.757	284.435	246.355
R14550491|m.8261	7497	2126.63	86.76	75.23	2471.97	83.32	68.73	1547.92	47	42.69	1699.06	64.76	54.94	1961.39	70.46	60.3975
R14550497|m.8274	759	647	278.44	241.43	487	175.73	144.96	683.2	222.71	202.26	538	216.3	183.5	588.8	223.295	193.038
R14550498|m.8277	570	383	225.06	195.15	549	272.16	224.5	740	331.77	301.31	475.94	261.27	221.65	536.985	272.565	235.652
R14550503|m.8285	1536	59	12.09	10.48	35	5.96	4.92	39	5.99	5.44	19	3.64	3.08	38	6.92	5.98
R14550509|m.8295	1017	344.85	108.68	94.24	433	113.92	93.97	626.99	148.9	135.23	390	114.83	97.42	448.71	121.582	105.215
R14550515|m.8299	1302	859	208.93	181.17	3507	710.14	585.79	2984	545.13	495.08	2683.03	609.69	517.24	2508.26	518.473	444.82
R14550517|m.8302	2097	403.99	60.03	52.06	466	57.45	47.39	312	34.68	31.49	245	34.02	28.86	356.748	46.545	39.95
R14550521|m.8304	906	383	136.42	118.29	669	199.23	164.34	621	166.98	151.65	493	164.05	139.17	541.5	166.67	143.363
R14550522|m.8306	618	778	418.36	362.75	621	281.16	231.93	1003	410.55	372.86	661.42	332.27	281.88	765.855	360.585	312.355
R14550525|m.8308	1134	1143	321.23	278.54	1072.34	251.26	207.26	1007.89	213.11	193.55	952	249.96	212.06	1043.81	258.89	222.853
R14550527|m.8310	498	358	244.38	211.9	334	193.06	159.26	525	274.63	249.42	453	288.88	245.08	417.5	250.237	216.415
R14550534|m.8315	939	1103.01	378.23	327.96	1096.61	314.25	259.22	1503.04	388.86	353.16	1086	347.91	295.16	1197.16	357.313	308.875
R14550536|m.8318	1626	149	28.77	24.95	212	34.02	28.06	151	21.85	19.85	136	24.54	20.82	162	27.295	23.42
R14550537|m.8321	2808	3020.21	332.97	288.71	1281.78	117.06	96.56	1618.74	133.24	121.01	1539.72	158.6	134.55	1865.11	185.468	160.207
R14550541|m.8326	1380	553	126.6	109.77	961.88	183.22	151.14	892	153.27	139.2	992.08	212.19	180.01	849.74	168.82	145.03
R14550545|m.8333	1161	495	135.72	117.69	467	106.73	88.04	385	79.4	72.11	254	65.07	55.2	400.25	96.73	83.26
R14550546|m.8334	1698	983	181.52	157.4	1019	156.31	128.94	1007	139.3	126.51	685	118.18	100.26	923.5	148.827	128.278
R14550548|m.8337	1719	1556.98	283.89	246.16	1314	199	164.15	2158	294.72	267.67	1851.37	315.38	267.56	1720.09	273.248	236.385
R14550552|m.8339	1452	745	161.77	140.27	554	100.05	82.53	942.61	153.55	139.46	507	102.86	87.26	687.153	129.558	112.38
R14550553|m.8341	1503	1625	340.44	295.2	1136	197.88	163.23	1467.47	230.56	209.4	1029	201.41	170.87	1314.37	242.572	209.675
R14550556|m.8345	948	633	214.88	186.32	827.99	234.85	193.73	912	233.54	212.1	670	212.48	180.26	760.747	223.938	193.102
R14550561|m.8348	3333	1602.34	148.37	128.65	1484.7	113.81	93.88	1409.2	97.35	88.41	1193.91	103.29	87.63	1422.54	115.705	99.6425
R14550569|m.8354	2067	1632.14	246.16	213.44	1262.81	158.01	130.34	1478.78	166.82	151.51	1162.96	163.87	139.02	1384.17	183.715	158.578
R14550578|m.8365	2616	1135	134.5	116.63	2045.94	200.9	165.72	1692.26	149.79	136.04	1695	187.67	159.22	1642.05	168.215	144.403
R14550580|m.8367	1752	1188.97	212.58	184.32	3012.31	447.28	368.96	1892.24	253.37	230.11	2136.47	356.88	302.77	2057.5	317.528	271.54
R14550581|m.8368	1866	1117.05	187.16	162.28	1089	151.47	124.94	1299	162.91	147.96	1088.19	170.34	144.51	1148.31	167.97	144.922
R14550586|m.8373	1443	1062	232.1	201.25	1720.87	312.81	258.04	1968.93	322.84	293.2	1450.01	296.07	251.18	1550.45	290.955	250.918
R14550595|m.8376	1212	937.52	245.74	213.08	1203.22	262.76	216.75	1390.08	273.9	248.76	1125.98	275.74	233.93	1164.2	264.535	228.13
R14550596|m.8378	1287	806.56	198.56	172.17	1072	219.74	181.26	1335.97	247.06	224.38	964.01	221.73	188.1	1044.63	221.773	191.477
R14550597|m.8379	615	464	250.84	217.5	466	212.14	174.99	531	218.54	198.48	404	204.03	173.09	466.25	221.387	191.015
R14550600|m.8384	1572	1296.97	259.37	224.9	934	155.25	128.06	928.76	139.23	126.45	831	155.27	131.72	997.683	177.28	152.782
R14550601|m.8387	417	408	340.39	295.15	463	329.05	271.43	564.01	363.13	329.8	352.99	275.11	233.39	447	326.92	282.442
R14550605|m.8393	993	1326	428.57	371.61	2179.78	588.32	485.3	2541.8	619.26	562.41	1272	384.09	325.85	1829.89	505.06	436.293
R14550608|m.8394	1743	887	159.43	138.24	2222	331.7	273.62	1578	212.43	192.93	1671.98	280.78	238.2	1589.74	246.085	210.748
R14550616|m.8402	3888	62.59	4.96	4.3	86.05	5.64	4.65	60.99	3.6	3.27	52.05	3.85	3.27	65.42	4.5125	3.8725
R14550621|m.8405	3246	2072.54	197.14	170.94	2465.43	194.15	160.15	2119.4	150.42	136.61	2266.41	201.42	170.88	2230.94	185.782	159.645
R14550629|m.8409	1833	713	121.68	105.5	1189	168.46	138.96	1056	134.91	122.53	872	139.03	117.95	957.5	141.02	121.235
R14550630|m.8411	771	468	198.04	171.72	757	268.52	221.5	756.03	242.25	220.01	735	290.56	246.5	679.007	249.842	214.933
R14550635|m.8416	645	537.13	275.66	239.02	420.01	181.32	149.57	481	187.69	170.46	289	138.56	117.55	431.785	195.808	169.15
R14550636|m.8418	753	629	273.01	236.73	488	177.63	146.52	617	202.88	184.26	582.01	236	200.21	579.003	222.38	191.93
R14550638|m.8420	516	522.83	343.04	297.45	1789.91	993.4	819.45	1012.59	508.5	461.82	860.38	527.36	447.39	1046.43	593.075	506.528
R14550640|m.8421	822	574	226.78	196.64	1275	421.81	347.95	1123	335.54	304.74	891	328.87	279.01	965.75	328.25	282.085
R14550644|m.8424	333	260	281.73	244.28	101	94.16	77.67	240	203.03	184.39	244	246.99	209.54	211.25	206.478	178.97
R14550647|m.8429	1686	770	143.24	124.2	1683	260.07	214.53	1578	219.91	199.72	1469	255.3	216.59	1375	219.63	188.76
R14550650|m.8434	750	635.01	276.8	240.02	603	220.45	181.84	786	259.59	235.76	650	264.7	224.56	668.503	255.385	220.545
R14550651|m.8435	1209	596	156.63	135.81	1140.91	249.8	206.06	901.37	178.07	161.73	837	205.51	174.34	868.82	197.502	169.485
R14550654|m.8436	5640	3009.87	163.61	141.86	4640.74	208.52	172.01	3054.99	123.68	112.32	3459.09	175.68	149.04	3541.17	167.873	143.808
R14550655|m.8439	4257	1961.68	141.71	122.88	2455.23	146.72	121.03	1694.58	91.25	82.87	1806	121.9	103.41	1979.37	125.395	107.547
R14550658|m.8446	1422	3211	712.53	617.83	3002	554.14	457.1	5112.96	851.34	773.19	1846	382.71	324.68	3292.99	625.18	543.2
R14550664|m.8452	1581	956	190.06	164.8	1196.32	197.67	163.06	1113.56	165.94	150.71	862.21	160.15	135.86	1032.02	178.455	153.608
R14550669|m.8456	348	363.02	373.45	323.82	241	212.83	175.56	355	284.39	258.29	274.99	264.27	224.2	308.502	283.735	245.468
R14550671|m.8461	2676	1848	213.99	185.55	1682.02	161.37	133.11	1479.22	127.92	116.18	1246	134.8	114.36	1563.81	159.52	137.3
R14550673|m.8462	2259	323.72	44.57	38.65	197.53	22.55	18.6	238	24.5	22.25	170	21.87	18.55	232.312	28.3725	24.5125
R14550673|m.8465	429	294	237.47	205.91	272	186.95	154.22	326.84	203.48	184.8	251	189.39	160.67	285.96	204.322	176.4
R14550674|m.8467	1224	1091.95	283.29	245.64	891.07	192.58	158.85	870	169.65	154.07	801	194.15	164.71	913.505	209.917	180.817
R14550676|m.8468	648	515.01	262.98	228.03	474	203.58	167.93	433	168.09	152.66	796	379.72	322.14	554.503	253.593	217.69
R14550677|m.8469	4725	1662.9	108.09	93.73	1816	97.62	80.53	991	48	43.59	1249	75.86	64.36	1429.72	82.3925	70.5525
R14550679|m.8474	1716	1305	238.37	206.69	1102	167.2	137.92	1017	139.15	126.37	879.07	150.02	127.27	1075.77	173.685	149.562
R14550681|m.8475	1353	629	146.99	127.45	494	96.07	79.25	1021	179.12	162.68	922	201.3	170.77	766.5	155.87	135.037
R14550684|m.8478	1092	679	198.54	172.16	1280	312.18	257.51	1211	266.55	242.08	1168.1	319.1	270.72	1084.53	274.092	235.618
R14550691|m.8481	738	310.92	137.91	119.58	149	55.44	45.73	254	85.39	77.55	178.87	74.12	62.88	223.198	88.215	76.435
R14550693|m.8484	912	377	133.34	115.62	254	75.11	61.95	372	99.32	90.2	272	89.88	76.25	318.75	99.4125	86.005
R14550697|m.8488	1932	1606	259.62	225.12	2653	355.95	293.62	1697.1	205.31	186.46	1956.05	295.44	250.64	1978.04	279.08	238.96
R14550699|m.8491	747	525	229.84	199.29	263	96.57	79.66	527	174.82	158.77	422	172.6	146.43	434.25	168.458	146.038
R14550715|m.8506	3093	2360	235.78	204.45	3377	279.37	230.45	1761.62	131.35	119.29	1885.01	175.96	149.28	2345.91	205.615	175.868
R14550720|m.8510	1209	8	2.1	1.82	2	0.44	0.36	1	0.2	0.18	1	0.25	0.21	3	0.7475	0.6425
R14550721|m.8512	3318	2326	216.37	187.61	2585.16	199.07	164.21	1825.99	126.72	115.09	1845.23	160.37	136.05	2145.59	175.632	150.74
R14550722|m.8514	1074	454.3	135.18	117.22	439	108.98	89.89	414	92.75	84.24	378.24	105.15	89.21	421.385	110.515	95.14
R14550729|m.8520	1272	1207.99	301.05	261.04	1842	382.26	315.32	1891	354.05	321.55	1640	381.85	323.95	1645.25	354.803	305.465
R14550735|m.8523	1035	630	194.91	169.01	780	201.41	166.14	995.05	231.91	210.62	935.08	270.28	229.29	835.033	224.627	193.765
R14550737|m.8525	1149	396.99	110.04	95.42	1027.44	237.41	195.84	1318.22	274.86	249.63	1374	355.83	301.87	1029.16	244.535	210.69
R14550738|m.8526	882	651	238.59	206.88	884	270.99	223.54	575	159.16	144.55	436	149.28	126.65	636.5	204.505	175.405
R14550739|m.8527	1779	639.94	112.62	97.66	861	125.83	103.8	852.55	112.36	102.04	512.97	84.35	71.56	716.615	108.79	93.765
R14550746|m.8532	1185	1006	269.99	234.1	972.98	217.6	179.49	1533.07	309.37	280.97	1153	289.1	245.26	1166.26	271.515	234.955
R14550747|m.8534	1017	337.17	106.26	92.14	324.99	85.5	70.53	447.97	106.38	96.62	295.68	87.06	73.86	351.453	96.3	83.2875
R14550749|m.8535	1107	347.67	100.21	86.89	452.08	108.67	89.64	606.52	131.57	119.49	426.94	114.97	97.54	458.303	113.855	98.39
R14550751|m.8537	918	907.8	318.85	276.48	1763	517.65	427	1492	395.52	359.21	1545.95	507.29	430.37	1427.19	434.827	373.265
R14550753|m.8538	936	165	56.77	49.23	143	41.12	33.92	164	42.58	38.67	129	41.47	35.18	150.25	45.485	39.25
R14550757|m.8540	732	1242	555.75	481.89	605	227.14	187.37	1639	555.95	504.92	1049	438.51	372.02	1133.75	444.338	386.55
R14550760|m.8542	1125	851.01	241.18	209.12	760	179.59	148.14	1575.16	335.89	305.05	1207.79	319.79	271.3	1098.49	269.113	233.402
R14550762|m.8544	1128	421.99	119.26	103.41	493	116.17	95.82	574.97	122.26	111.04	450	118.81	100.8	484.99	119.125	102.767
R14550766|m.8549	2049	1535	233.6	202.55	1222	154.29	127.27	3180.8	362.08	328.85	2227	316.64	268.63	2041.2	266.653	231.825
R14550767|m.8550	1362	292	67.77	58.76	309	59.68	49.23	267.98	46.69	42.4	157	34.04	28.88	256.495	52.045	44.8175
R14550768|m.8551	1098	115.84	33.68	29.2	241.78	58.62	48.36	90.33	19.77	17.95	56.62	15.38	13.05	126.143	31.8625	27.14
R14550773|m.8553	1050	561	170.95	148.23	714	181.56	149.77	1016.99	233.41	211.98	692	197.01	167.13	745.997	195.733	169.278
R14550775|m.8555	4224	1873	136.38	118.25	2056.98	123.89	102.2	1594.24	86.53	78.58	1833.74	124.75	105.83	1839.49	117.888	101.215
R14550780|m.8557	993	830	268.26	232.61	623	168.15	138.7	906	220.73	200.47	694	209.56	177.78	763.25	216.675	187.39
R14550782|m.8558	1530	525	107.98	93.63	1019.99	174.4	143.86	718	110.73	100.56	741	142.39	120.8	750.997	133.875	114.713
R14550789|m.8563	1032	715	221.89	192.4	692	179.24	147.85	1322.99	309.3	280.9	966	280.07	237.6	923.997	247.625	214.688
R14550791|m.8566	798	108	44.04	38.19	122.97	42.01	34.66	89	27.46	24.94	48	18.29	15.51	91.9925	32.95	28.325
R14550794|m.8568	1224	127	32.95	28.57	159.99	34.58	28.52	212.06	41.35	37.56	194.52	47.15	40	173.393	39.0075	33.6625
R14550796|m.8570	1314	805	193.93	168.16	584	117.12	96.61	596	107.83	97.93	255.48	57.5	48.78	560.12	119.095	102.87
R14550804|m.8578	1587	1393	275.85	239.19	2492.56	410.23	338.39	1272	188.81	171.47	1249	231.08	196.04	1601.64	276.493	236.272
R14550812|m.8584	1686	1308	243.31	210.98	1700.8	262.82	216.8	2475	344.91	313.25	2384	414.33	351.5	1966.95	316.342	273.132
R14550817|m.8589	1041	130	39.98	34.66	97	24.89	20.53	145.01	33.59	30.5	94	27	22.91	116.502	31.365	27.15
R14550818|m.8590	1866	1032.95	173.07	150.06	919.9	127.95	105.54	1038.02	130.18	118.23	903.01	141.35	119.92	973.47	143.137	123.438
R14550822|m.8595	2154	85	12.29	10.66	147	17.63	14.54	114	12.32	11.19	116	15.67	13.29	115.5	14.4775	12.42
R14550839|m.8610	873	668	247.51	214.61	1518.74	470.75	388.32	1174.74	328.8	298.61	1135.49	393.05	333.45	1124.24	360.027	308.748
R14550840|m.8611	543	160	99.2	86.02	154	80.65	66.53	160	75.8	68.84	140	81.09	68.79	153.5	84.185	72.545
R14550841|m.8612	948	700	237.62	206.04	876.07	248.49	204.98	1237	316.76	287.68	1382	438.29	371.83	1048.77	310.29	267.632
R14550842|m.8614	765	530.09	226.2	196.14	585	209.29	172.64	658	212.65	193.13	490	195.34	165.72	565.773	210.87	181.907
R14550843|m.8615	504	324	218.23	189.23	321	183.02	150.97	360.98	186.24	169.15	247	155.42	131.85	313.245	185.727	160.3
R14550844|m.8616	1770	1557.82	275.6	238.97	4190.34	615.63	507.83	2272.03	301.01	273.37	2969.48	490.83	416.4	2747.42	420.767	359.143
R14550847|m.8620	699	294	138.27	119.9	267	105.46	86.99	277	98.86	89.79	177	77.77	65.98	253.75	105.09	90.665
R14550862|m.8634	1956	611	97.53	84.57	858	113.66	93.75	730.05	87.2	79.19	647	96.49	81.86	711.513	98.72	84.8425
R14550863|m.8637	507	431	288.39	250.06	192	108.73	89.69	474	242.89	220.59	310	193.77	164.39	351.75	208.445	181.182
R14550866|m.8640	1401	379	85.41	74.06	1237.27	231.98	191.35	696.02	117.72	106.91	503.65	106.04	89.96	703.985	135.287	115.57
R14550869|m.8642	423	384	315.18	273.29	246	171.91	141.8	440.88	279.09	253.47	335	256.86	217.91	351.47	255.76	221.617
R14550874|m.8644	1536	1265	259.12	224.68	2163	368.33	303.83	1612	247.58	224.85	1479	283.05	240.13	1629.75	289.52	248.372
R14550879|m.8652	852	508.04	193.19	167.51	891	283.54	233.89	602	173	157.12	462	164.13	139.24	615.76	203.465	174.44
R14550881|m.8655	1128	464	131.13	113.7	420.99	99.2	81.83	379.64	80.73	73.31	450	118.81	100.8	428.658	107.468	92.41
R14550882|m.8657	1890	627.29	103.73	89.94	400.51	54.97	45.35	819.85	101.47	92.15	589.7	91.1	77.29	609.338	87.8175	76.1825
R14550883|m.8660	1575	1423.96	284.21	246.43	1163	192.93	159.14	1790	267.81	243.22	1393	259.76	220.37	1442.49	251.178	217.29
R14550886|m.8663	327	541.96	600.04	520.29	405	386.14	318.52	474.72	410.78	373.07	338	349.59	296.58	439.92	436.637	377.115
R14550892|m.8668	624	1460.23	776.97	673.7	719.39	322.22	265.79	1858.71	752.62	683.53	1253.15	622.91	528.45	1322.87	618.68	537.868
R14550894|m.8670	822	724	286.05	248.03	522.35	172.81	142.55	982	293.41	266.47	767.29	283.21	240.27	748.91	258.87	224.33
R14550895|m.8672	2976	932.28	96.87	84	727	62.56	51.61	765	59.33	53.89	633	61.45	52.13	764.32	70.0525	60.4075
R14550899|m.8675	846	11	4.21	3.65	4	1.28	1.06	6	1.74	1.58	2	0.72	0.61	5.75	1.9875	1.725
R14550900|m.8676	585	420	239.85	207.97	452	217.62	179.51	522	227.26	206.4	390	208.06	176.51	446	223.197	192.597
R14550904|m.8680	1230	511	131.9	114.37	501	107.72	88.85	663	128.62	116.81	485	116.96	99.22	540	121.3	104.812
R14550910|m.8682	1566	1577	316.62	274.54	1217.99	203.26	167.67	1381	207.86	188.78	854.96	160.38	136.06	1257.74	222.03	191.762
R14550914|m.8685	999	1202.01	386.03	334.73	1191.98	319.64	263.67	1134.92	274.72	249.5	935.98	280.83	238.25	1116.22	315.305	271.538
R14550920|m.8699	756	601	259.74	225.22	1047.82	379.74	313.25	764	250.13	227.17	812	327.85	278.14	806.205	304.365	260.945
R14550922|m.8701	1686	1293	240.52	208.56	1447	223.6	184.45	929	129.46	117.58	677.96	117.83	99.96	1086.74	177.853	152.637
R14550927|m.8706	600	401	222.72	193.12	601	281.25	232	685	289.84	263.24	512	265.66	225.38	549.75	264.868	228.435
R14550930|m.8708	432	265	212.35	184.13	391.6	266.96	220.21	463.52	286.21	259.93	377	282.21	239.42	374.28	261.933	225.922
R14550935|m.8713	3357	1339	123.09	106.73	1685	128.22	105.77	1178	80.78	73.37	1168	100.31	85.1	1342.5	108.1	92.7425
R14550942|m.8717	462	330.72	245.6	212.96	331.13	208.72	172.17	531.55	303.35	275.5	390.47	270.9	229.82	395.968	257.143	222.613
R14550948|m.8721	732	656	293.54	254.52	753.35	282.84	233.31	895	303.59	275.72	611.99	255.83	217.04	729.085	283.95	245.148
R14550950|m.8722	1149	962.07	266.68	231.24	809.31	187	154.26	1298.34	270.72	245.87	1015.65	263.02	223.14	1021.34	246.855	213.627
R14550955|m.8725	1386	927	211.26	183.18	1358.88	257.67	212.55	816.37	139.64	126.82	679.3	144.64	122.7	945.388	188.302	161.312
R14550956|m.8728	2403	1643	212.36	184.14	2229.69	238.89	197.06	1969.06	190.18	172.72	1773	214.11	181.64	1903.69	213.885	183.89
R14550965|m.8740	780	990.98	414.15	359.11	911	319.08	263.21	1245.01	393.89	357.74	994.01	388.09	329.24	1035.25	378.802	327.325
R14550966|m.8742	1926	1198	194.29	168.47	2280.39	306.95	253.2	3036.72	368.55	334.72	2755.31	417.49	354.18	2317.61	321.82	277.643
R14550969|m.8744	612	220	119.57	103.68	231	105.73	87.22	192	79.45	72.16	152	77.18	65.47	198.75	95.4825	82.1325
R14550981|m.8756	1893	776	128.11	111.08	897.01	122.92	101.39	529	65.36	59.36	447	68.94	58.49	662.253	96.3325	82.58
R14551006|m.8770	858	8	3.02	2.62	5	1.58	1.3	9	2.57	2.33	3	1.06	0.9	6.25	2.0575	1.7875
R14551012|m.8780	990	51	16.54	14.34	34	9.21	7.59	41	10.02	9.1	31	9.39	7.97	39.25	11.29	9.75
R14551012|m.8781	708	661.01	306.61	265.86	408.61	159.13	131.27	877.02	308.62	280.29	553.96	240.05	203.65	625.15	253.603	220.268
R14551013|m.8782	801	64	26	22.54	41	13.95	11.51	64	19.67	17.86	29	11	9.34	49.5	17.655	15.3125
R14551022|m.8792	1464	958	206.25	178.84	2147.18	384.45	317.13	2051	331.24	300.83	1915	385.19	326.79	1767.8	326.783	280.898
R14551031|m.8798	579	25	14.44	12.52	21	10.23	8.44	5	2.2	2	5	2.7	2.29	14	7.3925	6.3125
R14551033|m.8802	474	366	264.07	228.97	365	223.34	184.23	567	314.06	285.23	386	260.17	220.72	421	265.41	229.788
R14551043|m.8807	624	333	177.18	153.64	858	384.3	317.01	813	329.2	298.98	643	319.62	271.15	661.75	302.575	260.195
R14551044|m.8809	924	310.02	108.14	93.77	342.97	100	82.49	370	97.4	88.46	274	89.29	75.75	324.248	98.7075	85.1175
R14551057|m.8816	1611	1505.99	293.63	254.61	1958	317.25	261.69	1453	212.32	192.83	1415	257.76	218.68	1583	270.24	231.952
R14551066|m.8824	513	404.9	267.4	231.86	344	192.2	158.54	349	176.44	160.24	264	162.87	138.17	340.475	199.727	172.202
R14551075|m.8832	2931	664	70.07	60.76	802	70.1	57.82	690.01	54.36	49.37	679	66.95	56.8	708.753	65.37	56.1875
R14551088|m.8839	1401	1143	257.59	223.35	2471	463.29	382.16	2041	345.19	313.5	2247.97	473.31	401.54	1975.74	384.845	330.138
R14551089|m.8840	1716	968	176.82	153.32	827	125.47	103.5	895	122.46	111.21	641	109.39	92.8	832.75	133.535	115.207
R14551092|m.8842	1434	1069.02	235.16	203.9	871.97	159.55	131.61	959.35	158.34	143.8	795.97	163.58	138.78	924.078	179.157	154.523
R14551097|m.8849	2097	1848.4	274.68	238.18	3513.07	433.08	357.24	1985.06	220.63	200.37	2451.36	340.35	288.74	2449.47	317.185	271.132
R14551098|m.8850	1599	14	2.75	2.39	13	2.12	1.75	19	2.8	2.54	12	2.2	1.87	14.5	2.4675	2.1375
R14551107|m.8856	651	491	249.46	216.31	524	223.9	184.69	619	239.06	217.12	539	255.83	217.04	543.25	242.063	208.79
R14551108|m.8857	1770	1036.17	183.31	158.95	466	68.46	56.47	640.99	84.92	77.12	301.36	49.81	42.26	611.13	96.625	83.7
R14551114|m.8862	339	278	294.94	255.74	150	136.79	112.84	409.01	338.43	307.36	247	244.81	207.69	271.002	253.743	220.908
R14551118|m.8867	702	305.08	142.82	123.84	380	149.38	123.22	406.14	144.27	131.02	290.3	126.96	107.71	345.38	140.857	121.448
R14551119|m.8868	357	176	175.72	152.37	285.43	244.35	201.56	302	234.47	212.95	197	183.74	155.88	240.108	209.57	180.69
R14551137|m.8883	927	710	246.81	214.01	756.78	219.88	181.38	948	248.68	225.85	936	303.98	257.89	837.695	254.838	219.782
R14551138|m.8885	831	667	260.48	225.86	1053.22	344.35	284.05	1240	366.13	332.52	939.02	342.59	290.64	974.81	328.387	283.267
R14551142|m.8890	2034	829	127.11	110.22	1550	197.19	162.66	996	114.24	103.76	937	134.23	113.88	1078	143.192	122.63
R14551149|m.8897	1113	167	47.86	41.5	226	54.01	44.56	185	39.9	36.24	108	28.92	24.53	171.5	42.6725	36.7075
R14551151|m.8901	672	329.83	161.89	140.37	1012.38	417.63	344.5	433.21	161.51	146.68	243.53	111.67	94.74	504.737	213.175	181.572
R14551156|m.8906	1476	739	157.76	136.79	864	153.38	126.52	654.92	104.87	95.24	552.52	110.2	93.49	702.61	131.553	113.01
R14551161|m.8914	540	5	3.12	2.7	1	0.53	0.43	2	0.95	0.87	0	0	0	2	1.15	1
R14551162|m.8918	1878	826.99	137.65	119.35	4044.01	558.74	460.9	3391.01	422.46	383.68	3173	493.42	418.6	2858.75	403.068	345.632
R14551165|m.8921	342	231.91	243.5	211.14	260.01	234.56	193.49	389.07	318.44	289.21	298	292.3	247.98	294.747	272.2	235.455
R14551170|m.8925	453	235	178.44	154.73	280	180.58	148.96	272	158.84	144.26	259	183.72	155.86	261.5	175.395	150.953
R14551171|m.8927	2580	1813	217.91	188.95	2192	218.33	180.1	2767	248.42	225.62	2693.07	302.43	256.57	2366.27	246.772	212.81
R14551173|m.8931	2385	1823	237.44	205.89	2336	252.23	208.06	2524	245.67	223.12	2185	265.9	225.58	2217	250.31	215.662
R14551179|m.8938	1695	1855.05	343.18	297.57	852	130.93	108	1911	264.84	240.53	1524	263.41	223.47	1535.51	250.59	217.392
R14551187|m.8948	2700	1343.18	154.12	133.64	2451.87	233.09	192.27	1838	157.5	143.04	1777.23	190.53	161.64	1852.57	183.81	157.647
R14551194|m.8954	1251	1285	325.86	282.55	994	209.93	173.17	964	183.69	166.83	888	210.38	178.48	1032.75	232.465	200.257
R14551207|m.8962	1149	555	153.84	133.4	669.87	154.79	127.68	678	141.37	128.39	566	146.58	124.35	617.217	149.145	128.455
R14551208|m.8963	1590	791.18	156.37	135.59	1160.69	190.65	157.27	1143.74	169.43	153.88	1109.24	204.82	173.77	1051.21	180.317	155.127
R14551209|m.8965	1053	120	36.46	31.61	235	59.58	49.14	91.96	21.04	19.11	83.98	23.84	20.22	132.735	35.23	30.02
R14551212|m.8970	954	584.61	197.13	170.93	1059.06	298.37	246.12	853.44	217.06	197.14	997.6	314.27	266.62	873.678	256.707	220.203
R14551215|m.8973	2415	911.18	117.17	101.6	1528.61	162.94	134.41	1022.33	98.24	89.22	1042.43	125.24	106.25	1126.14	125.898	107.87
R14551219|m.8976	732	397	177.64	154.03	591	221.89	183.03	380	128.9	117.06	368	153.83	130.51	434	170.565	146.157
R14551220|m.8977	933	747	257.9	223.63	827	238.63	196.84	826	215.18	195.42	637	205.46	174.31	759.25	229.293	197.55
R14551225|m.8982	951	661.64	223.85	194.1	619.97	175.26	144.57	1127	287.61	261.21	841	265.82	225.52	812.403	238.135	206.35
R14551227|m.8983	714	594.99	273.49	237.14	723	278.97	230.12	927	323.18	293.51	670.65	287.99	244.32	728.91	290.908	251.272
R14551231|m.8987	2436	1633.97	208.27	180.59	2364.87	249.85	206.1	1885.99	179.62	163.13	1766.98	210.42	178.52	1912.95	212.04	182.085
R14551237|m.8997	570	368.32	216.44	187.67	522.3	258.93	213.59	594.47	266.52	242.05	489.16	268.53	227.81	493.562	252.605	217.78
R14551238|m.8998	714	465	213.74	185.33	479	184.82	152.46	597	208.13	189.03	423.01	181.65	154.1	491.002	197.085	170.23
R14551240|m.9001	489	212	147.7	128.07	123	72.6	59.89	268	143.18	130.03	171	111.3	94.42	193.5	118.695	103.103
R14551241|m.9002	2553	1371	166.57	144.43	3618.7	364.34	300.54	2939.91	266.81	242.32	2992.67	339.71	288.19	2730.57	284.358	243.87
R14551243|m.9006	1215	758.86	198.4	172.03	1261.06	274.67	226.57	1535	301.67	273.97	1062.98	259.64	220.27	1154.47	258.595	223.21
R14551246|m.9011	1371	948.01	218.51	189.47	888.01	170.32	140.49	1205.78	208.62	189.47	976.96	210.38	178.48	1004.69	201.958	174.478
R14551247|m.9015	2088	1337.21	199.59	173.07	1110.67	137.53	113.45	1080.94	120.67	109.6	840.56	117.22	99.45	1092.35	143.752	123.892
[truncated: 6,530 more rows]

## Sheet: 592_Leaf_expression
gene_id	length	Repliacte11-expected_count	Repliacte11-TPM	Repliacte11-FPKM	Repliacte1-expected_count	Repliacte1-TPM	Repliacte1-FPKM	Repliacte2-expected_count	Repliacte2-TPM	Repliacte2-FPKM	Repliacte23-expected_count	Repliacte23-TPM	Repliacte23-FPKM	Repliacte4-expected_count	Repliacte4-TPM	Repliacte4-FPKM	Average_Expected count	Average_TPM	Average_FPKM
[truncated: 7,556 more rows]

[truncated: 1 more sheets: 592_root_expression]
