# Supplementary material for: Sequence and gene expression evolution of paralogous genes in willows
Source: Sci Rep. 2015 Dec 22;5:18662. doi: 10.1038/srep18662 (PMC4687058; doi:10.1038/srep18662)
Supplement: Supplementary Table S3 [file srep18662-s4.xls]

## Sheet: 520_Leaf
Pair ID	ParalogA	ParalogB	log FC	FDR
P0001	R14601157|m.45031	R14654961|m.55448	-5.67753	2.63275e-17
P0002	R14575196|m.30729	R14565679|m.23239	1.07416	1.76524e-09
P0003	R14563242|m.21048	R14552501|m.10325	1.49513	8.12399e-14
P0004	R14553478|m.11312	R14555468|m.13375	1.13611	7.43307e-05
P0005	J14605847|m.1093	R14558458|m.16436	5.06599	9.85302e-70
P0007	R14563099|m.20915	R14550664|m.8452	4.05076	9.09526e-69
P0008	R14555237|m.13145	R14573037|m.29198	1.02431	0.00327842
P0010	R14548076|m.6027	R14588138|m.38568	-4.0014	7.62063e-42
P0011	R14581067|m.34582	R14636271|m.54374	-5.20461	3.51193e-27
P0012	R14566877|m.24319	R14557928|m.15913	1.39476	1.5628e-09
P0013	R14578522|m.33003	R14563674|m.21447	1.23497	1.26978e-12
P0014	R14596067|m.42742	R14574755|m.30454	4.06674	1.27591e-32
P0015	R14557875|m.15862	R14565228|m.22843	-1.09458	0.000716186
P0017	R14615386|m.50274	R14559708|m.17680	3.67614	2.18794e-27
P0018	R14569506|m.26552	R14554709|m.12580	1.03604	3.86821e-09
P0019	R14554170|m.12019	R14550088|m.7852	1.67146	4.46749e-12
P0020	R14565307|m.22905	S14573263|m.57099	-2.2331	4.37002e-19
P0021	R14567930|m.25230	R14560053|m.18021	1.42709	3.15655e-13
P0022	R14550650|m.8434	R14548089|m.6047	0.809176	2.82027e-07
P0023	R14553449|m.11286	R14562007|m.19846	-1.07171	2.76715e-10
P0024	R14557667|m.15657	R14555928|m.13840	2.42325	1.20248e-29
P0025	R14559889|m.17849	R14575834|m.31159	-0.671819	0.0024138
P0026	R14564125|m.21854	R14561265|m.19160	1.94858	1.5624e-24
P0027	R14547366|m.5385	R14546135|m.4088	3.93914	1.5832e-09
P0028	R14550969|m.8744	R14547385|m.5402	1.79841	2.8639e-07
P0029	S14841645|m.63249	S14566800|m.56982	-1.30385	0.0195
P0030	R14552018|m.9795	R14551934|m.9716	-0.392941	0.0274495
P0031	R14555226|m.13135	R14565172|m.22783	-1.13578	6.99219e-06
P0032	R14557678|m.15666	R14550262|m.8046	0.77893	5.32626e-06
P0033	R14564584|m.22248	R14587904|m.38453	-1.96923	2.44906e-29
P0035	R14562628|m.20469	R14609917|m.48501	-5.55505	2.68643e-52
P0036	R14547610|m.5624	S14072044|m.56084	-13.0489	5.02828e-205
P0037	R14562060|m.19917	R14585927|m.37369	4.23163	5.19892e-20
P0038	R14551043|m.8807	S14671097|m.58972	2.42873	8.31412e-08
P0040	R14569876|m.26836	R14563079|m.20896	1.05149	1.03702e-07
P0041	R14570909|m.27633	R14570942|m.27656	-1.77412	0.00458861
P0043	R14587472|m.38231	R14570350|m.27222	3.1128	9.24076e-12
P0044	R14573007|m.29180	R14561697|m.19557	1.14334	2.1671e-08
P0045	R14571784|m.28253	R14576867|m.31880	-2.99852	3.94386e-24
P0046	R14548667|m.6555	R14561570|m.19432	-2.77442	6.33134e-52
P0047	R14615472|m.50295	S14870732|m.64100	2.011	3.7352e-07
P0048	R14580960|m.34515	R14579223|m.33438	-2.17481	7.28442e-15
P0049	R14556578|m.14539	J14584207|m.662	-6.27231	5.62923e-91
P0050	S14897509|m.65088	R14560489|m.18426	1.39109	4.28898e-17
P0051	R14561356|m.19246	R14560218|m.18198	0.681262	0.000330968
P0052	R14563722|m.21489	R14549627|m.7420	4.10462	2.10674e-49
P0053	R14568510|m.25752	R14563856|m.21607	0.853614	3.05999e-07
P0054	R14559358|m.17294	R14557093|m.15077	-1.415	1.30397e-10
P0055	R14566217|m.23731	R14571308|m.27901	-0.465486	0.047897
P0056	R14554056|m.11908	R14568090|m.25375	-0.563109	0.000582185
P0057	R14546361|m.4326	R14547768|m.5759	-2.14518	4.82937e-27
P0058	R14573733|m.29724	R14569690|m.26698	0.72263	0.000314716
P0059	R14548038|m.5988	R14546701|m.4690	2.16339	1.6172e-28
P0060	R14630019|m.53601	R14553517|m.11351	6.49226	2.67205e-141
P0062	R14561759|m.19616	R14559936|m.17901	1.07751	0.000318075
P0063	R14603402|m.45975	R14563042|m.20864	-1.52445	1.48879e-06
P0064	R14559373|m.17306	R14580764|m.34403	-1.75769	1.3643e-09
P0065	R14555852|m.13771	R14594018|m.41760	-2.28031	2.99947e-20
P0068	R14569353|m.26441	R14553038|m.10854	2.1487	3.27496e-21
P0069	R14564977|m.22601	R14558873|m.16835	0.804322	0.00163751
P0070	R14560763|m.18667	R14548764|m.6644	1.51884	7.62723e-16
P0072	R14566005|m.23544	R14563004|m.20823	1.13822	0.00233671
P0073	R14563422|m.21217	R14573937|m.29875	-0.621078	0.00113539
P0074	R14568377|m.25627	R14559023|m.16991	0.549956	0.0210205
P0075	R14574482|m.30257	R14568557|m.25787	-2.12127	1.87345e-19
P0078	R14553083|m.10902	R14565487|m.23064	-2.53401	8.91226e-09
P0079	R14559485|m.17446	R14573261|m.29360	-3.18378	1.75469e-17
P0080	R14566271|m.23776	R14576800|m.31839	-4.58179	4.31132e-15
P0081	R14558474|m.16452	R14571373|m.27952	-1.0773	1.01512e-06
P0082	R14556759|m.14740	R14686765|m.55787	-4.21522	4.89744e-14
P0084	R14563143|m.20952	R14592756|m.41111	-2.27167	1.70897e-30
P0086	R14551207|m.8962	R14557911|m.15894	-3.69342	5.48397e-85
P0087	R14560814|m.18718	R14597010|m.43191	-3.99095	8.37957e-69
P0088	R14549251|m.7065	R14582414|m.35415	-5.80954	5.68966e-133
P0089	R14551541|m.9330	R14548389|m.6289	2.93843	0.0102971
P0090	R14557668|m.15658	R14569042|m.26183	-3.07386	8.12107e-34
P0091	J14721947|m.3243	R14600529|m.44725	-4.34512	3.90254e-14
P0092	R14570948|m.27659	R14589687|m.39467	-2.32763	6.25409e-16
P0093	R14546633|m.4614	R14616927|m.50746	-8.75754	1.38013e-183
P0094	R14586556|m.37713	S14686493|m.59266	-1.44509	6.84856e-06
P0095	R14568451|m.25695	R14617177|m.50815	-3.79551	1.17971e-29
P0096	R14547703|m.5708	R14547612|m.5627	-0.757959	0.00016838
P0097	R14561750|m.19606	R14583206|m.35903	-1.17109	1.30986e-08
P0098	R14551386|m.9151	R14571303|m.27899	-3.59423	8.29526e-44
P0100	R14590068|m.39661	R14569425|m.26493	3.83948	6.64093e-33
P0102	R14573909|m.29859	R14560159|m.18143	2.51849	1.02797e-41
P0103	R14546351|m.4318	S14714980|m.59838	-9.72563	3.36019e-70
P0104	R14596739|m.43074	R14559429|m.17376	4.75982	5.4517e-31
P0105	R14552194|m.9981	R14558834|m.16789	-0.639983	0.00371847
P0106	R14622789|m.52196	R14554058|m.11910	3.30171	5.52155e-18
P0107	R14551170|m.8925	R14562646|m.20486	-1.35197	2.39107e-08
P0108	R14586796|m.37847	R14559381|m.17319	3.94079	3.73377e-47
P0109	R14555609|m.13531	R14568893|m.26049	-2.18656	1.30505e-13
P0110	R14567063|m.24476	R14557033|m.15017	1.14752	0.000144574
P0111	R14558369|m.16345	R14553092|m.10911	0.938242	6.01013e-05
P0112	R14557549|m.15529	R14550337|m.8126	1.88137	5.77339e-05
P0113	R14576406|m.31544	R14610814|m.48857	-1.29737	1.69236e-06
P0114	R14547751|m.5746	R14551573|m.9358	-1.90673	8.98129e-05
P0115	R14603245|m.45913	R14622844|m.52205	2.38869	1.98765e-05
P0116	R14557386|m.15359	R14567815|m.25132	-1.93303	1.34362e-15
P0117	R14548953|m.6822	R14566861|m.24302	-4.15865	9.87067e-63
P0118	S14625791|m.58103	R14574278|m.30112	1.82868	9.57425e-13
P0119	R14602122|m.45456	S14308818|m.56298	-2.78462	8.86492e-17
P0121	R14581338|m.34755	R14562083|m.19941	1.19965	7.34565e-06
P0122	R14561899|m.19746	R14560569|m.18496	2.28459	5.34567e-22
P0123	S14899004|m.65256	S14726377|m.60083	-1.23283	7.78521e-14
P0124	R14566519|m.23972	R14553048|m.10868	1.21576	1.30591e-15
P0125	R14563631|m.21414	R14559645|m.17613	0.619303	0.00540598
P0126	R14570311|m.27193	R14612133|m.49286	-4.66398	5.35365e-89
P0128	R14553192|m.11010	R14570426|m.27281	-0.971169	0.0195108
P0133	R14549952|m.7733	R14563776|m.21536	-1.53381	2.64662e-23
P0134	R14559138|m.17075	R14548828|m.6704	3.72644	4.09727e-64
P0136	R14550767|m.8550	R14567428|m.24797	-2.16114	1.12224e-24
P0138	S14683288|m.59215	R14559492|m.17454	3.56757	5.75083e-35
P0140	R14550093|m.7858	R14554188|m.12039	-1.98342	3.83298e-31
P0141	R14558114|m.16095	R14567445|m.24811	-0.352849	0.031356
P0142	R14552730|m.10538	R14551663|m.9435	1.19607	2.69294e-08
P0143	R14547862|m.5848	R14548063|m.6015	-0.943785	8.64212e-08
P0144	R14552223|m.10010	R14561627|m.19479	-1.83407	1.62156e-16
P0146	R14620496|m.51678	R14571657|m.28168	4.49892	3.11788e-27
P0147	R14548445|m.6336	R14553422|m.11257	-0.750143	1.23349e-06
P0148	R14549593|m.7381	R14577329|m.32233	-1.88457	1.39416e-05
P0150	S14577196|m.57164	R14583193|m.35897	-6.38051	6.01633e-09
P0151	R14557507|m.15482	R14554322|m.12178	0.565011	0.000663555
P0152	R14566011|m.23550	R14554829|m.12701	1.25914	1.02309e-14
P0154	R14569944|m.26892	R14549864|m.7646	3.77796	1.79402e-76
P0155	R14551909|m.9680	R14563400|m.21193	-0.945112	2.54985e-09
P0156	R14552275|m.10056	R14559115|m.17056	-1.1879	1.00827e-13
P0157	R14562017|m.19861	R14552372|m.10159	1.43445	0.00396126
P0158	R14623286|m.52316	R14578132|m.32784	2.41933	8.88246e-08
P0159	R14567320|m.24686	R14571624|m.28137	-2.12066	2.2994e-19
P0160	R14557138|m.15126	R14564957|m.22579	-1.2369	9.47362e-12
P0161	R14557253|m.15226	R14563987|m.21726	-2.38795	4.45344e-48
P0162	R14550162|m.7934	R14553144|m.10964	-3.01854	1.38495e-26
P0163	R14569144|m.26266	R14557630|m.15619	1.4457	1.99681e-12
P0164	R14550527|m.8310	R14546950|m.4952	2.0214	6.29703e-23
P0165	R14606217|m.47110	R14567862|m.25178	7.04751	1.40644e-77
P0166	R14555613|m.13537	R14550278|m.8076	0.867794	0.000126549
P0167	R14557610|m.15601	R14558847|m.16803	1.10615	4.45175e-06
P0168	R14553732|m.11585	R14558775|m.16729	-0.648858	0.000151377
P0169	R14582340|m.35356	R14571569|m.28090	2.48606	5.12954e-25
P0170	R14558269|m.16260	R14573175|m.29301	-0.796929	0.000917378
P0171	R14567280|m.24652	S14899537|m.65337	-3.9266	1.41307e-43
P0173	R14557409|m.15385	R14550746|m.8532	1.49628	1.32784e-18
P0174	R14556814|m.14798	R14553338|m.11164	0.981757	8.81093e-09
P0175	R14568870|m.26029	S14894625|m.64911	-4.19625	3.43413e-47
P0176	R14552543|m.10359	R14560598|m.18518	-1.26438	3.83606e-15
P0177	R14598637|m.43915	R14576207|m.31418	1.3517	5.08737e-06
P0179	R14602374|m.45568	R14551215|m.8973	13.2868	2.69733e-151
P0181	R14564934|m.22558	R14577921|m.32621	-0.95413	7.49502e-09
P0182	R14567465|m.24830	R14567097|m.24499	0.705221	8.61595e-06
P0183	R14558236|m.16224	R14565570|m.23143	-1.4695	1.64725e-08
P0184	R14610098|m.48585	R14591261|m.40285	3.3261	3.22229e-05
P0185	R14597341|m.43333	R14565463|m.23047	3.19847	2.8972e-44
P0186	R14557705|m.15686	R14555460|m.13368	0.91784	3.03267e-07
P0187	R14582824|m.35665	R14563759|m.21526	2.38869	6.54287e-43
P0192	R14581985|m.35136	S8292055|m.65634	-9.42287	6.58013e-34
P0194	R14562743|m.20565	J14636345|m.1695	-4.59649	3.09849e-12
P0196	R14569771|m.26760	R14557886|m.15875	2.59973	1.52095e-56
P0197	R14549548|m.7342	R14548965|m.6838	3.34816	1.45306e-78
P0198	R14560364|m.18324	R14552145|m.9915	-1.79257	3.85864e-11
P0199	R14554662|m.12531	R14547694|m.5701	1.98982	3.16742e-10
P0200	R14565795|m.23352	R14558821|m.16775	0.676473	0.0255105
P0201	R14557660|m.15647	R14548195|m.6133	3.10045	1.16431e-68
P0204	R14549226|m.7048	R14555093|m.12995	-1.38619	1.88997e-13
P0205	R14572580|m.28890	R14558637|m.16605	1.03267	1.00306e-08
P0207	R14586545|m.37705	R14562739|m.20554	2.14008	1.62773e-38
P0208	R14569340|m.26426	R14601934|m.45386	-6.10276	3.49137e-30
P0209	R14590070|m.39662	R14554839|m.12714	3.19113	4.3728e-48
P0210	R14552198|m.9985	R14558181|m.16181	-2.18923	8.35387e-18
P0211	S14666040|m.58873	R14586451|m.37653	3.85712	5.85503e-32
P0212	R14582984|m.35772	R14558921|m.16882	3.14461	4.2401e-40
P0213	S14562411|m.56894	R14560155|m.18137	3.14017	2.00955e-28
P0215	R14579715|m.33755	R14623229|m.52300	-2.82367	7.41092e-06
P0217	R14562429|m.20270	R14562580|m.20430	1.87116	8.21673e-12
P0218	R14612649|m.49439	R14573759|m.29748	4.85798	4.64247e-50
P0220	R14574611|m.30351	R14584247|m.36460	-1.01816	0.000125397
P0221	R14558680|m.16642	R14576873|m.31884	0.569935	0.0200145
P0223	R14567585|m.24942	R14577603|m.32419	-1.12317	3.31368e-05
P0225	R14552694|m.10503	J14663402|m.2300	1.0564	0.000254957
P0226	R14561478|m.19367	R14561911|m.19755	-1.9019	3.94909e-12
P0228	R14579123|m.33377	R14555900|m.13818	0.978652	0.0289915
P0229	S14552596|m.56701	R14559386|m.17324	5.30165	3.60855e-120
P0230	R14568481|m.25725	R14611492|m.49089	-7.82069	5.97285e-15
P0231	R14555745|m.13669	R14580440|m.34209	-3.78154	1.03319e-27
P0232	R14549132|m.6965	R14553209|m.11028	-0.652448	0.000240936
P0233	R14580536|m.34271	R14554676|m.12544	4.90098	4.08088e-44
P0236	R14549339|m.7144	R14563517|m.21309	-2.91054	1.09791e-63
P0237	R14557575|m.15559	R14594456|m.41975	-6.02077	1.92634e-27
P0238	R14574039|m.29952	R14565051|m.22670	0.88923	0.00395901
P0239	R14582043|m.35162	R14564848|m.22470	1.2972	2.19392e-14
P0240	R14555302|m.13203	R14593875|m.41683	-2.94751	2.60834e-59
P0242	R14563008|m.20830	R14583050|m.35819	-1.69717	8.29159e-19
P0243	R14555880|m.13797	R14547970|m.5950	2.39417	2.11551e-10
P0244	R14546714|m.4703	R14549494|m.7283	-8.01158	1.12058e-76
P0245	R14583511|m.36084	R14559113|m.17053	6.35022	2.16516e-34
P0246	S14777633|m.61331	R14552750|m.10559	3.00978	0.00981346
P0247	R14570335|m.27211	R14552542|m.10357	8.59095	4.60877e-64
P0249	R14573154|m.29290	R14569812|m.26789	0.472196	0.0119892
P0250	R14555751|m.13676	R14577255|m.32170	-2.40159	1.40446e-27
P0251	R14559423|m.17366	R14561981|m.19817	1.34982	0.000803439
P0252	R14550600|m.8384	R14557670|m.15660	-1.67931	3.14825e-22
P0253	R14568489|m.25731	R14554155|m.12011	1.93972	1.27852e-19
P0254	R14551227|m.8983	R14547363|m.5383	0.566421	0.000322575
P0255	R14554304|m.12146	R14650960|m.55314	-6.01513	5.94292e-69
P0256	R14557578|m.15569	R14565890|m.23438	-1.99622	1.95421e-15
P0257	R14560155|m.18136	R14566335|m.23825	2.84326	2.19086e-22
P0259	R14549684|m.7470	R14554924|m.12818	-0.675908	0.00996294
P0260	R14576665|m.31737	R14585335|m.37066	-1.24078	0.00225361
P0261	R14573581|m.29608	R14558409|m.16384	-1.38165	1.14025e-05
P0262	R14560239|m.18215	R14557713|m.15693	0.629615	0.00205109
P0263	R14571702|m.28195	R14572351|m.28707	0.575388	0.030476
P0265	R14613815|m.49808	S14764419|m.60933	-1.51807	0.000121681
P0266	R14553853|m.11699	R14559635|m.17608	-0.457597	0.0144163
P0267	R14548554|m.6420	R14558358|m.16338	-2.52317	2.25082e-31
P0268	R14551422|m.9188	R14562246|m.20092	-1.65448	1.46922e-20
P0269	R14600694|m.44811	R14569873|m.26834	2.36926	1.74715e-15
P0271	R14552388|m.10181	R14554862|m.12740	-0.87041	1.01482e-07
P0274	R14559677|m.17653	R14571658|m.28169	-1.91824	1.36167e-25
P0275	R14548287|m.6208	R14550840|m.8611	-0.381994	0.0246943
P0277	R14553403|m.11234	R14556021|m.13953	-1.17904	4.39593e-12
P0279	S14829822|m.62885	R14560804|m.18706	-0.543358	0.0263328
P0280	R14553459|m.11296	R14556834|m.14814	-1.47551	1.51107e-17
P0281	R14576533|m.31648	R14579280|m.33465	0.866819	0.000630616
P0282	R14563806|m.21563	R14560290|m.18265	0.373867	0.0376988
P0283	R14604464|m.46419	R14554001|m.11845	4.45852	1.67953e-76
P0284	R14553301|m.11130	R14551854|m.9623	0.491377	0.0293942
P0285	R14555399|m.13304	R14605602|m.46886	-4.95104	1.67166e-75
P0286	R14554003|m.11847	R14569879|m.26837	-3.8235	6.37316e-32
P0287	R14563933|m.21686	R14549018|m.6883	2.0056	6.24998e-24
P0288	R14580202|m.34048	R14595447|m.42456	-0.995582	0.00666104
P0289	R14546513|m.4495	R14554577|m.12448	-3.2628	5.17494e-28
P0291	R14572797|m.29045	R14567899|m.25208	2.19187	1.57962e-06
P0292	S14488400|m.56484	R14555067|m.12965	1.80225	9.45101e-17
P0293	R14561266|m.19161	R14555409|m.13315	-2.49605	0.000164108
P0295	R14547229|m.5232	R14573518|m.29572	-4.85254	3.45148e-116
P0296	R14560518|m.18448	R14553640|m.11487	1.07397	2.41254e-09
P0297	R14554918|m.12806	R14558002|m.15984	-1.71282	1.39181e-18
P0298	S14280765|m.56265	R14554783|m.12650	1.55713	2.89756e-17
P0299	R14580339|m.34138	R14578902|m.33236	2.90476	2.20444e-17
P0300	R14569123|m.26253	R14572747|m.29015	-0.480249	0.0027265
P0301	R14547655|m.5665	R14546591|m.4578	1.95213	3.54353e-27
P0302	R14569119|m.26249	R14565452|m.23038	1.29211	4.24736e-10
P0303	R14554122|m.11975	R14575073|m.30648	-1.46954	3.21664e-13
P0304	R14585025|m.36877	R14557982|m.15969	2.11551	1.61991e-20
P0305	R14561818|m.19674	R14559186|m.17138	1.44312	4.76259e-16
P0306	R14603986|m.46237	R14572898|m.29112	3.36932	1.09284e-49
P0307	R14550780|m.8557	R14560580|m.18502	-1.31553	6.02415e-17
P0308	R14628421|m.53348	R14563249|m.21051	4.1886	1.86179e-55
P0309	R14570076|m.26998	R14548446|m.6338	3.53629	6.9037e-85
P0310	R14571017|m.27707	R14557863|m.15854	0.438316	0.0237129
P0312	R14563976|m.21716	J14664184|m.2321	-6.47335	2.77634e-08
P0313	R14569513|m.26558	R14559974|m.17939	4.03607	2.30333e-41
P0314	R14589690|m.39471	R14557165|m.15156	5.26752	3.52645e-118
P0315	R14553044|m.10862	R14552253|m.10033	0.787612	9.59145e-06
P0316	R14564675|m.22329	R14584923|m.36843	-2.18723	1.4663e-13
P0317	R14547450|m.5461	R14547233|m.5237	0.642053	0.000910983
P0318	R14583984|m.36319	R14563724|m.21495	-2.00277	0.0392568
P0319	R14557480|m.15455	R14569039|m.26182	0.458473	0.0085476
P0320	R14550315|m.8103	R14553614|m.11462	-0.454529	0.0355235
P0321	R14547137|m.5123	R14547466|m.5476	1.98003	1.43231e-23
P0323	R14571719|m.28213	S14898248|m.65190	0.616432	0.0478595
P0324	R14548470|m.6358	R14554725|m.12594	-0.486897	0.0374852
P0325	S14647175|m.58532	R14562949|m.20771	3.96132	1.29977e-31
P0327	R14613030|m.49564	R14582211|m.35258	-3.78404	1.56581e-08
P0328	R14560554|m.18482	R14574091|m.29983	-2.95653	7.14821e-46
P0329	R14550370|m.8160	R14574521|m.30288	-1.65727	1.19227e-08
P0330	R14553580|m.11427	R14557399|m.15373	1.39922	2.98247e-08
P0331	R14575738|m.31111	S14734046|m.60246	-5.00395	2.64733e-26
P0332	R14557940|m.15927	R14568965|m.26114	-0.666272	0.000141269
P0333	R14547661|m.5673	R14549070|m.6920	-1.50092	9.09333e-09
P0334	R14549679|m.7459	R14563220|m.21022	-3.96657	3.6547e-70
P0335	R14558755|m.16705	R14550715|m.8506	1.48219	3.81608e-10
P0336	R14547720|m.5726	R14551033|m.8802	-0.715075	0.000687776
P0337	R14556929|m.14913	R14550007|m.7784	0.930674	1.44635e-07
P0339	R14598371|m.43813	R14636324|m.54380	-4.86938	0.000334854
P0341	R14559808|m.17777	R14560042|m.18008	-0.925992	1.15102e-05
P0342	R14573747|m.29737	R14562606|m.20450	0.958847	2.4527e-05
P0343	R14568170|m.25446	R14599198|m.44157	-1.4497	2.13806e-09
P0344	R14566956|m.24386	R14576650|m.31731	-6.2202	2.55636e-82
P0346	R14560487|m.18423	R14565029|m.22644	-0.472633	0.00611753
P0347	R14550147|m.7910	R14549991|m.7774	0.526705	0.00771065
P0348	R14547305|m.5320	R14551546|m.9335	-1.78231	4.18442e-11
P0349	R14553257|m.11082	R14614860|m.50119	-9.07931	4.9841e-63
P0350	R14559951|m.17916	R14552858|m.10660	0.399073	0.0159222
P0351	R14546819|m.4821	R14572515|m.28847	-10.6412	1.07657e-189
P0352	R14547254|m.5258	R14548736|m.6620	-0.635901	0.000167371
P0353	R14606749|m.47327	R14569666|m.26685	6.59105	1.99346e-46
P0354	R14581540|m.34886	R14553001|m.10810	2.58605	3.0843e-46
P0355	R14554359|m.12216	R14563216|m.21017	-0.992224	6.75812e-10
P0358	R14558962|m.16930	R14551961|m.9740	2.78913	2.94153e-46
P0359	R14583158|m.35879	R14568508|m.25749	1.52726	1.87389e-16
P0360	R14581521|m.34871	R14599640|m.44336	-0.863892	0.000399292
P0361	S14726420|m.60085	R14593939|m.41715	6.43	2.6413e-38
P0362	R14556363|m.14309	R14551714|m.9483	-0.715439	8.54299e-06
P0363	R14556791|m.14775	S14549105|m.56650	-1.40586	5.47561e-10
P0365	R14577450|m.32329	R14548950|m.6817	4.43686	1.91484e-16
P0366	R14597354|m.43338	R14559343|m.17281	2.14275	0.000675762
P0367	R14553734|m.11590	R14577101|m.32053	-2.95741	5.39967e-44
P0368	R14552996|m.10803	R14569542|m.26588	-1.73671	3.69612e-08
P0369	R14559002|m.16972	R14548729|m.6615	3.56559	2.95223e-58
P0371	R14552202|m.9988	R14578083|m.32744	2.21866	0.0122509
P0372	R14562763|m.20584	R14621956|m.52003	-5.2123	1.23924e-26
P0373	R14564952|m.22572	R14574608|m.30349	-1.88905	9.1416e-17
P0374	R14566863|m.24306	R14577342|m.32247	-1.59525	9.55492e-11
P0375	R14557349|m.15331	R14567182|m.24568	-1.04088	7.77549e-08
P0376	R14550751|m.8537	R14553552|m.11393	4.56976	5.61125e-51
P0377	R14555595|m.13512	R14547458|m.5465	0.509678	0.00474291
P0378	R14572712|m.28977	R14571768|m.28239	0.786204	0.0460229
P0379	R14553692|m.11536	R14550965|m.8740	-0.768239	0.00134131
P0380	R14568698|m.25892	R14554613|m.12488	1.35321	6.56352e-12
P0381	R14554954|m.12845	R14551579|m.9362	2.19253	1.06333e-32
P0382	R14552926|m.10718	R14568743|m.25923	-3.29426	4.18263e-16
P0383	R14559350|m.17289	R14556083|m.14020	2.24233	2.19804e-07
P0384	R14576258|m.31452	R14551390|m.9155	1.74796	1.27939e-12
P0385	R14585233|m.37009	R14567108|m.24505	2.0479	3.21764e-29
P0386	R14574526|m.30291	R14559041|m.17002	0.706322	0.0223089
P0387	R14597221|m.43288	R14579369|m.33521	0.840509	0.00100833
P0388	R14571164|m.27799	R14567717|m.25057	-0.760275	9.22692e-07
P0389	R14583059|m.35828	R14563755|m.21522	-2.04996	0.0497134
P0390	R14547540|m.5554	R14553565|m.11411	-2.17032	1.21741e-26
P0391	R14592258|m.40842	R14624494|m.52566	-6.3251	7.92123e-34
P0392	R14546930|m.4934	R14549769|m.7561	-1.17961	7.35342e-12
P0393	R14556289|m.14241	R14569969|m.26915	-0.759072	1.58489e-06
P0394	S14763367|m.60883	R14558465|m.16445	0.551104	0.0107614
P0395	R14555879|m.13795	R14552459|m.10261	0.357642	0.0181867
P0396	R14592777|m.41120	R14550302|m.8094	5.40222	6.08893e-39
P0397	S14846066|m.63373	R14561127|m.19025	2.74281	0.000240936
P0398	R14581568|m.34901	S14615210|m.57888	-2.46394	2.18681e-08
P0401	R14554444|m.12318	R14564602|m.22264	-0.494372	0.00830064
P0402	R14578002|m.32697	R14570886|m.27621	-0.468733	0.0356355
P0403	R14551943|m.9724	R14566020|m.23559	-1.98573	1.43803e-28
P0404	R14622582|m.52156	R14565893|m.23441	4.52882	5.41091e-36
P0405	R14553432|m.11268	R14601256|m.45093	-3.94094	7.86141e-21
P0406	R14570737|m.27520	R14588306|m.38688	5.20749	9.11389e-24
P0407	R14598343|m.43799	R14552466|m.10265	3.77066	1.06295e-58
P0408	R14552729|m.10537	R14558943|m.16900	-3.28264	7.97858e-46
P0410	R14558576|m.16544	R14566705|m.24161	-1.20196	3.50878e-13
P0412	R14555002|m.12901	R14550200|m.7971	0.334762	0.0313212
P0416	R14606487|m.47229	R14550279|m.8077	4.56205	1.76452e-46
P0417	S14883036|m.64439	R14554457|m.12340	3.90898	6.6892e-55
P0419	R14553871|m.11714	S14701967|m.59572	-1.50512	5.00412e-11
P0420	R14574837|m.30501	R14607536|m.47610	-1.09827	0.000832851
P0421	R14582666|m.35559	S14142638|m.56155	-3.40488	4.26973e-26
P0423	S14783569|m.61477	R14555775|m.13705	4.4525	1.61121e-28
P0424	R14552373|m.10160	R14548176|m.6118	0.702837	0.00015563
P0426	R14559939|m.17904	R14564976|m.22600	-0.691576	0.000185634
P0427	R14582102|m.35208	S14695030|m.59441	-0.822805	0.00443562
P0428	R14561959|m.19799	R14583305|m.35960	-2.94356	1.21885e-31
P0431	R14553936|m.11776	R14568936|m.26092	-0.59812	0.000526685
P0432	R14565386|m.22973	R14560243|m.18224	1.36882	2.37199e-08
P0433	R14600384|m.44657	R14553032|m.10844	4.28853	7.10979e-30
P0434	R14617066|m.50777	R14565143|m.22758	3.46533	5.21314e-64
P0435	R14556826|m.14808	S14049796|m.56065	-10.9258	2.82389e-77
P0436	R14632991|m.54003	R14591123|m.40193	2.38903	1.02437e-11
P0437	S14537123|m.56546	R14595777|m.42608	1.38295	8.23067e-08
P0438	R14554148|m.12001	R14551225|m.8982	1.57656	6.45504e-17
P0439	R14572452|m.28792	R14612065|m.49264	-1.22096	5.68232e-10
P0440	R14547547|m.5564	R14552048|m.9828	-1.4928	2.03151e-22
P0441	R14629577|m.53543	R14594805|m.42179	3.94722	1.1454e-16
P0443	R14553138|m.10958	R14561828|m.19686	-1.30082	3.54535e-12
P0444	R14574104|m.29993	R14552318|m.10099	1.73976	1.56564e-07
P0447	R14557879|m.15870	R14568383|m.25629	-1.73217	3.15223e-18
P0448	R14556476|m.14431	R14553846|m.11694	0.831075	2.43355e-06
P0450	S14827847|m.62828	R14569740|m.26733	0.5285	0.00248334
P0451	R14561276|m.19167	R14557273|m.15251	1.51756	5.93861e-19
P0452	R14548708|m.6594	R14551107|m.8856	-0.389123	0.0161137
P0453	R14547799|m.5790	R14555434|m.13341	1.20344	7.04403e-05
P0455	J14567177|m.352	R14550699|m.8491	0.736748	3.56723e-05
P0457	R14559203|m.17155	R14550393|m.8170	1.14739	0.00022635
P0458	R14548420|m.6318	R14578500|m.32990	-11.4854	1.85203e-191
P0459	R14560503|m.18436	R14549058|m.6908	1.69825	4.22287e-24
P0460	R14574108|m.29998	S14648776|m.58562	-4.05389	1.43811e-33
P0462	R14550904|m.8680	R14551953|m.9731	1.07061	1.82071e-09
P0463	R14558239|m.16228	R14562827|m.20647	-0.628497	0.00288905
P0464	R14587305|m.38129	R14596100|m.42754	-0.540709	0.0122234
P0465	R14550098|m.7863	R14567282|m.24654	-3.94111	1.03972e-68
P0466	R14592202|m.40824	R14577269|m.32184	1.88903	8.59172e-09
P0468	R14552522|m.10345	R14551530|m.9320	-0.428871	0.00849094
P0470	R14580706|m.34375	R14566615|m.24058	3.13269	5.70175e-07
P0472	R14554452|m.12327	R14558315|m.16298	0.427735	0.0267769
P0473	S14851745|m.63542	R14562410|m.20249	3.31418	1.05099e-67
P0474	R14570959|m.27667	R14560333|m.18303	1.33658	6.37524e-13
P0475	R14563687|m.21460	R14552733|m.10543	1.38411	3.55322e-10
P0476	R14612616|m.49433	R14611273|m.49019	1.41483	3.5757e-05
P0477	R14618533|m.51185	R14578213|m.32821	2.71016	4.1394e-15
P0478	R14571811|m.28278	R14622927|m.52219	-3.42732	6.34379e-22
P0479	R14553753|m.11609	R14548248|m.6174	1.38935	1.83888e-14
P0480	R14578941|m.33261	R14579038|m.33321	-0.979477	0.00202724
P0481	R14554413|m.12283	S14357590|m.56347	-7.18971	2.67033e-23
P0482	R14561168|m.19070	R14582398|m.35403	-1.09751	1.54017e-08
P0483	R14555863|m.13780	R14559910|m.17877	0.509835	0.0128637
P0484	R14590965|m.40112	R14570155|m.27059	2.71093	1.39511e-18
P0486	R14550629|m.8409	R14555811|m.13736	-1.09577	3.44455e-08
P0487	R14602658|m.45679	R14574771|m.30466	1.95016	0.000130487
P0489	R14547320|m.5339	R14554312|m.12158	-2.21168	1.95041e-23
P0490	R14555585|m.13499	R14561644|m.19499	-1.53921	3.94644e-17
P0491	S14767123|m.61027	R14561831|m.19691	1.93732	7.70122e-16
P0492	R14551879|m.9656	R14576651|m.31732	-4.03974	1.2087e-46
P0493	S14644302|m.58470	R14560994|m.18904	1.2666	4.06104e-12
P0494	R14567817|m.25134	R14565970|m.23506	-1.26324	3.68185e-06
P0495	R14547702|m.5707	R14549494|m.7284	-0.530779	0.000463151
P0496	R14584956|m.36855	S14760896|m.60820	5.02844	4.46569e-05
P0497	R14582869|m.35693	R14557675|m.15664	3.0474	1.17409e-22
P0498	R14555979|m.13896	R14549574|m.7365	3.09008	2.90533e-43
P0499	R14573842|m.29815	R14565992|m.23527	0.942813	3.10665e-09
P0501	R14554370|m.12225	R14561299|m.19189	-0.949779	1.29124e-07
P0502	R14551572|m.9357	R14551303|m.9075	0.559157	0.0261085
P0503	R14569486|m.26541	R14567567|m.24923	2.39025	5.34734e-16
P0504	R14548081|m.6037	R14591828|m.40601	-6.06856	7.29267e-85
P0505	R14582830|m.35669	R14574012|m.29929	1.13316	2.78776e-06
P0506	R14556877|m.14856	J14775866|m.4022	-1.67106	5.89263e-12
P0507	R14568599|m.25820	R14568192|m.25466	-1.22175	2.51314e-06
P0508	R14556517|m.14480	R14590765|m.40005	-0.694214	0.0280528
P0509	R14566908|m.24347	R14558740|m.16692	1.94012	1.68865e-27
P0510	R14551404|m.9165	R14561010|m.18915	-1.47641	3.13724e-17
P0511	R14560448|m.18390	R14550108|m.7874	1.945	1.45684e-33
P0512	R14558046|m.16037	R14556765|m.14746	1.51875	2.72475e-10
P0513	R14567328|m.24698	S14685349|m.59252	-0.724685	0.00110376
P0515	R14549323|m.7127	R14547271|m.5276	2.54414	2.35602e-39
P0516	R14565865|m.23421	R14573913|m.29861	-0.429358	0.0112385
P0517	R14553313|m.11137	R14548781|m.6665	0.939643	1.47429e-07
P0519	R14565556|m.23130	R14555882|m.13799	1.43906	1.31912e-10
P0520	R14570783|m.27551	R14552013|m.9787	2.50713	1.31642e-32
P0521	S14546667|m.56569	R14573190|m.29309	-3.93055	0.00974588
P0522	R14552217|m.10002	R14563231|m.21032	-1.37653	2.45621e-14
P0523	R14561609|m.19463	R14547719|m.5725	4.22552	4.80096e-46
P0524	R14555342|m.13249	R14571334|m.27917	-1.52642	4.05548e-05
P0525	R14577189|m.32110	R14551451|m.9220	5.78259	1.29409e-42
P0526	R14582788|m.35634	R14593756|m.41634	1.08515	0.0192509
P0527	R14581875|m.35086	R14620196|m.51598	-2.10771	0.00125923
P0528	R14557249|m.15223	R14582228|m.35270	-2.51817	2.66263e-39
P0529	R14596306|m.42855	R14571002|m.27697	2.18049	8.34127e-18
P0530	S14646069|m.58511	R14586390|m.37615	-4.89254	7.25763e-08
P0531	R14562560|m.20413	R14554417|m.12284	0.425657	0.0333065
P0532	R14564471|m.22145	R14567808|m.25127	2.73334	1.01857e-17
P0533	R14551640|m.9411	R14552877|m.10680	-0.819686	9.78418e-06
P0535	R14570506|m.27352	R14570107|m.27020	2.48042	1.19443e-12
P0536	R14547193|m.5196	R14548962|m.6835	-1.39464	7.10812e-17
P0539	S14866479|m.63974	R14576023|m.31284	2.67881	9.2738e-06
P0540	R14570429|m.27284	R14574939|m.30557	-0.872697	0.000172655
P0541	S14756133|m.60663	R14600927|m.44926	3.14055	9.76987e-10
P0544	R14550439|m.8214	R14566067|m.23594	-2.74481	1.21857e-41
P0545	R14551723|m.9489	R14570096|m.27011	1.70782	1.92573e-08
P0546	R14569936|m.26885	R14554455|m.12336	3.57432	9.00918e-22
P0548	R14557974|m.15961	R14547327|m.5348	4.37496	3.07396e-82
P0549	R14573959|m.29891	R14562812|m.20627	0.375059	0.0337891
P0550	S14403608|m.56396	S14212254|m.56202	5.195	4.67284e-35
P0551	R14567166|m.24558	R14562369|m.20213	0.54121	0.0124315
P0553	R14553060|m.10884	R14575182|m.30719	-2.16648	1.39988e-35
P0554	S14778485|m.61360	R14579520|m.33628	2.17143	0.023224
P0556	R14560421|m.18369	R14579970|m.33908	-2.27998	5.01489e-17
P0557	R14571609|m.28131	R14629116|m.53457	-3.9888	1.79091e-45
P0558	R14590886|m.40060	R14569533|m.26577	1.54881	1.19587e-14
P0559	R14598451|m.43847	R14558098|m.16084	4.29765	3.00848e-13
P0560	R14547722|m.5728	S14816978|m.62545	-8.57087	4.71652e-208
P0561	R14610983|m.48925	R14591708|m.40536	-3.5768	1.46254e-11
P0562	R14574506|m.30280	J14660772|m.2231	2.75529	1.23649e-05
P0563	R14558778|m.16737	R14561688|m.19539	-0.511308	0.00234387
P0564	R14607961|m.47773	R14594965|m.42254	-1.3141	0.00400749
P0565	R14553619|m.11467	R14557411|m.15387	-0.363276	0.0283691
P0566	R14551241|m.9002	R14564735|m.22385	-2.69822	1.43513e-37
P0567	R14576978|m.31960	R14574927|m.30545	-1.3713	3.90387e-05
P0568	R14569899|m.26850	R14608380|m.47935	-1.30673	9.15534e-06
P0570	R14604710|m.46553	R14577388|m.32279	2.63494	5.20689e-11
P0571	R14551114|m.8862	R14547527|m.5542	1.19474	2.14539e-06
P0573	R14582883|m.35701	R14547773|m.5765	7.56697	8.41443e-125
P0574	R14558024|m.16008	R14591186|m.40247	-4.89041	1.31899e-34
P0575	S14822560|m.62688	R14578241|m.32839	3.08922	1.1368e-07
P0576	R14552726|m.10531	R14552794|m.10603	-0.41326	0.0322126
P0577	R14547172|m.5177	R14552387|m.10176	-1.35459	3.87108e-06
P0578	R14549385|m.7186	R14548805|m.6688	-1.29592	7.06784e-16
P0579	R14572359|m.28717	R14591133|m.40201	-1.96236	3.32177e-12
P0580	R14551316|m.9085	R14548712|m.6598	2.05247	1.83031e-26
P0582	R14553856|m.11702	R14546784|m.4775	2.29961	7.11224e-31
P0583	R14577707|m.32474	R14547966|m.5941	4.47659	2.6831e-86
P0584	R14572465|m.28806	R14552473|m.10274	1.49074	0.000281611
P0585	R14558859|m.16822	S14763969|m.60912	-3.02243	1.95053e-13
P0588	R14623575|m.52377	R14576600|m.31696	2.24931	1.59678e-08
P0589	R14581680|m.34952	R14557007|m.14995	1.49861	1.07147e-10
P0590	S14781323|m.61429	R14568909|m.26061	2.15536	9.78418e-06
P0592	R14551149|m.8897	R14551286|m.9059	0.626703	0.00186092
P0593	R14549139|m.6974	R14547378|m.5396	1.86559	8.11606e-27
P0594	R14553070|m.10891	R14560047|m.18014	-1.18525	2.3072e-09
P0595	R14564289|m.21987	R14559916|m.17880	-1.79788	1.2149e-06
P0596	R14564560|m.22222	R14601212|m.45069	-3.80394	3.89739e-52
P0597	R14552930|m.10723	R14563135|m.20939	-0.692807	6.99837e-06
P0598	R14577930|m.32627	R14581123|m.34616	-0.619912	0.0109536
P0599	S14834478|m.63017	R14560490|m.18428	0.609723	0.000293584
P0601	R14568889|m.26045	S14596647|m.57515	-1.92871	8.62238e-06
P0602	S14579589|m.57210	R14582763|m.35616	-1.66304	5.46425e-08
P0603	R14550942|m.8717	R14547552|m.5568	2.36803	1.0313e-39
P0604	R14552632|m.10444	R14562217|m.20064	-0.768716	0.00140784
P0605	R14546363|m.4328	R14546252|m.4207	0.899482	0.000942615
P0606	R14552770|m.10578	R14559547|m.17505	-0.610807	0.0190142
P0607	R14547956|m.5935	S6719050|m.65579	-5.24582	3.46127e-109
P0608	S14857022|m.63678	R14570216|m.27111	1.15087	0.00411051
P0609	R14558952|m.16912	R14557350|m.15332	0.630549	0.000337624
P0610	R14552204|m.9990	R14578344|m.32901	-2.38676	4.02073e-45
P0611	R14551504|m.9292	R14554048|m.11892	-0.456178	0.00988767
P0612	S14603189|m.57643	R14552577|m.10390	1.6454	4.21982e-24
P0614	R14546380|m.4346	R14546349|m.4314	0.778595	0.00321911
P0615	R14552076|m.9855	R14590593|m.39906	-2.75682	1.07082e-34
P0616	R14550955|m.8725	R14570062|m.26989	-1.30796	1.63935e-08
P0617	R14573727|m.29721	R14557810|m.15802	1.46745	2.82428e-11
P0618	R14558814|m.16765	R14554809|m.12676	1.49219	7.97465e-17
P0619	R14554558|m.12431	R14589308|m.39253	-3.97567	1.08833e-40
P0620	S14286656|m.56274	S12674811|m.56025	-1.67026	0.00379276
P0621	R14557456|m.15431	S14866078|m.63960	-1.23552	4.54655e-06
P0622	R14560046|m.18013	R14557593|m.15584	0.9144	1.67847e-05
P0623	R14555854|m.13772	R14561822|m.19680	-3.31879	2.44225e-41
P0624	R14560263|m.18245	R14560740|m.18645	-0.370103	0.0413763
P0625	R14550673|m.8465	R14560720|m.18625	-2.53342	5.35318e-25
P0626	R14548301|m.6221	R14563423|m.21218	-2.05523	1.23974e-18
P0627	R14606002|m.47033	R14593011|m.41249	1.80424	0.0048132
P0628	R14553258|m.11083	R14573073|m.29227	-1.97473	4.64674e-27
P0629	R14598399|m.43831	R14612955|m.49535	0.997442	0.0365247
P0630	R14566676|m.24137	S14623859|m.58068	3.68385	2.19412e-06
P0631	R14549012|m.6875	R14547570|m.5596	-1.20843	1.54343e-09
P0633	R14552975|m.10783	R14562097|m.19959	-1.68685	1.2591e-25
P0634	R14567556|m.24915	R14598037|m.43656	-3.13647	7.81595e-33
P0635	R14564071|m.21809	R14554934|m.12829	0.972932	3.57409e-05
P0636	R14549676|m.7454	R14554427|m.12299	-0.958923	2.0175e-07
P0639	R14565235|m.22848	R14581562|m.34898	-1.22209	3.18011e-06
P0640	R14581332|m.34751	R14617858|m.51005	-2.66344	1.37476e-11
P0642	R14583113|m.35856	R14561603|m.19455	1.4214	7.61348e-07
P0646	R14556247|m.14194	R14549458|m.7242	1.29309	8.89575e-10
P0648	S14655128|m.58673	R14547488|m.5503	6.40197	2.44163e-122
P0649	R14547963|m.5939	R14547651|m.5656	0.558827	0.0104096
P0650	R14561711|m.19574	R14552779|m.10586	1.68053	4.88502e-19
P0651	R14569043|m.26185	R14550148|m.7912	3.66975	1.15365e-69
P0652	R14591799|m.40581	R14566635|m.24082	2.12717	3.72948e-10
P0654	R14565861|m.23414	R14563932|m.21685	0.368097	0.0272162
P0655	R14623273|m.52312	R14636452|m.54395	1.98287	6.44029e-06
P0657	R14550037|m.7802	R14554907|m.12795	-1.39516	2.56682e-15
P0659	R14549397|m.7193	R14559647|m.17615	-2.3293	1.54121e-35
P0663	R14551208|m.8963	R14562806|m.20624	-0.85683	2.20244e-08
P0665	R14564823|m.22451	R14572233|m.28602	-1.68891	2.66098e-16
P0666	R14546411|m.4376	R14546424|m.4390	-0.705758	0.0137241
P0667	R14558058|m.16046	R14571393|m.27965	-1.58395	1.62365e-16
P0668	R14549979|m.7759	R14550874|m.8644	3.1236	1.89593e-40
P0669	R14571501|m.28047	J14598901|m.948	-4.16832	2.79809e-38
P0670	S14778937|m.61373	R14569853|m.26815	2.16871	1.02879e-16
P0671	R14594848|m.42206	R14584277|m.36477	1.17058	0.00623003
P0673	R14552554|m.10367	R14567521|m.24882	-1.57734	1.50159e-20
P0674	R14568984|m.26136	S14871513|m.64119	0.834122	0.00438393
P0676	R14574612|m.30352	R14574164|m.30040	0.665835	0.003115
P0677	R14550534|m.8315	R14548614|m.6498	0.659697	6.53266e-05
P0679	R14547380|m.5399	R14546748|m.4746	1.09366	1.06047e-09
P0680	R14552070|m.9845	R14547074|m.5072	3.50835	4.33431e-42
P0681	R14605577|m.46874	R14581430|m.34817	2.69671	1.80805e-24
P0682	R14554013|m.11856	R14550636|m.8418	0.738447	0.00038632
P0683	R14584179|m.36430	R14546752|m.4748	5.59395	3.31533e-07
P0685	R14556500|m.14457	R14551187|m.8948	1.64144	1.02301e-20
P0686	R14566092|m.23617	R14567850|m.25165	-1.47539	7.99499e-15
P0687	R14568409|m.25656	R14563319|m.21118	0.794062	7.87213e-08
P0688	R14573054|m.29212	R14582312|m.35328	-1.07355	0.000758158
P0689	R14567213|m.24592	J14612489|m.1223	-2.15455	1.15779e-18
P0690	R14588527|m.38830	R14552479|m.10282	4.74207	2.56769e-108
P0691	R14548616|m.6501	R14554521|m.12402	-2.18271	4.14238e-09
P0692	R14553538|m.11374	R14579061|m.33337	-2.63227	2.95849e-42
P0694	R14555936|m.13846	R14590721|m.39980	-3.27234	1.40943e-39
P0696	R14603345|m.45951	R14597614|m.43464	4.8431	8.91348e-23
P0697	R14567967|m.25265	R14564006|m.21750	0.680606	0.00100812
P0698	R14560717|m.18621	R14550227|m.8004	0.828525	9.72746e-05
P0699	R14561055|m.18950	R14558452|m.16430	1.53932	1.36368e-18
P0700	R14584722|m.36725	R14641058|m.54798	1.60456	6.08098e-05
P0701	R14546851|m.4852	R14548338|m.6254	-1.25944	1.48003e-12
P0703	R14565343|m.22933	R14579386|m.33534	-1.23853	4.90817e-09
P0704	S14738803|m.60325	R14558083|m.16071	1.93179	4.42422e-18
P0705	R14553129|m.10950	R14550791|m.8566	1.88665	2.0679e-28
P0706	J14553361|m.116	R14551697|m.9465	3.52576	3.15318e-08
P0708	R14590149|m.39698	S14769023|m.61090	-0.900671	0.00242735
P0709	R14561782|m.19641	R14605913|m.47003	-3.22599	5.36833e-62
P0714	R14567459|m.24824	R14577227|m.32142	0.742122	0.00539821
P0718	R14551490|m.9274	R14555151|m.13066	-0.444918	0.0152163
P0720	R14588633|m.38894	R14552397|m.10194	1.86739	3.75737e-17
P0721	R14549214|m.7036	R14546427|m.4397	7.01255	2.79385e-68
P0723	R14567376|m.24743	R14591434|m.40374	-2.21322	0.0349591
P0724	R14579917|m.33869	R14570387|m.27253	5.87999	1.95478e-18
P0725	R14559237|m.17186	R14565485|m.23063	-1.33772	3.93377e-09
P0726	S14614307|m.57868	R14571447|m.27995	-8.62531	2.64229e-31
P0728	R14557702|m.15683	R14566347|m.23836	-1.74618	1.26514e-18
P0729	R14561389|m.19277	R14556111|m.14063	0.618048	6.40516e-05
P0730	R14546567|m.4556	R14547345|m.5367	-1.7994	1.01914e-20
P0731	R14567851|m.25166	S14897825|m.65133	-1.63741	8.4312e-21
P0732	R14550421|m.8199	R14548275|m.6196	1.12212	9.77134e-09
P0734	R14554853|m.12729	R14556370|m.14317	-1.28603	6.30053e-15
P0735	R14565564|m.23139	R14549734|m.7529	1.85267	0.00013103
P0736	R14582800|m.35642	R14621440|m.51901	-2.11574	2.01308e-16
P0737	R14550160|m.7931	R14552752|m.10560	-0.409025	0.00777953
P0739	R14599319|m.44209	R14556129|m.14094	4.59187	4.01076e-52
P0740	R14590034|m.39647	R14570208|m.27105	3.08867	8.67875e-29
P0741	R14551416|m.9181	R14548908|m.6775	0.931305	2.11111e-05
P0743	R14556052|m.13984	R14582343|m.35360	-2.80992	3.63774e-30
P0744	R14549349|m.7155	R14573781|m.29769	-2.78575	4.49599e-29
P0745	R14597925|m.43616	R14584664|m.36697	8.55236	1.69008e-56
P0746	R14599345|m.44216	R14612850|m.49502	-0.653431	0.0303557
P0747	R14552487|m.10298	S14777416|m.61323	-4.53126	7.16279e-67
P0748	R14559283|m.17227	R14556018|m.13945	0.638246	0.000160041
P0749	R14561298|m.19187	R14562779|m.20598	0.45564	0.0110895
P0751	S14213306|m.56203	R14600260|m.44613	3.31518	1.03857e-12
P0752	R14547106|m.5093	R14561933|m.19772	-3.8158	1.98767e-30
P0754	R14575889|m.31199	R14589342|m.39272	-2.77597	0.0169906
P0755	R14554468|m.12351	R14549514|m.7298	2.19258	5.12763e-11
P0756	R14560799|m.18704	R14637931|m.54548	-5.19688	5.55122e-64
P0757	R14559005|m.16976	R14570525|m.27369	-1.69842	1.12063e-22
P0758	R14552490|m.10306	R14549302|m.7114	0.674548	8.9622e-05
P0759	R14601344|m.45131	R14572399|m.28752	-1.2753	0.0317219
P0760	R14546939|m.4938	R14558057|m.16045	-1.68971	0.00861629
P0761	R14553383|m.11209	R14549824|m.7616	2.07771	5.91303e-26
P0762	R14562514|m.20368	R14580254|m.34088	-1.76147	9.74991e-20
P0763	R14556746|m.14726	R14582741|m.35606	-2.48754	5.01087e-34
P0764	R14573614|m.29635	R14557224|m.15207	1.50424	4.08098e-07
P0765	R14591079|m.40168	R14563547|m.21339	2.18072	0.00740742
P0766	R14573379|m.29477	R14563441|m.21239	0.907148	1.51692e-06
P0767	R14548102|m.6053	R14557699|m.15682	6.02006	2.9383e-23
P0768	R14571145|m.27788	R14563727|m.21497	2.98726	1.0934e-20
P0769	R14556454|m.14410	R14555162|m.13074	1.68191	7.08684e-17
P0770	R14560429|m.18372	R14561882|m.19735	-0.797704	0.000124429
P0771	R14548891|m.6762	R14557923|m.15910	-2.68611	9.57606e-42
P0772	R14546197|m.4152	R14548709|m.6595	-3.61109	1.21681e-13
P0773	R14557517|m.15496	R14568823|m.25990	-2.43868	2.17624e-45
P0774	R14564979|m.22603	R14546894|m.4889	4.38074	1.90021e-92
P0776	R14573237|m.29344	R14548101|m.6052	4.42496	2.41745e-53
P0777	R14568528|m.25770	R14550039|m.7804	2.95948	4.04631e-46
P0778	R14561884|m.19736	R14582937|m.35735	-2.70626	6.47211e-16
P0779	R14555363|m.13274	R14566126|m.23648	-1.00369	5.73898e-06
P0780	R14556239|m.14185	R14563167|m.20973	-1.35526	1.03934e-10
P0782	R14556990|m.14978	R14556794|m.14780	-3.8551	2.21802e-18
P0783	R14549622|m.7410	R14555214|m.13125	-1.7305	1.38045e-27
P0785	R14563953|m.21698	R14571951|m.28400	-2.24456	9.01394e-12
P0786	R14547875|m.5861	S14770260|m.61133	-3.34147	6.66104e-14
P0787	R14580772|m.34408	R14569545|m.26591	-1.97005	4.53153e-07
P0788	R14562473|m.20329	R14618190|m.51080	-4.5478	2.46964e-54
P0789	R14558838|m.16794	R14569817|m.26792	-3.10916	1.46154e-36
P0790	R14550521|m.8304	R14557714|m.15694	-1.21575	3.58251e-13
P0791	R14548969|m.6840	R14553835|m.11682	-1.45176	1.56056e-16
P0792	R14588894|m.39024	R14561988|m.19823	1.0826	4.85741e-08
P0794	R14571166|m.27803	R14587533|m.38261	-1.72131	2.52413e-15
P0795	R14575810|m.31144	R14569999|m.26944	-1.02666	0.0149264
P0796	S14238850|m.56216	R14570831|m.27584	2.50559	4.61799e-15
P0797	R14552381|m.10171	R14554520|m.12398	-0.686794	0.000976761
P0798	R14550768|m.8551	R14554214|m.12068	-0.574773	0.0425132
P0799	R14549534|m.7319	R14551098|m.8850	0.552182	0.00165605
P0801	R14546490|m.4460	R14548045|m.5995	-1.96134	6.65351e-23
P0803	R14557988|m.15974	R14577694|m.32466	-2.47882	1.35818e-41
P0804	R14546808|m.4802	R14560111|m.18073	-2.74974	4.45034e-55
P0806	R14546369|m.4334	R14547103|m.5090	-1.21638	6.9094e-05
P0807	R14612401|m.49357	R14564185|m.21902	5.13777	9.09737e-125
P0808	R14555415|m.13320	R14594707|m.42125	-3.46427	2.16894e-40
P0809	R14552003|m.9777	R14556197|m.14153	-0.872807	1.5086e-05
P0810	R14618788|m.51258	R14562690|m.20514	1.86905	1.46769e-10
P0811	R14554855|m.12731	R14572739|m.29005	-1.34195	1.15634e-15
P0812	S14898754|m.65231	R14570350|m.27224	-0.937398	0.00222395
P0813	R14612206|m.49304	R14556879|m.14859	8.83432	2.76797e-136
P0814	R14546659|m.4648	R14553995|m.11839	-3.29012	4.11632e-56
P0815	R14549034|m.6887	R14555865|m.13781	-1.52379	3.42667e-16
P0816	R14561637|m.19490	R14582574|m.35510	-3.07805	1.33577e-21
P0817	R14550417|m.8193	R14554449|m.12323	-0.53348	0.00166071
P0818	R14548390|m.6290	R14550165|m.7936	-2.0136	7.85155e-18
P0819	R14552968|m.10773	R14553932|m.11770	-0.64811	0.000202516
P0821	R14552102|m.9875	R14558175|m.16174	-0.928412	6.50505e-09
P0822	R14550196|m.7967	R14555447|m.13356	-1.36249	2.02835e-15
P0823	R14605441|m.46813	R14629387|m.53492	4.50355	4.52934e-07
P0824	R14550394|m.8171	R14552995|m.10802	-2.33557	1.08133e-21
P0825	S14806012|m.62207	R14553329|m.11154	1.78995	6.90332e-26
P0826	R14597684|m.43493	R14562853|m.20673	3.30117	1.92005e-39
P0827	R14551785|m.9553	R14547707|m.5713	0.974849	0.00575105
P0828	R14564758|m.22400	R14552944|m.10746	1.28047	4.13551e-15
P0829	R14611481|m.49082	R14580467|m.34221	1.55241	6.60733e-09
P0830	R14550478|m.8244	R14556592|m.14555	-2.41072	9.11368e-26
P0831	R14551356|m.9132	R14550058|m.7824	-0.444638	0.0288989
P0832	R14560149|m.18125	R14553176|m.10995	2.77405	3.74955e-21
P0833	R14560273|m.18250	R14567888|m.25201	-0.753914	0.00558549
P0836	R14575672|m.31050	R14573125|m.29267	0.924957	8.57443e-05
P0838	R14549559|m.7353	R14548866|m.6743	1.79823	2.56849e-24
P0839	R14553072|m.10893	R14559176|m.17128	-0.757913	0.00027381
P0840	R14605159|m.46714	R14560530|m.18459	4.01503	1.03538e-43
P0841	R14547478|m.5492	R14617571|m.50931	-2.15677	1.60329e-21
P0842	R14573677|m.29685	R14558701|m.16665	-0.646704	9.60381e-05
P0845	R14604699|m.46547	R14557429|m.15403	3.78028	1.67034e-69
P0846	R14551672|m.9440	R14561559|m.19424	0.556704	0.00445366
P0847	R14562329|m.20172	R14553122|m.10939	1.49913	1.29741e-16
P0848	R14606319|m.47158	R14575552|m.30963	3.99554	3.95616e-41
P0849	R14564130|m.21864	R14573855|m.29821	-0.73537	0.0151143
P0850	R14580985|m.34528	R14607179|m.47481	-1.98794	3.72387e-12
P0851	R14563625|m.21408	R14554685|m.12555	1.75694	9.02566e-22
P0852	R14550498|m.8277	R14565601|m.23175	-2.49832	3.73182e-26
P0853	R14561621|m.19474	R14548272|m.6194	2.60252	1.84609e-32
P0854	R14550822|m.8595	R14576256|m.31450	-2.54712	6.78139e-13
P0855	R14560181|m.18164	R14566836|m.24277	-0.311429	0.0467203
P0858	R14562269|m.20117	R14555249|m.13158	1.05458	9.56472e-10
P0859	R14564937|m.22562	R14554252|m.12103	0.776431	5.25033e-05
P0860	R14555527|m.13444	R14548493|m.6377	1.7452	5.72737e-15
P0861	R14580740|m.34393	R14578803|m.33180	1.96854	6.61401e-10
P0862	R14557436|m.15411	J14631583|m.1596	-9.18656	6.90651e-103
P0863	R14609474|m.48362	R14588913|m.39037	3.09309	1.64543e-12
P0864	R14547325|m.5344	R14553413|m.11249	3.48325	3.55247e-16
P0865	R14558210|m.16206	R14555783|m.13710	-0.445732	0.0127469
P0867	R14562870|m.20685	S14602633|m.57631	-0.779373	1.01951e-06
P0869	R14586736|m.37814	R14570261|m.27152	2.62745	8.9379e-15
P0870	R14552736|m.10548	R14551108|m.8857	2.48489	0.0347147
P0872	R14557378|m.15351	R14578193|m.32807	3.06681	8.15436e-10
P0873	R14573534|m.29582	R14555920|m.13834	5.57141	3.94256e-26
P0874	R14578267|m.32854	R14571604|m.28128	-0.92255	0.0103073
P0875	R14554307|m.12150	R14614815|m.50104	-3.84031	1.28707e-30
P0876	R14548257|m.6180	R14549487|m.7277	-1.38664	8.16968e-06
P0877	R14586504|m.37688	R14559886|m.17846	-5.77068	1.13251e-26
P0879	S14766673|m.61000	R14585099|m.36926	1.88958	0.00632782
P0880	R14560178|m.18160	R14581696|m.34968	-1.02159	1.79222e-10
P0881	R14566756|m.24204	R14554404|m.12263	1.71936	5.23107e-19
P0883	R14556951|m.14935	R14568991|m.26142	-3.41327	2.13677e-29
P0884	S14899642|m.65355	S14434658|m.56427	-1.57072	2.92442e-05
P0885	R14550190|m.7959	R14553542|m.11378	1.37666	1.06496e-11
P0886	R14568291|m.25545	R14592521|m.40992	1.07275	0.000924738
P0887	R14575121|m.30684	R14559718|m.17687	3.30552	4.81477e-30
P0888	R14556930|m.14915	R14563807|m.21565	-1.52595	1.29417e-16
P0889	R14557738|m.15717	R14594218|m.41843	-6.16588	3.27488e-58
P0890	R14589068|m.39114	R14570659|m.27468	5.4602	2.27306e-06
P0893	R14585297|m.37044	R14577504|m.32365	1.07493	0.000455801
P0896	R14562509|m.20365	R14580766|m.34406	-2.11104	2.56501e-20
P0897	R14547812|m.5804	R14551291|m.9061	0.515545	0.0028777
P0898	R14583493|m.36065	R14650655|m.55304	-2.04673	6.27481e-10
P0899	S14648823|m.58564	R14559680|m.17654	6.05277	2.84409e-55
P0900	R14589963|m.39604	S14821994|m.62676	-0.605949	0.0102755
P0901	R14566380|m.23859	R14582974|m.35766	-0.459168	0.00612983
P0902	R14573511|m.29567	R14575384|m.30856	-1.65254	0.000336435
P0904	R14560812|m.18713	R14591548|m.40443	-3.2334	1.93242e-15
P0905	R14587784|m.38392	R14560948|m.18852	1.65479	0.000735381
P0906	R14604424|m.46404	R14593583|m.41537	0.889617	0.0436465
P0907	R14566019|m.23557	R14577982|m.32678	-1.09296	1.96628e-06
P0908	R14595670|m.42551	R14563006|m.20825	3.48923	3.89841e-09
P0909	R14557385|m.15358	R14580513|m.34256	-1.80486	4.22418e-09
P0910	R14546547|m.4536	R14547169|m.5173	-0.928839	0.00304549
P0912	S14701948|m.59571	R14584495|m.36603	1.3406	2.96245e-09
P0913	R14554649|m.12515	R14555474|m.13381	1.87389	3.79153e-07
P0914	R14607410|m.47559	R14587850|m.38421	1.85371	3.72415e-09
P0915	J14612950|m.1230	R14574735|m.30440	1.86166	2.0121e-10
P0916	R14550481|m.8245	R14581591|m.34912	-2.08614	4.0895e-29
P0917	R14557000|m.14991	R14565392|m.22980	-0.779549	9.58814e-06
P0918	R14558423|m.16396	R14560823|m.18727	-0.357135	0.0232048
P0919	R14564056|m.21801	R14603931|m.46213	1.56473	0.00010192
P0921	R14562614|m.20456	R14551582|m.9366	1.84186	4.02543e-17
P0922	R14553678|m.11523	R14548204|m.6142	1.13133	7.99665e-11
P0923	R14580162|m.34025	R14559495|m.17457	1.00795	7.74436e-06
P0926	R14555828|m.13752	R14594317|m.41902	-3.57861	3.27564e-20
P0928	R14557062|m.15049	R14565862|m.23416	-1.97535	7.36052e-22
P0929	R14573413|m.29505	R14564442|m.22124	0.572635	0.0149904
P0930	R14559338|m.17276	R14546782|m.4774	5.09576	2.93189e-97
P0931	R14589890|m.39570	R14599362|m.44226	-5.48273	7.78886e-15
P0932	R14548851|m.6728	R14568307|m.25564	-6.45207	3.50719e-166
P0933	R14575274|m.30776	R14568663|m.25866	0.885425	1.1731e-05
P0934	J14657296|m.2162	R14560876|m.18779	2.34042	1.34767e-32
P0935	R14556884|m.14861	R14552450|m.10245	0.692224	0.00410377
P0936	R14571744|m.28231	R14555578|m.13496	1.31531	1.86277e-09
P0940	S14650718|m.58590	R14548975|m.6845	8.80142	1.25597e-164
P0942	R14550021|m.7794	R14558435|m.16411	-1.53934	3.61276e-11
P0943	R14606388|m.47183	R14550899|m.8675	5.06194	9.40701e-103
P0944	R14563838|m.21587	R14573111|m.29252	0.404421	0.0349273
P0945	R14587877|m.38435	R14662521|m.55594	-0.674789	0.0444608
P0946	R14587169|m.38063	R14563650|m.21430	3.49067	4.46254e-32
P0947	R14567805|m.25125	R14583093|m.35848	-0.69734	0.000852473
P0948	R14562339|m.20182	R14566530|m.23980	-1.13667	1.61793e-06
P0949	R14574655|m.30384	R14597454|m.43391	1.18056	0.0168746
P0950	R14563224|m.21025	R14547769|m.5760	4.3737	1.58025e-80
P0951	R14554668|m.12540	R14561226|m.19127	-0.567051	0.000577678
P0952	R14557427|m.15400	R14596500|m.42972	-1.02818	2.54267e-06
P0953	R14559472|m.17431	R14553954|m.11795	1.54377	3.74194e-16
P0955	R14577994|m.32688	S14772127|m.61186	-2.61862	9.94464e-14
P0956	R14570086|m.27002	R14565090|m.22708	0.962417	1.17655e-09
P0961	R14573266|m.29366	R14567289|m.24659	1.03114	2.7525e-05
P0964	R14593318|m.41412	R14550737|m.8525	-3.54196	2.43016e-12
P0966	R14547927|m.5917	R14554173|m.12025	-3.00734	2.54746e-33
P0967	R14553158|m.10980	R14563080|m.20897	-0.576527	0.00030569
P0968	R14609017|m.48170	R14550522|m.8306	1.17638	3.51678e-08
P0971	R14553914|m.11751	R14551324|m.9094	0.642341	0.0121067
P0972	R14565933|m.23475	R14562644|m.20482	0.807985	3.03033e-05
P0973	R14560662|m.18569	R14573410|m.29503	-0.714949	0.0125631
P0974	R14549989|m.7772	R14556545|m.14517	-1.50782	8.63785e-14
P0975	R14555024|m.12929	R14557781|m.15765	-1.03104	1.40095e-08
P0976	R14586413|m.37626	R14559592|m.17559	2.50781	2.41519e-22
P0978	R14566470|m.23921	R14576380|m.31527	-0.581347	0.0022147
P0979	R14557989|m.15976	R14572975|m.29166	0.806878	9.0795e-05
P0980	R14548739|m.6621	R14562296|m.20144	-3.34167	2.31198e-60
P0983	R14559577|m.17549	R14552716|m.10522	2.51305	2.52721e-06
P0984	R14557519|m.15501	R14556189|m.14146	1.37689	2.77056e-07
P0985	R14559736|m.17710	S14791290|m.61718	-1.44801	2.62643e-09
P0986	R14574190|m.30053	R14551942|m.9723	1.84645	4.89353e-29
P0987	R14570967|m.27672	R14569577|m.26624	1.64938	0.000184314
P0988	S11946089|m.56007	S14167279|m.56175	2.01636	0.000106253
P0989	J14630106|m.1574	R14559484|m.17445	6.27163	1.42647e-92
P0990	R14550460|m.8226	R14550900|m.8676	0.36346	0.0364487
P0991	R14561026|m.18928	R14589952|m.39593	-3.73115	2.06681e-14
P0992	R14553866|m.11709	R14552363|m.10152	0.408648	0.0110712
P0993	J14546293|m.3	R14586450|m.37651	3.93775	1.94771e-21
P0994	R14576858|m.31876	R14568764|m.25938	-1.57513	6.05514e-05
P0995	R14560660|m.18566	R14552624|m.10436	1.56162	3.04495e-16
P0997	R14572210|m.28580	R14593504|m.41504	-1.03236	5.16532e-07
P0999	R14582950|m.35745	R14558359|m.16340	2.71926	1.74655e-27
P1000	R14573769|m.29761	R14591330|m.40316	-1.85612	7.40837e-22
P1001	R14620759|m.51732	R14577177|m.32099	4.7915	2.92398e-43
P1004	R14594957|m.42251	R14556587|m.14548	4.0961	2.53616e-23
P1007	R14553824|m.11673	R14564734|m.22384	-0.358617	0.0485669
P1008	S14866512|m.63977	R14563956|m.21701	1.36637	8.05545e-14
P1009	R14555485|m.13391	R14554090|m.11946	-0.681558	0.00305094
P1010	R14577026|m.32005	R14597327|m.43329	-0.588576	0.0135199
P1011	R14567171|m.24560	R14580273|m.34098	-0.84478	1.23694e-05
P1012	R14570763|m.27539	R14558931|m.16889	3.81854	8.84749e-23
P1013	R14599697|m.44366	R14616633|m.50651	-3.46153	1.57896e-21
P1014	R14547520|m.5535	R14552649|m.10466	-1.2612	1.00297e-11
P1015	R14570350|m.27223	S14561276|m.56865	-4.38271	1.20419e-14
P1016	R14547010|m.5019	R14546966|m.4975	-0.576168	0.00250621
P1017	R14567956|m.25257	R14581136|m.34628	-2.73889	1.12763e-10
P1018	R14556943|m.14930	R14568310|m.25568	-1.38506	7.14665e-12
P1019	S14670472|m.58957	R14565422|m.23012	4.58331	5.95725e-13
P1020	R14588516|m.38824	R14555344|m.13251	1.98195	1.04889e-27
P1024	R14564622|m.22287	R14577866|m.32583	-0.61461	0.00241464
P1025	R14547541|m.5556	R14546412|m.4377	1.38053	1.04693e-10
P1026	R14560661|m.18568	R14556334|m.14283	1.06126	6.66314e-09
P1027	R14557594|m.15585	R14582004|m.35145	-2.22491	1.48996e-41
P1028	R14546710|m.4700	R14546221|m.4175	1.81598	3.01345e-21
P1029	R14575205|m.30735	R14587508|m.38247	-4.5025	4.17881e-21
P1031	R14565692|m.23252	R14548201|m.6138	3.47505	6.02599e-51
P1033	R14554861|m.12738	R14548883|m.6751	1.33411	2.84495e-10
P1034	R14555354|m.13261	R14550766|m.8549	-0.433213	0.0356902
P1035	S14862135|m.63821	R14579574|m.33672	3.13493	4.36418e-12
P1036	R14551515|m.9305	R14551726|m.9493	1.83503	1.35897e-18
P1037	R14565156|m.22769	R14546436|m.4409	5.30769	4.91496e-54
P1038	R14581886|m.35094	S14716060|m.59863	-2.39214	2.52094e-07
P1039	R14566157|m.23678	R14570228|m.27121	-0.986906	3.88264e-05
P1041	R14559436|m.17382	R14632142|m.53907	-5.71977	1.43606e-142
P1043	R14547936|m.5924	R14548643|m.6533	1.1847	2.13291e-10
P1044	R14578936|m.33258	R14603625|m.46077	-2.01259	1.85047e-12
P1045	R14557913|m.15896	R14557973|m.15960	-0.893819	0.000348872
P1046	R14562412|m.20250	R14548452|m.6346	2.80588	6.43761e-39
P1047	S14736246|m.60280	R14589604|m.39432	3.74943	3.93797e-20
P1048	R14554210|m.12063	R14553823|m.11672	0.723435	0.000161369
P1049	R14567612|m.24962	R14568879|m.26033	-0.89868	5.61098e-08
P1051	R14560943|m.18847	R14586330|m.37580	-1.97163	2.08865e-12
P1053	R14557137|m.15124	R14548353|m.6269	1.28257	1.47166e-13
P1055	R14579118|m.33374	R14570451|m.27297	0.546277	0.0104717
P1056	R14546545|m.4528	R14548296|m.6213	6.51954	2.02155e-49
P1060	R14554716|m.12589	R14566424|m.23879	-1.29467	1.20929e-08
P1062	S14760461|m.60804	R14583631|m.36145	-1.82118	6.45271e-08
P1063	R14574446|m.30230	R14562478|m.20334	1.9686	1.28759e-29
P1064	R14584476|m.36592	R14587885|m.38440	1.64269	2.72015e-12
P1066	R14554672|m.12542	R14565279|m.22878	-1.27536	1.87174e-08
P1067	R14548054|m.6006	R14555622|m.13544	-2.33933	3.07102e-48
P1069	R14574145|m.30024	R14559388|m.17329	3.03439	2.83597e-22
P1070	R14549081|m.6928	R14550497|m.8274	0.462596	0.0148957
P1071	R14559361|m.17298	R14548321|m.6239	3.43523	6.90114e-59
P1072	R14585629|m.37214	R14593490|m.41498	-0.912855	0.00100159
P1073	S14787643|m.61605	R14551219|m.8976	2.09457	9.11048e-16
P1075	R14557898|m.15882	R14596248|m.42827	-5.58854	6.7444e-86
P1076	S14662610|m.58798	R14566649|m.24094	8.64737	4.86455e-36
P1078	R14607812|m.47711	R14586313|m.37569	6.3655	2.93641e-18
P1079	R14552518|m.10342	S14582429|m.57261	-3.0474	2.03291e-30
P1081	R14553664|m.11507	R14567185|m.24569	-1.74183	9.34099e-14
P1083	R14577009|m.31989	R14558166|m.16159	2.90948	7.58671e-45
P1084	S14205495|m.56196	S14837112|m.63120	6.76328	1.36709e-05
P1085	R14557067|m.15052	R14554396|m.12256	-0.609738	0.000879967
P1086	R14555529|m.13447	R14573341|m.29437	-3.34469	1.47712e-10
P1087	R14568125|m.25409	R14584066|m.36372	1.01572	0.00413323
P1088	R14630043|m.53606	R14572292|m.28659	2.73781	7.01605e-26
P1089	R14547410|m.5416	R14547016|m.5024	0.714382	0.000128758
P1091	R14567322|m.24690	R14576773|m.31815	-2.94059	1.42344e-36
P1092	R14591109|m.40186	R14554150|m.12002	3.21147	8.35315e-73
P1096	R14570389|m.27256	R14568100|m.25385	0.701861	0.00740413
P1097	R14546506|m.4483	R14546762|m.4757	-1.56935	4.02283e-14
P1099	R14552728|m.10535	R14560074|m.18042	-1.10548	7.16863e-11
P1100	R14571332|m.27914	R14581063|m.34578	0.853081	0.00135279
P1101	R14582921|m.35722	R14561065|m.18959	3.44019	1.28931e-62
P1103	R14581461|m.34834	R14564754|m.22399	2.22134	1.29064e-14
P1104	R14547300|m.5316	R14551996|m.9772	-1.63272	3.03098e-17
P1105	R14554346|m.12201	S14899555|m.65339	1.55628	5.49766e-16
P1106	R14574825|m.30496	R14558908|m.16868	-2.15622	1.36756e-06
P1107	R14547296|m.5310	R14551705|m.9469	-1.68863	1.17214e-16
P1108	R14581783|m.35021	R14554028|m.11872	4.34795	9.80888e-87
P1109	R14568899|m.26055	R14562029|m.19878	1.04816	2.95002e-09
P1110	R14556335|m.14284	R14588056|m.38527	-3.61012	8.14467e-10
P1111	R14568800|m.25966	R14581316|m.34740	-0.560568	0.0415421
P1114	R14557263|m.15240	R14572255|m.28616	-1.19225	3.13947e-10
P1115	R14569682|m.26693	R14567982|m.25276	2.61573	1.51545e-09
P1116	R14557823|m.15818	R14583378|m.35998	-1.04949	0.017872
P1117	R14595121|m.42320	R14614755|m.50082	-2.75218	1.63312e-21
P1118	R14599070|m.44095	R14603079|m.45847	1.00254	0.000476377
P1119	R14576917|m.31914	R14560684|m.18587	2.04856	3.58333e-36
P1120	R14551880|m.9657	S14775624|m.61276	-2.471	5.67291e-12
P1121	J14580111|m.591	R14557302|m.15284	1.44088	1.67909e-16
P1122	R14561239|m.19138	R14548172|m.6115	5.59195	4.40152e-106
P1123	R14569184|m.26301	R14568336|m.25589	-0.611381	0.000135563
P1126	R14554159|m.12014	R14588159|m.38581	-2.03601	4.19754e-20
P1127	R14588334|m.38707	R14554194|m.12042	3.84633	1.85933e-51
P1128	S14897629|m.65108	R14631189|m.53763	-0.516335	0.0271596
P1129	R14558827|m.16782	R14554653|m.12521	0.64954	4.74223e-05
P1130	R14554842|m.12722	R14554802|m.12669	0.528983	0.00355388
P1131	R14578287|m.32867	R14578536|m.33012	-0.527167	0.0330543
P1132	R14577946|m.32645	R14555293|m.13194	1.80258	4.34903e-20
P1136	R14569343|m.26430	R14558202|m.16199	1.3532	5.64348e-16
P1137	R14546179|m.4134	R14559297|m.17243	-5.73967	2.88923e-33
P1138	R14578853|m.33212	R14596174|m.42787	-3.1653	5.52374e-06
P1139	R14585334|m.37065	S14306581|m.56296	-0.817007	0.000745769
P1141	R14612284|m.49328	R14557812|m.15807	1.30802	3.65379e-06
P1143	R14547841|m.5820	R14546203|m.4159	4.05546	1.34267e-47
P1145	R14580738|m.34392	R14603612|m.46071	-4.60102	1.38495e-26
P1146	R14569171|m.26287	R14558739|m.16690	1.29797	5.60414e-16
P1147	R14583203|m.35901	R14577542|m.32383	-0.61122	0.009095
P1148	R14581079|m.34591	J14581208|m.598	-2.92065	1.03863e-11
P1149	R14549293|m.7097	R14550091|m.7857	-1.32387	4.8158e-10
P1150	R14561898|m.19744	R14575803|m.31138	-1.42343	3.04735e-15
P1151	R14550297|m.8093	R14573819|m.29801	-3.88783	3.64945e-87
P1152	S14839579|m.63193	R14566934|m.24368	0.869837	0.00206135
P1153	R14588627|m.38889	R14586312|m.37568	-6.69598	4.46018e-42
P1154	R14569327|m.26413	R14561651|m.19509	0.506436	0.0247674
P1158	R14548119|m.6066	R14551580|m.9364	-1.71219	5.58794e-17
P1159	R14549327|m.7135	R14556319|m.14268	-1.36101	3.43575e-14
P1161	R14553377|m.11203	R14557023|m.15011	0.460277	0.00300882
P1164	R14707074|m.55870	R14576462|m.31591	1.21271	0.0363784
P1165	R14593293|m.41395	R14589229|m.39205	2.90828	2.38057e-13
P1166	R14593809|m.41657	S14519738|m.56522	4.44084	0.0016652
P1167	R14554776|m.12642	R14547639|m.5650	2.78982	4.37686e-52
P1168	R14559320|m.17267	R14566510|m.23961	2.07371	3.9235e-05
P1169	R14569420|m.26488	R14559697|m.17673	1.2528	4.77081e-13
P1170	R14552421|m.10217	R14564726|m.22378	-2.18249	1.19078e-31
P1172	R14580291|m.34109	R14610065|m.48574	-2.23509	1.47429e-07
P1173	R14559175|m.17127	R14577569|m.32400	-0.526707	0.0407661
P1174	R14569912|m.26862	R14552503|m.10327	3.87074	2.66486e-83
P1175	R14548839|m.6713	R14547942|m.5930	0.737084	0.00425425
P1176	R14547632|m.5646	R14546669|m.4653	1.71798	7.8725e-06
P1177	R14582894|m.35708	R14566577|m.24023	6.9778	5.81085e-83
P1178	R14565261|m.22869	S14803015|m.62108	-5.16615	6.38309e-38
P1182	R14575413|m.30880	R14554063|m.11922	2.26389	3.75713e-30
P1183	R14561069|m.18964	S14697883|m.59499	-3.16476	5.80313e-32
P1184	R14601626|m.45256	R14559928|m.17895	4.74237	1.79402e-76
P1185	R14550879|m.8652	R14557599|m.15590	-0.605069	0.000152304
P1186	R14560480|m.18415	R14583652|m.36156	-3.53773	1.39722e-44
P1188	R14574548|m.30311	R14617564|m.50926	-2.80324	6.81624e-22
P1191	R14570383|m.27250	R14571448|m.27996	0.648832	0.0116693
P1192	R14550294|m.8090	R14556940|m.14926	-1.54289	4.88921e-20
P1193	R14553713|m.11562	R14563137|m.20943	-0.777071	1.89031e-05
P1194	R14554491|m.12372	R14558603|m.16572	-1.58044	1.67797e-15
P1195	S14070651|m.56083	R14564583|m.22245	1.00415	5.53852e-06
P1196	R14547871|m.5857	R14549095|m.6940	-0.36253	0.0404683
P1197	R14576167|m.31384	R14555385|m.13292	1.89018	1.9425e-19
P1198	R14568939|m.26094	R14557403|m.15376	0.632836	0.0186191
P1200	R14560531|m.18461	R14554292|m.12138	-0.774713	7.40023e-06
P1201	R14581827|m.35052	R14616571|m.50627	-1.25926	7.79855e-06
P1202	R14577643|m.32434	R14563283|m.21087	2.23224	1.83149e-13
P1203	R14569728|m.26724	R14667298|m.55652	-1.61169	2.71806e-05
P1204	R14562282|m.20132	R14549877|m.7657	0.996801	1.99424e-09
P1206	R14577139|m.32075	R14557230|m.15211	2.35954	1.25014e-29
P1207	R14548595|m.6476	R14551853|m.9622	-1.68663	9.51338e-14
P1208	R14558951|m.16911	R14559337|m.17275	0.464284	0.0201588
P1209	R14564829|m.22455	R14579011|m.33302	-0.422502	0.0147343
P1210	R14582507|m.35468	R14563867|m.21621	1.11501	0.0020278
P1211	R14555103|m.13004	R14565527|m.23104	-1.37662	2.07479e-11
P1212	R14582778|m.35628	S14753150|m.60604	-1.81995	3.36238e-05
P1213	R14558606|m.16578	R14553078|m.10899	1.21287	2.96479e-12
P1214	R14560015|m.17984	R14571128|m.27781	-1.45306	1.1032e-11
P1216	R14556080|m.14016	R14549267|m.7079	0.774655	0.00160775
P1217	R14566753|m.24200	R14582687|m.35574	-2.84106	1.12173e-18
P1218	R14571933|m.28386	R14561565|m.19431	0.620828	9.35388e-05
P1219	R14596954|m.43162	R14626090|m.52872	-2.9715	3.28863e-06
P1220	R14588812|m.38987	R14557111|m.15102	4.96785	2.34331e-42
P1221	R14549444|m.7230	R14551367|m.9139	-1.49151	7.73279e-21
P1222	R14552562|m.10373	R14557132|m.15121	-0.516854	0.00554858
P1223	R14552912|m.10708	R14546278|m.4244	1.89637	1.34278e-21
P1224	R14551173|m.8931	R14568244|m.25505	-1.83285	2.04099e-21
P1225	R14574943|m.30566	S14601162|m.57595	-6.37325	2.61303e-61
P1226	R14555814|m.13741	R14551501|m.9288	1.26911	2.35085e-10
P1227	R14566546|m.23997	R14553139|m.10960	0.846785	0.000634269
P1228	R14589075|m.39121	R14593371|m.41435	1.95009	0.00393362
P1229	S14330835|m.56316	R14597392|m.43361	1.76069	0.0335836
P1230	R14549294|m.7099	R14578126|m.32780	-5.69976	8.09786e-44
P1231	R14598427|m.43836	R14571506|m.28050	3.17084	3.02883e-17
P1232	R14581414|m.34806	R14577514|m.32372	-2.14975	0.00828987
P1233	R14557534|m.15514	R14548281|m.6201	0.865999	4.38407e-05
P1234	R14574489|m.30266	R14623488|m.52353	-5.68613	4.8144e-53
P1235	R14555541|m.13460	R14550343|m.8132	1.13547	2.15333e-11
P1236	R14566592|m.24039	R14578251|m.32844	-1.00817	6.70725e-06
P1237	R14561717|m.19578	R14578729|m.33123	-0.570873	0.0157344
P1238	R14551385|m.9149	R14594595|m.42053	-3.69409	1.25544e-36
P1239	R14560028|m.17995	R14573358|m.29452	-0.755322	0.0436465
P1240	R14573866|m.29832	R14569146|m.26268	-0.622827	0.00944842
P1241	R14622193|m.52055	R14564055|m.21800	6.62936	2.32589e-63
P1242	R14595000|m.42275	R14571208|m.27831	1.76177	3.93113e-18
P1243	R14550455|m.8223	R14567022|m.24437	-5.07043	5.68795e-88
P1244	R14562316|m.20163	S14056020|m.56075	0.953479	0.00114868
P1245	R14552702|m.10511	R14587387|m.38173	-5.9828	4.10898e-47
P1246	S14109014|m.56128	R14546967|m.4976	7.62513	2.30836e-94
P1247	R14554289|m.12135	R14559967|m.17932	-4.1336	5.65364e-24
P1248	R14551250|m.9016	R14572911|m.29121	-1.89189	5.94689e-05
P1250	R14589400|m.39316	R14576011|m.31270	1.05584	1.05852e-05
P1251	R14552680|m.10492	R14551237|m.8997	2.81637	3.36837e-28
P1252	R14581729|m.34988	R14614765|m.50087	-2.94665	3.98143e-22
P1253	R14606826|m.47363	R14565282|m.22880	2.52566	7.07925e-05
P1255	R14563771|m.21534	R14563092|m.20908	3.07531	3.49327e-18
P1256	R14561406|m.19287	R14556086|m.14023	0.930324	1.919e-08
P1257	R14549987|m.7767	R14548148|m.6093	1.50051	4.61576e-10
P1258	R14585303|m.37047	S14851443|m.63534	-1.37501	0.000735769
P1261	R14568449|m.25693	S14870992|m.64106	3.13085	1.12264e-06
P1262	R14559741|m.17713	R14552550|m.10366	1.14857	1.4546e-07
P1263	R14617807|m.50989	R14575141|m.30694	1.63932	0.000339185
P1264	R14565925|m.23468	R14555458|m.13364	1.88519	5.10627e-16
P1266	R14547343|m.5364	R14552438|m.10233	-3.13901	1.11863e-07
P1269	R14565771|m.23330	R14549412|m.7209	6.18882	1.05523e-27
P1270	S14759342|m.60758	R14591376|m.40350	-2.74136	1.02092e-12
P1271	R14546671|m.4659	R14564892|m.22514	-4.10685	4.45689e-76
P1272	R14577122|m.32064	R14581640|m.34931	0.676622	0.000419848
P1273	R14561003|m.18911	R14591966|m.40682	-4.12109	3.379e-50
P1274	R14556781|m.14768	R14565534|m.23110	-2.46965	6.86836e-13
P1275	R14559207|m.17159	R14586470|m.37666	1.07232	2.64139e-07
P1276	S14727292|m.60106	R14563946|m.21691	2.90139	8.03254e-15
P1277	R14551782|m.9549	R14568434|m.25680	-3.78699	6.02638e-85
P1278	R14572300|m.28669	R14546970|m.4978	4.08089	6.57197e-22
P1279	R14552295|m.10080	R14550355|m.8148	0.574225	0.029258
P1281	R14552200|m.9986	R14571064|m.27737	-2.31249	4.94741e-33
P1282	R14549493|m.7281	R14560125|m.18098	-3.85873	1.10247e-10
P1284	R14623724|m.52408	R14618209|m.51088	1.49032	1.68732e-06
P1285	R14565173|m.22785	R14568882|m.26038	-5.44859	4.3808e-57
P1286	R14572431|m.28776	R14557662|m.15650	0.748014	0.000410666
P1287	R14572063|m.28478	S14834948|m.63042	2.59257	6.85033e-11
P1288	R14570649|m.27465	R14558054|m.16043	6.72666	1.38594e-79
P1289	S14556497|m.56780	J14718616|m.3193	2.19769	1.51829e-11
P1290	R14563142|m.20950	R14556995|m.14984	0.640322	0.00268887
P1291	R14575547|m.30959	R14567160|m.24551	3.34231	5.52374e-06
P1292	R14552241|m.10026	R14546184|m.4135	4.57229	2.4748e-34
P1294	R14551889|m.9665	R14549873|m.7655	-5.34867	2.39379e-67
P1296	R14550066|m.7833	R14572343|m.28702	-0.53204	0.0274495
P1298	R14612975|m.49549	R14584108|m.36395	4.15079	9.5062e-06
P1299	R14562451|m.20290	R14554043|m.11887	1.49371	8.81063e-10
P1300	R14557037|m.15020	R14547843|m.5822	2.39602	4.08629e-15
P1303	R14568918|m.26070	R14587048|m.37984	-1.25875	9.59741e-06
P1304	R14553528|m.11367	R14549315|m.7122	3.0504	4.19141e-45
P1305	R14558783|m.16742	R14572392|m.28747	-1.00903	2.92713e-10
P1307	R14573102|m.29242	R14561142|m.19042	0.891429	6.07439e-08
P1308	S14597727|m.57529	R14555175|m.13088	2.98165	9.02053e-25
P1309	R14552229|m.10016	R14552340|m.10128	3.5508	2.19215e-13
P1310	R14548186|m.6125	R14559086|m.17033	-3.09543	2.77116e-50
P1312	R14604652|m.46518	R14583465|m.36045	0.77847	0.0132204
P1313	R14562366|m.20211	R14551629|m.9398	1.51157	6.65984e-10
P1314	R14568418|m.25666	R14558916|m.16875	4.84933	5.99845e-48
P1317	R14560445|m.18387	R14566472|m.23924	-1.47936	3.10231e-18
P1319	R14575344|m.30826	R14559178|m.17130	1.89545	1.28588e-28
P1320	R14559934|m.17899	R14567429|m.24800	-0.419456	0.0299794
P1321	R14570545|m.27383	R14562622|m.20467	1.20555	3.07851e-10
P1323	R14559634|m.17607	R14553551|m.11392	1.95121	2.93125e-20
P1324	R14571636|m.28148	R14563591|m.21380	0.946699	9.08985e-08
P1325	R14556668|m.14642	R14582502|m.35466	-3.46648	1.89385e-38
P1326	R14565306|m.22901	R14553719|m.11571	0.889463	2.9709e-05
P1327	R14567278|m.24650	R14555386|m.13293	1.27695	4.56307e-09
P1328	R14560420|m.18366	R14563367|m.21156	-0.739611	1.06654e-06
P1329	R14552171|m.9943	R14553521|m.11355	-0.881182	4.6065e-06
P1331	R14559880|m.17841	R14557298|m.15279	0.659491	0.000501493
P1332	R14576199|m.31407	R14558023|m.16006	2.86096	3.34066e-36
P1333	R14565549|m.23126	R14554965|m.12857	-7.24812	2.03784e-45
P1334	R14551440|m.9203	R14559351|m.17290	-1.77176	7.48245e-23
P1335	R14554324|m.12181	R14547531|m.5546	2.27127	2.07256e-31
P1336	R14548171|m.6114	R14552110|m.9886	-0.488646	0.00766159
P1337	R14551240|m.9001	R14565328|m.22922	-3.52146	4.28674e-30
P1338	R14552951|m.10756	R14559111|m.17051	-1.17826	1.622e-13
P1339	R14557511|m.15488	R14553792|m.11643	0.571224	0.0275226
P1340	R14574391|m.30194	R14582990|m.35775	-2.28551	1.06804e-16
P1341	R14553901|m.11740	R14558203|m.16201	-3.67987	7.32944e-61
P1344	R14569536|m.26582	R14561654|m.19511	1.60412	4.62742e-09
P1345	R14577721|m.32488	R14558428|m.16400	2.82935	5.10627e-16
P1346	R14564114|m.21848	R14618637|m.51218	-3.20812	5.78377e-27
P1347	R14559981|m.17950	R14561536|m.19404	-1.39753	9.16301e-14
P1348	R14569713|m.26711	R14564701|m.22357	0.600253	0.0352685
P1349	R14549532|m.7316	R14550561|m.8348	-0.821336	9.53674e-06
P1350	R14551238|m.8998	R14553243|m.11071	-0.388391	0.0181166
P1353	R14551442|m.9206	R14568116|m.25400	-1.59727	6.65777e-21
P1354	R14586549|m.37708	R14572182|m.28567	-2.07011	0.00401186
P1355	R14557095|m.15081	R14557468|m.15444	-0.628318	0.000182681
P1356	R14575023|m.30623	R14567940|m.25242	0.596596	0.000113205
P1357	R14555647|m.13574	R14548270|m.6192	-1.63943	4.90331e-12
P1358	R14560526|m.18455	R14572075|m.28488	-1.29626	4.8679e-14
P1361	R14550596|m.8378	R14559278|m.17218	-2.69256	2.62573e-45
P1362	R14597375|m.43346	R14569109|m.26237	3.29304	1.39988e-35
P1364	R14550841|m.8612	R14546755|m.4750	-0.540752	0.0193444
P1365	R14559709|m.17681	R14584124|m.36404	-2.24115	5.12607e-27
P1366	R14550536|m.8318	R14582310|m.35326	-4.63573	1.01434e-49
P1368	R14562552|m.20404	R14573327|m.29422	0.94946	9.12008e-07
P1370	R14580915|m.34489	R14566127|m.23649	1.03339	9.8045e-07
P1371	R14565057|m.22673	S14802276|m.62090	-5.2903	2.17514e-36
P1372	R14563523|m.21316	R14551448|m.9212	2.32457	6.81229e-30
P1373	R14563998|m.21736	R14571368|m.27948	-1.2784	3.43575e-14
P1375	R14596475|m.42957	R14585615|m.37206	-0.883665	0.00974558
P1376	R14557368|m.15345	R14559037|m.17001	-0.527908	0.00224399
P1377	R14551118|m.8867	R14558056|m.16044	-1.38286	3.58142e-09
P1378	R14546551|m.4539	R14546904|m.4901	0.596552	0.0389579
P1379	R14575231|m.30752	R14560142|m.18116	2.42208	2.312e-16
P1380	R14573990|m.29911	R14565127|m.22742	1.52056	2.9111e-14
P1381	R14571449|m.27998	R14554648|m.12511	2.06407	2.95671e-22
P1383	R14557972|m.15959	R14556328|m.14278	0.388156	0.0187752
P1384	R14600490|m.44713	R14561257|m.19154	2.15061	1.46307e-11
P1386	R14560446|m.18389	R14550418|m.8196	1.45069	7.47091e-13
P1387	R14570971|m.27675	R14608617|m.48007	-5.67408	2.16384e-40
P1388	R14548413|m.6311	R14556312|m.14265	-0.965062	9.327e-05
P1389	R14547933|m.5923	R14550794|m.8568	-1.52404	4.53596e-16
P1390	R14556288|m.14240	R14550134|m.7899	2.7017	4.92341e-26
P1391	R14546888|m.4887	R14553941|m.11780	-2.70426	5.03332e-32
P1392	R14604412|m.46403	R14565223|m.22835	7.57047	7.39679e-80
P1394	R14601608|m.45250	R14556823|m.14805	3.60071	1.36409e-30
P1395	R14551946|m.9727	R14555394|m.13301	-0.939757	1.62038e-09
P1396	R14577178|m.32102	R14553756|m.11611	1.99517	9.69304e-30
P1397	R14584766|m.36750	R14574110|m.30000	-2.01716	3.89768e-05
P1398	R14570884|m.27619	S14531252|m.56536	-2.25133	0.000166353
P1400	R14579554|m.33657	R14595753|m.42595	-1.97182	1.15871e-14
P1401	R14548298|m.6217	R14560619|m.18535	-2.91096	3.91823e-27
P1402	R14575288|m.30785	R14568134|m.25415	1.89495	3.148e-13
P1403	R14573299|m.29396	R14558480|m.16456	1.44535	6.99802e-09
P1404	R14556744|m.14724	R14548672|m.6560	1.92957	3.91966e-26
P1405	R14549928|m.7710	R14604082|m.46282	-6.09839	5.86352e-134
P1407	R14553763|m.11618	R14554696|m.12567	0.906804	3.91082e-06
P1408	S14814206|m.62468	R14565742|m.23309	2.46246	9.47196e-29
P1409	R14555289|m.13189	R14568094|m.25379	-1.75059	1.20904e-14
P1411	R14564263|m.21966	S11377923|m.55987	-3.17413	3.5255e-20
P1413	R14602101|m.45450	R14591134|m.40206	3.76148	7.26643e-20
P1414	R14574726|m.30431	R14556448|m.14403	-2.12645	1.007e-12
P1415	R14619094|m.51329	R14555843|m.13760	5.81158	1.02697e-29
P1416	R14562860|m.20675	R14556736|m.14717	1.00439	8.84793e-09
P1417	R14576238|m.31437	R14558031|m.16015	1.02005	0.00107076
P1419	R14553226|m.11052	R14546662|m.4649	2.76817	1.36909e-16
P1420	R14560184|m.18167	R14556174|m.14131	1.70886	3.03848e-20
P1422	R14584422|m.36567	R14564126|m.21856	1.64079	5.7167e-22
P1423	R14574251|m.30096	R14550261|m.8044	3.58132	7.58897e-61
P1425	R14585944|m.37384	R14567091|m.24491	2.31759	1.66331e-15
P1426	R14595452|m.42459	R14618807|m.51267	-2.74439	1.20975e-14
P1427	R14548657|m.6545	R14547208|m.5210	0.705705	0.000257312
P1428	R14549675|m.7452	R14565784|m.23339	-2.32485	7.50437e-13
P1429	R14556309|m.14259	R14549901|m.7680	2.58151	2.32724e-43
P1431	S14519458|m.56519	R14561464|m.19344	1.52051	1.21375e-11
P1433	R14615478|m.50299	R14592260|m.40843	1.53629	1.07618e-05
P1436	R14573049|m.29206	R14547042|m.5046	4.43829	1.48521e-85
P1437	S14688527|m.59316	R14579154|m.33399	3.66306	9.47708e-22
P1438	R14550747|m.8534	R14552983|m.10789	0.484125	0.00807227
P1439	R14552389|m.10182	R14551387|m.9152	2.29879	3.12141e-42
P1440	R14561352|m.19238	R14562597|m.20445	-0.584803	0.000800789
P1442	R14552460|m.10264	R14557978|m.15964	-1.83134	5.78559e-19
P1444	R14548080|m.6034	R14557642|m.15630	-0.922507	8.56741e-06
P1445	R14599992|m.44495	R14570552|m.27388	3.93842	1.077e-27
P1446	R14562376|m.20222	R14564524|m.22196	-4.1895	2.98385e-61
P1447	R14560044|m.18010	R14570631|m.27456	-1.71607	6.96641e-21
P1448	R14577678|m.32450	R14574626|m.30360	1.48379	0.00660914
P1449	S14885596|m.64517	R14566810|m.24253	2.32723	7.53206e-09
P1450	R14559739|m.17712	R14553288|m.11120	-1.0777	4.25398e-07
P1454	R14572168|m.28556	R14551637|m.9408	2.14725	9.19641e-19
P1457	R14582762|m.35615	R14603574|m.46056	-0.513959	0.0496542
P1459	R14594580|m.42047	R14583300|m.35957	0.712318	0.00544069
P1460	R14549373|m.7178	R14551955|m.9733	-2.90704	3.05161e-52
P1461	R14548652|m.6543	R14548255|m.6179	1.84732	1.13256e-14
P1463	R14560201|m.18181	R14553022|m.10830	1.33322	1.41789e-08
P1464	R14562423|m.20263	R14582681|m.35573	-0.670861	0.00251504
P1465	R14579071|m.33341	R14596505|m.42977	-6.93734	9.45717e-25
P1466	R14550882|m.8657	R14551908|m.9678	-0.73613	0.00012948
P1468	R14553434|m.11271	R14566121|m.23642	-2.02333	4.81647e-35
P1469	R14558450|m.16427	R14581867|m.35081	-2.62956	5.16097e-49
P1470	R14551057|m.8816	R14558570|m.16538	-2.76168	1.33941e-56
P1471	R14579454|m.33595	R14633134|m.54019	-2.31374	5.59078e-14
P1472	R14560281|m.18255	R14568749|m.25927	-1.64183	1.42405e-10
P1473	R14564429|m.22112	R14586136|m.37472	-0.947733	0.000148002
P1474	R14558955|m.16915	R14554056|m.11909	1.5503	6.51037e-22
P1475	R14547422|m.5429	R14548628|m.6516	-0.485565	0.00260475
P1477	R14551850|m.9621	R14553336|m.11159	-0.528638	0.0111324
P1478	R14548118|m.6064	R14552122|m.9896	-1.06174	2.23289e-06
P1479	R14559273|m.17216	R14600990|m.44951	-5.24959	1.7444e-11
P1480	R14554137|m.11988	R14547946|m.5933	2.2189	1.77236e-25
P1481	R14559566|m.17533	S14883977|m.64476	0.496476	0.00177159
P1482	R14576874|m.31885	R14564919|m.22546	2.48269	3.32901e-19
P1483	R14572219|m.28585	R14589510|m.39382	-0.512806	0.0330543
P1484	R14562730|m.20545	R14558698|m.16663	0.659749	0.000359736
P1486	R14572949|m.29150	S14633586|m.58254	-2.90754	8.54793e-17
P1487	S14884804|m.64492	R14558065|m.16055	-0.53807	0.00713164
P1488	R14547445|m.5457	R14578773|m.33160	-6.53576	1.55698e-120
P1490	R14565459|m.23044	J14644456|m.1899	-1.8408	1.38694e-22
P1491	R14551856|m.9625	R14560310|m.18276	-2.56935	1.71367e-28
P1492	R14572530|m.28857	R14556598|m.14562	3.9773	6.84266e-12
P1493	R14555660|m.13587	R14567497|m.24859	-1.20442	2.87083e-06
P1494	R14554376|m.12229	R14549763|m.7557	1.39888	4.96174e-15
P1495	R14568265|m.25525	S14792592|m.61761	-2.62485	5.01489e-17
P1496	R14558684|m.16649	R14609480|m.48364	-2.9136	2.95195e-51
P1497	R14565398|m.22986	R14555905|m.13824	1.50917	1.25756e-16
P1499	R14556427|m.14378	R14563460|m.21259	-1.643	2.55328e-06
P1500	R14565503|m.23079	R14556121|m.14084	1.13247	1.61681e-10
P1502	R14582617|m.35528	R14576856|m.31874	0.863339	0.0203099
P1503	R14561094|m.18987	R14576973|m.31956	-4.61106	1.27737e-26
P1504	R14579594|m.33686	R14555375|m.13284	2.25879	4.83386e-27
P1505	R14564241|m.21949	R14585369|m.37077	-2.09551	9.6183e-26
P1506	R14576044|m.31295	R14574163|m.30038	-1.00897	0.00348584
P1508	R14614053|m.49889	R14548401|m.6300	5.36365	1.35757e-13
P1509	R14612540|m.49402	R14553339|m.11167	4.76418	9.85265e-110
P1511	R14565100|m.22720	R14569402|m.26471	-1.54021	3.98099e-05
P1512	R14553939|m.11778	R14564090|m.21831	-0.606814	0.000991182
P1513	R14604069|m.46274	R14573246|m.29350	0.84525	0.0115512
P1517	R14548742|m.6625	R14548734|m.6619	0.697994	0.000267276
P1518	R14554004|m.11848	R14552247|m.10029	0.418139	0.0121205
P1520	R14559372|m.17304	R14563553|m.21346	-0.515899	0.00432467
P1521	R14554966|m.12858	R14592852|m.41153	-5.85835	5.46628e-148
P1524	R14549628|m.7421	R14565253|m.22865	-5.8086	9.27646e-32
P1525	R14553219|m.11045	R14556505|m.14465	-4.7066	2.47145e-14
P1526	R14556390|m.14338	R14576593|m.31694	3.2755	8.08203e-15
P1528	S14881271|m.64377	R14549750|m.7549	2.68137	9.87443e-33
P1531	J14637591|m.1725	R14578772|m.33157	2.97948	2.22469e-27
P1532	R14560577|m.18500	R14564973|m.22599	-0.435549	0.0118993
P1533	R14615551|m.50323	R14581399|m.34797	2.97063	1.16214e-06
P1534	R14567031|m.24446	R14594918|m.42226	-4.40467	2.99565e-61
P1535	R14561133|m.19032	R14615391|m.50276	-4.57598	6.40309e-08
P1536	R14577606|m.32420	R14560458|m.18403	2.50593	0.000118503
P1537	R14569724|m.26721	R14564501|m.22175	0.983273	6.78149e-10
P1538	R14560690|m.18592	R14579731|m.33765	3.22259	1.25503e-19
P1540	R14555026|m.12932	R14564416|m.22105	-1.75682	6.89286e-18
P1541	R14571637|m.28153	R14561376|m.19269	0.853892	1.65431e-06
P1542	R14550095|m.7859	R14554152|m.12007	-1.2212	1.08618e-09
P1543	R14557387|m.15360	R14577989|m.32681	-1.4813	1.81878e-16
P1545	R14553665|m.11508	R14548719|m.6605	1.37236	7.66503e-15
P1546	S14637820|m.58345	S14305324|m.56293	2.77332	4.22697e-16
P1548	R14554480|m.12362	S14758253|m.60724	-5.95003	1.65948e-49
P1551	S14782726|m.61463	R14580847|m.34454	2.5398	4.37555e-05
P1552	R14549221|m.7042	R14550373|m.8162	-0.392274	0.0471445
P1554	R14552789|m.10599	R14550271|m.8063	1.92832	2.56501e-20
P1556	S14835966|m.63081	S14740457|m.60351	-4.44945	2.56187e-52
P1557	S14788562|m.61626	R14548303|m.6222	3.69433	9.08257e-21
P1560	R14563959|m.21704	R14553717|m.11567	2.28795	5.11884e-06
P1562	R14573322|m.29416	R14569911|m.26861	-1.22044	1.15515e-06
P1564	R14598804|m.43991	R14566134|m.23657	1.16343	0.023796
P1565	R14547348|m.5368	R14547837|m.5815	-2.26634	1.51098e-20
P1566	R14563689|m.21462	R14546685|m.4670	4.01841	9.75181e-18
P1567	R14566487|m.23940	R14555407|m.13311	0.558667	0.00271497
P1568	R14562584|m.20434	R14593461|m.41476	-3.33235	2.03859e-51
P1569	R14574126|m.30014	R14592367|m.40903	2.81173	7.64484e-13
P1570	R14557878|m.15867	R14585101|m.36930	-4.95345	1.50722e-56
P1571	R14563925|m.21675	R14575490|m.30926	-1.57784	1.03027e-07
P1572	R14561465|m.19345	R14555895|m.13813	1.26357	7.00315e-09
P1573	R14547232|m.5236	R14549337|m.7143	-1.23779	0.000263069
P1575	R14595470|m.42463	R14575543|m.30954	-4.45305	5.80977e-10
P1576	R14596233|m.42812	R14573253|m.29354	-2.36365	1.60815e-12
P1577	R14554886|m.12761	R14566890|m.24333	-1.90986	4.35272e-25
P1578	R14649172|m.55248	R14586359|m.37590	3.65938	5.70979e-37
P1579	R14572794|m.29043	R14595150|m.42338	-0.99693	0.03449
P1580	R14550517|m.8302	S14569690|m.57031	-9.55678	6.38951e-129
P1582	R14558720|m.16674	R14569059|m.26195	-1.66357	8.82573e-09
P1584	R14559493|m.17455	R14565545|m.23123	-3.79424	2.51737e-12
P1585	R14560355|m.18319	R14553945|m.11785	2.37725	1.72509e-19
P1587	R14564679|m.22335	R14582131|m.35220	5.63725	7.3487e-25
P1588	R14559377|m.17308	R14570982|m.27681	-0.802135	1.44967e-06
P1589	R14565024|m.22639	R14571524|m.28065	1.51058	2.77733e-09
P1591	R14547953|m.5934	R14546698|m.4685	0.58177	0.00344475
P1592	R14570087|m.27003	R14562300|m.20148	1.17992	4.00395e-12
P1593	R14551912|m.9685	R14556999|m.14988	-0.890483	1.70392e-07
P1594	R14619384|m.51409	R14602872|m.45763	3.77721	1.4422e-11
P1596	R14553723|m.11577	R14569784|m.26767	-2.54904	1.5733e-50
P1597	R14569573|m.26622	R14562071|m.19932	0.780117	3.32702e-06
P1598	R14574480|m.30256	R14594436|m.41959	-1.53141	9.04198e-14
P1599	R14552415|m.10211	R14560220|m.18199	-1.03996	2.57929e-12
P1600	R14565778|m.23337	R14570253|m.27140	-0.971825	7.47356e-07
P1601	R14555193|m.13100	R14559422|m.17364	-1.11595	7.17616e-11
P1602	S14769236|m.61098	R14553401|m.11232	4.37424	4.9134e-60
P1603	R14547884|m.5869	R14546733|m.4723	1.3194	5.49843e-12
P1605	S14618031|m.57951	R14582054|m.35168	1.5671	0.00169199
P1606	R14589489|m.39365	R14583322|m.35963	2.71336	2.17961e-06
P1608	R14557290|m.15269	R14557491|m.15464	-0.685069	0.00078403
P1610	R14561903|m.19747	R14574955|m.30575	-2.64722	9.65077e-18
P1612	R14567056|m.24473	R14560859|m.18761	1.22196	4.26617e-07
P1613	R14559118|m.17057	R14598244|m.43741	-5.48062	9.40195e-59
P1615	R14556953|m.14936	R14587432|m.38204	-2.62044	1.59172e-34
P1616	R14547125|m.5111	R14547969|m.5947	-4.42439	6.89074e-65
P1617	R14550113|m.7877	R14573857|m.29823	-4.69482	1.42588e-86
P1619	R14568194|m.25468	R14588382|m.38738	-1.49921	1.12427e-12
P1620	R14551518|m.9307	R14555507|m.13416	-0.75033	0.0148957
P1621	R14588281|m.38660	R14561142|m.19041	0.667128	0.00235236
P1622	R14567024|m.24441	R14555130|m.13034	1.77941	2.61526e-22
P1624	R14570542|m.27378	R14568788|m.25953	-1.23568	0.000358204
P1625	R14555184|m.13092	R14548475|m.6362	2.29178	2.16603e-36
P1626	S14771213|m.61160	R14558741|m.16694	0.886626	0.000544778
P1627	R14572441|m.28784	R14582308|m.35325	-1.23538	5.73936e-07
P1628	R14558892|m.16852	R14581834|m.35065	-1.91901	1.29064e-14
P1629	R14559585|m.17555	R14560450|m.18394	1.00568	4.61121e-06
P1630	R14595984|m.42699	R14550509|m.8295	10.0322	3.13051e-195
P1632	R14568843|m.26010	R14557986|m.15972	1.13572	2.31693e-05
P1633	R14554339|m.12191	R14585413|m.37097	-8.73921	1.44926e-51
P1634	R14553500|m.11335	R14550546|m.8334	1.00795	4.29258e-08
P1635	R14553964|m.11800	R14569179|m.26295	-3.29162	1.16041e-35
P1636	R14563683|m.21456	R14555478|m.13385	1.51879	7.15504e-14
P1639	R14552394|m.10188	R14551220|m.8977	0.791813	2.6143e-06
P1640	R14562915|m.20730	R14558611|m.16585	2.00277	1.13308e-35
P1641	S14664547|m.58839	R14548515|m.6388	8.47907	7.4073e-100
P1642	R14567686|m.25025	R14548872|m.6746	4.05337	5.64205e-41
P1643	R14619968|m.51537	R14594521|m.42013	1.43668	0.0176794
P1644	R14555072|m.12971	R14562142|m.19996	-4.77589	7.46041e-54
P1645	S14359445|m.56351	R14609921|m.48508	-2.07636	0.00116002
P1648	S14583671|m.57285	R14573905|m.29856	1.35781	0.00771257
P1649	R14550753|m.8538	R14567804|m.25124	-2.60286	1.96959e-40
P1650	R14549708|m.7496	S14100545|m.56113	-3.20833	1.55037e-15
P1651	R14574270|m.30109	R14623597|m.52384	-3.77271	1.02386e-35
P1652	R14566722|m.24176	R14556431|m.14383	1.23906	7.33942e-15
P1653	R14567055|m.24472	R14553463|m.11301	1.30657	2.99952e-09
P1654	R14561259|m.19157	R14560138|m.18112	0.522782	0.00413551
P1655	R14571162|m.27798	R14552650|m.10467	1.78248	3.10975e-23
P1656	R14563271|m.21072	R14573889|m.29848	-1.14615	4.15142e-05
P1657	R14569220|m.26325	R14559672|m.17648	0.395266	0.0409649
P1658	R14590626|m.39931	R14570117|m.27031	1.53396	5.51418e-13
P1659	R14557206|m.15190	R14551923|m.9705	1.52513	3.8471e-22
P1661	R14580280|m.34103	R14554650|m.12516	6.83087	9.81449e-107
P1662	R14570129|m.27037	R14561284|m.19174	0.58701	0.00647316
P1663	R14562209|m.20060	R14557334|m.15313	2.89658	7.28644e-40
P1664	R14579134|m.33382	R14581574|m.34905	0.558175	0.0115512
P1666	S14643468|m.58453	S14831078|m.62918	-3.21412	1.33124e-09
P1668	R14557445|m.15418	R14557574|m.15556	0.45415	0.00970886
P1669	R14576323|m.31488	R14565940|m.23483	0.528484	0.0305724
P1670	R14547532|m.5548	J14752787|m.3670	-0.568957	0.0014243
P1671	R14547139|m.5127	R14549247|m.7059	-0.911183	3.54553e-07
P1673	R14564569|m.22232	J14719063|m.3200	-3.30696	1.42779e-36
P1674	R14556864|m.14839	R14555133|m.13041	0.4438	0.0143029
P1676	R14548459|m.6350	R14556629|m.14593	-2.02786	8.83559e-28
P1677	R14566887|m.24332	S14661098|m.58768	-2.67283	5.40938e-07
P1678	R14564448|m.22129	S14567903|m.56998	-5.46223	3.07789e-73
P1680	R14555070|m.12968	R14563350|m.21147	-0.907482	7.04413e-07
P1683	R14550470|m.8236	R14547514|m.5530	-7.32398	7.54917e-121
P1684	R14548898|m.6766	R14554714|m.12587	-2.39178	1.3398e-37
P1685	R14561090|m.18983	J14618167|m.1325	-1.70857	7.60619e-25
P1686	R14565686|m.23246	R14564599|m.22260	0.722939	0.0010474
P1687	R14551361|m.9135	R14555599|m.13518	0.641459	0.000277458
P1688	R14580612|m.34307	R14613882|m.49825	-2.65241	8.2713e-08
P1689	R14554158|m.12013	R14570154|m.27057	-5.91969	1.52381e-94
P1690	R14576204|m.31414	R14576201|m.31409	-2.4224	4.56832e-22
P1691	R14546435|m.4408	R14547824|m.5810	-1.23591	1.20414e-09
P1693	R14580337|m.34136	R14616579|m.50632	-3.51904	6.24411e-25
P1694	R14553071|m.10892	S14648093|m.58553	-3.57785	6.22448e-78
P1696	R14546429|m.4401	R14547729|m.5732	-3.15233	5.25211e-46
P1697	R14563921|m.21670	R14588486|m.38795	-1.25523	1.11126e-06
P1698	R14562735|m.20549	R14556702|m.14679	3.01772	1.99293e-21
P1700	S14820568|m.62636	R14556443|m.14398	5.83388	7.87476e-22
P1701	R14573190|m.29308	S14546667|m.56568	-5.84806	1.23156e-77
P1702	R14639694|m.54700	R14581593|m.34914	6.00803	5.02389e-24
P1703	R14550008|m.7786	R14571705|m.28201	-3.03381	9.77491e-46
P1704	R14572178|m.28564	R14575132|m.30690	-3.58468	1.66753e-36
P1705	R14552278|m.10062	R14567508|m.24871	-3.2409	1.45565e-23
P1706	R14565746|m.23313	R14554084|m.11941	2.09587	6.30221e-11
P1708	R14579749|m.33781	R14565574|m.23144	1.33307	1.44565e-05
P1712	R14547957|m.5936	R14552230|m.10018	-4.23108	3.61882e-24
P1713	R14563647|m.21427	R14552174|m.9950	2.04144	4.15625e-37
P1714	R14563296|m.21101	R14548848|m.6726	1.72955	3.6389e-24
P1715	R14557536|m.15517	R14551389|m.9154	4.21014	3.99273e-10
P1716	R14557359|m.15339	R14554039|m.11883	-1.00832	5.68816e-09
P1718	R14623164|m.52286	R14556026|m.13960	4.85218	2.8634e-62
P1720	R14579171|m.33410	R14556750|m.14732	0.751912	0.0002991
P1721	R14580157|m.34017	R14597699|m.43497	-2.68242	4.31864e-12
P1724	R14552163|m.9935	R14549400|m.7201	0.471567	0.00226673
P1725	R14571086|m.27756	R14552743|m.10556	0.906097	0.000120178
P1726	R14550691|m.8481	R14563478|m.21275	-1.82523	5.78868e-12
P1727	S14709941|m.59739	R14608528|m.47978	-2.68907	7.68077e-06
P1728	R14556323|m.14275	R14574887|m.30526	-1.6695	3.64926e-16
P1729	R14548194|m.6131	R14554034|m.11876	-2.29853	5.12986e-36
P1730	R14558357|m.16336	R14553796|m.11646	1.12089	1.25031e-12
P1731	R14553197|m.11016	R14564019|m.21760	-0.755005	0.000770738
P1732	R14578263|m.32852	R14564791|m.22426	2.91078	3.67983e-22
P1733	R14553520|m.11354	R14561937|m.19778	-1.99526	1.10321e-34
P1735	R14595101|m.42308	R14573883|m.29841	1.47821	9.74401e-07
P1736	R14568998|m.26146	R14554832|m.12706	1.70182	5.13622e-14
P1738	R14547005|m.5013	R14547634|m.5648	-1.28129	4.27251e-11
P1739	R14589756|m.39508	S14106694|m.56123	-1.37273	0.0427999
P1742	R14565736|m.23304	R14561633|m.19488	1.14575	1.99377e-06
P1743	R14553088|m.10906	R14562576|m.20427	-0.497729	0.0383732
P1745	R14566549|m.23999	R14560057|m.18026	2.10458	5.78281e-10
P1746	R14560877|m.18782	R14587853|m.38423	-4.14653	2.43875e-31
P1748	R14605326|m.46770	R14569497|m.26545	6.62239	6.98565e-112
P1749	R14546655|m.4638	R14550638|m.8420	-3.91623	3.90735e-53
P1750	R14550843|m.8615	R14548083|m.6042	1.28629	9.43626e-11
P1751	R14586931|m.37910	R14584295|m.36488	2.65076	4.47365e-13
P1752	R14554741|m.12611	R14568811|m.25973	-1.55086	3.48501e-18
P1753	R14557034|m.15018	R14550339|m.8129	3.11705	1.72738e-37
P1754	R14561791|m.19648	R14563201|m.21003	-0.480756	0.0183
P1755	R14570600|m.27427	R14553102|m.10922	3.03098	9.49707e-70
P1756	R14557321|m.15302	R14575160|m.30703	-1.13048	4.95554e-10
P1757	R14546322|m.4284	R14546129|m.4078	2.24702	1.08472e-14
P1758	R14603881|m.46199	R14560810|m.18712	8.58779	1.19656e-151
P1759	R14550775|m.8555	R14554473|m.12355	-1.19519	1.87784e-11
P1760	R14572416|m.28764	R14550914|m.8685	2.15214	6.54995e-20
P1761	R14576805|m.31842	R14553060|m.10885	0.828938	0.00621549
P1762	R14557353|m.15335	R14572161|m.28551	-1.46681	1.24468e-11
P1763	R14626601|m.52984	R14592601|m.41038	3.38432	1.04752e-13
P1764	R14547398|m.5410	R14548314|m.6229	-0.611822	0.00034299
P1765	R14546438|m.4410	R14546586|m.4572	1.38304	0.000802855
P1766	R14572424|m.28769	R14556097|m.14037	3.13028	1.02319e-26
P1767	R14566485|m.23937	R14557259|m.15235	0.850597	1.37929e-06
P1768	R14562949|m.20772	S14647175|m.58533	-4.54005	1.04716e-12
P1769	R14546859|m.4859	R14551467|m.9243	-1.60152	2.86611e-20
P1770	R14554963|m.12855	R14566474|m.23927	-1.26365	1.83174e-11
P1771	R14550673|m.8462	R14584706|m.36718	-1.20964	7.98286e-06
P1773	R14551982|m.9759	R14553681|m.11525	-1.95223	0.000150502
P1774	R14588023|m.38512	S14707037|m.59671	-1.70222	0.000893633
P1776	R14550578|m.8365	R14557949|m.15936	-0.461303	0.00702711
P1777	R14555820|m.13745	R14602809|m.45733	-5.34062	1.73271e-60
P1778	R14564255|m.21960	R14574538|m.30299	-1.28424	1.01489e-06
P1779	R14557232|m.15212	R14575390|m.30857	-0.592289	0.00611021
P1780	R14573906|m.29857	R14584258|m.36465	-3.15607	2.08032e-30
P1781	R14609804|m.48471	R14572354|m.28711	4.27169	5.40454e-44
P1783	R14559849|m.17812	S14604630|m.57681	-0.506327	0.0125631
P1784	R14562553|m.20407	R14566943|m.24375	-0.599735	0.0141514
P1785	R14556075|m.14008	R14552446|m.10240	0.661378	0.00116937
P1787	R14560118|m.18087	R14550621|m.8405	1.53262	2.31743e-18
P1789	R14590379|m.39803	R14622196|m.52056	-1.76466	0.000114233
P1790	R14608848|m.48100	R14556919|m.14906	5.4714	1.55698e-120
P1793	R14558893|m.16854	R14552497|m.10313	0.738195	6.78956e-06
P1794	R14549796|m.7588	R14553405|m.11239	-1.76494	4.54003e-27
P1795	R14549536|m.7320	R14591199|m.40251	-4.4714	2.49629e-29
P1796	R14548661|m.6549	R14550070|m.7838	-0.94985	1.3768e-06
P1797	R14570371|m.27237	R14555489|m.13395	4.40718	1.2991e-30
P1798	R14577696|m.32468	R14567470|m.24836	-2.53145	1.54017e-08
P1799	S14810529|m.62348	R14577013|m.31996	2.17948	7.14801e-05
P1801	R14571736|m.28220	R14553905|m.11742	4.08611	5.08276e-37
P1802	R14563520|m.21313	R14551539|m.9328	2.49238	3.75519e-42
P1803	R14564058|m.21804	R14569741|m.26734	-1.92674	6.90053e-20
P1804	R14574693|m.30409	R14581562|m.34897	-2.13083	0.000182952
P1805	R14575641|m.31037	R14572819|m.29062	-0.681735	0.0132228
P1808	R14558143|m.16126	R14550078|m.7846	1.97789	5.71531e-10
P1809	R14546337|m.4302	R14546763|m.4758	-1.23569	0.0475039
P1810	R14563538|m.21331	R14550491|m.8261	1.00104	2.74665e-08
P1811	R14563490|m.21284	R14556653|m.14620	5.87686	4.05893e-58
P1815	R14558197|m.16194	R14553222|m.11048	1.98282	4.10884e-26
P1816	R14563457|m.21253	R14552062|m.9839	1.45313	7.71127e-18
P1817	R14577278|m.32193	R14571856|m.28321	-1.09408	0.000106427
P1820	R14560980|m.18883	R14559415|m.17354	-0.643614	0.000404262
P1821	R14551006|m.8770	R14566521|m.23974	-1.51377	8.5812e-08
P1823	R14556596|m.14561	R14551476|m.9252	1.00771	1.3477e-06
P1824	R14553790|m.11641	R14552973|m.10781	6.76967	5.60269e-166
P1825	S14701608|m.59564	R14554747|m.12617	3.22994	4.72893e-19
P1826	R14602216|m.45499	R14583649|m.36155	1.29004	1.76908e-10
P1828	R14565423|m.23013	R14552408|m.10204	1.60538	6.39017e-22
P1829	R14558174|m.16168	R14566586|m.24030	-1.1744	8.8206e-10
P1832	R14570274|m.27164	R14577972|m.32668	5.52034	5.61023e-24
P1833	R14577585|m.32409	R14625020|m.52688	-5.33303	1.29525e-54
P1834	R14555844|m.13761	R14550553|m.8341	1.49813	4.31237e-16
P1836	R14561310|m.19204	R14566219|m.23733	2.41862	2.12569e-23
P1837	R14558382|m.16355	R14552687|m.10499	-1.15771	3.82261e-08
P1838	R14551278|m.9049	R14567555|m.24914	-3.71726	2.95663e-60
P1840	R14570239|m.27131	R14568640|m.25857	2.21261	3.23762e-09
P1841	R14562192|m.20043	R14548022|m.5981	7.4752	4.38529e-90
P1842	R14568440|m.25685	R14586870|m.37881	-2.39675	1.04606e-14
P1843	R14553189|m.11006	R14553108|m.10930	-1.03926	3.1038e-09
P1844	R14558944|m.16903	R14548809|m.6691	1.50686	3.86949e-08
P1845	R14548568|m.6444	R14546811|m.4809	3.08575	3.15668e-16
P1846	R14577859|m.32581	R14555168|m.13079	2.77036	0.000356869
P1847	R14567216|m.24599	R14560583|m.18503	1.34571	1.67748e-13
P1848	R14573754|m.29744	R14552776|m.10584	-4.55668	4.54998e-19
P1849	J14588862|m.753	R14556506|m.14466	4.61935	9.95469e-97
P1850	R14549371|m.7174	J14571415|m.421	-0.668889	8.11629e-06
P1852	R14595341|m.42423	R14561980|m.19815	5.7948	6.43877e-62
P1853	R14573057|m.29217	R14557374|m.15346	1.13087	1.0801e-05
P1854	R14569964|m.26908	R14567753|m.25087	0.452776	0.0215421
P1855	R14550451|m.8221	R14558113|m.16094	-1.40121	8.49325e-15
P1856	R14586346|m.37585	R14563325|m.21128	1.38745	3.65762e-07
P1858	R14562139|m.19991	R14547624|m.5634	2.82342	9.41678e-34
P1859	R14551465|m.9241	R14583100|m.35854	-4.34841	3.79904e-74
P1861	R14571045|m.27723	R14574422|m.30219	-2.07474	3.07854e-07
P1863	R14555862|m.13778	R14549926|m.7709	1.42245	1.63037e-13
P1864	R14605284|m.46755	S14599992|m.57577	-4.37188	1.07039e-23
P1865	R14547083|m.5079	R14548544|m.6410	-0.535377	0.00283684
P1868	R14574293|m.30122	S162011|m.65472	-1.53683	7.39625e-07
P1869	R14546772|m.4764	R14548909|m.6777	-1.21597	7.49212e-11
P1873	R14593418|m.41456	R14604693|m.46539	-1.40704	0.00505437
P1874	R14572363|m.28724	R14568818|m.25984	8.99086	1.78185e-24
P1876	R14546879|m.4877	R14548477|m.6363	-0.729286	0.00550522
P1877	R14558398|m.16375	R14549469|m.7254	1.93088	6.36713e-26
P1879	R14586492|m.37680	R14601032|m.44966	-1.46201	1.96777e-07
P1881	R14579777|m.33794	R14567500|m.24864	-6.69582	4.17265e-14
P1882	R14563020|m.20846	R14552812|m.10622	1.63866	1.96334e-16
P1883	R14557151|m.15143	R14562198|m.20045	-0.490333	0.00305632
P1886	R14573522|m.29574	R14557970|m.15957	2.65203	5.65859e-23
P1888	R14602052|m.45439	R14560455|m.18398	4.27777	3.67857e-63
P1889	R14578577|m.33043	R14554446|m.12320	2.80281	9.04456e-48
P1890	R14552840|m.10638	R14564660|m.22310	-1.63955	2.26914e-25
P1891	R14558036|m.16021	R14567420|m.24787	-0.898567	7.83126e-06
P1892	R14558533|m.16511	R14557430|m.15405	-1.10921	1.89286e-10
P1893	R14556891|m.14871	R14574105|m.29994	-3.88827	5.51008e-58
P1894	R14553286|m.11115	S14655624|m.58681	-8.57108	7.749e-130
P1895	R14574079|m.29975	R14574125|m.30013	-0.615811	0.0106356
P1896	R14589755|m.39507	R14574189|m.30052	1.20185	7.17551e-06
P1897	S14610823|m.57800	R14593907|m.41700	3.34278	1.20786e-10
P1898	R14546523|m.4504	R14606526|m.47244	-9.80638	2.73671e-190
P1900	S14558947|m.56835	R14548019|m.5979	9.29127	4.27098e-157
P1901	R14552803|m.10613	R14554701|m.12573	-0.471892	0.0307331
P1902	R14555983|m.13898	R14567528|m.24887	-0.681249	0.00156616
P1904	R14589562|m.39410	R14571194|m.27824	3.27165	6.31383e-37
P1906	R14558344|m.16328	R14556059|m.13993	1.45475	2.69932e-09
P1907	R14588299|m.38672	R14616094|m.50479	-1.98749	0.0017145
P1909	R14574774|m.30468	R14558645|m.16609	5.96027	2.31157e-36
P1910	R14577697|m.32469	R14549604|m.7390	5.35836	9.32792e-92
P1911	R14556134|m.14098	R14583798|m.36237	-3.82111	1.55538e-42
P1912	R14555159|m.13073	R14548591|m.6471	1.88334	5.39807e-17
P1913	R14558192|m.16189	R14552205|m.9991	1.04666	1.57185e-08
P1914	S14395160|m.56383	R14555123|m.13026	-8.97523	1.46482e-34
P1915	R14557782|m.15768	R14562948|m.20770	-0.831738	1.30664e-06
P1917	R14548570|m.6446	R14554879|m.12755	-3.01212	1.59183e-17
P1918	R14548465|m.6354	R14559403|m.17342	-0.695129	0.000428034
P1919	R14571364|m.27946	R14571079|m.27750	-0.529792	0.00201423
P1920	R14554352|m.12209	R14561324|m.19219	-0.545832	0.00369133
P1921	R14553473|m.11310	R14566605|m.24050	-0.813319	7.83397e-05
P1922	R14555779|m.13706	R14559194|m.17144	-0.531934	0.00531715
P1923	R14555731|m.13649	R14553316|m.11142	0.922373	2.18165e-05
P1924	R14548596|m.6477	R14550010|m.7788	-1.08981	2.66957e-10
P1925	R14548582|m.6462	S14815455|m.62494	-2.11674	7.26939e-15
P1927	R14580402|m.34185	R14550735|m.8523	4.24658	1.89434e-70
P1928	R14558229|m.16220	R14569005|m.26158	-0.86532	9.63917e-07
P1929	R14553523|m.11356	R14568990|m.26141	-1.70589	4.85158e-08
P1930	S14899009|m.65257	R14546918|m.4915	3.94447	2.83385e-50
P1931	S14807864|m.62260	R14576124|m.31362	-0.824626	0.00581251
P1932	R14569924|m.26879	R14557543|m.15522	0.547229	0.00216732
P1933	R14556280|m.14233	R14567530|m.24890	-0.750022	0.000420583
P1934	R14551137|m.8883	R14547592|m.5612	0.804375	3.29799e-06
P1935	R14553466|m.11303	R14563989|m.21729	-1.48837	1.13135e-15
P1937	R14576311|m.31482	R14553283|m.11112	4.63341	9.10237e-77
P1938	R14559723|m.17693	R14552216|m.10001	2.65696	7.60859e-45
P1939	R14563420|m.21214	R14555033|m.12941	2.70746	2.1601e-16
P1940	R14571465|m.28016	R14560436|m.18375	3.45733	6.9192e-23
P1941	R14549210|m.7032	R14579522|m.33629	-3.01766	1.4404e-42
P1942	R14591753|m.40552	R14569435|m.26500	3.23225	5.66911e-05
P1943	R14582571|m.35509	R14554999|m.12896	9.57889	7.54917e-121
P1944	R14555954|m.13874	R14571030|m.27717	-1.50954	1.80617e-20
P1945	R14546905|m.4903	R14548711|m.6597	-1.57582	2.08e-06
P1946	R14546407|m.4370	R14606495|m.47230	-2.62864	5.54415e-39
P1947	R14559149|m.17089	S14788439|m.61624	-1.03714	2.96482e-11
P1951	R14551731|m.9499	R14547393|m.5406	3.31316	9.48388e-17
P1952	R14548471|m.6359	J14600836|m.983	-1.16017	7.58155e-12
P1953	R14606957|m.47398	R14554072|m.11930	5.25831	2.52798e-25
P1955	R14574240|m.30089	R14589244|m.39216	-1.25674	2.88076e-06
P1956	R14547297|m.5312	R14552395|m.10190	-2.57423	4.29687e-26
P1957	R14546959|m.4967	R14546795|m.4789	0.936507	7.3047e-08
P1958	R14599577|m.44313	R14595041|m.42284	-3.05439	0.000575189
P1961	R14615607|m.50346	R14609192|m.48241	-3.66489	1.00155e-11
P1962	R14572185|m.28568	R14550950|m.8722	4.32957	6.74531e-81
P1963	R14566725|m.24177	R14593519|m.41508	-1.92899	2.52856e-05
P1964	R14550671|m.8461	J14759784|m.3760	-3.0929	2.41395e-51
P1965	R14599220|m.44166	R14548931|m.6798	4.01163	1.01219e-52
P1966	R14580726|m.34388	R14552855|m.10657	2.19519	1.11153e-11
P1968	R14632832|m.53990	R14557165|m.15157	6.08289	4.95031e-110
P1969	R14561367|m.19257	R14555991|m.13911	3.00614	2.37243e-16
P1970	R14551251|m.9017	R14595683|m.42558	-5.32142	1.31483e-93
P1971	R14557454|m.15430	R14586590|m.37739	-4.86522	9.68905e-51
P1972	S14647208|m.58534	S14864133|m.63890	3.09706	3.76813e-16
P1973	R14549737|m.7533	R14556474|m.14429	-2.94721	3.68397e-71
P1975	R14562432|m.20272	R14565073|m.22691	-0.644403	0.0185996
P1976	R14555150|m.13065	R14550056|m.7822	1.18395	1.77582e-10
P1977	R14573207|m.29320	R14565776|m.23332	2.11738	4.16069e-37
P1979	R14560848|m.18750	R14550268|m.8052	3.88687	2.01786e-78
P1980	R14551849|m.9620	R14567727|m.25064	2.77266	2.08511e-10
P1981	R14569759|m.26753	R14559303|m.17248	1.63632	1.05152e-23
P1982	R14556248|m.14195	S14828859|m.62864	-0.46893	0.0388923
P1985	R14578563|m.33033	R14567301|m.24668	5.38772	1.74139e-33
P1986	S14803467|m.62125	R14558561|m.16529	1.39065	2.37348e-10
P1987	R14549802|m.7592	S14770997|m.61154	-4.27022	3.54442e-36
P1988	R14567077|m.24483	R14585538|m.37157	-5.21018	2.55552e-12
P1989	R14578000|m.32695	S14817079|m.62547	-2.41763	1.3416e-14
P1990	R14568466|m.25712	R14595603|m.42521	-2.81935	6.67709e-65
P1991	R14550956|m.8728	R14555266|m.13171	-1.00442	3.71748e-09
P1992	R14551863|m.9632	R14569778|m.26764	-3.13523	2.0861e-47
P1993	R14561491|m.19376	R14622315|m.52079	-11.1076	8.11177e-95
P1994	R14551769|m.9538	R14554792|m.12659	-0.709946	3.69041e-06
P1995	R14579016|m.33305	R14565944|m.23486	0.99089	2.74096e-05
P1996	R14547496|m.5508	R14550445|m.8217	-0.857572	1.00417e-05
P1997	R14601555|m.45227	R14571023|m.27712	4.38976	8.15228e-49
P1998	R14552566|m.10378	R14550597|m.8379	-0.346466	0.0326429
P1999	R14596504|m.42976	R14578908|m.33244	4.70895	1.19259e-20
P2000	R14581264|m.34708	R14585069|m.36904	-2.8513	1.76662e-05
P2001	R14575714|m.31090	R14550256|m.8035	3.90263	2.36254e-97
P2003	R14560245|m.18229	R14567676|m.25015	-1.05264	3.32334e-10
P2004	R14551792|m.9560	R14548765|m.6645	1.52665	1.77223e-08
P2005	R14560689|m.18590	R14577220|m.32130	-1.32709	1.83998e-08
P2006	R14554973|m.12865	R14562558|m.20411	-0.508742	0.0019714
P2007	R14569168|m.26283	R14572966|m.29160	2.61264	1.65367e-21
P2008	R14573998|m.29916	R14559357|m.17292	2.60915	1.37395e-23
P2009	R14565737|m.23306	R14560238|m.18212	1.49908	2.24997e-10
P2010	R14562398|m.20240	R14609490|m.48370	-2.33662	9.95765e-13
P2011	R14571982|m.28424	S14726926|m.60102	-2.77259	4.15498e-16
P2012	R14603350|m.45955	R14582837|m.35671	3.13222	5.28233e-14
P2013	R14547685|m.5697	R14552065|m.9841	-3.20564	4.42323e-35
P2014	S1472503|m.60056	S14221287|m.56211	1.79672	2.56508e-08
P2015	R14552330|m.10116	R14586633|m.37754	-4.57336	2.15054e-87
P2016	R14592542|m.40999	R14564896|m.22515	2.3546	4.00613e-10
P2018	R14622573|m.52152	R14571312|m.27905	2.32191	2.64638e-15
P2019	R14547054|m.5054	R14546465|m.4436	0.878756	0.000152923
P2020	R14621856|m.51990	R14556517|m.14482	5.05673	1.23463e-22
P2021	S2241000|m.65481	R14552548|m.10363	8.80494	6.0577e-151
P2024	R14551256|m.9024	R14560045|m.18012	-2.87596	1.62376e-54
P2027	R14553534|m.11372	R14548651|m.6542	2.62239	3.60564e-18
P2028	R14594765|m.42164	R14609563|m.48395	-3.24321	1.1318e-08
P2029	R14571192|m.27823	R14566769|m.24218	0.817153	5.44932e-07
P2030	R14599474|m.44278	S14400440|m.56395	-1.05765	0.00207715
P2031	R14550011|m.7789	R14554302|m.12145	-1.76722	5.84912e-23
P2032	R14568921|m.26074	R14554313|m.12159	1.97604	9.17445e-16
P2033	R14546804|m.4798	R14547564|m.5587	-0.628315	0.00197667
P2037	R14553806|m.11659	R14564684|m.22339	-2.12425	9.60522e-30
P2038	R14567892|m.25204	R14611722|m.49156	-3.86241	3.32358e-49
P2039	R14562773|m.20592	S14519438|m.56515	-0.607937	0.0189835
P2040	R14547435|m.5442	R14546980|m.4986	1.42562	3.16523e-14
P2042	R14555872|m.13790	S14812828|m.62422	-2.52419	6.02506e-21
P2043	R14557008|m.14996	R14562871|m.20686	-1.27489	1.58201e-08
P2044	R14569512|m.26557	R14598719|m.43953	1.2407	1.10689e-06
P2046	R14571725|m.28217	R14549711|m.7499	2.4092	4.9589e-45
P2047	R14550377|m.8164	R14553457|m.11294	-0.5918	0.000149355
P2048	R14549020|m.6884	R14554199|m.12048	-3.24569	5.94888e-17
P2049	R14564318|m.22016	R14565675|m.23236	0.485872	0.0486757
P2050	R14549814|m.7599	R14553245|m.11073	-0.794548	1.13836e-05
P2051	R14559437|m.17383	R14581791|m.35028	-3.11232	1.46775e-71
P2052	R14551865|m.9638	R14562292|m.20140	-2.23016	2.04583e-24
P2053	R14565725|m.23293	R14576775|m.31819	-1.40534	9.35632e-17
P2054	R14570685|m.27481	R14555823|m.13748	2.56168	2.62576e-22
P2055	R14546997|m.5005	R14555089|m.12990	-2.65483	1.67588e-30
P2056	R14592857|m.41156	R14577277|m.32192	3.4482	1.4508e-10
P2057	R14563212|m.21008	R14639321|m.54671	-6.96012	4.88307e-105
P2058	R14569994|m.26936	R14561336|m.19230	1.12279	1.40987e-08
P2059	R14549616|m.7403	R14561679|m.19530	-2.30189	2.21746e-24
P2060	R14585566|m.37174	R14563038|m.20861	2.70634	2.3214e-06
P2064	S14788653|m.61629	R14551781|m.9548	4.51447	0.00142813
P2065	R14580663|m.34343	R14569529|m.26573	1.5168	1.16818e-06
P2066	R14561618|m.19471	R14554921|m.12814	1.05371	5.99081e-10
P2068	R14630246|m.53642	R14605931|m.47008	4.56997	5.54565e-18
P2069	R14563890|m.21639	R14550076|m.7843	2.53076	1.70097e-28
P2070	R14577452|m.32331	R14572398|m.28751	1.4432	7.53398e-08
P2071	R14553530|m.11368	R14548997|m.6863	1.27453	3.78114e-13
P2072	R14572713|m.28979	R14561011|m.18916	1.86457	1.35159e-13
P2073	R14575791|m.31133	R14568178|m.25453	-3.14923	1.13012e-14
P2074	R14549263|m.7075	R14547718|m.5724	1.46681	0.0195108
P2075	R14574596|m.30344	R14555287|m.13185	2.34395	4.73228e-40
P2076	R14573051|m.29210	R14599459|m.44269	-1.03848	1.10689e-06
P2077	R14568821|m.25988	R14565451|m.23036	-0.758824	0.00133716
P2080	S14612708|m.57836	R14547141|m.5129	4.09013	1.87737e-93
P2081	R14573779|m.29768	S14598416|m.57538	-4.65398	2.63197e-12
P2082	R14588525|m.38828	R14584233|m.36457	0.726797	0.0340025
P2083	R14565205|m.22812	R14576312|m.31483	-0.950297	2.12814e-06
P2085	R14565974|m.23512	R14560780|m.18691	0.677363	0.000169513
P2087	R14586252|m.37540	R14550289|m.8085	2.47928	2.72413e-06
P2088	R14563175|m.20977	R14557461|m.15439	1.43395	1.02862e-12
P2089	R14575909|m.31204	R14613236|m.49633	-4.60603	5.55551e-22
P2091	R14548001|m.5970	R14550647|m.8429	0.809311	2.29009e-05
P2092	R14606558|m.47254	R14575997|m.31262	1.1005	0.00120292
P2093	R14570146|m.27050	R14559209|m.17164	2.08912	5.68951e-37
P2094	R14555306|m.13209	R14576356|m.31509	-4.52607	2.36247e-38
P2095	R14551752|m.9522	R14563740|m.21509	-2.29633	3.06643e-35
P2096	R14554822|m.12688	R14564237|m.21944	-1.14082	8.86318e-11
P2097	S14895640|m.64971	R14577742|m.32501	-1.84185	2.56449e-10
P2099	R14568153|m.25432	R14632525|m.53952	-2.55198	9.0198e-09
P2102	R14601976|m.45406	R14584126|m.36406	1.92133	2.99812e-11
P2103	R14566860|m.24300	R14599284|m.44193	-2.60899	4.83701e-08
P2104	R14573592|m.29620	R14561869|m.19723	1.23055	1.62292e-12
P2105	R14561115|m.19006	R14571489|m.28040	-1.1172	2.56294e-12
P2106	R14557311|m.15294	R14582395|m.35400	-2.94977	6.53508e-38
P2107	R14556715|m.14697	R14568775|m.25942	-1.03111	2.74558e-07
P2108	R14562994|m.20810	R14571550|m.28079	2.04378	2.77797e-09
P2109	R14572693|m.28965	R14560524|m.18454	0.653182	0.00992134
P2110	R14557726|m.15706	R14552436|m.10229	0.79334	0.00164238
P2111	R14561293|m.19183	R14551277|m.9048	1.65151	6.31877e-19
P2112	R14552869|m.10670	R14615248|m.50243	-4.56848	6.72932e-46
P2113	R14565376|m.22966	R14551031|m.8798	2.37107	1.89183e-22
P2114	R14590653|m.39945	R14578143|m.32789	1.02927	1.2816e-06
P2115	R14573255|m.29356	R14548832|m.6707	3.62824	1.91512e-07
P2117	R14556472|m.14424	R14555236|m.13144	0.530953	0.00110092
P2119	R14549697|m.7479	R14567146|m.24538	-3.3566	1.04784e-59
P2120	S14670543|m.58959	R14552398|m.10195	1.18255	5.3904e-13
P2121	R14551613|m.9388	R14554490|m.12371	-0.389241	0.0147766
P2122	R14592754|m.41109	S14804507|m.62158	0.647474	0.00145957
P2123	R14565395|m.22982	R14559657|m.17629	1.29868	7.14401e-08
P2124	R14642034|m.54858	R14614481|m.50007	1.35721	0.00994311
P2125	R14576526|m.31640	R14567934|m.25233	-2.75251	2.53316e-19
P2126	R14555215|m.13126	R14550818|m.8590	1.01137	9.62118e-10
P2127	R14570991|m.27689	R14547411|m.5418	3.70156	2.58868e-33
P2129	R14598471|m.43857	R14565321|m.22917	2.76137	4.38648e-35
P2130	R14547728|m.5731	R14546823|m.4823	-1.35634	4.09734e-05
P2131	R14576544|m.31662	S14728333|m.60126	-3.60832	4.69721e-15
P2132	R14569231|m.26335	R14563721|m.21485	5.24687	9.47049e-34
P2134	R14620392|m.51644	R14563741|m.21511	5.5385	1.53645e-65
P2137	R14615325|m.50260	R14584220|m.36451	1.23769	8.047e-05
P2138	R14550651|m.8435	R14554885|m.12760	-0.444051	0.0120627
P2141	R14587524|m.38254	R14548087|m.6045	5.40673	2.98204e-118
P2142	R14594483|m.41995	R14566741|m.24191	0.842985	8.62238e-06
P2143	R14579665|m.33723	R14563734|m.21504	1.19641	0.000621892
P2144	R14548146|m.6090	R14548803|m.6686	0.833095	0.00276182
P2145	S14572396|m.57083	R14594183|m.41827	-2.17754	1.97656e-08
P2146	R14575430|m.30894	R14567456|m.24822	-0.542989	0.0400824
P2148	R14576103|m.31346	R14560101|m.18063	2.43042	5.89076e-28
P2149	R14616320|m.50544	R14588280|m.38658	2.14571	1.00302e-09
P2150	R14578766|m.33152	R14554715|m.12588	4.23021	4.11487e-34
P2151	R14592154|m.40792	R14561788|m.19646	4.90093	2.93142e-15
P2152	R14615822|m.50404	R14577245|m.32161	1.78143	1.22529e-05
P2153	R14551097|m.8849	R14557122|m.15111	-0.808638	2.41274e-06
P2154	R14574728|m.30434	R14569247|m.26348	-0.702151	0.00842273
P2155	S14695451|m.59452	R14592528|m.40994	1.31514	0.00212901
P2156	R14568075|m.25356	R14552555|m.10368	1.62813	1.69912e-18
P2157	R14557944|m.15933	R14554479|m.12360	1.97509	4.21753e-36
P2159	S14878293|m.64300	S14447226|m.56444	0.592168	0.00605382
P2161	R14610232|m.48644	R14574149|m.30028	1.69696	4.03693e-05
P2163	R14570396|m.27258	R14560279|m.18251	0.366682	0.0405039
P2164	R14589140|m.39156	R14622255|m.52067	-1.48423	3.69137e-05
P2166	R14558187|m.16186	R14587489|m.38235	-5.90793	7.26128e-138
P2168	R14548790|m.6670	R14582085|m.35196	-2.85537	1.39668e-39
P2169	R14549197|m.7018	R14552475|m.10278	-1.55389	1.03106e-22
P2170	R14547032|m.5034	R14595635|m.42532	-3.89752	7.01391e-10
P2171	R14552952|m.10757	R14607292|m.47518	-3.95819	8.34362e-50
P2172	R14578982|m.33284	R14561557|m.19421	1.31302	1.08832e-11
P2173	R14567879|m.25194	S14791360|m.61720	1.25758	2.55328e-06
P2174	R14714945|m.55891	R14587505|m.38246	1.58256	2.40218e-20
P2176	R14561941|m.19781	S14840292|m.63209	-0.901765	3.32824e-06
P2178	R14560695|m.18596	R14568534|m.25775	-0.629033	0.000751679
P2179	R14562724|m.20535	R14576492|m.31618	-0.859176	0.00566297
P2180	J14637072|m.1711	S14694606|m.59419	-1.11305	0.00900144
P2182	R14553690|m.11534	R14564825|m.22453	-2.0097	1.21745e-24
P2183	R14549144|m.6977	R14554411|m.12281	-2.26201	1.19031e-38
P2184	R14546459|m.4431	R14547415|m.5423	-0.767678	0.0245417
P2185	R14561731|m.19587	R14566977|m.24410	1.02203	7.07486e-06
P2186	R14563570|m.21357	R14634157|m.54144	-8.12157	8.92684e-94
P2187	R14603671|m.46104	R14568061|m.25347	2.96899	1.77126e-18
P2188	R14555754|m.13682	R14563713|m.21477	-1.91445	6.35629e-21
P2190	R14612963|m.49540	R14592567|m.41010	6.87148	1.17312e-43
P2191	R14594079|m.41782	R14560286|m.18259	2.43592	5.93549e-15
P2192	R14551652|m.9424	R14560599|m.18519	-2.16872	3.37817e-22
P2193	R14561780|m.19638	R14585643|m.37222	-2.81278	8.65216e-24
P2194	R14576935|m.31932	R14569930|m.26881	1.44072	2.80007e-13
P2196	R14574831|m.30498	R14558942|m.16899	3.14011	1.12928e-27
P2197	R14551746|m.9512	R14555228|m.13137	-2.82257	5.51528e-40
P2198	R14548750|m.6630	R14551179|m.8938	-0.717159	0.000185937
P2199	R14611490|m.49086	R14580029|m.33942	3.19841	7.88011e-20
P2200	R14554578|m.12449	R14549566|m.7359	1.80203	1.16795e-18
P2201	R14551629|m.9397	R14562366|m.20209	-1.13562	3.92069e-13
P2202	S14604580|m.57677	R14582349|m.35368	-1.22626	0.0112523
P2203	R14547274|m.5283	R14547214|m.5216	2.11711	6.71373e-23
P2204	R14579255|m.33454	R14576466|m.31594	0.464771	0.0213819
P2205	R14549891|m.7671	R14547013|m.5022	1.41369	8.28359e-12
P2207	R14549931|m.7715	R14557016|m.15002	-1.0121	0.000402954
P2211	R14564010|m.21756	R14554428|m.12300	1.52664	1.45259e-06
P2212	S14791425|m.61722	R14575254|m.30764	0.997271	0.0085003
P2216	R14572321|m.28685	R14562954|m.20776	1.97335	5.68248e-28
P2217	R14554686|m.12557	R14548283|m.6203	1.74153	7.01296e-26
P2218	R14585364|m.37076	R14552507|m.10329	1.51484	5.70583e-10
P2219	R14599470|m.44275	R14587447|m.38212	1.70659	2.5105e-07
P2221	R14562790|m.20609	R14567774|m.25100	0.735155	0.00210148
P2222	R14555962|m.13881	R14562272|m.20123	-1.97235	2.78572e-05
P2223	S14712734|m.59792	R14563241|m.21047	4.31205	7.43793e-06
P2224	R14583092|m.35847	R14580406|m.34187	-1.67374	0.000155912
P2225	R14566326|m.23814	R14581819|m.35044	-2.94216	1.15338e-11
P2226	R14555709|m.13632	R14547653|m.5658	2.50224	1.75196e-42
P2228	R14600262|m.44614	R14574588|m.30335	1.3774	0.000697157
P2229	R14585591|m.37188	R14548756|m.6634	4.20745	1.62488e-50
P2230	R14568962|m.26112	R14572362|m.28723	-1.046	9.25851e-05
P2231	R14549108|m.6955	R14546956|m.4960	2.98723	7.09388e-27
P2233	R14548580|m.6459	R14546842|m.4845	2.93718	9.2352e-21
P2234	R14579152|m.33397	R14562089|m.19950	3.53276	7.83864e-40
P2237	R14597756|m.43520	R14564229|m.21938	2.66311	1.34687e-26
P2238	R14626504|m.52962	R14549992|m.7776	5.78597	8.78634e-88
P2239	R14560081|m.18050	R14556185|m.14141	1.85519	7.74167e-05
P2240	R14549177|m.7001	R14548788|m.6667	1.49755	1.69995e-06
P2241	R14601793|m.45324	R14548520|m.6394	4.4992	4.70726e-33
P2242	S14886312|m.64541	R14557076|m.15061	2.83897	3.15318e-08
P2243	R14563511|m.21305	R14553249|m.11078	2.79207	1.79111e-49
P2244	R14591344|m.40328	R14642896|m.54918	-4.28606	4.50446e-11
P2245	R14548995|m.6862	R14549762|m.7556	-0.588416	0.00094231
P2246	R14562928|m.20746	R14565456|m.23040	2.19118	1.40398e-10
P2247	R14575450|m.30902	R14606298|m.47149	-3.14204	7.77671e-14
P2248	S14755888|m.60658	R14546736|m.4730	2.54427	5.61032e-30
P2249	R14549217|m.7039	R14547190|m.5193	1.84069	4.55349e-26
P2250	R14561696|m.19555	R14572312|m.28678	-0.658071	0.00395736
P2251	S14768384|m.61069	R14578969|m.33278	1.21281	1.75485e-11
P2253	R14585488|m.37135	R14549440|m.7228	4.036	3.7359e-15
P2254	R14609230|m.48256	R14584082|m.36383	-3.73962	2.57642e-18
P2257	R14617173|m.50814	S877182|m.65648	3.99481	5.45815e-05
P2258	R14559941|m.17907	R14554086|m.11943	1.0339	8.0698e-06
P2259	R14570988|m.27687	R14618770|m.51252	-1.04054	0.00235324
P2260	R14547330|m.5350	R14562995|m.20815	-7.28145	1.28515e-88
P2262	R14561436|m.19323	S14664790|m.58845	-6.21633	4.13656e-90
P2263	R14550892|m.8668	R14546713|m.4701	1.44588	4.50848e-17
P2264	R14569632|m.26667	R14559124|m.17064	2.72329	1.24731e-34
P2265	S14068938|m.56080	R14550658|m.8446	0.653953	0.0272053
P2266	R14551473|m.9249	R14556621|m.14583	-0.528692	0.00225818
P2267	R14602237|m.45515	R14567993|m.25282	4.85986	0.000182681
P2269	R14597875|m.43592	R14577165|m.32088	0.953882	1.90929e-05
P2270	R14559526|m.17489	R14571839|m.28307	-1.85894	3.33915e-33
P2271	R14590877|m.40052	R14558761|m.16712	2.25343	3.38966e-16
P2272	R14551194|m.8954	R14571577|m.28102	-6.63856	6.71188e-130
P2274	R14564511|m.22186	R14547893|m.5879	2.24204	7.00361e-08
P2275	R14586416|m.37627	R14562488|m.20345	0.558974	0.0259935
P2276	R14564209|m.21920	R14576919|m.31917	-1.10051	4.73235e-08
P2277	S14784957|m.61520	R14559319|m.17266	1.9862	1.86009e-29
P2278	R14551075|m.8832	R14558941|m.16898	-2.20336	4.19545e-18
P2279	R14570561|m.27398	R14572507|m.28840	0.743187	0.000305704
P2280	R14562938|m.20757	R14580520|m.34259	-2.47203	6.93951e-09
P2281	J14721372|m.3234	R14628806|m.53417	-1.20432	0.0153889
P2282	R14584137|m.36409	R14553398|m.11228	-1.20652	0.00115523
P2283	R14592396|m.40921	S9444535|m.65663	1.34835	0.00636944
P2285	R14557384|m.15357	R14555308|m.13210	3.23924	2.24431e-10
P2286	R14588018|m.38510	R14586286|m.37550	1.65117	4.55149e-11
P2287	R14548016|m.5976	R14555108|m.13006	-1.37738	0.00243983
P2288	R14546512|m.4492	R14548666|m.6552	-2.04921	4.60198e-30
P2289	R14553977|m.11813	R14560049|m.18017	-0.667513	2.44725e-05
P2290	R14554743|m.12614	R14576471|m.31596	-8.46342	2.7818e-100
P2291	R14560956|m.18863	R14552800|m.10612	2.03864	1.14786e-18
P2292	R14549054|m.6905	R14570177|m.27078	-2.93508	1.16334e-59
P2293	S14760335|m.60796	R14552361|m.10149	5.4489	8.2923e-46
P2294	R14550537|m.8321	R14562569|m.20420	-1.83778	1.1971e-21
P2295	R14565089|m.22707	R14553789|m.11640	1.24789	5.43454e-10
P2296	R14556635|m.14601	R14565121|m.22732	-0.880963	4.43979e-06
P2297	R14566205|m.23711	R14555694|m.13612	7.79068	5.53903e-47
P2298	R14574941|m.30558	R14554814|m.12680	2.53832	2.94876e-43
P2299	R14547672|m.5685	R14555298|m.13201	-2.32409	2.76227e-35
P2300	R14555397|m.13302	R14553442|m.11282	0.669485	3.47603e-05
P2301	R14556132|m.14096	R14571508|m.28054	-1.16957	1.33095e-08
P2302	R14547542|m.5559	R14558485|m.16465	-3.5413	3.505e-54
P2304	R14581221|m.34676	R14554129|m.11980	11.8978	4.63416e-136
P2305	R14561516|m.19389	R14560990|m.18898	0.627926	0.00206977
P2306	R14576559|m.31672	R14572645|m.28932	0.763877	0.00722363
P2307	R14568305|m.25559	R14548771|m.6655	3.12724	2.62527e-29
P2308	R14549256|m.7071	R14549094|m.6939	0.673553	0.000111762
P2309	R14592983|m.41238	R14546866|m.4864	7.97869	1.22558e-185
P2310	R14550153|m.7920	R14559460|m.17406	-1.91674	6.61071e-11
P2312	R14572076|m.28490	R14552476|m.10279	2.60058	5.40788e-46
P2313	R14565965|m.23500	R14559140|m.17077	1.14447	9.14309e-09
P2314	R14559414|m.17351	R14556498|m.14456	-3.43904	6.75133e-14
P2315	R14558776|m.16732	S14849140|m.63460	-1.34393	1.41501e-08
P2316	R14562189|m.20041	R14575010|m.30612	-2.37156	7.13929e-25
P2317	R14562513|m.20367	R14565973|m.23511	0.494558	0.0186782
P2318	R14574594|m.30341	R14551672|m.9441	-2.24344	5.64798e-11
P2319	R14556822|m.14804	R14570113|m.27028	-0.77986	0.000766633
P2320	R14581016|m.34539	R14560633|m.18547	1.48248	2.03356e-06
P2321	R14570029|m.26963	R14559147|m.17084	2.38244	1.17123e-23
P2325	R14551156|m.8906	R14552881|m.10683	-1.75607	1.61493e-07
P2326	R14562488|m.20344	R14591265|m.40286	-1.63109	6.37591e-19
P2328	R14547081|m.5078	R14546409|m.4375	1.67235	1.5725e-08
P2329	R14560864|m.18763	R14555424|m.13328	-1.06838	0.0029919
P2330	R14547914|m.5902	R14553839|m.11686	-2.04026	3.97123e-28
P2331	R14556403|m.14352	R14549798|m.7590	1.37799	1.21138e-07
P2332	R14558746|m.16697	R14553321|m.11145	1.76271	1.52057e-14
P2333	R14557619|m.15609	R14565677|m.23237	-0.756646	3.79101e-05
P2336	S14808457|m.62282	R14575044|m.30633	6.31916	1.73397e-38
P2337	R14550525|m.8308	R14566063|m.23593	-0.803315	0.000134827
P2338	R14603711|m.46126	R14561013|m.18919	2.03211	3.53076e-16
P2339	R14548827|m.6703	R14586391|m.37616	-4.56324	2.09886e-127
P2341	R14554099|m.11951	R14548680|m.6567	2.62918	5.05739e-23
P2343	R14581247|m.34696	R14547814|m.5805	5.65382	1.4591e-61
P2344	R14568574|m.25802	R14553918|m.11755	0.966678	2.32565e-10
P2345	R14555910|m.13827	R14562662|m.20498	-1.18705	5.28809e-13
P2346	R14568329|m.25579	R14558538|m.16514	2.28743	1.95768e-16
P2348	R14573601|m.29625	R14546508|m.4486	5.83081	3.64713e-136
P2349	R14560280|m.18254	R14557391|m.15366	2.02183	9.41892e-16
P2350	R14565440|m.23028	R14555616|m.13540	1.57	2.66364e-23
P2351	R14569260|m.26363	R14555708|m.13631	3.28965	2.44284e-66
P2352	R14547960|m.5937	R14546265|m.4224	2.38699	3.1808e-09
P2353	R14556745|m.14725	R14635996|m.54345	-6.50783	1.36193e-78
P2354	R14577849|m.32574	R14567051|m.24466	0.565692	0.00383392
P2355	R14547248|m.5253	R14552341|m.10131	-2.38804	3.14411e-30
P2356	R14547201|m.5205	R14547203|m.5207	-0.519213	0.0109139
P2357	R14553624|m.11471	R14600393|m.44665	-3.26504	6.75783e-15
P2358	R14558457|m.16435	R14555664|m.13594	0.706389	0.00306548
P2359	R14592910|m.41194	R14623262|m.52309	-3.05058	7.00655e-12
P2360	R14574687|m.30403	R14554344|m.12197	1.76168	9.90347e-26
P2361	S14757774|m.60710	R14566272|m.23777	4.3966	2.72424e-31
P2362	R14554969|m.12860	R14572181|m.28566	-1.98263	2.34869e-19
P2364	R14566195|m.23703	R14549401|m.7203	8.51024	1.74581e-27
P2365	R14585285|m.37038	S14767915|m.61056	-4.20967	1.20491e-11
P2367	R14548794|m.6678	R14547122|m.5109	0.996025	1.46787e-08
P2368	R14552148|m.9916	R14566946|m.24380	-2.23886	1.41781e-35
P2369	R14557256|m.15229	R14570271|m.27160	-1.89022	2.32125e-20
P2370	R14564468|m.22142	S14805268|m.62185	-2.39807	1.27677e-15
P2371	R14556657|m.14627	R14572510|m.28842	-1.63317	2.46169e-17
P2372	R14553227|m.11053	R14554995|m.12891	0.898815	0.00806717
P2373	R14561631|m.19486	R14550503|m.8285	2.01377	3.09515e-31
P2374	R14563084|m.20900	R14547167|m.5172	9.49001	1.2115e-105
P2375	S14231181|m.56212	S14271557|m.56255	-1.67048	0.00473816
P2378	R14551468|m.9245	R14548533|m.6405	0.708533	0.00158133
P2379	S14059237|m.56078	S14361139|m.56352	3.47673	6.77307e-17
P2380	R14601100|m.45001	R14574467|m.30244	12.1768	4.5689e-154
P2381	R14554857|m.12733	R14555443|m.13350	-1.20622	7.8379e-10
P2382	R14583998|m.36329	R14585894|m.37358	3.32623	1.06323e-07
P2383	R14554620|m.12492	R14574930|m.30551	-4.07432	3.17164e-57
P2384	R14547521|m.5536	R14547825|m.5811	-0.732249	2.00585e-05
P2385	R14599530|m.44294	R14572088|m.28505	2.6013	7.00655e-12
P2386	R14550581|m.8368	R14559556|m.17518	-0.894092	0.000615271
P2387	R14604186|m.46326	R14562793|m.20611	2.52578	1.10683e-18
P2388	R14563145|m.20954	R14568393|m.25637	-0.822074	2.51686e-07
P2389	R14558641|m.16607	R14595759|m.42597	-1.62044	1.92013e-06
P2390	R14557148|m.15137	R14551344|m.9114	0.985301	7.95068e-09
P2391	R14571217|m.27836	S14607559|m.57744	-3.68742	0.000168582
P2392	R14550866|m.8640	R14576792|m.31833	-2.95904	2.98178e-09
P2394	R14580558|m.34281	R14557404|m.15377	4.39506	1.7517e-09
P2395	R14547000|m.5007	R14547863|m.5850	-1.22873	2.92246e-11
P2396	R14547646|m.5653	R14584366|m.36536	-2.57984	4.50827e-16
P2398	R14561238|m.19135	R14558034|m.16018	0.378396	0.0388234
P2399	R14560982|m.18886	R14560981|m.18885	0.7965	3.76707e-05
P2400	R14555756|m.13684	R14568694|m.25890	-0.70575	0.0214019
P2401	R14576303|m.31477	R14577173|m.32096	8.20752	3.60226e-49
P2402	R14576478|m.31603	R14585149|m.36963	-1.48324	0.00182939
P2403	R14548533|m.6406	R14556710|m.14689	-0.536179	0.0325138
P2405	R14555413|m.13318	R14636410|m.54388	-5.905	1.65938e-108
P2406	R14548943|m.6812	R14562391|m.20235	-2.18073	1.11075e-28
P2407	R14553340|m.11170	R14552986|m.10795	3.03296	1.03031e-30
P2409	S14805565|m.62193	R14590402|m.39811	3.48489	2.70317e-13
P2410	R14599954|m.44470	R14554736|m.12604	5.58918	1.54123e-14
P2411	R14554398|m.12258	R14566167|m.23682	-1.47104	1.919e-08
P2412	R14567685|m.25024	R14565318|m.22913	1.85049	0.000905906
P2413	R14559656|m.17628	R14559954|m.17919	-0.431645	0.00850353
P2414	R14614889|m.50132	R14577505|m.32366	-4.19156	0.00351669
P2415	S4677384|m.65533	S7438664|m.65617	1.62628	1.83964e-05
P2416	R14558121|m.16104	R14550115|m.7879	1.22373	5.69777e-11
P2418	R14565648|m.23213	R14584632|m.36672	-1.28345	3.47664e-05
P2419	R14585902|m.37362	R14558288|m.16278	2.33628	1.39343e-30
P2421	R14569821|m.26793	R14552903|m.10697	3.88279	1.06445e-90
P2422	R14568727|m.25911	R14595912|m.42671	-3.42124	1.47698e-36
P2423	R14567122|m.24520	R14568619|m.25836	-0.535062	0.00278461
P2424	R14551794|m.9564	S14684515|m.59238	-5.56615	4.2607e-39
P2426	R14554385|m.12240	S14679395|m.59132	-7.37096	8.54076e-115
P2427	R14564030|m.21773	R14594065|m.41774	1.22039	0.0311141
P2428	R14565824|m.23375	R14585445|m.37113	-3.80783	2.57091e-68
P2429	R14552734|m.10545	R14548703|m.6590	0.485742	0.0340063
P2430	R14558588|m.16560	R14570402|m.27266	-0.60555	0.000326862
P2432	R14561678|m.19529	S14794739|m.61842	3.58216	1.74606e-09
P2433	R14550869|m.8642	R14548403|m.6302	0.71059	4.46675e-05
P2434	S14846912|m.63394	R14562268|m.20115	3.42318	1.83197e-26
P2435	S14076273|m.56093	S11389181|m.55990	1.32564	0.00475739
P2436	R14552798|m.10609	R14562522|m.20383	-1.90454	1.98429e-29
P2437	R14567175|m.24564	R14550100|m.7867	4.14606	5.79324e-67
P2438	R14588572|m.38861	R14563291|m.21093	2.02475	7.3541e-11
P2439	R14555481|m.13388	R14589158|m.39161	-1.35388	0.0186152
P2440	R14614766|m.50089	R14583444|m.36036	1.26916	0.00458592
P2443	R14546882|m.4878	R14548316|m.6230	-1.07708	1.32004e-05
P2444	R14562446|m.20287	R14563254|m.21055	-1.35744	4.58015e-16
P2445	R14595262|m.42387	R14592241|m.40832	1.01458	0.0319639
P2446	R14549631|m.7422	R14567927|m.25227	-3.09824	2.91402e-37
P2447	S14782704|m.61462	R14596375|m.42905	0.895867	0.0352142
P2449	R14549729|m.7524	R14555339|m.13244	-1.16596	2.9163e-11
P2451	R14566359|m.23844	S14811557|m.62389	-1.41135	5.64306e-06
P2453	R14548766|m.6650	R14551302|m.9074	-2.05013	3.0998e-24
P2454	R14572238|m.28607	R14548567|m.6443	4.43685	1.74711e-14
P2455	R14565295|m.22892	R14583661|m.36166	-2.29025	3.28754e-26
P2456	R14546402|m.4364	R14546392|m.4357	0.637612	0.000297921
P2457	R14597100|m.43226	S14760602|m.60812	-1.56467	0.0215421
P2458	R14551297|m.9068	R14547412|m.5419	1.65308	1.94188e-05
P2459	R14582537|m.35488	S14763441|m.60886	-5.68299	1.01817e-14
P2460	R14546986|m.4993	R14604367|m.46384	-10.0236	5.34321e-127
P2462	R14559371|m.17303	R14568563|m.25795	-5.65443	3.34552e-22
P2463	R14609420|m.48338	R14599677|m.44353	-1.46791	0.0142435
P2464	R14586337|m.37582	R14577462|m.32333	-2.10499	5.56874e-10
P2465	R14585960|m.37392	S5110690|m.65542	-2.0521	1.75471e-08
P2466	R14597259|m.43307	R14561213|m.19112	1.35268	0.000115595
P2467	R14584153|m.36420	R14562670|m.20505	1.335	5.83129e-10
P2468	R14556690|m.14665	R14561745|m.19597	-0.596711	0.000359143
P2470	R14591694|m.40532	R14576426|m.31569	0.594386	0.000517499
P2471	R14557344|m.15327	R14586363|m.37597	-5.16388	1.05769e-62
P2472	R14552613|m.10428	R14548780|m.6664	1.03957	2.42237e-11
P2473	R14570899|m.27628	R14578734|m.33127	-7.38431	4.92995e-11
P2475	R14572055|m.28475	R14559609|m.17575	2.01522	1.43954e-14
P2476	R14579143|m.33391	R14564978|m.22602	3.07408	1.58229e-08
P2477	R14592605|m.41040	R14560003|m.17976	2.17127	1.36266e-11
P2479	R14552187|m.9971	R14555794|m.13722	-0.323169	0.0431126
P2481	R14579337|m.33501	R14616114|m.50484	-0.920588	0.00347954
P2482	R14596943|m.43155	R14574205|m.30061	2.27774	1.36496e-12
P2483	S14628071|m.58152	R14567187|m.24571	4.00017	5.95605e-45
P2485	R14564046|m.21792	R14573837|m.29812	-2.66661	1.96119e-36
P2486	R14557173|m.15163	R14557152|m.15145	-0.697984	0.000950077
P2487	R14567599|m.24958	R14611815|m.49186	-3.31452	9.52168e-16
P2488	R14552287|m.10070	R14593802|m.41654	-2.24087	9.91322e-23
P2490	R14560330|m.18299	R14548082|m.6039	2.07202	7.04459e-10
P2491	R14583189|m.35895	R14557784|m.15770	2.48135	3.41402e-25
P2492	R14587144|m.38044	R14583126|m.35865	3.34813	4.49519e-15
P2494	R14562932|m.20751	R14561152|m.19054	0.983512	0.00529677
P2495	R14569311|m.26400	R14569085|m.26216	-0.59744	0.00239727
P2496	R14563240|m.21045	R14589676|m.39460	1.58197	1.1312e-08
P2497	R14560837|m.18744	R14556712|m.14692	0.920065	1.72733e-08
P2498	S14562970|m.56909	R14555218|m.13128	2.46708	0.000863709
P2500	R14561972|m.19810	R14562815|m.20632	-0.488239	0.039765
P2501	R14588083|m.38545	R14563950|m.21695	1.91808	3.77302e-15
P2503	S14751391|m.60573	S14681490|m.59169	0.877016	0.000407831
P2504	R14583876|m.36279	R14550041|m.7810	3.92265	4.01979e-89
P2507	R14597002|m.43189	R14558317|m.16300	3.17938	5.06887e-60
P2508	R14561530|m.19396	R14561713|m.19576	-0.347753	0.028717
P2509	R14546814|m.4813	R14552678|m.10488	-3.13615	1.18631e-34
P2510	R14570622|m.27448	R14560105|m.18065	2.04597	7.65838e-25
P2511	R14548959|m.6832	S14716404|m.59870	-2.44482	0.00157775
P2512	R14566341|m.23829	R14566033|m.23571	-1.02818	0.00341101
P2513	R14568079|m.25364	R14569456|m.26522	-0.5857	0.0299051
P2514	R14572905|m.29115	R14619957|m.51533	-2.48644	8.00672e-20
P2515	R14546360|m.4325	R14554219|m.12073	-1.44554	6.07517e-13
P2516	R14568850|m.26015	R14578924|m.33253	-2.70527	6.89314e-13
P2518	R14547118|m.5106	R14546158|m.4115	2.40699	3.94368e-16
P2519	R14563561|m.21349	R14565226|m.22838	0.367913	0.0463786
P2520	R14552345|m.10134	R14561720|m.19581	-1.35378	0.000268858
P2521	R14600468|m.44696	R14602140|m.45467	-1.40592	0.0436465
P2522	R14567363|m.24733	R14558872|m.16834	1.2467	8.25119e-12
P2523	R14581930|m.35118	R14555148|m.13062	4.50054	6.42561e-90
P2524	R14557598|m.15588	R14554666|m.12539	1.50223	2.05819e-14
P2525	R14559487|m.17448	R14552498|m.10314	1.59637	0.0317219
P2526	R14552888|m.10689	R14555185|m.13093	0.754557	2.48366e-05
P2528	R14563841|m.21595	R14571930|m.28382	-1.60017	1.5517e-06
P2529	R14554962|m.12854	R14571758|m.28238	-1.45157	8.78841e-14
P2530	R14562943|m.20764	R14579740|m.33772	-1.2712	6.33057e-06
P2531	R14565445|m.23032	R14640763|m.54774	-4.29407	2.68441e-23
P2533	R14560765|m.18668	R14553593|m.11444	1.35837	3.23812e-18
P2534	R14579993|m.33921	R14560938|m.18842	2.44396	4.82831e-31
P2535	R14576936|m.31933	R14611294|m.49021	-2.35423	1.22591e-22
P2536	R14555104|m.13005	R14547627|m.5637	2.39867	3.15318e-08
P2537	R14552073|m.9848	R14547921|m.5910	-0.718807	0.0121205
[truncated: 1,127 more rows]

## Sheet: 520_root
Pair ID	ParalogA	ParalogB	log FC	FDR
P0002	R14575196|m.30729	R14565679|m.23239	1.30517	1.41202e-08
P0003	R14563242|m.21048	R14552501|m.10325	1.65188	1.79399e-08
P0004	R14553478|m.11312	R14555468|m.13375	-0.965531	0.00195535
P0006	R14574138|m.30021	R14586090|m.37455	-0.715143	0.00639424
P0007	R14563099|m.20915	R14550664|m.8452	0.815973	0.00139655
P0009	R14558823|m.16776	R14558557|m.16525	0.60713	0.00294131
P0010	R14548076|m.6027	R14588138|m.38568	-3.61592	4.90912e-19
P0011	R14581067|m.34582	R14636271|m.54374	-1.46208	7.75954e-05
P0013	R14578522|m.33003	R14563674|m.21447	0.657027	0.0112788
P0014	R14596067|m.42742	R14574755|m.30454	4.70081	1.7734e-26
P0017	R14615386|m.50274	R14559708|m.17680	3.55551	6.11563e-32
P0018	R14569506|m.26552	R14554709|m.12580	1.88334	1.1121e-17
P0020	R14565307|m.22905	S14573263|m.57099	-1.71738	2.42399e-13
P0021	R14567930|m.25230	R14560053|m.18021	1.25765	2.79215e-07
P0022	R14550650|m.8434	R14548089|m.6047	1.05186	1.95415e-05
P0023	R14553449|m.11286	R14562007|m.19846	-1.14196	4.24674e-06
P0024	R14557667|m.15657	R14555928|m.13840	-0.867385	0.00892179
P0025	R14559889|m.17849	R14575834|m.31159	-2.14408	2.94112e-19
P0026	R14564125|m.21854	R14561265|m.19160	-2.59926	1.29696e-17
P0027	R14547366|m.5385	R14546135|m.4088	3.01229	7.6375e-05
P0028	R14550969|m.8744	R14547385|m.5402	2.17008	2.30457e-23
P0032	R14557678|m.15666	R14550262|m.8046	1.68072	4.1048e-09
P0033	R14564584|m.22248	R14587904|m.38453	-0.541331	0.0147494
P0034	R14565701|m.23263	R14555288|m.13188	1.45209	1.61104e-07
P0035	R14562628|m.20469	R14609917|m.48501	-2.3373	1.82586e-13
P0036	R14547610|m.5624	S14072044|m.56084	-13.6617	5.04178e-132
P0037	R14562060|m.19917	R14585927|m.37369	-3.83131	8.55643e-15
P0038	R14551043|m.8807	S14671097|m.58972	-6.43233	4.02807e-63
P0039	R14577653|m.32441	R14583095|m.35850	0.824976	0.00354079
P0043	R14587472|m.38231	R14570350|m.27222	0.855369	0.0444208
P0044	R14573007|m.29180	R14561697|m.19557	0.71456	0.00137042
P0046	R14548667|m.6555	R14561570|m.19432	-1.76832	2.70937e-13
P0049	R14556578|m.14539	J14584207|m.662	-0.979317	0.000321652
P0050	S14897509|m.65088	R14560489|m.18426	1.40192	3.11664e-10
P0052	R14563722|m.21489	R14549627|m.7420	2.01382	2.01725e-13
P0053	R14568510|m.25752	R14563856|m.21607	0.786836	0.000684038
P0055	R14566217|m.23731	R14571308|m.27901	-1.58637	2.60511e-07
P0057	R14546361|m.4326	R14547768|m.5759	-1.85551	3.15184e-05
P0059	R14548038|m.5988	R14546701|m.4690	1.61316	2.70622e-06
P0060	R14630019|m.53601	R14553517|m.11351	4.0295	1.56712e-23
P0061	R14564326|m.22022	R14579347|m.33506	-2.75076	2.40293e-27
P0063	R14603402|m.45975	R14563042|m.20864	1.03718	5.46094e-05
P0065	R14555852|m.13771	R14594018|m.41760	-2.30677	6.96711e-18
P0067	R14603482|m.46012	S14786679|m.61580	3.09126	6.94761e-27
P0068	R14569353|m.26441	R14553038|m.10854	2.24502	4.91415e-22
P0069	R14564977|m.22601	R14558873|m.16835	0.799293	0.00395862
P0070	R14560763|m.18667	R14548764|m.6644	1.34534	1.2981e-10
P0071	R14567579|m.24934	R14585021|m.36875	-1.68155	4.30403e-10
P0073	R14563422|m.21217	R14573937|m.29875	-1.52896	1.40244e-11
P0074	R14568377|m.25627	R14559023|m.16991	1.63881	5.55825e-11
P0075	R14574482|m.30257	R14568557|m.25787	1.19703	7.34653e-06
P0076	R14550605|m.8393	R14600867|m.44900	-2.00147	1.30478e-06
P0078	R14553083|m.10902	R14565487|m.23064	3.84799	2.2237e-22
P0079	R14559485|m.17446	R14573261|m.29360	1.35267	2.26107e-07
P0080	R14566271|m.23776	R14576800|m.31839	-1.83202	3.1587e-10
P0082	R14556759|m.14740	R14686765|m.55787	-3.96834	3.38565e-11
P0084	R14563143|m.20952	R14592756|m.41111	-1.45844	0.000244619
P0085	R14577714|m.32481	R14578512|m.32993	-1.71483	9.01271e-07
P0087	R14560814|m.18718	R14597010|m.43191	-1.79389	2.49328e-16
P0088	R14549251|m.7065	R14582414|m.35415	-3.341	7.95949e-27
P0089	R14551541|m.9330	R14548389|m.6289	4.39748	5.38587e-21
P0090	R14557668|m.15658	R14569042|m.26183	4.41185	6.62553e-23
P0091	J14721947|m.3243	R14600529|m.44725	1.97199	1.05005e-06
P0092	R14570948|m.27659	R14589687|m.39467	-1.47522	4.96577e-10
P0093	R14546633|m.4614	R14616927|m.50746	-2.98574	8.01986e-14
P0095	R14568451|m.25695	R14617177|m.50815	-1.78736	2.24138e-09
P0097	R14561750|m.19606	R14583206|m.35903	-3.15158	1.3929e-36
P0098	R14551386|m.9151	R14571303|m.27899	0.708981	0.0313205
P0099	R14571575|m.28099	R14592806|m.41138	-1.35444	1.79447e-08
P0100	R14590068|m.39661	R14569425|m.26493	4.09625	9.48049e-29
P0102	R14573909|m.29859	R14560159|m.18143	-0.694606	0.00881611
P0103	R14546351|m.4318	S14714980|m.59838	-4.67484	9.62233e-49
P0104	R14596739|m.43074	R14559429|m.17376	4.63083	1.70981e-34
P0105	R14552194|m.9981	R14558834|m.16789	-0.572315	0.0310418
P0106	R14622789|m.52196	R14554058|m.11910	3.85662	9.92149e-41
P0107	R14551170|m.8925	R14562646|m.20486	-1.17895	1.09977e-06
P0108	R14586796|m.37847	R14559381|m.17319	1.6983	6.23338e-10
P0109	R14555609|m.13531	R14568893|m.26049	-3.88764	3.54764e-07
P0111	R14558369|m.16345	R14553092|m.10911	1.18232	0.00018424
P0112	R14557549|m.15529	R14550337|m.8126	1.27716	1.7161e-05
P0113	R14576406|m.31544	R14610814|m.48857	-2.6141	1.21556e-30
P0114	R14547751|m.5746	R14551573|m.9358	-0.832274	0.00284529
P0115	R14603245|m.45913	R14622844|m.52205	-1.77298	2.49515e-08
P0116	R14557386|m.15359	R14567815|m.25132	-3.11163	9.58879e-34
P0117	R14548953|m.6822	R14566861|m.24302	-1.0185	2.6531e-06
P0118	S14625791|m.58103	R14574278|m.30112	2.4604	0.0252406
P0121	R14581338|m.34755	R14562083|m.19941	1.01689	2.35044e-06
P0122	R14561899|m.19746	R14560569|m.18496	-4.06737	7.02769e-61
P0123	S14899004|m.65256	S14726377|m.60083	-1.49154	6.39235e-09
P0124	R14566519|m.23972	R14553048|m.10868	0.955517	7.94579e-05
P0125	R14563631|m.21414	R14559645|m.17613	0.606739	0.0262545
P0126	R14570311|m.27193	R14612133|m.49286	-1.22947	3.69679e-06
P0128	R14553192|m.11010	R14570426|m.27281	-1.62413	1.99478e-08
P0129	R14547771|m.5762	R14548323|m.6242	-1.04035	5.72512e-05
P0130	R14556017|m.13944	R14581601|m.34918	-3.44067	2.29531e-20
P0131	R14554530|m.12407	R14554556|m.12428	0.897785	1.44236e-05
P0133	R14549952|m.7733	R14563776|m.21536	-2.22631	5.42882e-22
P0134	R14559138|m.17075	R14548828|m.6704	1.74309	1.44257e-14
P0135	R14580312|m.34126	R14615677|m.50370	-1.80927	0.000372064
P0138	S14683288|m.59215	R14559492|m.17454	2.18397	3.58193e-16
P0140	R14550093|m.7858	R14554188|m.12039	-2.38597	4.70645e-21
P0141	R14558114|m.16095	R14567445|m.24811	-0.856146	5.12912e-05
P0142	R14552730|m.10538	R14551663|m.9435	0.902634	5.99138e-05
P0144	R14552223|m.10010	R14561627|m.19479	-1.19199	1.60801e-07
P0146	R14620496|m.51678	R14571657|m.28168	1.00722	0.010421
P0147	R14548445|m.6336	R14553422|m.11257	-1.15092	1.80776e-05
P0148	R14549593|m.7381	R14577329|m.32233	-2.48985	2.06727e-09
P0149	R14627178|m.53119	R14590399|m.39808	0.819402	0.00832171
P0150	S14577196|m.57164	R14583193|m.35897	-5.36245	0.000781425
P0151	R14557507|m.15482	R14554322|m.12178	0.736147	0.00290458
P0152	R14566011|m.23550	R14554829|m.12701	0.97653	6.71618e-06
P0153	R14559046|m.17006	R14566963|m.24392	-1.20118	1.09562e-07
P0154	R14569944|m.26892	R14549864|m.7646	2.79608	1.61329e-26
P0155	R14551909|m.9680	R14563400|m.21193	-2.03316	3.65621e-18
P0156	R14552275|m.10056	R14559115|m.17056	-2.00912	4.78131e-17
P0158	R14623286|m.52316	R14578132|m.32784	2.92158	7.48664e-08
P0162	R14550162|m.7934	R14553144|m.10964	3.4188	2.50618e-14
P0163	R14569144|m.26266	R14557630|m.15619	1.08511	1.90484e-05
P0164	R14550527|m.8310	R14546950|m.4952	1.97159	1.47369e-14
P0169	R14582340|m.35356	R14571569|m.28090	1.70545	4.94072e-17
P0171	R14567280|m.24652	S14899537|m.65337	-0.714459	0.00393318
P0173	R14557409|m.15385	R14550746|m.8532	1.29525	1.65896e-06
P0174	R14556814|m.14798	R14553338|m.11164	0.608494	0.00701622
P0175	R14568870|m.26029	S14894625|m.64911	-5.80069	2.77528e-12
P0176	R14552543|m.10359	R14560598|m.18518	-1.15679	3.95315e-08
P0177	R14598637|m.43915	R14576207|m.31418	1.19081	0.000268434
P0179	R14602374|m.45568	R14551215|m.8973	2.67954	4.64497e-21
P0180	R14584689|m.36707	R14569677|m.26691	1.49612	2.25428e-09
P0181	R14564934|m.22558	R14577921|m.32621	-1.0647	5.53509e-06
P0183	R14558236|m.16224	R14565570|m.23143	-0.519326	0.0354598
P0184	R14610098|m.48585	R14591261|m.40285	2.01857	6.00835e-14
P0185	R14597341|m.43333	R14565463|m.23047	1.58138	1.68768e-14
P0186	R14557705|m.15686	R14555460|m.13368	1.01259	4.99029e-07
P0187	R14582824|m.35665	R14563759|m.21526	0.752056	0.00699328
P0188	R14560145|m.18119	R14590253|m.39748	-3.03172	1.09338e-22
P0189	R14579880|m.33855	R14564061|m.21805	0.55898	0.00627431
P0190	R14593342|m.41425	R14593767|m.41641	-0.606601	0.00798617
P0193	R14556509|m.14471	R14570465|m.27313	-2.46529	0.00022986
P0194	R14562743|m.20565	J14636345|m.1695	-3.10833	9.20478e-11
P0195	R14562464|m.20313	R14567692|m.25037	0.433096	0.048636
P0196	R14569771|m.26760	R14557886|m.15875	1.20202	1.2366e-06
P0198	R14560364|m.18324	R14552145|m.9915	1.35797	2.3153e-06
P0199	R14554662|m.12531	R14547694|m.5701	-1.10107	0.00471313
P0201	R14557660|m.15647	R14548195|m.6133	2.51879	4.57751e-22
P0202	R14550616|m.8402	R14553629|m.11477	2.1438	2.8253e-11
P0204	R14549226|m.7048	R14555093|m.12995	-1.03347	1.16642e-05
P0205	R14572580|m.28890	R14558637|m.16605	1.43145	8.96165e-08
P0206	R14559655|m.17626	R14555048|m.12952	3.00599	4.37464e-28
P0207	R14586545|m.37705	R14562739|m.20554	1.74415	9.84283e-15
P0209	R14590070|m.39662	R14554839|m.12714	2.30452	4.67545e-21
P0210	R14552198|m.9985	R14558181|m.16181	0.787782	0.0122565
P0212	R14582984|m.35772	R14558921|m.16882	1.72168	7.54536e-13
P0213	S14562411|m.56894	R14560155|m.18137	2.9996	6.81818e-20
P0216	S14842497|m.63272	R14603586|m.46059	-2.41075	6.10814e-17
P0218	R14612649|m.49439	R14573759|m.29748	1.37773	1.60841e-06
P0219	S14579810|m.57212	S14775069|m.61261	-1.69517	1.08699e-05
P0221	R14558680|m.16642	R14576873|m.31884	2.84058	1.82297e-11
P0222	R14555761|m.13692	R14551151|m.8901	3.06097	2.80468e-10
P0223	R14567585|m.24942	R14577603|m.32419	-3.31728	8.16764e-20
P0224	R14552584|m.10399	R14550476|m.8240	2.35039	8.60138e-07
P0225	R14552694|m.10503	J14663402|m.2300	1.37116	0.000671786
P0226	R14561478|m.19367	R14561911|m.19755	1.18514	1.07588e-06
P0227	R14569307|m.26396	R14565969|m.23504	-4.05582	0.0191449
P0228	R14579123|m.33377	R14555900|m.13818	10.152	2.10049e-106
P0229	S14552596|m.56701	R14559386|m.17324	2.37459	1.21078e-16
P0230	R14568481|m.25725	R14611492|m.49089	-2.78927	3.09153e-11
P0231	R14555745|m.13669	R14580440|m.34209	-1.04699	0.000698607
P0232	R14549132|m.6965	R14553209|m.11028	-0.577639	0.00811213
P0233	R14580536|m.34271	R14554676|m.12544	0.886594	0.0023883
P0234	R14598612|m.43907	S14664987|m.58851	1.62256	0.0381721
P0235	R14547733|m.5737	R14553297|m.11126	-1.21505	0.000385616
P0236	R14549339|m.7144	R14563517|m.21309	-2.73648	5.78868e-23
P0237	R14557575|m.15559	R14594456|m.41975	-2.27821	2.89523e-14
P0239	R14582043|m.35162	R14564848|m.22470	1.19695	1.37337e-07
P0240	R14555302|m.13203	R14593875|m.41683	-1.93489	2.41469e-14
P0241	R14546649|m.4630	S14769061|m.61092	-4.44738	1.06422e-07
P0242	R14563008|m.20830	R14583050|m.35819	-1.29496	3.21552e-08
P0243	R14555880|m.13797	R14547970|m.5950	1.95901	7.33366e-12
P0245	R14583511|m.36084	R14559113|m.17053	2.04904	1.07265e-11
P0246	S14777633|m.61331	R14552750|m.10559	4.73057	1.58226e-27
P0247	R14570335|m.27211	R14552542|m.10357	-1.70414	2.26095e-07
P0248	R14561438|m.19324	R14563479|m.21277	1.52327	0.00787199
P0251	R14559423|m.17366	R14561981|m.19817	-4.16526	2.21102e-34
P0252	R14550600|m.8384	R14557670|m.15660	-1.39759	8.40697e-09
P0253	R14568489|m.25731	R14554155|m.12011	1.59162	4.93753e-10
P0254	R14551227|m.8983	R14547363|m.5383	0.852858	0.000995959
P0255	R14554304|m.12146	R14650960|m.55314	-8.18491	2.3555e-61
P0257	R14560155|m.18136	R14566335|m.23825	3.36202	1.86483e-20
P0259	R14549684|m.7470	R14554924|m.12818	-0.74763	0.00642124
P0260	R14576665|m.31737	R14585335|m.37066	-0.884408	0.0106294
P0261	R14573581|m.29608	R14558409|m.16384	0.724492	0.000460457
P0264	R14550910|m.8682	R14555600|m.13520	-1.43301	1.87287e-08
P0265	R14613815|m.49808	S14764419|m.60933	-2.181	1.49093e-10
P0266	R14553853|m.11699	R14559635|m.17608	-1.13525	8.68547e-08
P0267	R14548554|m.6420	R14558358|m.16338	-2.26125	1.44991e-14
P0268	R14551422|m.9188	R14562246|m.20092	-0.797053	0.000292648
P0269	R14600694|m.44811	R14569873|m.26834	2.26636	8.51727e-10
P0271	R14552388|m.10181	R14554862|m.12740	-0.562251	0.0264259
P0274	R14559677|m.17653	R14571658|m.28169	-1.29329	1.92578e-07
P0275	R14548287|m.6208	R14550840|m.8611	-0.660561	0.00252428
P0277	R14553403|m.11234	R14556021|m.13953	-0.536316	0.0410211
P0279	S14829822|m.62885	R14560804|m.18706	0.589513	0.0109534
P0280	R14553459|m.11296	R14556834|m.14814	0.811794	0.000341335
P0281	R14576533|m.31648	R14579280|m.33465	1.25677	1.43906e-06
P0282	R14563806|m.21563	R14560290|m.18265	0.624077	0.0383169
P0283	R14604464|m.46419	R14554001|m.11845	4.47651	1.34546e-51
P0284	R14553301|m.11130	R14551854|m.9623	1.51479	8.40066e-12
P0285	R14555399|m.13304	R14605602|m.46886	-2.87199	5.12332e-31
P0286	R14554003|m.11847	R14569879|m.26837	-2.77769	5.12188e-14
P0287	R14563933|m.21686	R14549018|m.6883	2.15178	2.29815e-23
P0288	R14580202|m.34048	R14595447|m.42456	0.996721	0.00525011
P0289	R14546513|m.4495	R14554577|m.12448	1.71321	0.000322039
P0292	S14488400|m.56484	R14555067|m.12965	1.52479	4.07851e-09
P0293	R14561266|m.19161	R14555409|m.13315	0.709159	0.00183717
P0294	R14581130|m.34621	R14562748|m.20569	1.31812	4.39277e-09
P0295	R14547229|m.5232	R14573518|m.29572	-4.35049	6.34177e-48
P0296	R14560518|m.18448	R14553640|m.11487	1.28341	4.25063e-06
P0297	R14554918|m.12806	R14558002|m.15984	-1.14534	0.000195665
P0298	S14280765|m.56265	R14554783|m.12650	1.62266	2.96708e-06
P0299	R14580339|m.34138	R14578902|m.33236	-1.90671	3.85073e-12
P0300	R14569123|m.26253	R14572747|m.29015	0.55318	0.0125143
P0301	R14547655|m.5665	R14546591|m.4578	0.543067	0.0295052
P0303	R14554122|m.11975	R14575073|m.30648	-8.29824	1.39119e-63
P0304	R14585025|m.36877	R14557982|m.15969	0.54047	0.026985
P0305	R14561818|m.19674	R14559186|m.17138	1.88154	2.26475e-15
P0306	R14603986|m.46237	R14572898|m.29112	0.790746	0.02514
P0307	R14550780|m.8557	R14560580|m.18502	-1.47574	1.3009e-11
P0308	R14628421|m.53348	R14563249|m.21051	-1.8068	0.00473029
P0309	R14570076|m.26998	R14548446|m.6338	3.29535	9.13411e-37
P0310	R14571017|m.27707	R14557863|m.15854	3.22973	1.54888e-27
P0311	R14548393|m.6292	R14548233|m.6164	-0.65089	0.0205677
P0312	R14563976|m.21716	J14664184|m.2321	-6.88681	5.03151e-22
P0314	R14589690|m.39471	R14557165|m.15156	2.77866	1.11449e-13
P0316	R14564675|m.22329	R14584923|m.36843	-1.20456	0.000278509
P0318	R14583984|m.36319	R14563724|m.21495	1.8462	3.4213e-09
P0319	R14557480|m.15455	R14569039|m.26182	-0.680125	0.00264569
P0320	R14550315|m.8103	R14553614|m.11462	-1.0168	0.000195874
P0326	R14604445|m.46413	R14599317|m.44206	-1.4681	0.000307813
P0327	R14613030|m.49564	R14582211|m.35258	3.00535	1.40372e-19
P0329	R14550370|m.8160	R14574521|m.30288	-2.32273	1.79875e-16
P0330	R14553580|m.11427	R14557399|m.15373	-0.782651	0.000196954
P0331	R14575738|m.31111	S14734046|m.60246	-0.908955	0.00545664
P0332	R14557940|m.15927	R14568965|m.26114	-1.0706	1.93955e-06
P0334	R14549679|m.7459	R14563220|m.21022	-2.37794	4.82987e-10
P0335	R14558755|m.16705	R14550715|m.8506	0.89846	0.00159732
P0336	R14547720|m.5726	R14551033|m.8802	-1.21936	1.42929e-05
P0337	R14556929|m.14913	R14550007|m.7784	1.54158	7.25174e-10
P0339	R14598371|m.43813	R14636324|m.54380	-1.35921	1.51309e-06
P0342	R14573747|m.29737	R14562606|m.20450	0.805419	0.00582577
P0343	R14568170|m.25446	R14599198|m.44157	-1.55437	4.35631e-09
P0344	R14566956|m.24386	R14576650|m.31731	1.06929	0.000695612
P0346	R14560487|m.18423	R14565029|m.22644	-0.666176	0.00170738
P0349	R14553257|m.11082	R14614860|m.50119	-3.45253	5.06434e-32
P0350	R14559951|m.17916	R14552858|m.10660	0.794664	0.000425408
P0351	R14546819|m.4821	R14572515|m.28847	-4.73561	2.47909e-54
P0353	R14606749|m.47327	R14569666|m.26685	1.31663	6.06276e-06
P0354	R14581540|m.34886	R14553001|m.10810	2.78498	8.68741e-22
P0355	R14554359|m.12216	R14563216|m.21017	-1.85159	1.88593e-19
P0356	R14569561|m.26615	R14571596|m.28120	-1.8659	5.20807e-07
P0358	R14558962|m.16930	R14551961|m.9740	1.98184	1.23819e-14
P0359	R14583158|m.35879	R14568508|m.25749	0.625665	0.0237346
P0360	R14581521|m.34871	R14599640|m.44336	-1.52755	8.98385e-11
P0362	R14556363|m.14309	R14551714|m.9483	0.588435	0.00823966
P0363	R14556791|m.14775	S14549105|m.56650	-2.22769	1.67436e-17
P0365	R14577450|m.32329	R14548950|m.6817	3.14822	6.09103e-19
P0367	R14553734|m.11590	R14577101|m.32053	-2.98064	1.10414e-31
P0368	R14552996|m.10803	R14569542|m.26588	-2.22765	2.55346e-13
P0369	R14559002|m.16972	R14548729|m.6615	-1.5936	1.3277e-05
P0371	R14552202|m.9988	R14578083|m.32744	-2.35529	2.86978e-10
P0373	R14564952|m.22572	R14574608|m.30349	0.594556	0.0196286
P0374	R14566863|m.24306	R14577342|m.32247	0.786727	0.00678369
P0375	R14557349|m.15331	R14567182|m.24568	-1.42256	3.37082e-08
P0376	R14550751|m.8537	R14553552|m.11393	-1.39941	6.72557e-07
P0380	R14568698|m.25892	R14554613|m.12488	1.30538	2.1382e-07
P0381	R14554954|m.12845	R14551579|m.9362	0.883348	2.88268e-05
P0382	R14552926|m.10718	R14568743|m.25923	-1.80806	1.42705e-09
P0383	R14559350|m.17289	R14556083|m.14020	-1.06573	1.81961e-05
P0384	R14576258|m.31452	R14551390|m.9155	2.83389	4.95752e-19
P0385	R14585233|m.37009	R14567108|m.24505	1.34134	3.89769e-09
P0386	R14574526|m.30291	R14559041|m.17002	1.59611	6.28993e-14
P0387	R14597221|m.43288	R14579369|m.33521	-0.796122	0.0174482
P0389	R14583059|m.35828	R14563755|m.21522	2.66558	1.53595e-30
P0390	R14547540|m.5554	R14553565|m.11411	-1.54154	2.21545e-08
P0391	R14592258|m.40842	R14624494|m.52566	2.23571	1.69819e-06
P0392	R14546930|m.4934	R14549769|m.7561	-2.26899	5.20462e-19
P0393	R14556289|m.14241	R14569969|m.26915	-1.18136	3.57051e-07
P0394	S14763367|m.60883	R14558465|m.16445	3.74675	3.36115e-23
P0395	R14555879|m.13795	R14552459|m.10261	1.59701	1.10474e-13
P0396	R14592777|m.41120	R14550302|m.8094	3.34001	1.90809e-23
P0399	R14570263|m.27153	R14558864|m.16828	0.848487	4.2184e-05
P0401	R14554444|m.12318	R14564602|m.22264	-0.92699	9.21553e-05
P0402	R14578002|m.32697	R14570886|m.27621	0.514408	0.0467877
P0403	R14551943|m.9724	R14566020|m.23559	-1.27716	7.94669e-07
P0404	R14622582|m.52156	R14565893|m.23441	2.85065	6.74306e-09
P0406	R14570737|m.27520	R14588306|m.38688	-1.39872	6.65935e-08
P0407	R14598343|m.43799	R14552466|m.10265	4.00383	9.81436e-30
P0408	R14552729|m.10537	R14558943|m.16900	-0.969119	0.000110412
P0409	R14571723|m.28215	R14586175|m.37494	-1.27761	2.17288e-07
P0412	R14555002|m.12901	R14550200|m.7971	0.950645	0.0030821
P0414	R14547584|m.5607	R14547853|m.5842	-1.15061	2.1572e-05
P0415	R14548029|m.5984	R14547901|m.5892	-2.26656	0.00127602
P0416	R14606487|m.47229	R14550279|m.8077	4.32798	8.22194e-06
P0417	S14883036|m.64439	R14554457|m.12340	2.95107	2.90283e-15
P0419	R14553871|m.11714	S14701967|m.59572	-1.35477	9.18238e-06
P0420	R14574837|m.30501	R14607536|m.47610	-1.35579	0.0042694
P0421	R14582666|m.35559	S14142638|m.56155	-0.770395	0.00350247
P0422	S14613013|m.57840	S14613464|m.57855	5.00685	3.06215e-29
P0424	R14552373|m.10160	R14548176|m.6118	0.721467	0.000452656
P0425	R14551165|m.8921	R14554461|m.12348	-1.2304	2.65743e-06
P0426	R14559939|m.17904	R14564976|m.22600	-0.807849	0.000127746
P0427	R14582102|m.35208	S14695030|m.59441	-1.86432	7.68173e-07
P0429	R14579746|m.33779	R14570438|m.27289	1.78128	2.11374e-05
P0431	R14553936|m.11776	R14568936|m.26092	-3.79006	4.5324e-52
P0433	R14600384|m.44657	R14553032|m.10844	4.81164	8.04082e-33
P0434	R14617066|m.50777	R14565143|m.22758	1.20318	0.00104777
P0435	R14556826|m.14808	S14049796|m.56065	-1.2232	0.000848216
P0436	R14632991|m.54003	R14591123|m.40193	1.38897	5.64067e-07
P0437	S14537123|m.56546	R14595777|m.42608	-4.7807	5.42106e-53
P0438	R14554148|m.12001	R14551225|m.8982	1.3716	2.96145e-07
P0439	R14572452|m.28792	R14612065|m.49264	-1.02946	4.33858e-05
P0440	R14547547|m.5564	R14552048|m.9828	-1.48307	7.25875e-08
P0442	R14547481|m.5499	R14563424|m.21220	-7.49769	1.0795e-49
P0443	R14553138|m.10958	R14561828|m.19686	1.25865	3.70326e-09
P0444	R14574104|m.29993	R14552318|m.10099	3.48358	5.331e-35
P0445	R14556119|m.14079	R14561421|m.19301	1.14913	1.27726e-07
P0448	R14556476|m.14431	R14553846|m.11694	-1.16359	3.13228e-06
P0449	R14547920|m.5908	R14547162|m.5164	0.714635	0.031318
P0450	S14827847|m.62828	R14569740|m.26733	-0.537421	0.0267795
P0452	R14548708|m.6594	R14551107|m.8856	-0.683906	0.00171858
P0453	R14547799|m.5790	R14555434|m.13341	-3.02658	9.03587e-15
P0455	J14567177|m.352	R14550699|m.8491	1.12279	6.06303e-05
P0457	R14559203|m.17155	R14550393|m.8170	1.92139	1.47844e-06
P0458	R14548420|m.6318	R14578500|m.32990	-1.32933	0.00436957
P0459	R14560503|m.18436	R14549058|m.6908	2.32321	5.20083e-26
P0460	R14574108|m.29998	S14648776|m.58562	-4.16586	8.41136e-25
P0461	R14560244|m.18226	R14556671|m.14646	0.615702	0.0411627
P0465	R14550098|m.7863	R14567282|m.24654	-2.96902	4.03094e-10
P0466	R14592202|m.40824	R14577269|m.32184	0.76912	0.0295052
P0467	R14549895|m.7676	R14550608|m.8394	1.21003	1.76587e-05
P0468	R14552522|m.10345	R14551530|m.9320	1.38101	1.89896e-08
P0469	R14550601|m.8387	R14565310|m.22908	-1.46861	2.32305e-10
P0472	R14554452|m.12327	R14558315|m.16298	-2.99553	1.31188e-30
P0473	S14851745|m.63542	R14562410|m.20249	1.92207	7.10887e-17
P0474	R14570959|m.27667	R14560333|m.18303	0.750691	0.000707914
P0475	R14563687|m.21460	R14552733|m.10543	1.90676	2.0698e-14
P0477	R14618533|m.51185	R14578213|m.32821	4.26564	1.73319e-08
P0479	R14553753|m.11609	R14548248|m.6174	1.49107	1.19347e-07
P0481	R14554413|m.12283	S14357590|m.56347	-4.09617	9.52819e-49
P0482	R14561168|m.19070	R14582398|m.35403	-2.39643	4.21427e-22
P0483	R14555863|m.13780	R14559910|m.17877	-0.85906	9.16554e-05
P0484	R14590965|m.40112	R14570155|m.27059	2.53584	6.69983e-13
P0485	R14574447|m.30232	R14576628|m.31717	1.23241	0.00147795
P0487	R14602658|m.45679	R14574771|m.30466	2.33787	1.74164e-21
P0489	R14547320|m.5339	R14554312|m.12158	-4.52805	3.58566e-07
P0490	R14555585|m.13499	R14561644|m.19499	-1.79787	4.65408e-10
P0491	S14767123|m.61027	R14561831|m.19691	1.70516	1.6065e-13
P0492	R14551879|m.9656	R14576651|m.31732	-3.21426	7.02729e-32
P0493	S14644302|m.58470	R14560994|m.18904	-0.742221	0.0109534
P0497	R14582869|m.35693	R14557675|m.15664	-4.99029	5.43537e-18
P0498	R14555979|m.13896	R14549574|m.7365	-0.576945	0.0480553
P0500	R14561624|m.19475	R14618732|m.51241	-4.05594	2.58898e-44
P0501	R14554370|m.12225	R14561299|m.19189	-0.964613	0.000563767
P0502	R14551572|m.9357	R14551303|m.9075	1.68442	3.62331e-11
P0503	R14569486|m.26541	R14567567|m.24923	-4.01615	2.75825e-23
P0504	R14548081|m.6037	R14591828|m.40601	-2.63488	9.93189e-09
P0506	R14556877|m.14856	J14775866|m.4022	-1.15209	0.00102125
P0509	R14566908|m.24347	R14558740|m.16692	0.510357	0.0303878
P0510	R14551404|m.9165	R14561010|m.18915	-1.86038	7.27085e-15
P0511	R14560448|m.18390	R14550108|m.7874	1.61199	3.90616e-13
P0512	R14558046|m.16037	R14556765|m.14746	-4.11401	1.78889e-30
P0515	R14549323|m.7127	R14547271|m.5276	1.99722	2.6125e-10
P0516	R14565865|m.23421	R14573913|m.29861	-0.650063	0.00444623
P0517	R14553313|m.11137	R14548781|m.6665	0.873683	0.00050148
P0518	R14611516|m.49090	S14254860|m.56238	1.40342	0.00414766
P0519	R14565556|m.23130	R14555882|m.13799	1.56349	7.24054e-14
P0520	R14570783|m.27551	R14552013|m.9787	3.12677	1.83774e-34
P0522	R14552217|m.10002	R14563231|m.21032	-0.571458	0.0161891
P0523	R14561609|m.19463	R14547719|m.5725	1.70695	1.86259e-08
P0525	R14577189|m.32110	R14551451|m.9220	-2.36201	8.73908e-09
P0528	R14557249|m.15223	R14582228|m.35270	-2.73238	4.06339e-33
P0530	S14646069|m.58511	R14586390|m.37615	3.54433	2.97486e-15
P0531	R14562560|m.20413	R14554417|m.12284	0.852178	0.000406359
P0532	R14564471|m.22145	R14567808|m.25127	-1.00812	3.64736e-06
P0533	R14551640|m.9411	R14552877|m.10680	-1.26417	1.15039e-06
P0536	R14547193|m.5196	R14548962|m.6835	-1.13664	5.3044e-05
P0537	R14546394|m.4360	R14546390|m.4355	-3.30543	3.23228e-29
P0539	S14866479|m.63974	R14576023|m.31284	2.33254	1.89983e-08
P0540	R14570429|m.27284	R14574939|m.30557	1.3839	6.49546e-05
P0541	S14756133|m.60663	R14600927|m.44926	-2.61559	2.41187e-07
P0542	R14556547|m.14518	R14556772|m.14755	1.09434	1.01794e-07
P0543	S14602199|m.57619	R14611872|m.49196	2.69772	8.60088e-06
P0544	R14550439|m.8214	R14566067|m.23594	-1.17732	1.23526e-05
P0546	R14569936|m.26885	R14554455|m.12336	1.91314	1.42638e-10
P0548	R14557974|m.15961	R14547327|m.5348	4.89987	1.53074e-43
P0550	S14403608|m.56396	S14212254|m.56202	3.10471	1.32415e-42
P0551	R14567166|m.24558	R14562369|m.20213	0.482793	0.0437252
P0553	R14553060|m.10884	R14575182|m.30719	-3.17894	1.7456e-42
P0554	S14778485|m.61360	R14579520|m.33628	3.62913	9.40206e-11
P0556	R14560421|m.18369	R14579970|m.33908	-1.24394	9.77942e-06
P0557	R14571609|m.28131	R14629116|m.53457	-2.537	2.36043e-09
P0558	R14590886|m.40060	R14569533|m.26577	1.00437	0.000187135
P0560	R14547722|m.5728	S14816978|m.62545	-1.59121	3.88581e-12
P0561	R14610983|m.48925	R14591708|m.40536	5.74044	2.05166e-23
P0562	R14574506|m.30280	J14660772|m.2231	-1.86271	1.35224e-05
P0563	R14558778|m.16737	R14561688|m.19539	-0.792714	0.000328354
P0564	R14607961|m.47773	R14594965|m.42254	1.08429	0.000196681
P0566	R14551241|m.9002	R14564735|m.22385	-1.53775	2.9046e-07
P0567	R14576978|m.31960	R14574927|m.30545	4.77847	5.10643e-42
P0570	R14604710|m.46553	R14577388|m.32279	2.3088	2.23148e-19
P0571	R14551114|m.8862	R14547527|m.5542	1.31991	0.000160809
P0573	R14582883|m.35701	R14547773|m.5765	4.65994	1.08377e-06
P0574	R14558024|m.16008	R14591186|m.40247	-1.46365	2.09126e-06
P0575	S14822560|m.62688	R14578241|m.32839	-0.648404	0.00678369
P0576	R14552726|m.10531	R14552794|m.10603	0.639113	0.0020939
P0577	R14547172|m.5177	R14552387|m.10176	-1.54237	8.79951e-06
P0579	R14572359|m.28717	R14591133|m.40201	-0.882812	0.00762205
P0582	R14553856|m.11702	R14546784|m.4775	2.89109	2.75825e-23
P0583	R14577707|m.32474	R14547966|m.5941	1.31881	1.64895e-10
P0585	R14558859|m.16822	S14763969|m.60912	-0.810238	0.00152145
P0589	R14581680|m.34952	R14557007|m.14995	5.60528	5.40989e-77
P0590	S14781323|m.61429	R14568909|m.26061	2.68139	2.87844e-05
P0592	R14551149|m.8897	R14551286|m.9059	0.815868	0.00136674
P0593	R14549139|m.6974	R14547378|m.5396	1.96705	5.37612e-14
P0594	R14553070|m.10891	R14560047|m.18014	-1.24032	2.61542e-08
P0596	R14564560|m.22222	R14601212|m.45069	-3.57209	3.20565e-45
P0597	R14552930|m.10723	R14563135|m.20939	-0.568162	0.0180796
P0601	R14568889|m.26045	S14596647|m.57515	-2.52753	7.06203e-17
P0603	R14550942|m.8717	R14547552|m.5568	2.04925	5.74567e-15
P0604	R14552632|m.10444	R14562217|m.20064	1.11403	2.64918e-06
P0606	R14552770|m.10578	R14559547|m.17505	-0.593026	0.0253607
P0607	R14547956|m.5935	S6719050|m.65579	-4.65835	1.01034e-10
P0608	S14857022|m.63678	R14570216|m.27111	-2.84055	2.65894e-06
P0610	R14552204|m.9990	R14578344|m.32901	-0.497565	0.0366628
P0611	R14551504|m.9292	R14554048|m.11892	-1.46594	2.56269e-08
P0612	S14603189|m.57643	R14552577|m.10390	1.71311	1.28737e-14
P0613	R14623438|m.52343	R14590363|m.39799	3.80434	6.18375e-09
P0615	R14552076|m.9855	R14590593|m.39906	-3.70603	2.2313e-44
P0616	R14550955|m.8725	R14570062|m.26989	-3.65417	1.94504e-36
P0617	R14573727|m.29721	R14557810|m.15802	1.81754	2.58617e-17
P0619	R14554558|m.12431	R14589308|m.39253	-4.63085	4.65327e-67
P0621	R14557456|m.15431	S14866078|m.63960	-1.54844	6.85273e-07
P0623	R14555854|m.13772	R14561822|m.19680	-1.53508	8.60496e-08
P0625	R14550673|m.8465	R14560720|m.18625	-0.869871	0.000101959
P0626	R14548301|m.6221	R14563423|m.21218	-0.981153	0.0350073
P0628	R14553258|m.11083	R14573073|m.29227	-1.81709	3.74398e-15
P0629	R14598399|m.43831	R14612955|m.49535	-5.84046	1.18417e-08
P0630	R14566676|m.24137	S14623859|m.58068	-5.88939	1.04346e-41
P0631	R14549012|m.6875	R14547570|m.5596	0.871335	0.00430432
P0632	R14564076|m.21813	R14574407|m.30206	-1.85783	2.92575e-15
P0633	R14552975|m.10783	R14562097|m.19959	-1.55412	1.15972e-09
P0634	R14567556|m.24915	R14598037|m.43656	-1.84403	8.87029e-16
P0639	R14565235|m.22848	R14581562|m.34898	-1.49735	2.4843e-09
P0640	R14581332|m.34751	R14617858|m.51005	2.88207	3.1711e-13
P0641	S14551289|m.56682	R14599662|m.44345	-4.1092	2.95118e-23
P0642	R14583113|m.35856	R14561603|m.19455	1.05951	0.000420582
P0643	R14599928|m.44460	R14613049|m.49572	-3.20741	6.00133e-19
P0646	R14556247|m.14194	R14549458|m.7242	0.815273	0.00204724
P0647	R14560875|m.18776	R14552849|m.10650	1.67934	1.06177e-12
P0648	S14655128|m.58673	R14547488|m.5503	1.18826	8.41416e-07
P0650	R14561711|m.19574	R14552779|m.10586	1.66253	4.37356e-10
P0652	R14591799|m.40581	R14566635|m.24082	1.27705	4.10439e-07
P0655	R14623273|m.52312	R14636452|m.54395	-0.782135	0.00720037
P0656	R14578125|m.32779	R14567116|m.24516	2.71829	1.6119e-23
P0659	R14549397|m.7193	R14559647|m.17615	-1.20676	7.6926e-06
P0660	R14612480|m.49379	R14593681|m.41598	1.61078	1.6878e-07
P0661	R14546827|m.4826	R14547138|m.5125	0.640382	0.00709688
P0663	R14551208|m.8963	R14562806|m.20624	-1.06143	3.16453e-06
P0664	R14564631|m.22294	S14137738|m.56151	-1.78437	0.000769014
P0665	R14564823|m.22451	R14572233|m.28602	-1.16222	3.03264e-09
P0666	R14546411|m.4376	R14546424|m.4390	-0.761241	0.0304656
P0667	R14558058|m.16046	R14571393|m.27965	-0.954263	6.3514e-05
P0669	R14571501|m.28047	J14598901|m.948	-4.63961	5.90237e-36
P0670	S14778937|m.61373	R14569853|m.26815	0.708657	0.00332527
P0672	R14557216|m.15199	R14563906|m.21657	-1.61229	4.70273e-14
P0673	R14552554|m.10367	R14567521|m.24882	-1.4781	8.26973e-11
P0674	R14568984|m.26136	S14871513|m.64119	-0.786754	0.000777194
P0675	R14579117|m.33373	R14595208|m.42363	-0.689618	0.0119622
P0676	R14574612|m.30352	R14574164|m.30040	0.687872	0.00407268
P0677	R14550534|m.8315	R14548614|m.6498	0.556909	0.0344047
P0679	R14547380|m.5399	R14546748|m.4746	1.29469	2.84802e-07
P0680	R14552070|m.9845	R14547074|m.5072	2.42604	9.6251e-15
P0683	R14584179|m.36430	R14546752|m.4748	8.27883	5.9928e-74
P0684	R14560038|m.18007	R14551481|m.9265	3.26197	1.31333e-40
P0685	R14556500|m.14457	R14551187|m.8948	1.23035	1.02615e-06
P0687	R14568409|m.25656	R14563319|m.21118	0.686009	0.00612003
P0688	R14573054|m.29212	R14582312|m.35328	0.771652	0.000967793
P0689	R14567213|m.24592	J14612489|m.1223	-1.40846	1.70923e-08
P0690	R14588527|m.38830	R14552479|m.10282	3.80277	4.97178e-47
P0691	R14548616|m.6501	R14554521|m.12402	-1.43108	2.26309e-06
P0692	R14553538|m.11374	R14579061|m.33337	-1.48	2.75903e-09
P0693	R14574806|m.30480	R14632595|m.53963	-2.68875	6.23916e-10
P0694	R14555936|m.13846	R14590721|m.39980	-2.64617	1.22429e-20
P0697	R14567967|m.25265	R14564006|m.21750	0.907551	1.58954e-05
P0698	R14560717|m.18621	R14550227|m.8004	3.13341	7.4055e-30
P0699	R14561055|m.18950	R14558452|m.16430	1.4179	2.16311e-12
P0701	R14546851|m.4852	R14548338|m.6254	-1.23076	1.04986e-06
P0704	S14738803|m.60325	R14558083|m.16071	3.17267	5.46552e-22
P0705	R14553129|m.10950	R14550791|m.8566	-2.08418	1.69621e-14
P0706	J14553361|m.116	R14551697|m.9465	4.80056	2.89784e-36
P0708	R14590149|m.39698	S14769023|m.61090	-1.54135	0.00012432
P0709	R14561782|m.19641	R14605913|m.47003	-2.26803	1.53968e-24
P0713	R14581711|m.34981	R14554778|m.12644	2.83853	8.14486e-17
P0718	R14551490|m.9274	R14555151|m.13066	-0.880218	0.0027672
P0720	R14588633|m.38894	R14552397|m.10194	2.88674	1.43803e-24
P0721	R14549214|m.7036	R14546427|m.4397	3.78302	6.92771e-10
P0723	R14567376|m.24743	R14591434|m.40374	-1.41722	0.000245573
P0724	R14579917|m.33869	R14570387|m.27253	0.97497	0.00101783
P0725	R14559237|m.17186	R14565485|m.23063	-0.493169	0.0271017
P0726	S14614307|m.57868	R14571447|m.27995	-9.75946	2.17042e-40
P0728	R14557702|m.15683	R14566347|m.23836	-2.27533	1.84214e-23
P0729	R14561389|m.19277	R14556111|m.14063	1.3405	9.13978e-10
P0730	R14546567|m.4556	R14547345|m.5367	-2.07168	7.04247e-16
P0731	R14567851|m.25166	S14897825|m.65133	-1.49158	2.94857e-06
P0734	R14554853|m.12729	R14556370|m.14317	-1.32848	8.36205e-08
P0735	R14565564|m.23139	R14549734|m.7529	1.66393	7.40846e-13
P0736	R14582800|m.35642	R14621440|m.51901	-1.1699	6.82056e-05
P0738	R14554779|m.12647	R14553970|m.11807	0.593576	0.00850595
P0739	R14599319|m.44209	R14556129|m.14094	0.62752	0.0168591
P0740	R14590034|m.39647	R14570208|m.27105	0.620835	0.00526424
P0741	R14551416|m.9181	R14548908|m.6775	1.14016	4.38902e-07
P0743	R14556052|m.13984	R14582343|m.35360	-2.28905	7.46945e-14
P0744	R14549349|m.7155	R14573781|m.29769	-5.4497	2.11892e-45
P0745	R14597925|m.43616	R14584664|m.36697	2.4615	2.39267e-23
P0747	R14552487|m.10298	S14777416|m.61323	-1.88099	7.45094e-09
P0748	R14559283|m.17227	R14556018|m.13945	1.5004	6.12461e-12
P0751	S14213306|m.56203	R14600260|m.44613	0.800018	0.00122089
P0753	R14565357|m.22943	R14574083|m.29978	-0.627944	0.0016766
P0755	R14554468|m.12351	R14549514|m.7298	3.70396	1.72221e-15
P0756	R14560799|m.18704	R14637931|m.54548	-4.83303	1.1157e-10
P0757	R14559005|m.16976	R14570525|m.27369	-1.18935	1.24701e-05
P0758	R14552490|m.10306	R14549302|m.7114	1.19342	3.13563e-07
P0760	R14546939|m.4938	R14558057|m.16045	-3.06482	1.51153e-18
P0761	R14553383|m.11209	R14549824|m.7616	0.953788	0.00798937
P0762	R14562514|m.20368	R14580254|m.34088	-1.81293	2.32905e-15
P0763	R14556746|m.14726	R14582741|m.35606	-1.77487	6.45004e-16
P0765	R14591079|m.40168	R14563547|m.21339	-0.930823	0.0120498
P0766	R14573379|m.29477	R14563441|m.21239	0.982993	2.3188e-05
P0767	R14548102|m.6053	R14557699|m.15682	-8.43046	4.15584e-54
P0768	R14571145|m.27788	R14563727|m.21497	-0.783814	0.0328081
P0769	R14556454|m.14410	R14555162|m.13074	-0.621818	0.0148388
P0770	R14560429|m.18372	R14561882|m.19735	0.51451	0.0409312
P0771	R14548891|m.6762	R14557923|m.15910	-2.86039	6.22127e-23
P0772	R14546197|m.4152	R14548709|m.6595	-1.76743	0.0316182
P0773	R14557517|m.15496	R14568823|m.25990	-0.877292	2.04781e-05
P0774	R14564979|m.22603	R14546894|m.4889	3.16915	7.61168e-39
P0776	R14573237|m.29344	R14548101|m.6052	4.59405	1.92746e-60
P0777	R14568528|m.25770	R14550039|m.7804	0.547396	0.0116681
P0778	R14561884|m.19736	R14582937|m.35735	-0.8824	0.00593853
P0779	R14555363|m.13274	R14566126|m.23648	-1.17933	5.86888e-07
P0780	R14556239|m.14185	R14563167|m.20973	-0.707361	0.000644192
P0781	S14575090|m.57129	R14576494|m.31620	-1.52423	9.96966e-07
P0782	R14556990|m.14978	R14556794|m.14780	1.17543	4.68116e-05
P0783	R14549622|m.7410	R14555214|m.13125	0.512461	0.0327053
P0785	R14563953|m.21698	R14571951|m.28400	-2.30761	3.55131e-08
P0786	R14547875|m.5861	S14770260|m.61133	-1.89701	5.38232e-11
P0787	R14580772|m.34408	R14569545|m.26591	0.752242	0.0018157
P0788	R14562473|m.20329	R14618190|m.51080	-2.15819	2.66277e-13
P0789	R14558838|m.16794	R14569817|m.26792	-0.923628	2.17539e-05
P0791	R14548969|m.6840	R14553835|m.11682	-1.46932	2.49723e-08
P0792	R14588894|m.39024	R14561988|m.19823	3.59735	6.25195e-54
P0793	R14638946|m.54641	R14627892|m.53244	-1.36858	0.00373545
P0794	R14571166|m.27803	R14587533|m.38261	-1.5647	4.39277e-09
P0796	S14238850|m.56216	R14570831|m.27584	1.52299	3.04245e-07
P0797	R14552381|m.10171	R14554520|m.12398	0.597816	0.00926277
P0799	R14549534|m.7319	R14551098|m.8850	-6.59101	9.84582e-104
P0800	R14566832|m.24272	R14569446|m.26509	0.767701	0.032187
P0801	R14546490|m.4460	R14548045|m.5995	-1.66626	7.33782e-07
P0803	R14557988|m.15974	R14577694|m.32466	-1.58232	0.00133922
P0804	R14546808|m.4802	R14560111|m.18073	-3.60386	1.96564e-32
P0805	R14558820|m.16773	R14555636|m.13565	1.08718	2.44897e-05
P0806	R14546369|m.4334	R14547103|m.5090	-0.785795	0.0223575
P0807	R14612401|m.49357	R14564185|m.21902	3.32514	2.25248e-30
P0808	R14555415|m.13320	R14594707|m.42125	-2.86774	5.41029e-29
P0809	R14552003|m.9777	R14556197|m.14153	-0.503428	0.0162944
P0810	R14618788|m.51258	R14562690|m.20514	3.45127	1.73233e-27
P0811	R14554855|m.12731	R14572739|m.29005	-1.25602	1.17032e-07
P0813	R14612206|m.49304	R14556879|m.14859	0.797828	0.0014684
P0814	R14546659|m.4648	R14553995|m.11839	-2.79398	1.083e-19
P0815	R14549034|m.6887	R14555865|m.13781	-1.83953	1.04056e-11
P0816	R14561637|m.19490	R14582574|m.35510	-2.47549	2.92371e-15
P0817	R14550417|m.8193	R14554449|m.12323	-0.789638	0.00291887
P0819	R14552968|m.10773	R14553932|m.11770	-1.2069	1.54395e-05
P0821	R14552102|m.9875	R14558175|m.16174	-0.51581	0.016004
P0822	R14550196|m.7967	R14555447|m.13356	-0.870477	1.49295e-05
P0823	R14605441|m.46813	R14629387|m.53492	-0.92807	0.00437562
P0824	R14550394|m.8171	R14552995|m.10802	1.20217	2.58517e-07
P0825	S14806012|m.62207	R14553329|m.11154	3.74752	7.97914e-37
P0826	R14597684|m.43493	R14562853|m.20673	1.38019	0.000134493
P0827	R14551785|m.9553	R14547707|m.5713	1.86962	1.47834e-09
P0828	R14564758|m.22400	R14552944|m.10746	1.65106	1.71389e-14
P0829	R14611481|m.49082	R14580467|m.34221	-3.60952	0.00102004
P0831	R14551356|m.9132	R14550058|m.7824	0.684877	0.0210097
P0832	R14560149|m.18125	R14553176|m.10995	3.47205	5.12797e-22
P0833	R14560273|m.18250	R14567888|m.25201	-1.46703	4.83558e-06
P0838	R14549559|m.7353	R14548866|m.6743	0.860757	0.00758112
P0839	R14553072|m.10893	R14559176|m.17128	-0.913755	1.63102e-05
P0840	R14605159|m.46714	R14560530|m.18459	4.4825	4.40261e-53
P0841	R14547478|m.5492	R14617571|m.50931	-3.55015	1.60284e-19
P0843	R14575355|m.30833	R14587520|m.38253	-1.63171	7.02282e-10
P0844	R14586228|m.37528	R14561587|m.19448	2.08186	3.09193e-20
P0845	R14604699|m.46547	R14557429|m.15403	3.81478	1.39497e-42
P0846	R14551672|m.9440	R14561559|m.19424	-2.56957	0.00567917
P0847	R14562329|m.20172	R14553122|m.10939	1.18051	2.17061e-08
P0848	R14606319|m.47158	R14575552|m.30963	3.8265	2.27299e-35
P0849	R14564130|m.21864	R14573855|m.29821	-1.58764	2.12509e-06
P0850	R14580985|m.34528	R14607179|m.47481	-0.881541	0.000214772
P0852	R14550498|m.8277	R14565601|m.23175	-2.92804	1.02004e-26
P0853	R14561621|m.19474	R14548272|m.6194	1.67113	5.80892e-10
P0854	R14550822|m.8595	R14576256|m.31450	-3.39499	1.20169e-16
P0855	R14560181|m.18164	R14566836|m.24277	-0.888092	3.98958e-05
P0856	R14591868|m.40622	R14591053|m.40145	0.900214	0.00463979
P0857	R14563585|m.21370	R14562465|m.20317	-2.09146	1.51348e-08
P0858	R14562269|m.20117	R14555249|m.13158	0.818992	0.0028204
P0859	R14564937|m.22562	R14554252|m.12103	0.728893	0.006126
P0860	R14555527|m.13444	R14548493|m.6377	1.63601	4.73818e-08
P0861	R14580740|m.34393	R14578803|m.33180	1.10866	7.68936e-05
P0862	R14557436|m.15411	J14631583|m.1596	-3.01889	7.75503e-20
P0863	R14609474|m.48362	R14588913|m.39037	-2.19659	0.00917736
P0864	R14547325|m.5344	R14553413|m.11249	-3.75585	2.77659e-39
P0865	R14558210|m.16206	R14555783|m.13710	1.23233	3.47987e-06
P0867	R14562870|m.20685	S14602633|m.57631	-1.21874	2.48101e-09
P0868	R14561719|m.19580	R14572386|m.28739	-0.526786	0.0196081
P0870	R14552736|m.10548	R14551108|m.8857	-1.64456	5.91029e-06
P0871	R14560348|m.18315	R14564199|m.21914	-0.466355	0.0242148
P0872	R14557378|m.15351	R14578193|m.32807	-2.32577	2.99692e-06
P0873	R14573534|m.29582	R14555920|m.13834	1.98929	3.3211e-09
P0875	R14554307|m.12150	R14614815|m.50104	-4.94996	2.33283e-41
P0877	R14586504|m.37688	R14559886|m.17846	-1.58754	2.21877e-07
P0878	R14582177|m.35239	R14583835|m.36258	-2.08298	9.0486e-09
P0879	S14766673|m.61000	R14585099|m.36926	1.46179	0.00010422
P0881	R14566756|m.24204	R14554404|m.12263	0.645186	0.00437048
P0882	R14548122|m.6067	R14567284|m.24657	-3.85556	2.46112e-28
P0884	S14899642|m.65355	S14434658|m.56427	-0.79907	0.000990345
P0885	R14550190|m.7959	R14553542|m.11378	-1.36229	0.000100836
P0886	R14568291|m.25545	R14592521|m.40992	-2.4116	0.000126672
P0887	R14575121|m.30684	R14559718|m.17687	2.25803	5.50788e-12
P0888	R14556930|m.14915	R14563807|m.21565	-0.863574	0.000121801
P0889	R14557738|m.15717	R14594218|m.41843	-2.04369	6.09689e-14
P0890	R14589068|m.39114	R14570659|m.27468	1.64485	4.07946e-07
P0892	R14570810|m.27563	R14553575|m.11421	1.63635	0.0148314
P0893	R14585297|m.37044	R14577504|m.32365	0.488318	0.0431175
P0894	R14547175|m.5181	R14547330|m.5351	3.63716	2.55801e-25
P0895	R14591286|m.40293	R14593994|m.41740	-1.4615	3.42015e-07
P0896	R14562509|m.20365	R14580766|m.34406	-1.52012	1.03185e-09
P0898	R14583493|m.36065	R14650655|m.55304	-1.93604	6.40375e-09
P0899	S14648823|m.58564	R14559680|m.17654	2.6684	1.47605e-14
P0900	R14589963|m.39604	S14821994|m.62676	-0.505375	0.023867
P0901	R14566380|m.23859	R14582974|m.35766	-0.792363	0.00334164
P0903	R14567998|m.25287	R14580159|m.34021	-1.23191	6.46232e-06
P0904	R14560812|m.18713	R14591548|m.40443	-2.70016	4.59973e-12
P0905	R14587784|m.38392	R14560948|m.18852	1.21671	9.05991e-05
P0907	R14566019|m.23557	R14577982|m.32678	-0.618674	0.0178152
P0909	R14557385|m.15358	R14580513|m.34256	-2.37791	1.98676e-17
P0911	S11737012|m.56001	R14617224|m.50825	1.60639	0.00534952
P0912	S14701948|m.59571	R14584495|m.36603	2.18892	3.38029e-10
P0913	R14554649|m.12515	R14555474|m.13381	2.97109	2.20312e-09
P0914	R14607410|m.47559	R14587850|m.38421	-1.6218	0.00250498
P0916	R14550481|m.8245	R14581591|m.34912	-1.91087	4.3947e-10
P0917	R14557000|m.14991	R14565392|m.22980	-1.03613	6.97197e-06
P0919	R14564056|m.21801	R14603931|m.46213	-3.64208	3.86308e-24
P0920	R14570597|m.27423	R14590007|m.39634	-0.959995	3.5002e-05
P0921	R14562614|m.20456	R14551582|m.9366	1.32454	2.88229e-10
P0922	R14553678|m.11523	R14548204|m.6142	1.26297	7.23447e-08
P0923	R14580162|m.34025	R14559495|m.17457	1.20945	3.08752e-06
P0924	R14630098|m.53610	R14554896|m.12780	4.49576	4.78891e-36
P0925	R14604653|m.46520	S14692319|m.59386	-1.56483	0.00768841
P0926	R14555828|m.13752	R14594317|m.41902	-3.52536	5.82041e-38
P0929	R14573413|m.29505	R14564442|m.22124	0.687329	0.00568926
P0930	R14559338|m.17276	R14546782|m.4774	2.74507	1.94096e-19
P0931	R14589890|m.39570	R14599362|m.44226	-0.643739	0.0157605
P0932	R14548851|m.6728	R14568307|m.25564	-2.45212	2.63336e-15
P0933	R14575274|m.30776	R14568663|m.25866	1.01219	8.79951e-06
P0934	J14657296|m.2162	R14560876|m.18779	2.33219	1.38923e-14
P0935	R14556884|m.14861	R14552450|m.10245	-2.45065	1.20565e-25
P0936	R14571744|m.28231	R14555578|m.13496	1.2239	4.83571e-08
P0940	S14650718|m.58590	R14548975|m.6845	1.41862	1.3033e-05
P0941	R14558516|m.16496	R14557918|m.15900	-0.568663	0.00536972
P0942	R14550021|m.7794	R14558435|m.16411	-1.96677	5.17726e-17
P0943	R14606388|m.47183	R14550899|m.8675	-1.40163	0.00824247
P0945	R14587877|m.38435	R14662521|m.55594	-1.0274	0.00145622
P0946	R14587169|m.38063	R14563650|m.21430	0.892697	6.65724e-05
P0947	R14567805|m.25125	R14583093|m.35848	-1.22412	1.03341e-07
P0948	R14562339|m.20182	R14566530|m.23980	-1.65248	4.69003e-08
P0949	R14574655|m.30384	R14597454|m.43391	-1.34157	0.00130952
P0950	R14563224|m.21025	R14547769|m.5760	1.09278	2.0506e-05
P0952	R14557427|m.15400	R14596500|m.42972	-2.28671	3.43463e-16
P0953	R14559472|m.17431	R14553954|m.11795	2.6495	7.21636e-09
P0956	R14570086|m.27002	R14565090|m.22708	0.532486	0.0205677
P0960	R14588189|m.38599	R14552644|m.10460	8.29409	6.96872e-111
P0961	R14573266|m.29366	R14567289|m.24659	0.616626	0.0089878
P0963	R14560128|m.18099	R14614694|m.50066	-1.58081	1.37112e-10
P0964	R14593318|m.41412	R14550737|m.8525	3.90196	1.16864e-27
P0965	R14554932|m.12827	R14555556|m.13480	-7.42656	1.7142e-46
P0966	R14547927|m.5917	R14554173|m.12025	-1.41185	1.19633e-05
P0967	R14553158|m.10980	R14563080|m.20897	-0.58626	0.00640374
P0968	R14609017|m.48170	R14550522|m.8306	2.94842	2.68198e-30
P0970	R14548855|m.6734	R14553270|m.11097	-1.68373	1.0539e-11
P0975	R14555024|m.12929	R14557781|m.15765	-0.543857	0.0176125
P0976	R14586413|m.37626	R14559592|m.17559	2.81196	2.61235e-31
P0979	R14557989|m.15976	R14572975|m.29166	-3.56284	5.6743e-34
P0980	R14548739|m.6621	R14562296|m.20144	-2.55057	2.98704e-14
P0981	R14556673|m.14652	R14558961|m.16928	-0.543452	0.0133477
P0983	R14559577|m.17549	R14552716|m.10522	3.17976	8.80487e-27
P0985	R14559736|m.17710	S14791290|m.61718	-1.34381	6.54423e-05
P0986	R14574190|m.30053	R14551942|m.9723	1.80736	9.34162e-12
P0989	J14630106|m.1574	R14559484|m.17445	6.24793	5.38213e-33
P0992	R14553866|m.11709	R14552363|m.10152	0.520848	0.0281538
P0993	J14546293|m.3	R14586450|m.37651	2.33787	2.93166e-07
P0994	R14576858|m.31876	R14568764|m.25938	0.901329	0.00194174
P0996	R14558765|m.16715	R14571223|m.27842	-0.821359	0.00203741
P0997	R14572210|m.28580	R14593504|m.41504	-1.20508	2.54341e-08
P1000	R14573769|m.29761	R14591330|m.40316	1.74551	6.00599e-09
P1001	R14620759|m.51732	R14577177|m.32099	1.6671	3.54023e-10
P1003	R14547764|m.5754	R14551525|m.9316	-2.53455	1.49657e-11
P1004	R14594957|m.42251	R14556587|m.14548	3.7767	5.2543e-39
P1005	R14555346|m.13255	R14551452|m.9224	0.841343	0.000346044
P1007	R14553824|m.11673	R14564734|m.22384	-4.16295	4.14196e-32
P1008	S14866512|m.63977	R14563956|m.21701	1.1473	5.48339e-07
P1009	R14555485|m.13391	R14554090|m.11946	-2.09922	1.30958e-12
P1011	R14567171|m.24560	R14580273|m.34098	-1.08168	2.21237e-06
P1014	R14547520|m.5535	R14552649|m.10466	-0.77795	0.00261241
P1015	R14570350|m.27223	S14561276|m.56865	-1.59947	0.00107871
P1018	R14556943|m.14930	R14568310|m.25568	-0.966215	0.0161686
P1019	S14670472|m.58957	R14565422|m.23012	3.2747	6.63352e-31
P1020	R14588516|m.38824	R14555344|m.13251	5.57657	4.56585e-51
P1021	R14580696|m.34368	R14567938|m.25239	1.08917	3.94855e-06
P1022	R14557107|m.15095	R14561737|m.19591	-0.480011	0.0286438
P1024	R14564622|m.22287	R14577866|m.32583	-1.11894	2.07022e-08
P1025	R14547541|m.5556	R14546412|m.4377	1.96698	0.000154996
P1026	R14560661|m.18568	R14556334|m.14283	0.794051	6.54589e-05
P1027	R14557594|m.15585	R14582004|m.35145	-2.54129	5.75502e-27
P1029	R14575205|m.30735	R14587508|m.38247	-1.31772	0.00236007
P1030	R14560570|m.18497	R14588927|m.39043	-2.41419	4.42989e-21
P1031	R14565692|m.23252	R14548201|m.6138	8.81538	1.23427e-26
P1032	R14563403|m.21195	R14566052|m.23585	-0.725463	0.00093278
P1033	R14554861|m.12738	R14548883|m.6751	2.41007	4.67682e-17
P1034	R14555354|m.13261	R14550766|m.8549	1.19461	0.000427337
P1036	R14551515|m.9305	R14551726|m.9493	-1.19305	2.24617e-07
P1037	R14565156|m.22769	R14546436|m.4409	4.62902	4.412e-40
P1038	R14581886|m.35094	S14716060|m.59863	-1.25835	1.31797e-07
P1039	R14566157|m.23678	R14570228|m.27121	-0.50387	0.0462064
P1040	R14552851|m.10652	R14555677|m.13600	-0.64194	0.00732904
P1041	R14559436|m.17382	R14632142|m.53907	-3.5152	3.97052e-39
P1043	R14547936|m.5924	R14548643|m.6533	-2.08845	3.71739e-18
P1046	R14562412|m.20250	R14548452|m.6346	0.622813	0.00612045
P1049	R14567612|m.24962	R14568879|m.26033	-0.502491	0.0391214
P1050	R14593764|m.41638	R14616939|m.50750	-1.27779	9.22248e-06
P1051	R14560943|m.18847	R14586330|m.37580	-1.31819	3.3319e-09
P1053	R14557137|m.15124	R14548353|m.6269	1.17002	7.83166e-06
P1054	R14568487|m.25730	R14563139|m.20945	0.57705	0.00778084
P1056	R14546545|m.4528	R14548296|m.6213	2.77987	1.42585e-26
P1058	R14589338|m.39270	R14619693|m.51485	-1.38881	3.73381e-06
P1063	R14574446|m.30230	R14562478|m.20334	0.965254	2.45261e-06
P1064	R14584476|m.36592	R14587885|m.38440	-1.17556	8.31371e-05
P1065	R14555498|m.13406	R14558258|m.16250	-1.49591	1.46047e-10
P1066	R14554672|m.12542	R14565279|m.22878	-0.767735	0.000490913
P1067	R14548054|m.6006	R14555622|m.13544	-2.25129	8.90516e-19
P1068	S14801351|m.62063	R14575085|m.30656	2.27329	0.00442348
P1069	R14574145|m.30024	R14559388|m.17329	2.36913	2.76036e-15
P1071	R14559361|m.17298	R14548321|m.6239	0.491178	0.0399836
P1073	S14787643|m.61605	R14551219|m.8976	2.65322	2.51435e-23
P1074	R14559020|m.16990	R14551966|m.9744	0.453337	0.0480553
P1075	R14557898|m.15882	R14596248|m.42827	-2.05894	5.6505e-20
P1076	S14662610|m.58798	R14566649|m.24094	1.012	0.0295052
P1077	R14564363|m.22052	R14563033|m.20857	2.37938	9.33596e-09
P1078	R14607812|m.47711	R14586313|m.37569	-1.45413	0.000169092
P1079	R14552518|m.10342	S14582429|m.57261	-3.34867	1.74766e-32
P1080	R14593577|m.41532	R14556063|m.13997	2.23959	2.97253e-17
P1081	R14553664|m.11507	R14567185|m.24569	-2.19215	5.53729e-14
P1082	R14570209|m.27106	R14578380|m.32920	-0.527706	0.0240751
P1083	R14577009|m.31989	R14558166|m.16159	2.78047	1.34526e-31
P1085	R14557067|m.15052	R14554396|m.12256	1.06489	1.88398e-05
P1086	R14555529|m.13447	R14573341|m.29437	-1.35549	6.4111e-07
P1087	R14568125|m.25409	R14584066|m.36372	-1.73421	1.67232e-07
P1088	R14630043|m.53606	R14572292|m.28659	3.82101	6.29981e-38
P1091	R14567322|m.24690	R14576773|m.31815	-1.09053	2.07763e-05
P1092	R14591109|m.40186	R14554150|m.12002	3.31344	1.16276e-41
P1093	R14566776|m.24227	R14576537|m.31655	2.02558	0.00121562
P1096	R14570389|m.27256	R14568100|m.25385	0.723873	0.00227184
P1097	R14546506|m.4483	R14546762|m.4757	-4.39218	7.48728e-10
P1098	R14549304|m.7117	R14551330|m.9099	-4.48617	1.36613e-21
P1099	R14552728|m.10535	R14560074|m.18042	-0.876045	0.000348211
P1100	R14571332|m.27914	R14581063|m.34578	-10.1488	5.22875e-47
P1101	R14582921|m.35722	R14561065|m.18959	-2.62115	9.78159e-19
P1102	R14582646|m.35544	R14570848|m.27595	4.86849	8.91271e-28
P1103	R14581461|m.34834	R14564754|m.22399	1.08319	0.0121624
P1104	R14547300|m.5316	R14551996|m.9772	-0.549382	0.0150307
P1105	R14554346|m.12201	S14899555|m.65339	0.649324	0.0122565
P1106	R14574825|m.30496	R14558908|m.16868	2.09931	1.33695e-14
P1107	R14547296|m.5310	R14551705|m.9469	-0.997569	0.00928378
P1108	R14581783|m.35021	R14554028|m.11872	1.65142	1.69688e-09
P1109	R14568899|m.26055	R14562029|m.19878	1.00177	8.01808e-07
P1110	R14556335|m.14284	R14588056|m.38527	-2.26001	7.48353e-20
P1111	R14568800|m.25966	R14581316|m.34740	-0.785537	0.0155865
P1113	S9322972|m.65661	R14615476|m.50298	2.04304	0.00191447
P1114	R14557263|m.15240	R14572255|m.28616	-0.915467	1.68978e-05
P1116	R14557823|m.15818	R14583378|m.35998	-2.02649	2.42399e-18
P1117	R14595121|m.42320	R14614755|m.50082	-1.81815	1.3277e-05
P1119	R14576917|m.31914	R14560684|m.18587	0.868673	1.7875e-05
P1120	R14551880|m.9657	S14775624|m.61276	-1.57344	3.31548e-07
P1121	J14580111|m.591	R14557302|m.15284	1.04757	6.76924e-06
P1122	R14561239|m.19138	R14548172|m.6115	5.11345	1.06651e-69
P1126	R14554159|m.12014	R14588159|m.38581	-3.73731	1.08283e-40
P1127	R14588334|m.38707	R14554194|m.12042	3.64797	1.49013e-30
P1128	S14897629|m.65108	R14631189|m.53763	1.41428	0.000202369
P1138	R14578853|m.33212	R14596174|m.42787	-3.56333	1.18286e-24
P1139	R14585334|m.37065	S14306581|m.56296	-1.56657	2.84435e-05
P1140	R14547078|m.5076	R14546668|m.4652	0.93173	0.00734713
P1141	R14612284|m.49328	R14557812|m.15807	6.20977	9.73144e-42
P1142	R14563127|m.20933	R14560106|m.18066	-0.667425	0.00720079
P1144	R14568718|m.25906	R14562645|m.20484	0.718292	0.00043738
P1145	R14580738|m.34392	R14603612|m.46071	-5.47817	6.47402e-36
P1146	R14569171|m.26287	R14558739|m.16690	0.540649	0.00714487
P1147	R14583203|m.35901	R14577542|m.32383	1.58272	5.09359e-08
P1148	R14581079|m.34591	J14581208|m.598	-0.743363	0.0415094
P1149	R14549293|m.7097	R14550091|m.7857	-0.5924	0.0260422
P1151	R14550297|m.8093	R14573819|m.29801	-2.27721	2.75825e-23
P1152	S14839579|m.63193	R14566934|m.24368	0.937667	0.000618538
P1153	R14588627|m.38889	R14586312|m.37568	0.647211	0.0178776
P1154	R14569327|m.26413	R14561651|m.19509	0.64802	0.00274422
P1156	R14568131|m.25414	R14582345|m.35361	-0.593269	0.0219537
P1158	R14548119|m.6066	R14551580|m.9364	-1.21843	3.1531e-06
P1159	R14549327|m.7135	R14556319|m.14268	-2.40155	1.28046e-21
P1160	R14604090|m.46290	S14637234|m.58332	-0.862301	0.0219
P1161	R14553377|m.11203	R14557023|m.15011	-0.660185	0.0037675
P1162	R14586611|m.37745	S14637327|m.58335	-1.06418	0.0278109
P1165	R14593293|m.41395	R14589229|m.39205	-1.08224	1.47895e-05
P1167	R14554776|m.12642	R14547639|m.5650	2.8953	1.52639e-17
P1168	R14559320|m.17267	R14566510|m.23961	-0.977014	0.00830477
P1169	R14569420|m.26488	R14559697|m.17673	-0.873617	0.00687103
P1170	R14552421|m.10217	R14564726|m.22378	-1.52985	2.45394e-12
P1172	R14580291|m.34109	R14610065|m.48574	-2.12321	0.000134945
P1173	R14559175|m.17127	R14577569|m.32400	-1.80468	1.09169e-16
P1174	R14569912|m.26862	R14552503|m.10327	3.35178	5.19917e-43
P1177	R14582894|m.35708	R14566577|m.24023	0.816169	0.00165115
P1179	R14611555|m.49110	R14598202|m.43724	0.884234	0.028187
P1181	R14553533|m.11371	R14551612|m.9387	0.534791	0.0207252
P1182	R14575413|m.30880	R14554063|m.11922	1.30969	2.63701e-06
P1183	R14561069|m.18964	S14697883|m.59499	-1.25774	0.000344786
P1184	R14601626|m.45256	R14559928|m.17895	2.51286	5.57614e-29
P1185	R14550879|m.8652	R14557599|m.15590	-1.20165	3.50714e-07
P1186	R14560480|m.18415	R14583652|m.36156	-1.33098	1.72082e-08
P1187	R14552141|m.9913	R14551371|m.9142	-3.36386	4.1731e-33
P1188	R14574548|m.30311	R14617564|m.50926	-2.11099	0.000351377
P1190	R14547941|m.5929	R14591969|m.40685	1.19524	0.0423229
P1191	R14570383|m.27250	R14571448|m.27996	0.83236	0.0179628
P1192	R14550294|m.8090	R14556940|m.14926	-1.71819	5.65426e-13
P1193	R14553713|m.11562	R14563137|m.20943	-0.694503	0.000973619
P1194	R14554491|m.12372	R14558603|m.16572	-1.43066	4.84633e-07
P1195	S14070651|m.56083	R14564583|m.22245	1.36439	5.12141e-05
P1197	R14576167|m.31384	R14555385|m.13292	3.62337	2.2775e-40
P1198	R14568939|m.26094	R14557403|m.15376	0.667253	0.00930212
P1200	R14560531|m.18461	R14554292|m.12138	0.711813	0.00670674
P1202	R14577643|m.32434	R14563283|m.21087	1.75457	1.10727e-13
P1203	R14569728|m.26724	R14667298|m.55652	-1.57142	9.63338e-07
P1204	R14562282|m.20132	R14549877|m.7657	2.27963	6.37013e-23
P1205	R14555894|m.13812	R14553583|m.11428	1.00931	4.34299e-06
P1206	R14577139|m.32075	R14557230|m.15211	2.47791	2.24462e-32
P1210	R14582507|m.35468	R14563867|m.21621	1.3276	5.81319e-08
P1212	R14582778|m.35628	S14753150|m.60604	2.82592	2.85407e-11
P1214	R14560015|m.17984	R14571128|m.27781	-1.01755	2.36033e-06
P1215	R14547494|m.5506	R14549608|m.7394	-1.42309	8.67534e-05
P1216	R14556080|m.14016	R14549267|m.7079	1.52571	2.85115e-07
P1217	R14566753|m.24200	R14582687|m.35574	-0.903408	0.00108373
P1218	R14571933|m.28386	R14561565|m.19431	1.0848	4.07595e-06
P1220	R14588812|m.38987	R14557111|m.15102	2.35966	6.1325e-19
P1223	R14552912|m.10708	R14546278|m.4244	5.72259	2.29235e-48
P1224	R14551173|m.8931	R14568244|m.25505	-2.15134	7.99237e-19
P1225	R14574943|m.30566	S14601162|m.57595	-1.17902	4.46594e-05
P1226	R14555814|m.13741	R14551501|m.9288	1.39037	5.90121e-07
P1227	R14566546|m.23997	R14553139|m.10960	2.21897	4.34213e-19
P1230	R14549294|m.7099	R14578126|m.32780	0.856583	0.0155828
P1231	R14598427|m.43836	R14571506|m.28050	1.26449	7.36411e-10
P1233	R14557534|m.15514	R14548281|m.6201	2.70691	1.63655e-26
P1235	R14555541|m.13460	R14550343|m.8132	1.16873	4.65567e-07
P1237	R14561717|m.19578	R14578729|m.33123	-1.32016	3.44228e-07
P1238	R14551385|m.9149	R14594595|m.42053	-2.52636	2.45772e-25
P1240	R14573866|m.29832	R14569146|m.26268	1.01846	2.08778e-05
P1241	R14622193|m.52055	R14564055|m.21800	5.75965	8.57588e-66
P1243	R14550455|m.8223	R14567022|m.24437	-1.85597	9.42404e-15
P1245	R14552702|m.10511	R14587387|m.38173	-3.52826	6.07972e-26
P1246	S14109014|m.56128	R14546967|m.4976	3.64707	1.0919e-14
P1247	R14554289|m.12135	R14559967|m.17932	-0.893143	0.000611333
P1248	R14551250|m.9016	R14572911|m.29121	-1.69346	6.03023e-16
P1250	R14589400|m.39316	R14576011|m.31270	1.85837	7.53842e-15
P1252	R14581729|m.34988	R14614765|m.50087	-1.35123	1.06729e-05
P1254	R14578767|m.33153	R14549902|m.7684	3.91853	1.11395e-33
P1256	R14561406|m.19287	R14556086|m.14023	0.696762	0.00608892
P1257	R14549987|m.7767	R14548148|m.6093	2.29012	1.55002e-17
P1260	R14603957|m.46220	R14610095|m.48582	4.25515	9.01311e-24
P1261	R14568449|m.25693	S14870992|m.64106	-1.08236	0.00119925
P1262	R14559741|m.17713	R14552550|m.10366	2.77024	2.38157e-05
P1263	R14617807|m.50989	R14575141|m.30694	-2.68551	0.00553576
P1265	R14575890|m.31200	S14789685|m.61664	-1.43973	7.56027e-07
P1266	R14547343|m.5364	R14552438|m.10233	-6.31177	1.42245e-65
P1267	R14550842|m.8614	R14548717|m.6604	0.694424	0.00204373
P1270	S14759342|m.60758	R14591376|m.40350	0.858451	0.000508212
P1271	R14546671|m.4659	R14564892|m.22514	-2.96911	1.65436e-22
P1273	R14561003|m.18911	R14591966|m.40682	-2.31939	4.0051e-16
P1275	R14559207|m.17159	R14586470|m.37666	-3.25691	5.84714e-42
P1276	S14727292|m.60106	R14563946|m.21691	2.16026	2.30924e-09
P1277	R14551782|m.9549	R14568434|m.25680	-2.83813	6.06456e-34
P1278	R14572300|m.28669	R14546970|m.4978	1.67157	0.00580013
P1280	R14615441|m.50287	R14573629|m.29642	1.80198	4.47309e-10
P1281	R14552200|m.9986	R14571064|m.27737	-1.02771	4.22915e-06
P1282	R14549493|m.7281	R14560125|m.18098	-2.47217	3.27627e-07
P1283	R14559011|m.16982	R14562159|m.20016	-0.617782	0.00176645
P1284	R14623724|m.52408	R14618209|m.51088	0.963144	0.000990345
P1285	R14565173|m.22785	R14568882|m.26038	0.507017	0.0492733
P1286	R14572431|m.28776	R14557662|m.15650	0.889645	0.00720271
P1287	R14572063|m.28478	S14834948|m.63042	0.595596	0.0264469
P1288	R14570649|m.27465	R14558054|m.16043	6.361	3.62533e-61
P1294	R14551889|m.9665	R14549873|m.7655	1.66492	5.05333e-06
P1296	R14550066|m.7833	R14572343|m.28702	-1.81447	6.91496e-07
P1297	R14563109|m.20923	R14596551|m.42990	-1.45733	9.24034e-06
P1300	R14557037|m.15020	R14547843|m.5822	5.6931	3.21913e-63
P1301	R14569548|m.26594	S14851043|m.63523	-0.675252	0.00311063
P1302	R14561605|m.19458	R14565950|m.23491	-0.731736	0.00890171
P1303	R14568918|m.26070	R14587048|m.37984	-2.03622	7.9597e-08
P1304	R14553528|m.11367	R14549315|m.7122	0.593607	0.0365324
P1305	R14558783|m.16742	R14572392|m.28747	-1.26237	1.45349e-08
P1306	S14589693|m.57375	R14574644|m.30376	-2.81122	9.67249e-17
P1307	R14573102|m.29242	R14561142|m.19042	0.931908	3.47397e-06
P1308	S14597727|m.57529	R14555175|m.13088	1.24209	2.98442e-06
P1309	R14552229|m.10016	R14552340|m.10128	-1.45722	0.00180904
P1310	R14548186|m.6125	R14559086|m.17033	-2.53361	1.26009e-25
P1316	R14587486|m.38234	R14661665|m.55578	-1.48438	0.00035559
P1319	R14575344|m.30826	R14559178|m.17130	1.3103	1.61558e-10
P1320	R14559934|m.17899	R14567429|m.24800	-0.62813	0.00160954
P1323	R14559634|m.17607	R14553551|m.11392	0.955037	0.000439429
P1324	R14571636|m.28148	R14563591|m.21380	0.566199	0.0147665
P1325	R14556668|m.14642	R14582502|m.35466	-1.7907	6.86652e-11
P1326	R14565306|m.22901	R14553719|m.11571	0.877159	0.00916851
P1327	R14567278|m.24650	R14555386|m.13293	0.991117	1.09112e-06
P1328	R14560420|m.18366	R14563367|m.21156	-0.4582	0.0395517
P1329	R14552171|m.9943	R14553521|m.11355	-4.67127	7.57843e-29
P1330	R14560564|m.18490	R14550676|m.8468	1.55811	3.16581e-06
P1331	R14559880|m.17841	R14557298|m.15279	1.12352	2.55203e-07
P1333	R14565549|m.23126	R14554965|m.12857	4.7293	7.86368e-25
P1334	R14551440|m.9203	R14559351|m.17290	1.38692	1.98251e-06
P1335	R14554324|m.12181	R14547531|m.5546	3.3824	4.2406e-38
P1337	R14551240|m.9001	R14565328|m.22922	-1.43413	1.94858e-05
P1338	R14552951|m.10756	R14559111|m.17051	-1.1893	1.11609e-08
P1339	R14557511|m.15488	R14553792|m.11643	0.743774	0.00245324
P1341	R14553901|m.11740	R14558203|m.16201	1.58277	1.73111e-10
P1346	R14564114|m.21848	R14618637|m.51218	-1.19571	9.99466e-05
P1347	R14559981|m.17950	R14561536|m.19404	-0.779054	0.000680956
P1348	R14569713|m.26711	R14564701|m.22357	0.874538	0.0050211
P1351	S14756766|m.60686	R14621139|m.51812	-1.53608	1.12056e-07
P1353	R14551442|m.9206	R14568116|m.25400	-3.22138	7.08003e-45
P1354	R14586549|m.37708	R14572182|m.28567	2.30723	1.28149e-07
P1355	R14557095|m.15081	R14557468|m.15444	0.773043	0.00324137
P1356	R14575023|m.30623	R14567940|m.25242	0.548698	0.00797811
P1357	R14555647|m.13574	R14548270|m.6192	-0.958677	0.000908902
P1360	S14564125|m.56926	S14790827|m.61700	1.7232	0.0126485
P1361	R14550596|m.8378	R14559278|m.17218	-1.49267	2.18667e-10
P1363	R14579944|m.33891	R14572730|m.28999	2.75297	1.12142e-20
P1364	R14550841|m.8612	R14546755|m.4750	2.82838	1.51387e-17
P1365	R14559709|m.17681	R14584124|m.36404	-2.06073	3.26882e-19
P1366	R14550536|m.8318	R14582310|m.35326	-1.05015	0.000244801
P1367	R14554423|m.12293	R14554317|m.12169	0.968355	0.000138395
P1368	R14562552|m.20404	R14573327|m.29422	1.96932	3.54225e-15
P1370	R14580915|m.34489	R14566127|m.23649	1.0889	2.66874e-05
P1371	R14565057|m.22673	S14802276|m.62090	-5.15502	9.32397e-28
P1372	R14563523|m.21316	R14551448|m.9212	0.902522	0.000213766
P1373	R14563998|m.21736	R14571368|m.27948	-0.806114	0.000776301
P1375	R14596475|m.42957	R14585615|m.37206	0.928397	0.000786953
P1376	R14557368|m.15345	R14559037|m.17001	-0.447293	0.039987
P1377	R14551118|m.8867	R14558056|m.16044	-1.18988	2.07186e-08
P1378	R14546551|m.4539	R14546904|m.4901	-0.842612	0.0247011
P1379	R14575231|m.30752	R14560142|m.18116	2.30768	3.9892e-11
P1380	R14573990|m.29911	R14565127|m.22742	1.87074	3.65759e-13
P1382	R14576079|m.31324	R14588220|m.38617	-1.82526	2.97962e-06
P1384	R14600490|m.44713	R14561257|m.19154	2.49877	3.22231e-12
P1385	R14554751|m.12622	R14560809|m.18710	-0.687875	0.0199815
P1386	R14560446|m.18389	R14550418|m.8196	3.1019	1.30173e-32
P1387	R14570971|m.27675	R14608617|m.48007	-5.46292	6.29939e-39
P1388	R14548413|m.6311	R14556312|m.14265	-7.37295	6.8376e-84
P1389	R14547933|m.5923	R14550794|m.8568	-1.37431	2.15187e-09
P1390	R14556288|m.14240	R14550134|m.7899	2.1673	1.99556e-13
P1391	R14546888|m.4887	R14553941|m.11780	-2.2331	1.47205e-09
P1392	R14604412|m.46403	R14565223|m.22835	-1.83041	0.00349531
P1393	R14558889|m.16849	R14553443|m.11284	1.52832	1.0465e-09
P1394	R14601608|m.45250	R14556823|m.14805	3.09022	2.76354e-24
P1395	R14551946|m.9727	R14555394|m.13301	-0.566125	0.0363575
P1396	R14577178|m.32102	R14553756|m.11611	1.81409	8.20495e-15
P1397	R14584766|m.36750	R14574110|m.30000	0.868938	0.000180107
P1398	R14570884|m.27619	S14531252|m.56536	2.39509	2.59619e-05
P1400	R14579554|m.33657	R14595753|m.42595	4.7002	2.96565e-21
P1401	R14548298|m.6217	R14560619|m.18535	-1.84055	6.6675e-12
P1403	R14573299|m.29396	R14558480|m.16456	1.19701	0.000460893
P1404	R14556744|m.14724	R14548672|m.6560	2.11661	6.94635e-16
P1405	R14549928|m.7710	R14604082|m.46282	-2.75324	3.24808e-29
P1407	R14553763|m.11618	R14554696|m.12567	-0.647531	0.0325163
P1408	S14814206|m.62468	R14565742|m.23309	2.07488	6.00949e-15
P1409	R14555289|m.13189	R14568094|m.25379	-1.95423	1.46909e-17
P1410	R14611371|m.49043	R14605122|m.46708	0.812127	0.0181035
P1411	R14564263|m.21966	S11377923|m.55987	-1.3474	0.00010833
P1414	R14574726|m.30431	R14556448|m.14403	0.968397	2.95799e-05
P1415	R14619094|m.51329	R14555843|m.13760	4.8381	4.84436e-64
P1418	S14878534|m.64306	S14871651|m.64120	-1.21697	3.23712e-05
P1419	R14553226|m.11052	R14546662|m.4649	2.50887	1.93538e-15
P1420	R14560184|m.18167	R14556174|m.14131	2.11379	2.9049e-20
P1421	R14555567|m.13488	R14639960|m.54721	-4.06428	2.08864e-57
P1422	R14584422|m.36567	R14564126|m.21856	1.63939	1.10157e-11
P1423	R14574251|m.30096	R14550261|m.8044	1.90611	1.61283e-14
P1425	R14585944|m.37384	R14567091|m.24491	2.72083	4.50667e-12
P1426	R14595452|m.42459	R14618807|m.51267	-1.01905	0.000369264
P1427	R14548657|m.6545	R14547208|m.5210	1.36683	6.51869e-07
P1428	R14549675|m.7452	R14565784|m.23339	-1.74336	2.05272e-11
P1430	R14551013|m.8782	R14554421|m.12289	3.5866	1.24848e-28
P1433	R14615478|m.50299	R14592260|m.40843	-1.886	0.00488205
P1436	R14573049|m.29206	R14547042|m.5046	4.39177	7.90244e-38
P1437	S14688527|m.59316	R14579154|m.33399	-1.18479	0.00652452
P1440	R14561352|m.19238	R14562597|m.20445	-0.555228	0.00921147
P1441	R14572631|m.28922	R14566531|m.23981	0.559641	0.0447436
P1442	R14552460|m.10264	R14557978|m.15964	-0.935031	1.8221e-05
P1444	R14548080|m.6034	R14557642|m.15630	-0.666981	0.00656157
P1445	R14599992|m.44495	R14570552|m.27388	1.58907	6.25182e-12
P1446	R14562376|m.20222	R14564524|m.22196	-2.13241	3.52962e-16
P1447	R14560044|m.18010	R14570631|m.27456	-0.940858	0.000169357
P1449	S14885596|m.64517	R14566810|m.24253	2.17655	2.78445e-20
P1450	R14559739|m.17712	R14553288|m.11120	2.15716	8.77006e-27
P1452	R14593175|m.41337	R14633643|m.54081	-6.57756	5.15938e-09
P1454	R14572168|m.28556	R14551637|m.9408	1.63081	1.29256e-14
P1461	R14548652|m.6543	R14548255|m.6179	-1.04195	0.00261973
P1462	R14565919|m.23458	R14561547|m.19415	1.96043	3.57174e-16
P1463	R14560201|m.18181	R14553022|m.10830	1.19485	9.39412e-08
P1464	R14562423|m.20263	R14582681|m.35573	-3.36927	4.44525e-17
P1468	R14553434|m.11271	R14566121|m.23642	-1.1678	1.83519e-05
P1469	R14558450|m.16427	R14581867|m.35081	-3.07793	7.99535e-28
P1470	R14551057|m.8816	R14558570|m.16538	-0.957983	7.16496e-05
P1471	R14579454|m.33595	R14633134|m.54019	-0.856579	0.0162013
P1472	R14560281|m.18255	R14568749|m.25927	1.12716	0.000137791
P1473	R14564429|m.22112	R14586136|m.37472	-1.63525	1.94754e-11
P1474	R14558955|m.16915	R14554056|m.11909	1.11409	3.42186e-08
P1475	R14547422|m.5429	R14548628|m.6516	-0.851853	0.00155321
P1476	S14812443|m.62410	R14553898|m.11739	2.09397	1.92056e-13
P1479	R14559273|m.17216	R14600990|m.44951	-6.1863	1.30852e-07
P1480	R14554137|m.11988	R14547946|m.5933	1.56148	8.16831e-10
P1483	R14572219|m.28585	R14589510|m.39382	-1.41316	3.17918e-08
P1486	R14572949|m.29150	S14633586|m.58254	-1.43603	1.09351e-07
P1487	S14884804|m.64492	R14558065|m.16055	1.08541	1.27645e-05
P1488	R14547445|m.5457	R14578773|m.33160	-1.17959	1.63106e-05
P1490	R14565459|m.23044	J14644456|m.1899	-2.31246	9.77387e-19
P1491	R14551856|m.9625	R14560310|m.18276	-1.74047	3.28904e-11
P1492	R14572530|m.28857	R14556598|m.14562	2.32726	5.40333e-11
P1494	R14554376|m.12229	R14549763|m.7557	0.808222	0.00227184
P1496	R14558684|m.16649	R14609480|m.48364	-1.69627	3.97433e-10
P1498	R14591385|m.40352	R14616481|m.50602	-0.767376	0.0127083
P1500	R14565503|m.23079	R14556121|m.14084	1.22556	0.000623178
P1502	R14582617|m.35528	R14576856|m.31874	-2.36805	6.52559e-12
P1503	R14561094|m.18987	R14576973|m.31956	1.38792	1.86897e-10
P1504	R14579594|m.33686	R14555375|m.13284	2.45427	4.84696e-18
P1508	R14614053|m.49889	R14548401|m.6300	4.3443	2.69179e-18
P1509	R14612540|m.49402	R14553339|m.11167	2.88297	5.40993e-32
P1511	R14565100|m.22720	R14569402|m.26471	-0.77629	0.00180904
P1512	R14553939|m.11778	R14564090|m.21831	-0.693287	0.000854986
P1513	R14604069|m.46274	R14573246|m.29350	1.06364	0.000404828
P1514	R14560369|m.18329	R14556942|m.14929	-0.907266	1.50438e-05
P1517	R14548742|m.6625	R14548734|m.6619	0.614705	0.0257473
P1519	R14566176|m.23689	R14552972|m.10780	2.18112	2.16694e-10
P1520	R14559372|m.17304	R14563553|m.21346	-1.16669	2.28983e-08
P1521	R14554966|m.12858	R14592852|m.41153	-2.41539	9.91833e-26
P1522	S14793796|m.61811	R14562753|m.20576	-1.13956	1.70999e-05
P1523	R14554232|m.12084	R14551839|m.9613	1.35194	3.36146e-10
P1524	R14549628|m.7421	R14565253|m.22865	-5.50308	1.82059e-46
P1526	R14556390|m.14338	R14576593|m.31694	1.02603	0.00393665
P1528	S14881271|m.64377	R14549750|m.7549	2.06695	2.04024e-13
P1532	R14560577|m.18500	R14564973|m.22599	-0.697639	0.00410857
P1534	R14567031|m.24446	R14594918|m.42226	-1.34648	4.63135e-10
P1535	R14561133|m.19032	R14615391|m.50276	-5.10868	3.48479e-69
P1536	R14577606|m.32420	R14560458|m.18403	1.50156	5.30228e-08
P1537	R14569724|m.26721	R14564501|m.22175	0.643298	0.00473131
P1538	R14560690|m.18592	R14579731|m.33765	2.93558	7.02933e-10
P1540	R14555026|m.12932	R14564416|m.22105	-1.03153	1.47527e-06
P1541	R14571637|m.28153	R14561376|m.19269	1.13129	2.77516e-06
P1542	R14550095|m.7859	R14554152|m.12007	0.808364	0.000410715
P1543	R14557387|m.15360	R14577989|m.32681	-1.31117	7.64697e-08
P1544	R14572369|m.28725	R14562893|m.20708	1.09179	6.38207e-05
P1545	R14553665|m.11508	R14548719|m.6605	1.03867	2.97757e-07
P1546	S14637820|m.58345	S14305324|m.56293	-1.7229	2.16715e-06
P1548	R14554480|m.12362	S14758253|m.60724	-2.33447	2.8341e-09
P1550	S14591474|m.57409	R14560904|m.18809	2.84798	1.96564e-32
P1551	S14782726|m.61463	R14580847|m.34454	0.883647	0.000452479
P1554	R14552789|m.10599	R14550271|m.8063	2.35899	1.81699e-15
P1556	S14835966|m.63081	S14740457|m.60351	-1.36489	9.3636e-06
P1557	S14788562|m.61626	R14548303|m.6222	2.2744	9.21165e-07
P1558	R14612244|m.49312	R14581258|m.34703	1.66169	2.49136e-10
P1563	S14429361|m.56420	S14579503|m.57208	1.35958	1.81827e-06
P1564	R14598804|m.43991	R14566134|m.23657	1.84498	2.02361e-08
P1565	R14547348|m.5368	R14547837|m.5815	0.663193	0.0171083
P1566	R14563689|m.21462	R14546685|m.4670	2.52592	2.76036e-15
P1567	R14566487|m.23940	R14555407|m.13311	1.0691	5.98373e-06
P1568	R14562584|m.20434	R14593461|m.41476	-1.31417	1.63236e-07
P1569	R14574126|m.30014	R14592367|m.40903	-2.53797	6.66236e-21
P1570	R14557878|m.15867	R14585101|m.36930	-1.78306	1.13958e-13
P1573	R14547232|m.5236	R14549337|m.7143	-1.60104	0.000972127
P1575	R14595470|m.42463	R14575543|m.30954	1.70687	1.11104e-06
P1576	R14596233|m.42812	R14573253|m.29354	1.60795	3.03561e-08
P1577	R14554886|m.12761	R14566890|m.24333	-0.931988	2.47368e-05
P1578	R14649172|m.55248	R14586359|m.37590	3.35936	3.06931e-20
P1580	R14550517|m.8302	S14569690|m.57031	-1.13393	0.000560668
P1581	R14557583|m.15574	R14552735|m.10547	1.53093	2.72847e-13
P1582	R14558720|m.16674	R14569059|m.26195	-1.80684	0.00155044
P1583	R14563070|m.20892	R14556065|m.13999	0.570802	0.0303878
P1585	R14560355|m.18319	R14553945|m.11785	0.808146	0.000353986
P1587	R14564679|m.22335	R14582131|m.35220	-1.12053	0.00011644
P1588	R14559377|m.17308	R14570982|m.27681	-1.19259	2.64939e-08
P1589	R14565024|m.22639	R14571524|m.28065	-0.734943	0.00120234
P1592	R14570087|m.27003	R14562300|m.20148	0.548736	0.0177414
P1593	R14551912|m.9685	R14556999|m.14988	-1.20927	4.63537e-07
P1594	R14619384|m.51409	R14602872|m.45763	1.52983	6.76924e-06
P1595	R14597851|m.43583	R14570623|m.27449	1.93572	3.23039e-07
P1596	R14553723|m.11577	R14569784|m.26767	-2.48618	1.23148e-25
P1598	R14574480|m.30256	R14594436|m.41959	-1.22655	5.27776e-07
P1599	R14552415|m.10211	R14560220|m.18199	-0.629898	0.00436957
P1602	S14769236|m.61098	R14553401|m.11232	2.84092	3.20134e-26
P1603	R14547884|m.5869	R14546733|m.4723	-1.59127	3.04458e-11
P1604	R14564897|m.22517	R14559517|m.17477	0.66398	0.0114404
P1605	S14618031|m.57951	R14582054|m.35168	0.872897	0.00138449
P1608	R14557290|m.15269	R14557491|m.15464	-1.02952	8.50634e-06
P1612	R14567056|m.24473	R14560859|m.18761	0.895571	0.00236841
P1613	R14559118|m.17057	R14598244|m.43741	-2.04614	1.00782e-13
P1614	R14557314|m.15297	R14556358|m.14306	-2.3254	8.64223e-05
P1615	R14556953|m.14936	R14587432|m.38204	-2.5413	5.60473e-23
P1617	R14550113|m.7877	R14573857|m.29823	-2.1056	1.10044e-19
P1618	R14552302|m.10087	R14557208|m.15194	-0.425431	0.0492733
P1619	R14568194|m.25468	R14588382|m.38738	-0.662425	0.0180266
P1622	R14567024|m.24441	R14555130|m.13034	1.05753	7.40857e-06
P1624	R14570542|m.27378	R14568788|m.25953	0.993878	8.37858e-06
P1625	R14555184|m.13092	R14548475|m.6362	1.79013	3.79974e-12
P1627	R14572441|m.28784	R14582308|m.35325	-0.871577	0.0425116
P1628	R14558892|m.16852	R14581834|m.35065	-2.08526	4.5249e-18
P1630	R14595984|m.42699	R14550509|m.8295	11.8215	2.97412e-90
P1632	R14568843|m.26010	R14557986|m.15972	1.36376	6.8136e-11
P1633	R14554339|m.12191	R14585413|m.37097	-1.76963	4.59973e-12
P1635	R14553964|m.11800	R14569179|m.26295	-0.492078	0.0175652
P1636	R14563683|m.21456	R14555478|m.13385	0.820625	0.0018653
P1638	S14688929|m.59321	R14555989|m.13905	2.08359	7.42893e-17
P1641	S14664547|m.58839	R14548515|m.6388	5.73154	9.60402e-48
P1642	R14567686|m.25025	R14548872|m.6746	2.25206	4.39041e-12
P1644	R14555072|m.12971	R14562142|m.19996	-2.32242	1.59592e-27
P1645	S14359445|m.56351	R14609921|m.48508	2.14155	0.000852652
P1647	R14553679|m.11524	R14563920|m.21669	-1.74067	3.7068e-11
P1648	S14583671|m.57285	R14573905|m.29856	2.37665	4.25254e-11
P1650	R14549708|m.7496	S14100545|m.56113	-4.66211	3.39545e-43
P1651	R14574270|m.30109	R14623597|m.52384	-2.60392	5.71512e-20
P1652	R14566722|m.24176	R14556431|m.14383	1.16607	4.47933e-08
P1655	R14571162|m.27798	R14552650|m.10467	1.60409	2.76106e-11
P1657	R14569220|m.26325	R14559672|m.17648	0.60836	0.006126
P1658	R14590626|m.39931	R14570117|m.27031	1.70087	1.23361e-14
P1659	R14557206|m.15190	R14551923|m.9705	1.36881	2.37133e-10
P1660	R14559565|m.17527	R14569849|m.26812	-1.37671	4.39585e-06
P1661	R14580280|m.34103	R14554650|m.12516	2.30952	3.31954e-13
P1662	R14570129|m.27037	R14561284|m.19174	0.803319	0.00139923
P1663	R14562209|m.20060	R14557334|m.15313	0.506002	0.0492504
P1664	R14579134|m.33382	R14581574|m.34905	0.548432	0.0302402
P1666	S14643468|m.58453	S14831078|m.62918	2.27635	9.5455e-17
P1668	R14557445|m.15418	R14557574|m.15556	0.548134	0.0365079
P1669	R14576323|m.31488	R14565940|m.23483	0.988612	0.000162204
P1670	R14547532|m.5548	J14752787|m.3670	-0.75544	0.00353287
P1671	R14547139|m.5127	R14549247|m.7059	-0.919324	0.000846456
P1672	R14569439|m.26506	R14567326|m.24696	1.19987	0.00052897
P1673	R14564569|m.22232	J14719063|m.3200	-4.79636	1.60028e-49
P1676	R14548459|m.6350	R14556629|m.14593	-2.41573	4.61757e-20
P1677	R14566887|m.24332	S14661098|m.58768	-3.30033	1.2275e-28
P1678	R14564448|m.22129	S14567903|m.56998	-1.38163	3.82374e-05
P1679	R14562899|m.20715	R14573210|m.29324	-0.535529	0.0459927
P1680	R14555070|m.12968	R14563350|m.21147	-1.8857	1.16931e-13
P1681	R14648745|m.55224	R14571825|m.28294	5.58885	3.84521e-25
P1682	R14567802|m.25122	R14571042|m.27721	-0.844417	0.00161145
P1683	R14550470|m.8236	R14547514|m.5530	1.93551	2.68805e-07
P1684	R14548898|m.6766	R14554714|m.12587	-1.1048	6.75079e-08
P1685	R14561090|m.18983	J14618167|m.1325	-2.17103	1.95967e-16
P1688	R14580612|m.34307	R14613882|m.49825	-1.31872	0.000270473
P1689	R14554158|m.12013	R14570154|m.27057	-1.35006	4.22859e-10
P1690	R14576204|m.31414	R14576201|m.31409	1.27586	9.49736e-09
P1691	R14546435|m.4408	R14547824|m.5810	-0.933655	0.0195526
P1693	R14580337|m.34136	R14616579|m.50632	-1.20887	4.89591e-07
P1694	R14553071|m.10892	S14648093|m.58553	-2.4235	7.83992e-28
P1696	R14546429|m.4401	R14547729|m.5732	-1.47446	4.84975e-05
P1697	R14563921|m.21670	R14588486|m.38795	-2.97146	2.21338e-30
P1698	R14562735|m.20549	R14556702|m.14679	1.48155	2.68665e-07
P1699	R14550739|m.8527	R14549904|m.7687	2.01289	1.83353e-10
P1700	S14820568|m.62636	R14556443|m.14398	6.21359	5.51346e-21
P1701	R14573190|m.29308	S14546667|m.56568	5.28615	1.96224e-19
P1703	R14550008|m.7786	R14571705|m.28201	-4.34132	2.1627e-44
P1704	R14572178|m.28564	R14575132|m.30690	7.98444	9.9331e-77
P1705	R14552278|m.10062	R14567508|m.24871	-0.756475	0.0344818
P1706	R14565746|m.23313	R14554084|m.11941	4.8764	1.23735e-12
P1707	R14566677|m.24139	R14565812|m.23366	-0.465009	0.0389666
P1708	R14579749|m.33781	R14565574|m.23144	1.41029	1.15586e-06
P1709	R14555758|m.13689	R14556613|m.14578	-0.717439	0.000748257
P1712	R14547957|m.5936	R14552230|m.10018	-1.23441	0.00609027
P1713	R14563647|m.21427	R14552174|m.9950	2.37842	1.06235e-19
P1714	R14563296|m.21101	R14548848|m.6726	1.79871	1.12962e-16
P1715	R14557536|m.15517	R14551389|m.9154	2.63275	5.40891e-19
P1718	R14623164|m.52286	R14556026|m.13960	4.83378	1.0556e-59
P1719	R14578227|m.32829	R14562226|m.20072	2.71329	2.47105e-15
P1720	R14579171|m.33410	R14556750|m.14732	0.907118	5.02291e-05
P1725	R14571086|m.27756	R14552743|m.10556	0.854302	0.000405358
P1726	R14550691|m.8481	R14563478|m.21275	-3.35755	1.0471e-20
P1727	S14709941|m.59739	R14608528|m.47978	-1.88198	1.79406e-08
P1728	R14556323|m.14275	R14574887|m.30526	-3.3295	1.58915e-41
P1729	R14548194|m.6131	R14554034|m.11876	-1.16323	6.35717e-06
P1730	R14558357|m.16336	R14553796|m.11646	1.20247	8.60138e-07
P1731	R14553197|m.11016	R14564019|m.21760	-2.48544	7.8222e-24
P1735	R14595101|m.42308	R14573883|m.29841	1.01807	6.53744e-05
P1736	R14568998|m.26146	R14554832|m.12706	2.22394	2.82878e-22
P1737	R14550796|m.8570	R14546705|m.4694	3.79764	2.04435e-28
P1739	R14589756|m.39508	S14106694|m.56123	-1.81813	1.24687e-06
P1740	R14577998|m.32694	R14595219|m.42369	-1.36017	9.10656e-07
P1742	R14565736|m.23304	R14561633|m.19488	1.13675	3.91409e-06
P1743	R14553088|m.10906	R14562576|m.20427	-1.15912	1.12159e-07
P1745	R14566549|m.23999	R14560057|m.18026	0.566862	0.0153571
P1746	R14560877|m.18782	R14587853|m.38423	1.68012	1.95606e-05
P1747	R14575131|m.30688	S14712049|m.59777	-1.0477	0.000712963
P1748	R14605326|m.46770	R14569497|m.26545	1.88081	5.76589e-16
P1749	R14546655|m.4638	R14550638|m.8420	-3.18431	2.04895e-14
P1750	R14550843|m.8615	R14548083|m.6042	0.997235	6.26423e-06
P1751	R14586931|m.37910	R14584295|m.36488	0.811143	0.0154022
P1752	R14554741|m.12611	R14568811|m.25973	-1.16924	1.13914e-05
P1753	R14557034|m.15018	R14550339|m.8129	0.492819	0.0380193
P1754	R14561791|m.19648	R14563201|m.21003	-0.73749	0.0232497
P1755	R14570600|m.27427	R14553102|m.10922	1.95311	9.06219e-21
P1756	R14557321|m.15302	R14575160|m.30703	-1.22904	6.86413e-09
P1757	R14546322|m.4284	R14546129|m.4078	1.49671	0.0152633
P1759	R14550775|m.8555	R14554473|m.12355	-0.980789	6.21236e-05
P1760	R14572416|m.28764	R14550914|m.8685	2.49022	4.96717e-26
P1762	R14557353|m.15335	R14572161|m.28551	1.97947	3.44128e-12
P1763	R14626601|m.52984	R14592601|m.41038	0.804892	0.0135335
P1765	R14546438|m.4410	R14546586|m.4572	-1.07781	0.014377
P1766	R14572424|m.28769	R14556097|m.14037	2.15414	4.26133e-24
P1767	R14566485|m.23937	R14557259|m.15235	0.644481	0.00560348
P1769	R14546859|m.4859	R14551467|m.9243	-2.11461	2.4728e-14
P1771	R14550673|m.8462	R14584706|m.36718	-0.875434	0.000938759
P1772	R14595265|m.42390	R14553121|m.10938	2.08611	5.52e-14
P1774	R14588023|m.38512	S14707037|m.59671	-1.02328	0.00117421
P1775	R14571737|m.28222	R14567651|m.24995	-1.85225	1.28798e-07
P1777	R14555820|m.13745	R14602809|m.45733	-2.3918	5.55334e-21
P1778	R14564255|m.21960	R14574538|m.30299	-2.16742	1.58235e-11
P1779	R14557232|m.15212	R14575390|m.30857	-1.87395	8.87876e-13
P1781	R14609804|m.48471	R14572354|m.28711	4.40497	4.88484e-25
P1783	R14559849|m.17812	S14604630|m.57681	-0.865261	0.000203413
P1784	R14562553|m.20407	R14566943|m.24375	-0.739084	0.00350247
P1785	R14556075|m.14008	R14552446|m.10240	0.80008	0.0108739
P1786	R14570497|m.27338	S14899525|m.65330	-0.653828	0.00485071
P1787	R14560118|m.18087	R14550621|m.8405	1.76146	2.90267e-12
P1788	R14559016|m.16987	R14566720|m.24175	-4.7357	4.78562e-11
P1789	R14590379|m.39803	R14622196|m.52056	-1.36145	0.000196681
P1790	R14608848|m.48100	R14556919|m.14906	3.82177	4.5559e-13
P1793	R14558893|m.16854	R14552497|m.10313	0.929011	0.00052756
P1795	R14549536|m.7320	R14591199|m.40251	-4.03031	1.51992e-09
P1796	R14548661|m.6549	R14550070|m.7838	-0.650542	0.0153063
P1798	R14577696|m.32468	R14567470|m.24836	-2.48299	1.73375e-06
P1799	S14810529|m.62348	R14577013|m.31996	1.09643	0.00129039
P1800	R14571879|m.28346	R14591667|m.40514	-1.05415	0.000152686
P1801	R14571736|m.28220	R14553905|m.11742	1.35079	9.76941e-09
P1802	R14563520|m.21313	R14551539|m.9328	1.87656	5.8097e-14
P1805	R14575641|m.31037	R14572819|m.29062	-1.4687	1.24652e-07
P1807	R14559926|m.17894	R14558333|m.16315	0.588283	0.00600524
P1808	R14558143|m.16126	R14550078|m.7846	0.772108	0.00111525
P1810	R14563538|m.21331	R14550491|m.8261	1.16066	6.94725e-05
P1812	R14549129|m.6963	R14554615|m.12489	-1.09991	7.48615e-07
P1813	R14569792|m.26776	R14573502|m.29563	0.819258	0.00389295
P1816	R14563457|m.21253	R14552062|m.9839	1.27329	7.56119e-07
P1817	R14577278|m.32193	R14571856|m.28321	3.25509	1.25483e-22
P1820	R14560980|m.18883	R14559415|m.17354	-0.469749	0.0393463
P1821	R14551006|m.8770	R14566521|m.23974	1.11913	0.0367275
P1823	R14556596|m.14561	R14551476|m.9252	2.21185	0.00011489
P1824	R14553790|m.11641	R14552973|m.10781	-1.23658	0.00056943
P1825	S14701608|m.59564	R14554747|m.12617	2.64122	7.3574e-15
P1826	R14602216|m.45499	R14583649|m.36155	0.839912	0.00113286
P1827	S14814458|m.62472	R14556572|m.14534	7.92956	3.36524e-46
P1828	R14565423|m.23013	R14552408|m.10204	1.95186	8.10941e-22
P1832	R14570274|m.27164	R14577972|m.32668	-0.944246	0.0142925
P1833	R14577585|m.32409	R14625020|m.52688	-3.1526	0.00794366
P1834	R14555844|m.13761	R14550553|m.8341	0.675343	0.0159854
P1836	R14561310|m.19204	R14566219|m.23733	-1.2949	3.07123e-05
P1837	R14558382|m.16355	R14552687|m.10499	0.862473	4.46275e-05
P1838	R14551278|m.9049	R14567555|m.24914	-2.1272	5.98073e-17
P1839	R14572166|m.28553	S14766127|m.60974	0.865481	0.0005814
P1841	R14562192|m.20043	R14548022|m.5981	1.36739	1.20349e-06
P1842	R14568440|m.25685	R14586870|m.37881	-2.29405	1.07057e-14
P1844	R14558944|m.16903	R14548809|m.6691	2.20498	1.61295e-18
P1845	R14548568|m.6444	R14546811|m.4809	1.50074	2.6563e-08
P1846	R14577859|m.32581	R14555168|m.13079	3.01013	4.24754e-14
P1847	R14567216|m.24599	R14560583|m.18503	1.61612	1.9201e-10
P1848	R14573754|m.29744	R14552776|m.10584	2.71606	3.41734e-12
P1849	J14588862|m.753	R14556506|m.14466	3.94429	3.71441e-19
P1850	R14549371|m.7174	J14571415|m.421	-0.87203	0.00023572
P1852	R14595341|m.42423	R14561980|m.19815	1.8227	3.35363e-11
P1853	R14573057|m.29217	R14557374|m.15346	2.32569	9.08716e-13
P1854	R14569964|m.26908	R14567753|m.25087	0.694614	0.0128458
P1855	R14550451|m.8221	R14558113|m.16094	-1.22712	2.59268e-06
P1856	R14586346|m.37585	R14563325|m.21128	1.7848	6.86652e-11
P1857	R14552648|m.10465	R14562970|m.20795	-2.40394	7.79663e-25
P1859	R14551465|m.9241	R14583100|m.35854	-2.24907	5.77339e-16
P1861	R14571045|m.27723	R14574422|m.30219	0.78609	0.00377937
P1862	R14558726|m.16679	R14555588|m.13502	0.508295	0.0205376
P1863	R14555862|m.13778	R14549926|m.7709	1.68611	1.29643e-09
P1864	R14605284|m.46755	S14599992|m.57577	-1.61063	0.000420888
P1865	R14547083|m.5079	R14548544|m.6410	-0.731861	0.00553839
P1869	R14546772|m.4764	R14548909|m.6777	-2.32366	4.08473e-15
P1875	R14560778|m.18689	R14563612|m.21402	-1.06997	1.15374e-06
P1876	R14546879|m.4877	R14548477|m.6363	-1.63155	7.09496e-06
P1877	R14558398|m.16375	R14549469|m.7254	2.21787	9.18297e-16
P1878	R14555603|m.13522	R14562741|m.20560	-0.76426	0.00015933
P1881	R14579777|m.33794	R14567500|m.24864	2.00963	2.33317e-09
P1882	R14563020|m.20846	R14552812|m.10622	2.31913	2.74447e-17
P1883	R14557151|m.15143	R14562198|m.20045	-0.882458	1.85006e-05
P1885	S14682343|m.59191	S11696196|m.55998	1.6804	0.000937986
P1886	R14573522|m.29574	R14557970|m.15957	1.73838	1.41989e-15
P1887	R14548889|m.6760	R14547900|m.5889	1.04541	0.00767257
P1888	R14602052|m.45439	R14560455|m.18398	4.90538	5.09503e-54
P1889	R14578577|m.33043	R14554446|m.12320	3.78252	1.27455e-44
P1890	R14552840|m.10638	R14564660|m.22310	-1.97007	1.11666e-20
P1891	R14558036|m.16021	R14567420|m.24787	-0.499967	0.0337665
P1892	R14558533|m.16511	R14557430|m.15405	1.16534	5.29974e-06
P1893	R14556891|m.14871	R14574105|m.29994	-2.07814	8.59803e-14
P1897	S14610823|m.57800	R14593907|m.41700	1.39768	1.55197e-05
P1898	R14546523|m.4504	R14606526|m.47244	-9.1878	3.53987e-115
P1900	S14558947|m.56835	R14548019|m.5979	10.4216	6.52193e-110
P1905	R14564434|m.22115	R14569897|m.26847	-0.905902	2.09451e-05
P1908	R14611594|m.49127	R14591340|m.40323	1.63739	2.48966e-08
P1909	R14574774|m.30468	R14558645|m.16609	0.979418	0.000842289
P1910	R14577697|m.32469	R14549604|m.7390	1.97888	3.64111e-13
P1911	R14556134|m.14098	R14583798|m.36237	-2.23174	5.83856e-16
P1912	R14555159|m.13073	R14548591|m.6471	2.11949	6.42402e-17
P1913	R14558192|m.16189	R14552205|m.9991	-1.25264	0.00352878
P1915	R14557782|m.15768	R14562948|m.20770	-0.540772	0.00864124
P1916	R14617552|m.50925	R14586985|m.37944	1.7604	3.44189e-10
P1917	R14548570|m.6446	R14554879|m.12755	-2.50775	2.65852e-18
P1919	R14571364|m.27946	R14571079|m.27750	0.683817	0.00161612
P1920	R14554352|m.12209	R14561324|m.19219	-1.71129	1.19994e-14
P1921	R14553473|m.11310	R14566605|m.24050	-1.19942	8.53606e-08
P1922	R14555779|m.13706	R14559194|m.17144	-0.822879	8.10195e-05
P1923	R14555731|m.13649	R14553316|m.11142	-0.472241	0.0382221
P1924	R14548596|m.6477	R14550010|m.7788	-1.1587	2.83693e-06
P1925	R14548582|m.6462	S14815455|m.62494	-2.51686	2.60511e-07
P1926	R14565482|m.23060	R14559921|m.17884	1.05622	0.000482592
P1927	R14580402|m.34185	R14550735|m.8523	1.8563	3.43463e-16
P1929	R14553523|m.11356	R14568990|m.26141	-3.11294	2.82084e-37
P1930	S14899009|m.65257	R14546918|m.4915	-1.66312	2.28983e-08
P1931	S14807864|m.62260	R14576124|m.31362	-1.48779	8.14158e-05
P1932	R14569924|m.26879	R14557543|m.15522	0.600326	0.00507043
P1933	R14556280|m.14233	R14567530|m.24890	-1.53435	4.22859e-10
P1934	R14551137|m.8883	R14547592|m.5612	1.384	6.45384e-06
P1936	R14565609|m.23178	S14797244|m.61916	-2.05289	1.31173e-07
P1937	R14576311|m.31482	R14553283|m.11112	2.12874	3.05206e-19
P1938	R14559723|m.17693	R14552216|m.10001	-0.67113	0.00590677
P1939	R14563420|m.21214	R14555033|m.12941	2.2264	0.0128681
P1940	R14571465|m.28016	R14560436|m.18375	2.17235	2.73521e-06
P1941	R14549210|m.7032	R14579522|m.33629	-8.64978	1.86923e-73
P1942	R14591753|m.40552	R14569435|m.26500	1.4332	0.000925628
P1943	R14582571|m.35509	R14554999|m.12896	0.710674	0.0187134
P1944	R14555954|m.13874	R14571030|m.27717	-1.97163	2.94623e-14
P1945	R14546905|m.4903	R14548711|m.6597	-2.55354	1.12453e-27
P1946	R14546407|m.4370	R14606495|m.47230	-2.72366	8.54283e-30
P1947	R14559149|m.17089	S14788439|m.61624	-0.996194	1.5957e-05
P1950	R14562795|m.20618	R14558227|m.16217	1.50981	4.69035e-10
P1951	R14551731|m.9499	R14547393|m.5406	2.323	4.70343e-14
P1952	R14548471|m.6359	J14600836|m.983	-1.40878	2.40775e-07
P1956	R14547297|m.5312	R14552395|m.10190	-1.49616	1.74833e-07
P1961	R14615607|m.50346	R14609192|m.48241	1.40907	0.000219557
P1962	R14572185|m.28568	R14550950|m.8722	3.19923	1.07236e-33
P1963	R14566725|m.24177	R14593519|m.41508	-1.77854	1.60374e-13
P1964	R14550671|m.8461	J14759784|m.3760	-0.854926	0.000774815
P1965	R14599220|m.44166	R14548931|m.6798	8.09312	6.79825e-96
P1967	R14564440|m.22122	R14563499|m.21293	-0.514066	0.0261232
P1968	R14632832|m.53990	R14557165|m.15157	2.94127	2.22316e-12
P1969	R14561367|m.19257	R14555991|m.13911	1.52041	1.07781e-10
P1970	R14551251|m.9017	R14595683|m.42558	-2.49389	2.61195e-29
P1972	S14647208|m.58534	S14864133|m.63890	-1.90344	6.41273e-05
P1973	R14549737|m.7533	R14556474|m.14429	-1.34151	2.47208e-10
P1976	R14555150|m.13065	R14550056|m.7822	1.1262	7.17923e-05
P1977	R14573207|m.29320	R14565776|m.23332	1.26719	6.58176e-07
P1978	R14567336|m.24704	R14566465|m.23914	0.460632	0.027225
P1979	R14560848|m.18750	R14550268|m.8052	1.80754	1.89007e-11
P1980	R14551849|m.9620	R14567727|m.25064	-1.77697	1.61732e-09
P1981	R14569759|m.26753	R14559303|m.17248	1.7041	7.92714e-13
P1983	S7880985|m.65627	R14569172|m.26291	1.17824	0.0301154
P1985	R14578563|m.33033	R14567301|m.24668	0.595297	0.0154793
P1987	R14549802|m.7592	S14770997|m.61154	-4.59384	8.17833e-45
P1989	R14578000|m.32695	S14817079|m.62547	-2.84585	7.46903e-12
P1991	R14550956|m.8728	R14555266|m.13171	-0.841078	0.00134055
P1992	R14551863|m.9632	R14569778|m.26764	-0.891915	1.17104e-05
P1993	R14561491|m.19376	R14622315|m.52079	-3.50168	1.68368e-42
P1994	R14551769|m.9538	R14554792|m.12659	-0.661555	0.0021035
P1996	R14547496|m.5508	R14550445|m.8217	-1.59968	2.05314e-10
P1997	R14601555|m.45227	R14571023|m.27712	1.86182	6.53446e-10
P2001	R14575714|m.31090	R14550256|m.8035	3.51104	1.28182e-49
P2003	R14560245|m.18229	R14567676|m.25015	0.563227	0.0288788
P2004	R14551792|m.9560	R14548765|m.6645	1.02273	0.0025014
P2005	R14560689|m.18590	R14577220|m.32130	-1.10378	5.42064e-05
P2006	R14554973|m.12865	R14562558|m.20411	-1.32781	9.58097e-10
P2007	R14569168|m.26283	R14572966|m.29160	-5.35222	2.82197e-48
P2008	R14573998|m.29916	R14559357|m.17292	1.00807	2.54628e-06
P2009	R14565737|m.23306	R14560238|m.18212	1.7745	9.45504e-10
P2010	R14562398|m.20240	R14609490|m.48370	-1.60737	3.25572e-12
P2011	R14571982|m.28424	S14726926|m.60102	2.68476	3.38747e-08
P2013	R14547685|m.5697	R14552065|m.9841	-1.29975	8.57192e-07
P2015	R14552330|m.10116	R14586633|m.37754	-2.15487	5.26777e-17
P2016	R14592542|m.40999	R14564896|m.22515	2.5529	7.4923e-20
P2017	S14283937|m.56273	R14583628|m.36143	2.47262	4.36819e-08
P2018	R14622573|m.52152	R14571312|m.27905	6.86216	1.14063e-46
P2019	R14547054|m.5054	R14546465|m.4436	1.32616	0.000489354
P2020	R14621856|m.51990	R14556517|m.14482	1.10109	0.00245689
P2021	S2241000|m.65481	R14552548|m.10363	6.15458	2.30821e-75
P2023	R14578584|m.33047	R14558560|m.16528	1.72777	5.69945e-18
P2024	R14551256|m.9024	R14560045|m.18012	-0.71859	0.000550149
P2025	S14509905|m.56503	R14561247|m.19145	1.99135	9.89198e-08
P2026	R14601784|m.45320	S14593971|m.57465	0.916646	0.0499966
P2027	R14553534|m.11372	R14548651|m.6542	1.28006	2.2173e-05
P2028	R14594765|m.42164	R14609563|m.48395	9.01601	6.50804e-37
P2029	R14571192|m.27823	R14566769|m.24218	1.06648	1.75294e-05
P2031	R14550011|m.7789	R14554302|m.12145	-1.97648	2.56719e-10
P2032	R14568921|m.26074	R14554313|m.12159	-1.47491	0.00108615
P2033	R14546804|m.4798	R14547564|m.5587	-0.98223	0.00998615
P2034	R14554110|m.11961	R14560284|m.18258	-1.39896	9.53034e-10
P2036	R14548352|m.6268	R14551818|m.9587	-2.12246	2.99119e-14
P2037	R14553806|m.11659	R14564684|m.22339	-0.94702	0.000112443
P2040	R14547435|m.5442	R14546980|m.4986	0.721795	0.0495819
P2041	S2593373|m.65489	R14588239|m.38630	3.46464	9.91843e-21
P2042	R14555872|m.13790	S14812828|m.62422	-2.84398	1.14165e-21
P2044	R14569512|m.26557	R14598719|m.43953	1.39213	3.03773e-05
P2045	R14585446|m.37114	R14549543|m.7335	2.60554	1.69963e-15
P2046	R14571725|m.28217	R14549711|m.7499	2.70158	1.10312e-32
P2049	R14564318|m.22016	R14565675|m.23236	-1.63909	2.25731e-12
P2050	R14549814|m.7599	R14553245|m.11073	-0.695378	0.00609753
P2051	R14559437|m.17383	R14581791|m.35028	-1.32182	6.26779e-10
P2052	R14551865|m.9638	R14562292|m.20140	-1.02859	0.00130148
P2053	R14565725|m.23293	R14576775|m.31819	-0.509543	0.0379415
P2054	R14570685|m.27481	R14555823|m.13748	1.33817	2.91824e-06
P2055	R14546997|m.5005	R14555089|m.12990	-2.54387	3.26534e-18
P2056	R14592857|m.41156	R14577277|m.32192	0.94855	0.00181283
P2057	R14563212|m.21008	R14639321|m.54671	-6.31321	3.18493e-73
P2058	R14569994|m.26936	R14561336|m.19230	1.10377	6.05197e-07
P2059	R14549616|m.7403	R14561679|m.19530	-0.727934	0.00315024
P2061	R14573151|m.29288	R14563963|m.21705	1.213	5.76739e-07
P2064	S14788653|m.61629	R14551781|m.9548	4.8379	1.18902e-42
P2065	R14580663|m.34343	R14569529|m.26573	0.632937	0.00464458
P2066	R14561618|m.19471	R14554921|m.12814	0.859291	0.00180442
P2069	R14563890|m.21639	R14550076|m.7843	1.74968	3.04777e-11
P2070	R14577452|m.32331	R14572398|m.28751	0.565778	0.00987935
P2071	R14553530|m.11368	R14548997|m.6863	1.76371	1.27992e-12
P2072	R14572713|m.28979	R14561011|m.18916	0.666821	0.000698607
P2073	R14575791|m.31133	R14568178|m.25453	1.49232	3.27055e-08
P2074	R14549263|m.7075	R14547718|m.5724	0.710578	0.0140617
P2075	R14574596|m.30344	R14555287|m.13185	1.83459	1.92898e-11
P2076	R14573051|m.29210	R14599459|m.44269	-1.02382	2.52173e-06
P2078	R14567517|m.24879	R14576275|m.31459	-0.568027	0.0281398
P2079	R14547897|m.5886	R14549105|m.6950	-0.663008	0.0110665
P2080	S14612708|m.57836	R14547141|m.5129	4.1223	7.19992e-52
P2081	R14573779|m.29768	S14598416|m.57538	-4.15547	2.96394e-27
P2083	R14565205|m.22812	R14576312|m.31483	-0.728327	0.00209437
P2084	R14556837|m.14819	R14562931|m.20748	-0.56523	0.0264224
P2087	R14586252|m.37540	R14550289|m.8085	3.02446	1.16536e-35
P2088	R14563175|m.20977	R14557461|m.15439	2.83514	1.90101e-33
P2089	R14575909|m.31204	R14613236|m.49633	-0.936477	1.77562e-05
P2091	R14548001|m.5970	R14550647|m.8429	-0.651308	0.0321605
P2092	R14606558|m.47254	R14575997|m.31262	3.19872	5.39703e-11
P2093	R14570146|m.27050	R14559209|m.17164	1.30506	7.79003e-10
P2094	R14555306|m.13209	R14576356|m.31509	-1.11945	2.87249e-06
P2095	R14551752|m.9522	R14563740|m.21509	-2.67116	1.88673e-32
P2096	R14554822|m.12688	R14564237|m.21944	-0.67531	0.00230822
P2097	S14895640|m.64971	R14577742|m.32501	-0.516385	0.0367757
P2098	R14574178|m.30048	R14564605|m.22269	1.41625	2.87091e-08
P2099	R14568153|m.25432	R14632525|m.53952	-3.14327	1.92578e-07
P2100	S14558178|m.56819	R14556238|m.14184	0.737977	0.00395025
P2102	R14601976|m.45406	R14584126|m.36406	0.710239	0.00785362
P2103	R14566860|m.24300	R14599284|m.44193	-1.51662	7.47173e-08
P2104	R14573592|m.29620	R14561869|m.19723	1.98302	3.3605e-10
P2105	R14561115|m.19006	R14571489|m.28040	-1.16801	3.48195e-09
P2106	R14557311|m.15294	R14582395|m.35400	-1.04478	0.0409312
P2107	R14556715|m.14697	R14568775|m.25942	-0.495273	0.03928
P2109	R14572693|m.28965	R14560524|m.18454	0.794321	0.000258908
P2110	R14557726|m.15706	R14552436|m.10229	0.930846	0.000141188
P2112	R14552869|m.10670	R14615248|m.50243	-6.00411	2.13751e-82
P2113	R14565376|m.22966	R14551031|m.8798	1.65178	0.0191449
P2114	R14590653|m.39945	R14578143|m.32789	2.29273	6.35045e-07
P2115	R14573255|m.29356	R14548832|m.6707	3.17424	1.01445e-25
P2117	R14556472|m.14424	R14555236|m.13144	0.82125	0.000409
P2118	R14591775|m.40568	R14579159|m.33402	1.00425	0.000739051
P2119	R14549697|m.7479	R14567146|m.24538	0.486394	0.03189
P2120	S14670543|m.58959	R14552398|m.10195	1.48785	5.72912e-11
P2121	R14551613|m.9388	R14554490|m.12371	0.462855	0.0312315
P2122	R14592754|m.41109	S14804507|m.62158	2.03233	5.33711e-12
P2125	R14576526|m.31640	R14567934|m.25233	0.569955	0.040744
P2126	R14555215|m.13126	R14550818|m.8590	0.870249	9.21792e-05
P2127	R14570991|m.27689	R14547411|m.5418	2.10276	1.17297e-06
P2129	R14598471|m.43857	R14565321|m.22917	1.73504	2.26702e-15
P2130	R14547728|m.5731	R14546823|m.4823	2.28106	5.2483e-13
P2134	R14620392|m.51644	R14563741|m.21511	5.95529	2.23536e-48
P2135	R14564813|m.22439	R14575124|m.30685	-0.982574	0.00346486
P2136	R14558410|m.16385	R14561419|m.19299	-0.505852	0.0261457
P2137	R14615325|m.50260	R14584220|m.36451	1.1704	0.00180028
P2141	R14587524|m.38254	R14548087|m.6045	2.41129	4.35979e-21
P2143	R14579665|m.33723	R14563734|m.21504	2.20175	1.96997e-09
P2145	S14572396|m.57083	R14594183|m.41827	1.57554	4.79036e-06
P2148	R14576103|m.31346	R14560101|m.18063	1.4506	4.70663e-11
P2149	R14616320|m.50544	R14588280|m.38658	2.30393	0.000143071
P2150	R14578766|m.33152	R14554715|m.12588	2.26328	1.53741e-22
P2151	R14592154|m.40792	R14561788|m.19646	1.37434	9.27507e-08
P2152	R14615822|m.50404	R14577245|m.32161	1.26835	5.55644e-05
P2153	R14551097|m.8849	R14557122|m.15111	-0.998037	0.00102867
P2154	R14574728|m.30434	R14569247|m.26348	2.48308	7.68136e-23
P2155	S14695451|m.59452	R14592528|m.40994	1.21034	3.62612e-07
P2156	R14568075|m.25356	R14552555|m.10368	2.29251	2.40893e-28
P2157	R14557944|m.15933	R14554479|m.12360	1.2556	6.62747e-10
P2158	R14577045|m.32015	R14554663|m.12533	3.80876	1.18072e-41
P2159	S14878293|m.64300	S14447226|m.56444	0.648521	0.0101175
P2160	R14611430|m.49063	R14599727|m.44380	5.90413	8.41602e-07
P2161	R14610232|m.48644	R14574149|m.30028	1.49463	1.86259e-08
P2166	R14558187|m.16186	R14587489|m.38235	-2.35917	1.21234e-15
P2167	R14606937|m.47395	R14579349|m.33507	-3.44893	4.93429e-08
P2168	R14548790|m.6670	R14582085|m.35196	-7.01346	4.64167e-38
P2169	R14549197|m.7018	R14552475|m.10278	-1.11229	9.17391e-05
P2170	R14547032|m.5034	R14595635|m.42532	-5.8172	1.98794e-48
P2171	R14552952|m.10757	R14607292|m.47518	-3.15785	3.2816e-17
P2172	R14578982|m.33284	R14561557|m.19421	1.43288	3.29881e-09
P2173	R14567879|m.25194	S14791360|m.61720	-1.08863	1.10976e-05
P2174	R14714945|m.55891	R14587505|m.38246	1.64713	0.028064
P2175	R14555744|m.13668	R14561470|m.19349	-0.9254	4.00344e-05
P2176	R14561941|m.19781	S14840292|m.63209	-1.49098	3.37087e-09
P2178	R14560695|m.18596	R14568534|m.25775	-1.17286	4.56875e-07
P2179	R14562724|m.20535	R14576492|m.31618	-0.948268	0.000129787
P2181	R14566631|m.24078	R14584262|m.36467	-0.66589	0.00283468
P2183	R14549144|m.6977	R14554411|m.12281	-2.48811	6.25419e-29
P2184	R14546459|m.4431	R14547415|m.5423	-1.59034	0.00224393
P2185	R14561731|m.19587	R14566977|m.24410	-1.76035	5.25929e-09
P2186	R14563570|m.21357	R14634157|m.54144	-8.78994	6.87481e-120
P2187	R14603671|m.46104	R14568061|m.25347	1.3866	0.000594008
P2190	R14612963|m.49540	R14592567|m.41010	1.66291	6.93745e-06
P2191	R14594079|m.41782	R14560286|m.18259	3.71922	1.31111e-27
P2192	R14551652|m.9424	R14560599|m.18519	-1.10509	6.17045e-08
P2193	R14561780|m.19638	R14585643|m.37222	-1.21718	8.01132e-05
P2195	R14571897|m.28357	R14561318|m.19214	0.512523	0.0125849
P2196	R14574831|m.30498	R14558942|m.16899	1.68406	1.17653e-09
P2199	R14611490|m.49086	R14580029|m.33942	0.666951	0.0217015
P2202	S14604580|m.57677	R14582349|m.35368	1.12436	0.00192387
P2206	R14550644|m.8424	S12917618|m.56029	-3.06953	1.4162e-14
P2207	R14549931|m.7715	R14557016|m.15002	-1.35588	3.41281e-09
P2211	R14564010|m.21756	R14554428|m.12300	1.82313	5.77975e-14
P2212	S14791425|m.61722	R14575254|m.30764	3.32115	6.47402e-36
P2213	R14566357|m.23842	R14563312|m.21113	0.760397	0.000285748
P2214	R14563633|m.21417	R14556236|m.14181	0.812684	0.000986954
P2215	R14553672|m.11513	R14562396|m.20238	-0.646743	0.0344818
P2216	R14572321|m.28685	R14562954|m.20776	1.38231	5.64067e-07
P2217	R14554686|m.12557	R14548283|m.6203	1.12627	5.5852e-05
P2218	R14585364|m.37076	R14552507|m.10329	1.60777	5.91276e-10
P2219	R14599470|m.44275	R14587447|m.38212	1.03944	0.0112993
P2221	R14562790|m.20609	R14567774|m.25100	-0.983469	0.00141881
P2222	R14555962|m.13881	R14562272|m.20123	-1.16229	1.28508e-06
P2223	S14712734|m.59792	R14563241|m.21047	3.22745	2.88119e-25
P2224	R14583092|m.35847	R14580406|m.34187	3.95431	1.73404e-23
P2225	R14566326|m.23814	R14581819|m.35044	-1.97546	4.23064e-08
P2226	R14555709|m.13632	R14547653|m.5658	1.54802	8.32036e-07
P2227	R14556955|m.14940	R14559903|m.17867	-0.707137	0.00939422
P2229	R14585591|m.37188	R14548756|m.6634	2.89246	3.03985e-22
P2231	R14549108|m.6955	R14546956|m.4960	2.24109	3.5764e-15
P2235	R14578286|m.32866	R14580079|m.33969	0.963927	1.91299e-05
P2237	R14597756|m.43520	R14564229|m.21938	1.7605	1.17561e-05
P2238	R14626504|m.52962	R14549992|m.7776	4.17353	5.19917e-43
P2240	R14549177|m.7001	R14548788|m.6667	-1.44685	0.000191687
P2241	R14601793|m.45324	R14548520|m.6394	3.31978	5.04202e-37
P2242	S14886312|m.64541	R14557076|m.15061	6.34336	6.53446e-10
P2243	R14563511|m.21305	R14553249|m.11078	2.1732	7.63892e-20
P2247	R14575450|m.30902	R14606298|m.47149	1.7047	0.00118996
P2248	S14755888|m.60658	R14546736|m.4730	2.7779	6.77531e-33
P2250	R14561696|m.19555	R14572312|m.28678	-0.585834	0.0437926
P2251	S14768384|m.61069	R14578969|m.33278	0.68126	0.00628685
P2252	R14547962|m.5938	R14549692|m.7477	-1.23209	0.000336557
P2253	R14585488|m.37135	R14549440|m.7228	3.09131	1.47825e-27
P2254	R14609230|m.48256	R14584082|m.36383	1.29004	1.61104e-07
P2255	R14594655|m.42111	R14569797|m.26779	2.23045	1.93347e-06
P2258	R14559941|m.17907	R14554086|m.11943	1.25501	4.83751e-07
P2259	R14570988|m.27687	R14618770|m.51252	-2.32203	6.72518e-26
P2260	R14547330|m.5350	R14562995|m.20815	-5.04125	6.19065e-12
P2261	R14583431|m.36028	R14602243|m.45522	-9.56335	2.75294e-32
P2262	R14561436|m.19323	S14664790|m.58845	-2.6004	3.1772e-13
P2263	R14550892|m.8668	R14546713|m.4701	1.32648	0.000185831
P2265	S14068938|m.56080	R14550658|m.8446	7.19254	2.64016e-70
P2267	R14602237|m.45515	R14567993|m.25282	2.37532	3.81588e-11
P2268	R14560540|m.18467	R14554573|m.12440	0.618508	0.0164295
P2269	R14597875|m.43592	R14577165|m.32088	1.97888	4.10441e-12
P2270	R14559526|m.17489	R14571839|m.28307	-0.567962	0.00712643
P2271	R14590877|m.40052	R14558761|m.16712	2.59203	2.22661e-26
P2272	R14551194|m.8954	R14571577|m.28102	-1.26654	7.62771e-08
P2273	R14559452|m.17400	R14566965|m.24393	-1.4174	0.00386513
P2274	R14564511|m.22186	R14547893|m.5879	4.83089	8.26929e-42
P2275	R14586416|m.37627	R14562488|m.20345	1.44841	2.2497e-09
P2277	S14784957|m.61520	R14559319|m.17266	0.955962	7.9912e-06
P2278	R14551075|m.8832	R14558941|m.16898	-1.86574	5.48909e-18
P2279	R14570561|m.27398	R14572507|m.28840	-0.593272	0.00528749
P2280	R14562938|m.20757	R14580520|m.34259	-0.916331	4.144e-05
P2284	R14555780|m.13707	R14566837|m.24279	-1.0572	0.0492733
P2285	R14557384|m.15357	R14555308|m.13210	-1.76425	7.10776e-07
P2286	R14588018|m.38510	R14586286|m.37550	-1.42506	0.000191685
P2287	R14548016|m.5976	R14555108|m.13006	-1.67265	1.39258e-05
P2288	R14546512|m.4492	R14548666|m.6552	-0.898847	0.00308626
P2290	R14554743|m.12614	R14576471|m.31596	-7.53602	4.22044e-92
P2291	R14560956|m.18863	R14552800|m.10612	0.808381	0.000106567
P2292	R14549054|m.6905	R14570177|m.27078	-3.45953	1.3778e-32
P2293	S14760335|m.60796	R14552361|m.10149	1.50795	5.19505e-05
P2294	R14550537|m.8321	R14562569|m.20420	-1.84209	1.42684e-07
P2296	R14556635|m.14601	R14565121|m.22732	-0.967806	4.53798e-05
P2298	R14574941|m.30558	R14554814|m.12680	2.00355	2.3633e-15
P2299	R14547672|m.5685	R14555298|m.13201	-1.22004	1.06037e-08
P2301	R14556132|m.14096	R14571508|m.28054	-0.958072	1.03448e-05
P2302	R14547542|m.5559	R14558485|m.16465	-0.742444	0.0148637
P2304	R14581221|m.34676	R14554129|m.11980	-2.01832	1.10579e-10
P2307	R14568305|m.25559	R14548771|m.6655	2.89385	9.71416e-24
P2309	R14592983|m.41238	R14546866|m.4864	8.62967	1.0641e-121
P2310	R14550153|m.7920	R14559460|m.17406	-1.99494	4.29643e-09
P2311	R14568309|m.25567	R14562684|m.20510	0.665914	0.010841
P2312	R14572076|m.28490	R14552476|m.10279	3.13354	9.60154e-36
P2313	R14565965|m.23500	R14559140|m.17077	0.926045	6.5315e-05
P2314	R14559414|m.17351	R14556498|m.14456	0.874036	0.000741657
P2315	R14558776|m.16732	S14849140|m.63460	-1.63235	4.03137e-08
P2317	R14562513|m.20367	R14565973|m.23511	-0.599708	0.00747232
P2318	R14574594|m.30341	R14551672|m.9441	5.7639	8.26015e-13
P2319	R14556822|m.14804	R14570113|m.27028	-1.5003	7.03018e-11
P2320	R14581016|m.34539	R14560633|m.18547	-2.23046	2.41341e-05
P2321	R14570029|m.26963	R14559147|m.17084	-0.576802	0.00637319
P2322	R14572608|m.28908	R14581388|m.34788	-1.7589	3.56003e-08
P2323	R14592923|m.41201	R14616944|m.50752	-0.82591	0.00118557
P2324	R14557945|m.15935	R14562484|m.20340	-0.671526	0.00579292
P2325	R14551156|m.8906	R14552881|m.10683	-0.723048	0.0038503
P2326	R14562488|m.20344	R14591265|m.40286	-1.45568	5.04727e-10
P2327	R14553909|m.11746	R14550431|m.8208	1.03209	0.0105295
P2328	R14547081|m.5078	R14546409|m.4375	0.922341	0.0159818
P2329	R14560864|m.18763	R14555424|m.13328	1.26217	5.85982e-06
P2330	R14547914|m.5902	R14553839|m.11686	-1.84272	1.35658e-12
P2331	R14556403|m.14352	R14549798|m.7590	1.7991	3.21025e-11
P2332	R14558746|m.16697	R14553321|m.11145	0.596913	0.0114614
P2333	R14557619|m.15609	R14565677|m.23237	-0.839961	6.95435e-05
P2334	R14566714|m.24169	R14572578|m.28887	-0.982698	0.000717892
P2335	R14558443|m.16421	R14556219|m.14173	1.03282	8.15375e-06
P2336	S14808457|m.62282	R14575044|m.30633	6.07897	5.37033e-37
P2337	R14550525|m.8308	R14566063|m.23593	-3.99249	3.54331e-46
P2338	R14603711|m.46126	R14561013|m.18919	2.75388	9.60738e-15
P2339	R14548827|m.6703	R14586391|m.37616	-3.70367	9.15791e-43
P2340	R14550177|m.7944	R14547135|m.5119	1.30209	4.32717e-05
P2341	R14554099|m.11951	R14548680|m.6567	1.29553	1.04673e-06
P2343	R14581247|m.34696	R14547814|m.5805	3.11688	3.62472e-17
P2344	R14568574|m.25802	R14553918|m.11755	0.916248	0.000270066
P2347	R14558803|m.16758	R14548845|m.6722	2.77189	2.52849e-24
P2348	R14573601|m.29625	R14546508|m.4486	1.98424	1.34656e-06
P2350	R14565440|m.23028	R14555616|m.13540	0.845566	0.000171132
P2352	R14547960|m.5937	R14546265|m.4224	-1.23279	0.011528
P2353	R14556745|m.14725	R14635996|m.54345	-2.5337	1.39549e-20
P2354	R14577849|m.32574	R14567051|m.24466	1.56834	4.59042e-10
P2355	R14547248|m.5253	R14552341|m.10131	-2.38044	2.78445e-20
P2357	R14553624|m.11471	R14600393|m.44665	-4.50729	1.16491e-53
P2359	R14592910|m.41194	R14623262|m.52309	1.99974	0.00759331
P2360	R14574687|m.30403	R14554344|m.12197	2.12622	8.94826e-19
P2362	R14554969|m.12860	R14572181|m.28566	-2.01402	1.01398e-22
P2363	R14566697|m.24157	R14577309|m.32212	-0.59799	0.0279141
P2364	R14566195|m.23703	R14549401|m.7203	3.47432	3.74909e-15
P2366	R14556305|m.14255	R14577823|m.32555	-0.940298	0.000292023
P2367	R14548794|m.6678	R14547122|m.5109	0.752174	0.0018878
P2368	R14552148|m.9916	R14566946|m.24380	-1.93014	2.00492e-15
P2369	R14557256|m.15229	R14570271|m.27160	-0.621094	0.0038503
P2370	R14564468|m.22142	S14805268|m.62185	-2.49361	4.75199e-20
P2371	R14556657|m.14627	R14572510|m.28842	-1.18028	3.43143e-08
P2372	R14553227|m.11053	R14554995|m.12891	-2.08573	7.06066e-15
P2373	R14561631|m.19486	R14550503|m.8285	-1.98449	2.66933e-08
P2374	R14563084|m.20900	R14547167|m.5172	3.20816	1.05036e-24
P2376	R14550948|m.8721	R14554211|m.12064	-0.867247	2.69791e-05
P2378	R14551468|m.9245	R14548533|m.6405	0.570747	0.029744
P2379	S14059237|m.56078	S14361139|m.56352	0.902586	0.00127602
P2380	R14601100|m.45001	R14574467|m.30244	10.0263	3.17975e-39
P2383	R14554620|m.12492	R14574930|m.30551	-1.35554	2.33278e-07
P2386	R14550581|m.8368	R14559556|m.17518	-1.61003	2.77111e-11
P2387	R14604186|m.46326	R14562793|m.20611	2.1196	6.89758e-11
P2389	R14558641|m.16607	R14595759|m.42597	-1.74948	3.88827e-09
P2390	R14557148|m.15137	R14551344|m.9114	1.44025	2.98322e-10
P2391	R14571217|m.27836	S14607559|m.57744	-1.25145	0.00632629
P2392	R14550866|m.8640	R14576792|m.31833	-3.24755	1.75941e-17
P2393	R14588807|m.38981	R14565361|m.22948	1.61614	3.51064e-09
P2394	R14580558|m.34281	R14557404|m.15377	2.0213	7.48925e-18
P2395	R14547000|m.5007	R14547863|m.5850	-0.686785	0.0316936
P2396	R14547646|m.5653	R14584366|m.36536	-1.75563	3.06261e-07
P2398	R14561238|m.19135	R14558034|m.16018	0.96353	5.92754e-05
P2399	R14560982|m.18886	R14560981|m.18885	-0.482748	0.0497745
P2400	R14555756|m.13684	R14568694|m.25890	-2.63014	3.10871e-17
P2401	R14576303|m.31477	R14577173|m.32096	-6.99674	3.20437e-51
P2403	R14548533|m.6406	R14556710|m.14689	-0.586571	0.0307577
P2405	R14555413|m.13318	R14636410|m.54388	-6.93358	3.97726e-23
P2406	R14548943|m.6812	R14562391|m.20235	-1.33457	2.44321e-10
P2407	R14553340|m.11170	R14552986|m.10795	-4.64023	1.01126e-37
P2409	S14805565|m.62193	R14590402|m.39811	4.57895	1.56081e-14
P2410	R14599954|m.44470	R14554736|m.12604	2.4925	7.42525e-09
P2411	R14554398|m.12258	R14566167|m.23682	-1.0017	0.000767207
P2414	R14614889|m.50132	R14577505|m.32366	2.17529	3.1207e-05
P2415	S4677384|m.65533	S7438664|m.65617	0.76024	0.0483396
P2416	R14558121|m.16104	R14550115|m.7879	1.32676	3.91268e-06
P2418	R14565648|m.23213	R14584632|m.36672	-1.29039	2.07186e-08
P2419	R14585902|m.37362	R14558288|m.16278	-1.09059	0.0215589
P2421	R14569821|m.26793	R14552903|m.10697	2.49635	1.01639e-20
P2422	R14568727|m.25911	R14595912|m.42671	-1.23803	7.38773e-08
P2423	R14567122|m.24520	R14568619|m.25836	-0.525542	0.013602
P2424	R14551794|m.9564	S14684515|m.59238	-3.12568	2.50051e-13
P2426	R14554385|m.12240	S14679395|m.59132	-4.55311	6.2735e-54
P2427	R14564030|m.21773	R14594065|m.41774	-8.90776	2.815e-98
P2428	R14565824|m.23375	R14585445|m.37113	-1.80118	2.03394e-17
P2429	R14552734|m.10545	R14548703|m.6590	1.44702	4.58236e-11
P2430	R14558588|m.16560	R14570402|m.27266	-1.22256	1.03628e-06
P2432	R14561678|m.19529	S14794739|m.61842	-2.18871	1.06245e-09
P2433	R14550869|m.8642	R14548403|m.6302	0.595128	0.0281043
P2434	S14846912|m.63394	R14562268|m.20115	0.821065	0.021434
P2435	S14076273|m.56093	S11389181|m.55990	-3.68361	2.43933e-09
P2436	R14552798|m.10609	R14562522|m.20383	-2.36266	3.7553e-21
P2437	R14567175|m.24564	R14550100|m.7867	2.51513	9.91979e-20
P2439	R14555481|m.13388	R14589158|m.39161	-3.76169	4.37836e-41
P2441	R14557559|m.15541	R14552369|m.10157	0.44538	0.033934
P2442	R14587982|m.38501	R14604506|m.46438	-2.57522	1.30066e-11
P2446	R14549631|m.7422	R14567927|m.25227	-3.03182	3.48705e-29
P2449	R14549729|m.7524	R14555339|m.13244	-1.39537	9.63943e-09
P2450	S14612379|m.57832	R14589969|m.39606	-0.850937	0.0108404
P2451	R14566359|m.23844	S14811557|m.62389	-1.27911	1.50304e-07
P2452	R14551874|m.9652	R14560131|m.18105	-1.03852	0.00113286
P2453	R14548766|m.6650	R14551302|m.9074	-1.1686	1.09873e-05
P2454	R14572238|m.28607	R14548567|m.6443	3.17871	8.3494e-14
P2455	R14565295|m.22892	R14583661|m.36166	-0.958477	4.7137e-05
P2458	R14551297|m.9068	R14547412|m.5419	-2.36146	1.9758e-09
P2459	R14582537|m.35488	S14763441|m.60886	-1.20107	0.000526239
P2460	R14546986|m.4993	R14604367|m.46384	-2.69558	3.56009e-08
P2461	R14577817|m.32550	R14586548|m.37707	-0.875474	0.0101543
P2462	R14559371|m.17303	R14568563|m.25795	0.609514	0.0236329
P2465	R14585960|m.37392	S5110690|m.65542	-1.05009	0.00566479
P2466	R14597259|m.43307	R14561213|m.19112	1.18592	0.000146617
P2467	R14584153|m.36420	R14562670|m.20505	2.09938	5.03041e-20
P2468	R14556690|m.14665	R14561745|m.19597	-0.743651	0.000558063
P2470	R14591694|m.40532	R14576426|m.31569	1.14246	5.6079e-08
P2471	R14557344|m.15327	R14586363|m.37597	-1.65208	7.41728e-13
P2472	R14552613|m.10428	R14548780|m.6664	0.800626	0.000635931
P2475	R14572055|m.28475	R14559609|m.17575	-1.07531	0.000470631
P2476	R14579143|m.33391	R14564978|m.22602	0.802522	0.010679
P2478	R14550515|m.8299	R14557850|m.15849	-1.4315	0.000170889
P2479	R14552187|m.9971	R14555794|m.13722	-0.713226	0.0021925
P2482	R14596943|m.43155	R14574205|m.30061	1.26261	2.25788e-06
P2483	S14628071|m.58152	R14567187|m.24571	-2.90443	2.50439e-07
P2485	R14564046|m.21792	R14573837|m.29812	2.06268	5.72557e-15
P2486	R14557173|m.15163	R14557152|m.15145	0.665748	0.00393676
P2487	R14567599|m.24958	R14611815|m.49186	-3.84277	8.29108e-10
P2488	R14552287|m.10070	R14593802|m.41654	-2.34081	7.0793e-15
P2489	R14560822|m.18725	R14558074|m.16059	-0.627149	0.0061625
P2491	R14583189|m.35895	R14557784|m.15770	0.922419	0.000182197
P2493	R14549775|m.7568	R14547077|m.5075	1.51145	2.64659e-08
P2495	R14569311|m.26400	R14569085|m.26216	-0.516771	0.0395334
P2496	R14563240|m.21045	R14589676|m.39460	1.87035	0.00186991
P2498	S14562970|m.56909	R14555218|m.13128	1.40592	1.38179e-08
P2501	R14588083|m.38545	R14563950|m.21695	1.43282	1.94353e-07
P2504	R14583876|m.36279	R14550041|m.7810	4.77439	4.14539e-67
P2507	R14597002|m.43189	R14558317|m.16300	2.50477	4.07069e-31
P2509	R14546814|m.4813	R14552678|m.10488	-2.17259	2.06991e-13
P2510	R14570622|m.27448	R14560105|m.18065	0.823688	0.00756196
P2511	R14548959|m.6832	S14716404|m.59870	-5.08785	1.26192e-31
P2513	R14568079|m.25364	R14569456|m.26522	-0.731507	0.00218861
P2514	R14572905|m.29115	R14619957|m.51533	-2.67209	6.63583e-06
P2515	R14546360|m.4325	R14554219|m.12073	-4.4351	2.06261e-35
P2517	R14623218|m.52297	R14558043|m.16032	1.08091	0.0162515
P2518	R14547118|m.5106	R14546158|m.4115	3.22786	2.90106e-10
P2519	R14563561|m.21349	R14565226|m.22838	-0.849734	0.000548926
P2520	R14552345|m.10134	R14561720|m.19581	-1.73651	3.39501e-14
P2521	R14600468|m.44696	R14602140|m.45467	1.05988	0.00140475
P2523	R14581930|m.35118	R14555148|m.13062	1.71349	8.19159e-12
P2525	R14559487|m.17448	R14552498|m.10314	0.621332	0.0366628
P2528	R14563841|m.21595	R14571930|m.28382	0.896505	0.00243523
P2529	R14554962|m.12854	R14571758|m.28238	-0.522394	0.0178776
P2530	R14562943|m.20764	R14579740|m.33772	-0.653287	0.00157487
P2531	R14565445|m.23032	R14640763|m.54774	-5.64818	7.82884e-22
P2533	R14560765|m.18668	R14553593|m.11444	0.761514	0.000258908
P2534	R14579993|m.33921	R14560938|m.18842	1.9872	4.36742e-21
P2535	R14576936|m.31933	R14611294|m.49021	-1.52316	3.44713e-12
P2536	R14555104|m.13005	R14547627|m.5637	1.82591	6.44643e-09
P2537	R14552073|m.9848	R14547921|m.5910	4.62092	1.57569e-30
P2538	R14568405|m.25650	R14572818|m.29059	1.9156	2.8296e-13
P2539	R14548368|m.6277	R14550356|m.8149	-0.719652	0.00393144
P2540	R14621387|m.51882	R14609630|m.48420	0.926341	0.00543706
P2543	R14593690|m.41603	R14574252|m.30098	0.885187	6.17619e-05
P2544	R14564128|m.21862	R14550595|m.8376	1.51294	2.91768e-11
P2545	R14555921|m.13835	R14557573|m.15555	-0.786107	0.00190182
P2548	R14565981|m.23517	R14552833|m.10631	1.95735	5.81816e-10
P2550	S14740265|m.60347	R14603181|m.45887	0.861456	0.00970096
P2551	R14576488|m.31613	R14557580|m.15572	10.0616	7.35322e-36
P2553	R14559007|m.16981	R14569638|m.26669	-0.850518	0.000228964
P2554	R14562115|m.19972	R14555055|m.12956	1.12311	1.34656e-06
P2555	R14598929|m.44037	R14575210|m.30741	1.82196	2.62758e-10
P2556	R14597123|m.43238	R14636373|m.54382	-0.81967	0.00551408
P2557	R14568819|m.25985	S14794792|m.61844	-8.1131	2.52845e-50
P2559	R14575071|m.30647	R14609415|m.48337	-1.12029	0.000680885
P2560	R14558156|m.16149	R14553985|m.11824	1.72	3.09624e-09
P2561	R14550886|m.8663	S14276699|m.56257	-4.69125	1.3066e-20
P2563	R14547918|m.5907	R14549923|m.7708	-1.94053	8.79625e-12
P2564	R14552165|m.9937	R14557530|m.15512	-0.595166	0.0264881
P2566	R14568035|m.25321	R14576824|m.31855	-1.05302	3.66692e-05
P2567	R14547615|m.5629	R14550757|m.8540	-1.08459	0.00246189
P2568	R14579277|m.33464	R14596944|m.43159	-1.34468	1.75122e-06
P2569	R14554451|m.12325	R14548579|m.6456	2.50635	3.17181e-23
P2570	R14571038|m.27720	R14614501|m.50009	-4.80905	1.0325e-27
P2571	R14575304|m.30799	R14554290|m.12136	2.15994	4.74817e-16
P2574	R14562146|m.20002	R14559254|m.17199	0.635759	0.0047969
P2575	R14568479|m.25724	R14564995|m.22617	1.56994	0.00759541
P2577	R14571932|m.28384	R14583657|m.36160	-1.41099	8.63456e-07
P2578	R14548058|m.6007	R14546676|m.4662	1.35759	5.40889e-08
P2579	R14557326|m.15305	R14551381|m.9147	1.73845	1.68476e-11
P2580	S14362170|m.56354	S14108726|m.56126	3.0692	9.13886e-26
P2581	R14573232|m.29339	R14564869|m.22488	0.491138	0.0336255
P2582	R14556039|m.13973	R14562164|m.20021	-1.34245	5.39456e-09
P2583	R14547159|m.5160	R14551824|m.9594	-1.03602	0.00113315
P2584	R14557616|m.15605	R14560315|m.18286	-0.856659	0.000752172
P2585	R14562400|m.20242	R14576816|m.31851	-1.83321	4.96772e-06
P2586	R14564467|m.22141	R14559764|m.17733	-1.6236	3.90038e-08
P2588	R14562081|m.19938	R14552125|m.9898	0.636676	0.00285424
P2589	R14597537|m.43430	R14549289|m.7096	2.98854	2.43993e-28
P2590	R14563910|m.21661	R14573014|m.29185	-0.833949	0.0360365
P2591	R14546781|m.4772	R14563010|m.20832	-4.4152	3.1876e-27
P2592	R14598956|m.44039	R14584553|m.36636	1.88238	4.24947e-13
P2594	R14559577|m.17548	R14549999|m.7779	1.45036	1.19875e-05
P2595	R14556237|m.14182	R14556308|m.14258	-0.517504	0.0255469
P2596	R14565589|m.23158	R14562438|m.20275	0.643582	0.00710001
P2597	R14554342|m.12194	R14548137|m.6081	2.32864	6.94231e-12
P2598	S14624709|m.58077	R14604949|m.46655	-0.85938	0.0325189
P2599	R14584309|m.36497	R14564883|m.22502	2.44718	5.65411e-22
P2600	R14594464|m.41981	R14571836|m.28305	3.44474	5.66878e-15
P2601	R14565884|m.23432	R14556898|m.14884	-0.998334	7.15429e-05
P2604	R14551878|m.9655	R14578979|m.33282	-1.71034	9.07689e-10
P2611	R14566747|m.24196	R14595933|m.42681	-1.82269	2.43783e-17
P2615	R14599066|m.44091	R14561215|m.19114	3.50124	1.46695e-24
P2616	R14562490|m.20348	R14579172|m.33411	-2.33952	2.48864e-28
P2617	R14571103|m.27766	R14602943|m.45784	-1.04059	9.64771e-06
P2618	R14560529|m.18457	R14547037|m.5041	2.89271	4.92482e-29
P2620	R14564671|m.22323	R14591239|m.40273	-0.680803	0.0029388
P2621	R14556835|m.14815	R14559299|m.17244	-0.622077	0.00377279
P2622	R14560585|m.18506	R14571829|m.28296	-0.923454	4.54865e-05
P2624	R14589042|m.39103	R14624601|m.52586	-1.31546	4.52426e-06
P2625	R14587777|m.38389	R14568623|m.25841	0.895781	0.00771309
P2626	R14557577|m.15561	R14576983|m.31966	-1.72738	3.44488e-09
P2627	R14547654|m.5662	R14550545|m.8333	-0.589585	0.0153596
P2628	S14610403|m.57794	R14563588|m.21375	4.25621	4.27223e-40
P2630	R14570929|m.27647	R14559123|m.17062	0.529878	0.0282648
P2631	R14605125|m.46710	R14577099|m.32049	1.28787	1.96606e-07
P2632	R14557643|m.15632	R14573332|m.29430	-2.28855	8.30676e-22
P2634	R14581655|m.34943	R14559332|m.17273	3.58508	1.15363e-14
P2637	R14585005|m.36869	R14561514|m.19388	3.14842	2.44424e-28
P2638	R14565504|m.23080	R14581103|m.34606	-0.931607	0.000154996
P2642	R14551542|m.9331	R14615983|m.50444	-3.24331	9.00905e-08
P2644	R14570602|m.27430	R14550224|m.8000	5.46284	1.16284e-73
P2645	R14554734|m.12601	R14559752|m.17718	-0.568333	0.0304249
P2648	R14556020|m.13950	R14551142|m.8890	1.54444	3.639e-10
P2649	R14574455|m.30237	S14816127|m.62519	-1.79306	1.75324e-12
P2651	R14557219|m.15202	R14553418|m.11255	0.79809	0.000652795
P2652	R14564242|m.21950	R14577726|m.32490	-1.0013	1.34504e-05
P2653	R14586562|m.37718	R14562574|m.20426	-1.95127	3.3928e-05
P2654	R14574471|m.30249	R14556452|m.14407	1.65966	5.28999e-10
P2656	R14548603|m.6484	R14547133|m.5118	4.70663	2.40366e-37
P2657	R14558471|m.16450	R14562752|m.20574	-0.941324	2.82542e-05
P2658	S14697087|m.59488	R14567441|m.24806	2.65931	1.94729e-15
P2659	R14546516|m.4499	R14547662|m.5674	-0.488749	0.0257388
P2660	R14552700|m.10509	R14550720|m.8510	-3.32679	2.37664e-05
P2661	R14570584|m.27414	R14558078|m.16063	2.01561	1.62928e-19
P2663	R14550552|m.8339	R14563786|m.21543	-0.972152	0.000464963
P2664	R14600335|m.44642	R14568600|m.25822	2.39916	4.08351e-19
P2666	R14561555|m.19418	R14578995|m.33292	-1.5235	7.20662e-13
P2667	R14547994|m.5963	R14547021|m.5027	1.01867	0.00011939
P2668	R14566315|m.23804	R14558935|m.16893	2.59463	4.44205e-06
P2669	R14574967|m.30585	R14557658|m.15645	0.864682	9.69384e-05
P2670	R14559510|m.17467	S14859170|m.63741	-1.12499	7.80243e-07
P2672	R14556333|m.14282	R14555256|m.13164	-0.454443	0.0414356
P2673	R14565801|m.23356	R14587891|m.38444	-0.890296	0.0232654
P2674	R14549606|m.7392	R14579232|m.33442	-1.26163	2.02794e-08
P2675	R14550120|m.7884	R14575265|m.30773	-1.64216	1.46031e-13
P2676	R14616891|m.50733	R14558886|m.16844	2.60785	1.40139e-30
P2678	R14595885|m.42653	R14550469|m.8235	3.94193	5.76124e-42
P2680	R14603339|m.45947	R14548714|m.6602	6.34752	1.94326e-100
P2681	R14558501|m.16479	R14551674|m.9443	1.1247	1.98251e-06
P2682	R14564470|m.22144	R14556586|m.14547	0.929226	0.000533864
P2685	R14576111|m.31353	R14560997|m.18906	3.12909	2.99404e-30
P2688	R14553167|m.10988	R14558751|m.16701	-1.10765	5.66171e-07
P2691	S14624931|m.58078	R14557727|m.15707	1.55071	2.55662e-10
P2694	R14553935|m.11774	R14601252|m.45090	-4.35794	5.32449e-41
P2695	R14552607|m.10421	R14558615|m.16589	-0.798704	0.0099091
P2696	R14553797|m.11651	R14548630|m.6519	1.35141	2.13643e-07
P2697	R14546775|m.4766	R14548145|m.6089	-2.62805	6.24417e-25
P2698	R14567594|m.24952	R14573925|m.29868	-0.588036	0.0237346
P2700	R14625417|m.52762	R14568755|m.25932	2.36214	2.49136e-10
P2702	R14558437|m.16413	R14556763|m.14743	0.720896	0.0315045
P2703	S14324169|m.56310	R14547219|m.5221	3.56137	1.01263e-46
P2705	R14549564|m.7357	R14556655|m.14625	-0.750258	0.00417998
P2706	R14598357|m.43806	R14646887|m.55140	-1.09216	0.0245261
P2707	R14566083|m.23606	R14573283|m.29378	-0.554129	0.039387
P2708	R14573484|m.29553	R14560698|m.18599	1.51989	4.70792e-07
P2709	R14560011|m.17981	R14621611|m.51939	-7.87314	3.81619e-82
P2712	J14627806|m.1524	R14551246|m.9011	2.47259	8.23782e-28
P2713	R14563328|m.21130	R14552320|m.10101	1.207	1.2508e-08
P2714	R14564603|m.22265	R14562837|m.20656	0.483363	0.0205512
P2716	R14563585|m.21369	R14572987|m.29172	-2.10002	2.46051e-18
P2717	R14555590|m.13505	R14554008|m.11852	1.46774	2.51319e-12
P2719	R14563185|m.20992	R14552683|m.10495	1.61626	8.76761e-10
P2720	R14575273|m.30775	R14555060|m.12960	2.13784	6.58431e-23
P2721	R14596623|m.43041	R14567799|m.25119	3.81439	2.70384e-28
P2723	R14579539|m.33642	R14562443|m.20284	1.32483	0.00144487
P2726	R14558801|m.16755	R14565380|m.22970	-0.882872	0.00161116
P2727	R14556109|m.14061	R14577833|m.32561	-1.75199	2.80433e-14
P2728	R14562117|m.19976	R14564908|m.22534	0.733913	0.000465034
P2729	R14546756|m.4752	R14597080|m.43220	-6.40801	1.17689e-61
P2730	R14558682|m.16644	R14554838|m.12711	2.51791	3.46796e-15
P2731	R14554485|m.12366	R14547304|m.5319	1.35819	1.18674e-07
P2733	S14587259|m.57336	R14562592|m.20441	3.63081	8.79242e-23
P2734	R14550721|m.8512	R14561225|m.19126	-1.34983	8.22565e-08
P2735	R14549732|m.7528	R14590874|m.40049	-3.1676	4.71725e-21
P2736	R14581146|m.34631	R14622653|m.52168	-1.85795	1.60841e-08
P2737	R14546640|m.4622	R14546271|m.4233	2.72187	0.000255101
P2738	R14580593|m.34299	R14570220|m.27114	0.65184	0.00970096
P2739	R14556799|m.14784	S14890268|m.64707	-0.774542	0.000510167
P2740	R14567615|m.24969	S14608446|m.57753	-4.07097	6.89853e-07
P2741	R14555734|m.13654	R14571090|m.27760	-1.7204	4.24947e-13
P2742	S14798152|m.61956	R14571840|m.28309	5.11288	1.04478e-38
P2743	R14560378|m.18336	R14572469|m.28811	-2.05845	7.89485e-19
P2744	R14592117|m.40778	R14557934|m.15922	2.91599	5.20963e-38
P2745	R14575000|m.30608	R14586943|m.37917	-0.498816	0.0230105
P2747	R14553991|m.11834	R14591373|m.40347	-0.669246	0.0313214
P2748	S14504228|m.56498	R14556337|m.14286	2.33193	8.99006e-21
P2750	S14864894|m.63916	R14574295|m.30124	0.789819	0.00283996
P2752	R14554813|m.12679	R14564663|m.22313	-0.509493	0.0356218
P2753	R14584780|m.36760	R14614146|m.49918	-0.926794	0.00841034
P2754	R14574973|m.30587	R14559594|m.17560	-1.32145	0.000992405
P2755	R14582380|m.35390	R14572050|m.28470	0.665979	0.00340613
P2758	R14553275|m.11103	R14562607|m.20451	-1.40547	4.00445e-09
P2760	R14552890|m.10691	R14548624|m.6509	0.806216	0.00186683
P2761	R14553844|m.11690	R14588211|m.38611	-1.2865	6.18027e-06
P2762	S14850245|m.63492	S14735868|m.60276	-1.02955	1.69186e-05
P2765	R14565787|m.23343	R14566144|m.23666	-0.554036	0.00884383
P2767	R14549663|m.7443	R14552246|m.10028	-0.55113	0.0145097
P2768	R14546521|m.4503	R14549162|m.6989	-2.3247	3.07402e-10
P2769	R14567151|m.24543	R14560591|m.18512	-0.474994	0.0344047
P2770	R14560553|m.18481	R14554206|m.12055	1.12988	1.71703e-08
P2773	R14555518|m.13436	R14563195|m.20998	-2.00247	1.1728e-12
P2775	R14550308|m.8098	R14558199|m.16196	-1.57443	3.17897e-09
P2776	R14566826|m.24268	R14554584|m.12457	1.32982	4.50927e-11
P2777	R14559623|m.17593	S14601848|m.57610	-3.32934	2.77301e-31
P2779	R14550427|m.8206	R14547376|m.5392	1.76766	2.64042e-12
P2780	R14574198|m.30058	R14549995|m.7777	3.4264	2.90509e-22
P2781	R14553236|m.11064	R14549746|m.7541	0.929392	3.14763e-05
P2782	R14586701|m.37791	S14643786|m.58464	-2.24509	0.00210963
P2784	R14558797|m.16751	R14554102|m.11954	-0.560963	0.0176323
P2786	R14570669|m.27475	R14597268|m.43311	-2.15239	3.65318e-09
P2787	R14560232|m.18207	R14623058|m.52266	-4.66799	1.27023e-20
P2789	R14549624|m.7415	R14553025|m.10833	-0.735918	0.0160052
P2790	S14521605|m.56525	S14631575|m.58209	1.15467	0.0315301
P2791	R14553577|m.11425	R14563264|m.21063	-1.10091	1.25636e-06
P2792	R14561176|m.19079	R14575175|m.30714	-1.26568	2.49733e-09
P2793	R14558885|m.16843	R14609141|m.48218	-0.54764	0.0461151
P2796	S14045906|m.56061	S14055964|m.56073	0.924211	0.0166553
P2797	R14549720|m.7514	S14584890|m.57301	-4.28539	6.11646e-36
P2798	R14595636|m.42533	R14572338|m.28697	-1.35707	4.26223e-06
P2799	R14553090|m.10907	R14561589|m.19449	-1.34444	3.68364e-08
P2800	R14569197|m.26311	R14555176|m.13089	0.732794	0.00407268
P2801	R14586958|m.37926	R14556907|m.14899	1.13345	1.06628e-05
P2802	S14742536|m.60388	R14566467|m.23918	3.4468	4.61858e-40
P2804	R14566733|m.24186	R14577668|m.32446	-1.39307	2.75936e-07
P2806	R14581602|m.34919	R14557295|m.15278	2.0422	4.35919e-18
P2807	R14553890|m.11734	R14547174|m.5180	2.47188	1.15517e-16
P2808	S14523596|m.56527	S14841981|m.63257	2.8592	3.02377e-10
P2812	R14551309|m.9079	R14566087|m.23610	-2.66055	1.2492e-34
P2813	R14553205|m.11023	S14721527|m.59969	-10.7291	2.32696e-121
P2814	R14566791|m.24241	S14560757|m.56861	-1.35075	4.80725e-05
P2815	R14558454|m.16431	R14603844|m.46179	-4.75697	3.93344e-56
P2816	R14563190|m.20993	R14557397|m.15372	1.98957	1.88209e-13
P2818	S14821102|m.62647	S14764538|m.60938	2.48777	3.67249e-08
P2819	R14546745|m.4742	R14548347|m.6260	-0.908289	0.0110876
P2821	R14555238|m.13148	R14549894|m.7674	0.975307	2.66732e-06
P2822	R14574309|m.30139	R14570279|m.27168	-0.519752	0.0492733
P2823	R14621803|m.51976	R14551491|m.9276	3.45041	9.1932e-13
P2824	R14601004|m.44954	R14566707|m.24162	2.12819	1.20182e-12
P2826	R14556449|m.14404	R14549237|m.7052	1.64898	7.4339e-10
P2830	R14599696|m.44364	R14556688|m.14664	2.70045	4.92394e-11
P2831	R14568537|m.25777	R14558585|m.16558	1.7081	1.96994e-17
P2832	R14565191|m.22805	R14573408|m.29501	-2.05851	1.34537e-06
P2833	R14555383|m.13288	R14557724|m.15703	-0.616749	0.0269121
P2834	R14567509|m.24872	S14840205|m.63207	-1.07347	3.14763e-05
P2835	R14549896|m.7677	R14558767|m.16720	-2.54282	5.78105e-14
P2836	R14546264|m.4221	R14547142|m.5131	-3.54523	3.91782e-09
P2837	R14594484|m.41996	R14625953|m.52858	-1.06809	0.00760492
P2839	R14551593|m.9372	R14548847|m.6724	1.20426	5.6982e-07
P2840	R14570747|m.27529	R14578496|m.32987	0.967106	0.00195381
P2841	R14550738|m.8526	R14565032|m.22647	-2.94315	5.71378e-22
P2842	R14593409|m.41451	R14561329|m.19225	2.70195	3.87421e-09
P2843	S14898388|m.65203	R14559336|m.17274	2.4503	0.000135319
P2844	R14551751|m.9520	R14563349|m.21146	-2.03448	1.54653e-16
P2845	R14561805|m.19658	R14555942|m.13850	0.857384	5.1773e-05
P2846	R14565110|m.22725	R14560521|m.18452	1.4565	3.16728e-11
P2847	R14571327|m.27910	R14558598|m.16569	1.83663	1.8262e-15
P2848	R14549044|m.6897	R14572214|m.28584	-3.55673	3.21159e-38
P2849	R14578108|m.32764	R14555475|m.13383	3.63315	2.87086e-44
[truncated: 805 more rows]

## Sheet: 592_Leaf
Pair ID	ParalogA	ParalogB	log FC	FDR
P0001	R14601157|m.45031	R14654961|m.55448	-5.11496	2.73558e-16
P0002	R14575196|m.30729	R14565679|m.23239	0.906601	5.29738e-06
P0003	R14563242|m.21048	R14552501|m.10325	1.06683	3.46099e-06
P0004	R14553478|m.11312	R14555468|m.13375	-0.888721	0.000176184
P0005	J14605847|m.1093	R14558458|m.16436	4.67284	5.35888e-32
P0007	R14563099|m.20915	R14550664|m.8452	4.66759	2.29758e-54
P0008	R14555237|m.13145	R14573037|m.29198	1.54644	4.93882e-05
P0010	R14548076|m.6027	R14588138|m.38568	-4.94867	8.2311e-63
P0011	R14581067|m.34582	R14636271|m.54374	-3.22744	9.58131e-10
P0012	R14566877|m.24319	R14557928|m.15913	1.37044	1.15463e-07
P0013	R14578522|m.33003	R14563674|m.21447	1.18329	3.53115e-10
P0014	R14596067|m.42742	R14574755|m.30454	3.91259	1.18334e-34
P0017	R14615386|m.50274	R14559708|m.17680	3.75218	1.08492e-31
P0018	R14569506|m.26552	R14554709|m.12580	0.969074	2.82827e-06
P0019	R14554170|m.12019	R14550088|m.7852	1.59287	4.42893e-12
P0020	R14565307|m.22905	S14573263|m.57099	-1.69399	1.87547e-08
P0021	R14567930|m.25230	R14560053|m.18021	1.12173	8.19078e-07
P0022	R14550650|m.8434	R14548089|m.6047	0.941232	4.12069e-07
P0023	R14553449|m.11286	R14562007|m.19846	-1.09519	3.54373e-08
P0024	R14557667|m.15657	R14555928|m.13840	2.06273	1.0574e-19
P0025	R14559889|m.17849	R14575834|m.31159	-0.942452	6.51482e-06
P0026	R14564125|m.21854	R14561265|m.19160	1.21692	3.44393e-07
P0027	R14547366|m.5385	R14546135|m.4088	3.34435	1.3992e-05
P0028	R14550969|m.8744	R14547385|m.5402	1.35417	2.35332e-06
P0029	S14841645|m.63249	S14566800|m.56982	-6.24283	5.4107e-10
P0030	R14552018|m.9795	R14551934|m.9716	-0.672871	0.000644242
P0031	R14555226|m.13135	R14565172|m.22783	-1.45913	4.26133e-09
P0032	R14557678|m.15666	R14550262|m.8046	0.833324	7.4223e-05
P0033	R14564584|m.22248	R14587904|m.38453	-2.27282	5.36843e-25
P0035	R14562628|m.20469	R14609917|m.48501	-4.95433	1.69231e-40
P0036	R14547610|m.5624	S14072044|m.56084	-4.97263	4.72916e-96
P0037	R14562060|m.19917	R14585927|m.37369	3.04726	2.5904e-10
P0038	R14551043|m.8807	S14671097|m.58972	1.87283	7.80482e-06
P0040	R14569876|m.26836	R14563079|m.20896	1.09899	1.42283e-07
P0041	R14570909|m.27633	R14570942|m.27656	-1.23564	0.0269974
P0043	R14587472|m.38231	R14570350|m.27222	3.25624	4.56357e-14
P0044	R14573007|m.29180	R14561697|m.19557	1.07804	2.41541e-06
P0045	R14571784|m.28253	R14576867|m.31880	-2.54349	1.89306e-14
P0046	R14548667|m.6555	R14561570|m.19432	-2.78046	1.06717e-33
P0047	R14615472|m.50295	S14870732|m.64100	1.53923	8.35728e-05
P0048	R14580960|m.34515	R14579223|m.33438	-0.864232	0.000573012
P0049	R14556578|m.14539	J14584207|m.662	-6.61527	5.93361e-106
P0050	S14897509|m.65088	R14560489|m.18426	1.58932	8.34301e-16
P0051	R14561356|m.19246	R14560218|m.18198	0.935326	0.000358716
P0052	R14563722|m.21489	R14549627|m.7420	5.11537	3.28922e-56
P0053	R14568510|m.25752	R14563856|m.21607	0.743729	9.44511e-05
P0054	R14559358|m.17294	R14557093|m.15077	-1.57006	1.20936e-06
P0057	R14546361|m.4326	R14547768|m.5759	-1.9659	1.26843e-14
P0058	R14573733|m.29724	R14569690|m.26698	0.618196	0.0104037
P0059	R14548038|m.5988	R14546701|m.4690	2.20426	1.72637e-24
P0060	R14630019|m.53601	R14553517|m.11351	5.8545	1.02994e-51
P0062	R14561759|m.19616	R14559936|m.17901	1.09471	4.77821e-05
P0063	R14603402|m.45975	R14563042|m.20864	-1.50215	4.54992e-07
P0064	R14559373|m.17306	R14580764|m.34403	-2.97737	3.55503e-13
P0065	R14555852|m.13771	R14594018|m.41760	-2.17384	9.05629e-22
P0068	R14569353|m.26441	R14553038|m.10854	1.80469	7.6777e-15
P0069	R14564977|m.22601	R14558873|m.16835	1.02868	0.000126611
P0070	R14560763|m.18667	R14548764|m.6644	1.59737	9.50679e-14
P0071	R14567579|m.24934	R14585021|m.36875	-0.600567	0.0246779
P0072	R14566005|m.23544	R14563004|m.20823	1.13815	0.0367513
P0073	R14563422|m.21217	R14573937|m.29875	-0.454569	0.043428
P0074	R14568377|m.25627	R14559023|m.16991	0.654383	0.0193776
P0075	R14574482|m.30257	R14568557|m.25787	-1.36765	1.14469e-05
P0076	R14550605|m.8393	R14600867|m.44900	1.77171	4.87657e-05
P0078	R14553083|m.10902	R14565487|m.23064	-1.35088	2.9128e-06
P0079	R14559485|m.17446	R14573261|m.29360	-2.15039	1.24162e-09
P0080	R14566271|m.23776	R14576800|m.31839	-5.75181	3.11979e-14
P0081	R14558474|m.16452	R14571373|m.27952	-1.04704	9.40392e-06
P0082	R14556759|m.14740	R14686765|m.55787	-3.29556	8.11179e-16
P0083	R14560718|m.18624	R14559385|m.17322	0.426458	0.0369758
P0084	R14563143|m.20952	R14592756|m.41111	-1.5611	6.24334e-11
P0085	R14577714|m.32481	R14578512|m.32993	2.17256	1.09044e-10
P0086	R14551207|m.8962	R14557911|m.15894	-3.06625	4.25881e-42
P0087	R14560814|m.18718	R14597010|m.43191	-3.68629	8.9603e-53
P0088	R14549251|m.7065	R14582414|m.35415	-5.84962	4.88483e-96
P0090	R14557668|m.15658	R14569042|m.26183	-1.94181	1.47508e-06
P0091	J14721947|m.3243	R14600529|m.44725	-2.71083	3.3198e-06
P0092	R14570948|m.27659	R14589687|m.39467	-1.73752	2.81799e-08
P0093	R14546633|m.4614	R14616927|m.50746	-8.6675	3.01556e-109
P0094	R14586556|m.37713	S14686493|m.59266	-0.857899	0.00332192
P0095	R14568451|m.25695	R14617177|m.50815	-3.84016	5.20384e-29
P0096	R14547703|m.5708	R14547612|m.5627	-0.533045	0.0180038
P0097	R14561750|m.19606	R14583206|m.35903	-1.35871	8.31968e-10
P0098	R14551386|m.9151	R14571303|m.27899	-2.90863	2.77206e-16
P0099	R14571575|m.28099	R14592806|m.41138	-1.04594	0.027871
P0100	R14590068|m.39661	R14569425|m.26493	3.43391	4.74995e-25
P0101	R14555294|m.13196	R14557123|m.15112	-0.603512	0.00434259
P0102	R14573909|m.29859	R14560159|m.18143	2.6122	4.6359e-33
P0103	R14546351|m.4318	S14714980|m.59838	-9.60007	9.1352e-64
P0104	R14596739|m.43074	R14559429|m.17376	3.80288	1.73278e-24
P0105	R14552194|m.9981	R14558834|m.16789	-0.775747	0.000130203
P0106	R14622789|m.52196	R14554058|m.11910	3.29979	4.47257e-11
P0107	R14551170|m.8925	R14562646|m.20486	-1.63084	1.68709e-13
P0108	R14586796|m.37847	R14559381|m.17319	4.2515	4.64275e-44
P0109	R14555609|m.13531	R14568893|m.26049	-2.28099	5.74398e-19
P0110	R14567063|m.24476	R14557033|m.15017	0.86782	0.0489715
P0111	R14558369|m.16345	R14553092|m.10911	0.660002	0.0146956
P0112	R14557549|m.15529	R14550337|m.8126	2.72161	9.23177e-08
P0113	R14576406|m.31544	R14610814|m.48857	-0.934703	0.000108032
P0114	R14547751|m.5746	R14551573|m.9358	-1.95537	0.000134171
P0115	R14603245|m.45913	R14622844|m.52205	2.08562	2.02411e-06
P0116	R14557386|m.15359	R14567815|m.25132	-1.99476	6.01163e-13
P0117	R14548953|m.6822	R14566861|m.24302	-3.6048	1.32879e-63
P0118	S14625791|m.58103	R14574278|m.30112	2.00955	6.53324e-12
P0119	R14602122|m.45456	S14308818|m.56298	-3.9594	2.33773e-26
P0120	S14896142|m.64998	R14626670|m.53002	1.16645	0.0194321
P0121	R14581338|m.34755	R14562083|m.19941	1.54371	4.96488e-07
P0122	R14561899|m.19746	R14560569|m.18496	2.73121	8.93572e-35
P0123	S14899004|m.65256	S14726377|m.60083	-1.33477	2.46196e-11
P0124	R14566519|m.23972	R14553048|m.10868	1.11025	4.56733e-09
P0126	R14570311|m.27193	R14612133|m.49286	-3.91262	3.30922e-51
P0130	R14556017|m.13944	R14581601|m.34918	1.6875	3.67445e-07
P0133	R14549952|m.7733	R14563776|m.21536	-1.64736	7.48997e-20
P0134	R14559138|m.17075	R14548828|m.6704	3.18848	7.70614e-31
P0135	R14580312|m.34126	R14615677|m.50370	4.11452	0.00663362
P0136	R14550767|m.8550	R14567428|m.24797	-2.41337	8.62307e-28
P0138	S14683288|m.59215	R14559492|m.17454	3.74979	3.55346e-34
P0140	R14550093|m.7858	R14554188|m.12039	-1.92798	7.95934e-22
P0141	R14558114|m.16095	R14567445|m.24811	-0.395583	0.0424377
P0142	R14552730|m.10538	R14551663|m.9435	1.46903	4.14431e-13
P0143	R14547862|m.5848	R14548063|m.6015	-0.90654	4.49451e-06
P0144	R14552223|m.10010	R14561627|m.19479	-1.79608	4.49767e-16
P0145	R14586206|m.37518	S14452974|m.56451	0.546167	0.0423206
P0146	R14620496|m.51678	R14571657|m.28168	5.26719	4.71835e-35
P0147	R14548445|m.6336	R14553422|m.11257	-0.90529	4.59338e-07
P0148	R14549593|m.7381	R14577329|m.32233	-10.0425	1.54644e-62
P0150	S14577196|m.57164	R14583193|m.35897	2.23366	0.0098518
P0152	R14566011|m.23550	R14554829|m.12701	1.14453	2.50231e-08
P0154	R14569944|m.26892	R14549864|m.7646	3.30827	3.76709e-41
P0155	R14551909|m.9680	R14563400|m.21193	-0.523459	0.0121737
P0156	R14552275|m.10056	R14559115|m.17056	-1.06087	3.80313e-09
P0157	R14562017|m.19861	R14552372|m.10159	1.15679	0.00655652
P0158	R14623286|m.52316	R14578132|m.32784	2.1465	2.4305e-07
P0159	R14567320|m.24686	R14571624|m.28137	-1.70267	1.17046e-11
P0160	R14557138|m.15126	R14564957|m.22579	-1.31331	3.41662e-09
P0161	R14557253|m.15226	R14563987|m.21726	-2.22579	1.72438e-27
P0162	R14550162|m.7934	R14553144|m.10964	-3.80329	1.72286e-36
P0163	R14569144|m.26266	R14557630|m.15619	1.65791	2.14283e-10
P0164	R14550527|m.8310	R14546950|m.4952	1.45131	2.27516e-10
P0165	R14606217|m.47110	R14567862|m.25178	6.14258	3.85483e-45
P0166	R14555613|m.13537	R14550278|m.8076	0.898255	1.75735e-05
P0167	R14557610|m.15601	R14558847|m.16803	1.1676	2.31653e-08
P0168	R14553732|m.11585	R14558775|m.16729	-0.564356	0.00639566
P0169	R14582340|m.35356	R14571569|m.28090	2.99377	3.41984e-21
P0171	R14567280|m.24652	S14899537|m.65337	-2.14906	1.33665e-11
P0173	R14557409|m.15385	R14550746|m.8532	1.44316	1.33797e-14
P0174	R14556814|m.14798	R14553338|m.11164	0.971034	1.14637e-06
P0175	R14568870|m.26029	S14894625|m.64911	-4.10543	1.96865e-47
P0176	R14552543|m.10359	R14560598|m.18518	-1.18402	3.10103e-10
P0177	R14598637|m.43915	R14576207|m.31418	1.01088	0.000408829
P0179	R14602374|m.45568	R14551215|m.8973	11.0852	4.82294e-75
P0181	R14564934|m.22558	R14577921|m.32621	-0.876884	1.46291e-06
P0183	R14558236|m.16224	R14565570|m.23143	-1.36828	1.54165e-07
P0184	R14610098|m.48585	R14591261|m.40285	4.31636	5.87926e-06
P0185	R14597341|m.43333	R14565463|m.23047	2.8891	3.97992e-29
P0186	R14557705|m.15686	R14555460|m.13368	0.874939	9.98456e-07
P0187	R14582824|m.35665	R14563759|m.21526	2.09802	2.85949e-24
P0192	R14581985|m.35136	S8292055|m.65634	-8.88679	1.93927e-22
P0193	R14556509|m.14471	R14570465|m.27313	2.2265	0.0003554
P0194	R14562743|m.20565	J14636345|m.1695	-4.21032	1.16181e-12
P0196	R14569771|m.26760	R14557886|m.15875	2.56283	9.25751e-35
P0197	R14549548|m.7342	R14548965|m.6838	2.48463	3.73879e-29
P0198	R14560364|m.18324	R14552145|m.9915	0.759053	0.0202315
P0199	R14554662|m.12531	R14547694|m.5701	1.65744	1.22628e-06
P0201	R14557660|m.15647	R14548195|m.6133	2.31009	6.93807e-30
P0204	R14549226|m.7048	R14555093|m.12995	-1.11589	1.46841e-06
P0205	R14572580|m.28890	R14558637|m.16605	0.94056	1.75515e-05
P0207	R14586545|m.37705	R14562739|m.20554	1.93312	4.04269e-16
P0208	R14569340|m.26426	R14601934|m.45386	-6.77215	2.18276e-26
P0209	R14590070|m.39662	R14554839|m.12714	3.01759	2.94269e-36
P0210	R14552198|m.9985	R14558181|m.16181	-2.33111	1.44395e-12
P0211	S14666040|m.58873	R14586451|m.37653	1.69541	9.9545e-05
P0212	R14582984|m.35772	R14558921|m.16882	2.51831	5.16716e-28
P0213	S14562411|m.56894	R14560155|m.18137	2.95682	8.50547e-27
P0214	R14549502|m.7292	R14552874|m.10676	-2.05036	0.023081
P0215	R14579715|m.33755	R14623229|m.52300	-3.13449	1.04621e-08
P0217	R14562429|m.20270	R14562580|m.20430	1.41445	1.59769e-08
P0218	R14612649|m.49439	R14573759|m.29748	4.00317	3.15198e-34
P0220	R14574611|m.30351	R14584247|m.36460	-0.929253	0.000832571
P0222	R14555761|m.13692	R14551151|m.8901	2.1416	0.0097583
P0223	R14567585|m.24942	R14577603|m.32419	-1.31335	1.20263e-07
P0225	R14552694|m.10503	J14663402|m.2300	0.814657	0.0115259
P0226	R14561478|m.19367	R14561911|m.19755	-2.43971	2.06751e-13
P0227	R14569307|m.26396	R14565969|m.23504	0.734645	0.00502303
P0229	S14552596|m.56701	R14559386|m.17324	4.88354	1.53876e-40
P0230	R14568481|m.25725	R14611492|m.49089	-3.89287	5.79244e-07
P0231	R14555745|m.13669	R14580440|m.34209	-3.14319	2.05668e-16
P0232	R14549132|m.6965	R14553209|m.11028	-0.8314	7.55179e-05
P0233	R14580536|m.34271	R14554676|m.12544	4.5267	6.3493e-53
P0235	R14547733|m.5737	R14553297|m.11126	-1.396	0.0350226
P0236	R14549339|m.7144	R14563517|m.21309	-2.75455	6.26036e-32
P0237	R14557575|m.15559	R14594456|m.41975	-4.32094	2.04701e-15
P0238	R14574039|m.29952	R14565051|m.22670	0.783756	0.00877791
P0239	R14582043|m.35162	R14564848|m.22470	1.48903	3.15784e-09
P0240	R14555302|m.13203	R14593875|m.41683	-3.02109	2.48235e-31
P0241	R14546649|m.4630	S14769061|m.61092	-5.67243	1.45212e-11
P0242	R14563008|m.20830	R14583050|m.35819	-1.10186	2.41864e-07
P0243	R14555880|m.13797	R14547970|m.5950	2.06739	9.53215e-11
P0244	R14546714|m.4703	R14549494|m.7283	-6.34065	1.68042e-35
P0245	R14583511|m.36084	R14559113|m.17053	5.05117	1.74123e-25
P0247	R14570335|m.27211	R14552542|m.10357	7.67579	1.48503e-84
P0248	R14561438|m.19324	R14563479|m.21277	6.9955	2.56815e-46
P0250	R14555751|m.13676	R14577255|m.32170	-3.07414	4.88475e-32
P0251	R14559423|m.17366	R14561981|m.19817	-1.1851	0.0034475
P0252	R14550600|m.8384	R14557670|m.15660	-2.14844	1.61164e-29
P0253	R14568489|m.25731	R14554155|m.12011	2.03998	6.10939e-10
P0254	R14551227|m.8983	R14547363|m.5383	0.46126	0.018382
P0255	R14554304|m.12146	R14650960|m.55314	-7.16189	4.82425e-54
P0256	R14557578|m.15569	R14565890|m.23438	-2.25733	6.72772e-19
P0257	R14560155|m.18136	R14566335|m.23825	3.43111	3.18494e-21
P0258	S14610285|m.57790	R14582338|m.35355	1.28873	0.00362531
P0259	R14549684|m.7470	R14554924|m.12818	-0.972428	8.999e-07
P0263	R14571702|m.28195	R14572351|m.28707	0.747646	0.00778377
P0264	R14550910|m.8682	R14555600|m.13520	-0.683104	0.0015365
P0265	R14613815|m.49808	S14764419|m.60933	1.24567	0.0394156
P0266	R14553853|m.11699	R14559635|m.17608	-0.858372	3.19535e-05
P0267	R14548554|m.6420	R14558358|m.16338	-2.63771	7.13615e-28
P0268	R14551422|m.9188	R14562246|m.20092	-2.25813	8.22737e-25
P0269	R14600694|m.44811	R14569873|m.26834	2.33316	1.28017e-12
P0271	R14552388|m.10181	R14554862|m.12740	-0.629649	0.00655648
P0272	R14581217|m.34672	R14581133|m.34624	-0.514133	0.0336322
P0273	R14563427|m.21227	R14556583|m.14545	1.79949	0.0180885
P0274	R14559677|m.17653	R14571658|m.28169	-1.46837	9.85713e-11
P0275	R14548287|m.6208	R14550840|m.8611	-1.0478	1.59894e-06
P0277	R14553403|m.11234	R14556021|m.13953	-1.44969	3.00899e-13
P0280	R14553459|m.11296	R14556834|m.14814	-1.76555	1.51008e-17
P0281	R14576533|m.31648	R14579280|m.33465	1.10171	0.000246055
P0282	R14563806|m.21563	R14560290|m.18265	0.848302	0.000211918
P0283	R14604464|m.46419	R14554001|m.11845	4.38236	2.75106e-69
P0284	R14553301|m.11130	R14551854|m.9623	0.612004	0.00245579
P0285	R14555399|m.13304	R14605602|m.46886	-4.27586	5.2952e-42
P0286	R14554003|m.11847	R14569879|m.26837	-2.29334	4.95061e-13
P0287	R14563933|m.21686	R14549018|m.6883	2.7217	6.59809e-32
P0288	R14580202|m.34048	R14595447|m.42456	-3.76393	3.23743e-28
P0289	R14546513|m.4495	R14554577|m.12448	-3.67436	1.30911e-24
P0290	R14585985|m.37413	R14572068|m.28483	-1.02584	0.00734386
P0291	R14572797|m.29045	R14567899|m.25208	1.50155	0.000159295
P0292	S14488400|m.56484	R14555067|m.12965	2.65572	5.76911e-36
P0293	R14561266|m.19161	R14555409|m.13315	-4.21226	1.22642e-10
P0295	R14547229|m.5232	R14573518|m.29572	-4.94847	3.50001e-71
P0296	R14560518|m.18448	R14553640|m.11487	0.9966	7.9547e-07
P0297	R14554918|m.12806	R14558002|m.15984	-2.28833	1.06963e-16
P0298	S14280765|m.56265	R14554783|m.12650	1.63616	3.12211e-08
P0299	R14580339|m.34138	R14578902|m.33236	1.96745	7.45023e-08
P0300	R14569123|m.26253	R14572747|m.29015	-1.16036	9.37435e-08
P0301	R14547655|m.5665	R14546591|m.4578	1.74573	2.98807e-15
P0302	R14569119|m.26249	R14565452|m.23038	1.31662	6.44953e-09
P0303	R14554122|m.11975	R14575073|m.30648	-2.2535	5.48678e-11
P0304	R14585025|m.36877	R14557982|m.15969	2.7812	1.02289e-21
P0305	R14561818|m.19674	R14559186|m.17138	1.1682	4.46762e-10
P0307	R14550780|m.8557	R14560580|m.18502	-1.07698	4.5536e-08
P0308	R14628421|m.53348	R14563249|m.21051	4.05741	6.22431e-36
P0309	R14570076|m.26998	R14548446|m.6338	3.99703	2.21085e-65
P0310	R14571017|m.27707	R14557863|m.15854	0.740537	0.000256201
P0312	R14563976|m.21716	J14664184|m.2321	-6.92857	1.38554e-10
P0313	R14569513|m.26558	R14559974|m.17939	2.83908	2.4617e-26
P0314	R14589690|m.39471	R14557165|m.15156	6.97226	1.50958e-112
P0315	R14553044|m.10862	R14552253|m.10033	0.597948	0.00476537
P0316	R14564675|m.22329	R14584923|m.36843	-2.45005	7.52218e-13
P0317	R14547450|m.5461	R14547233|m.5237	0.874963	6.96225e-05
P0318	R14583984|m.36319	R14563724|m.21495	-2.40987	0.00137723
P0321	R14547137|m.5123	R14547466|m.5476	1.70377	3.06327e-16
P0322	R14550677|m.8469	R14553093|m.10912	-1.04155	5.95658e-06
P0324	R14548470|m.6358	R14554725|m.12594	-1.95324	3.68793e-13
P0325	S14647175|m.58532	R14562949|m.20771	3.45698	8.56572e-31
P0326	R14604445|m.46413	R14599317|m.44206	3.14227	1.24651e-16
P0327	R14613030|m.49564	R14582211|m.35258	-6.25701	1.45294e-24
P0328	R14560554|m.18482	R14574091|m.29983	-1.99642	1.17721e-18
P0329	R14550370|m.8160	R14574521|m.30288	-1.68434	1.14352e-10
P0330	R14553580|m.11427	R14557399|m.15373	1.1204	2.40191e-07
P0331	R14575738|m.31111	S14734046|m.60246	-4.15431	6.90975e-19
P0332	R14557940|m.15927	R14568965|m.26114	-0.717462	0.000859585
P0333	R14547661|m.5673	R14549070|m.6920	-2.26756	3.2851e-22
P0334	R14549679|m.7459	R14563220|m.21022	-4.53549	6.13327e-60
P0335	R14558755|m.16705	R14550715|m.8506	1.58915	3.90248e-09
P0336	R14547720|m.5726	R14551033|m.8802	-0.526866	0.0179759
P0337	R14556929|m.14913	R14550007|m.7784	0.50147	0.0167586
P0341	R14559808|m.17777	R14560042|m.18008	-1.02024	9.8232e-07
P0342	R14573747|m.29737	R14562606|m.20450	1.37392	1.61601e-09
P0343	R14568170|m.25446	R14599198|m.44157	-1.66689	1.59073e-10
P0344	R14566956|m.24386	R14576650|m.31731	-4.12796	5.39855e-14
P0346	R14560487|m.18423	R14565029|m.22644	-0.686655	0.00579004
P0347	R14550147|m.7910	R14549991|m.7774	0.456537	0.0270143
P0348	R14547305|m.5320	R14551546|m.9335	-1.59378	2.04977e-11
P0349	R14553257|m.11082	R14614860|m.50119	-10.1239	7.90703e-57
P0351	R14546819|m.4821	R14572515|m.28847	-11.2613	1.5775e-151
P0352	R14547254|m.5258	R14548736|m.6620	-0.994211	1.84639e-06
P0353	R14606749|m.47327	R14569666|m.26685	4.57092	6.39455e-34
P0354	R14581540|m.34886	R14553001|m.10810	2.33613	5.3502e-31
P0355	R14554359|m.12216	R14563216|m.21017	-1.15019	2.17183e-09
P0358	R14558962|m.16930	R14551961|m.9740	2.54027	2.13192e-29
P0359	R14583158|m.35879	R14568508|m.25749	1.63872	6.22861e-16
P0362	R14556363|m.14309	R14551714|m.9483	-0.659666	0.000330079
P0363	R14556791|m.14775	S14549105|m.56650	-2.14388	1.00785e-16
P0365	R14577450|m.32329	R14548950|m.6817	3.16513	4.31183e-10
P0366	R14597354|m.43338	R14559343|m.17281	2.51307	3.96071e-07
P0367	R14553734|m.11590	R14577101|m.32053	-2.90433	1.15749e-35
P0368	R14552996|m.10803	R14569542|m.26588	-1.68643	6.00724e-07
P0369	R14559002|m.16972	R14548729|m.6615	3.57955	1.80857e-56
P0370	R14594970|m.42258	R14576666|m.31739	2.21933	1.66059e-06
P0373	R14564952|m.22572	R14574608|m.30349	-1.15831	4.74479e-06
P0374	R14566863|m.24306	R14577342|m.32247	-1.56661	4.49364e-07
P0375	R14557349|m.15331	R14567182|m.24568	-1.02013	4.12863e-07
P0376	R14550751|m.8537	R14553552|m.11393	2.84182	1.19314e-11
P0377	R14555595|m.13512	R14547458|m.5465	0.494404	0.0276352
P0379	R14553692|m.11536	R14550965|m.8740	-0.833892	0.00056962
P0380	R14568698|m.25892	R14554613|m.12488	1.46659	6.14998e-12
P0381	R14554954|m.12845	R14551579|m.9362	2.12706	7.0604e-17
P0382	R14552926|m.10718	R14568743|m.25923	-1.58264	0.00141464
P0383	R14559350|m.17289	R14556083|m.14020	3.68067	2.81291e-12
P0384	R14576258|m.31452	R14551390|m.9155	1.38271	3.42434e-06
P0385	R14585233|m.37009	R14567108|m.24505	1.87372	1.24399e-17
P0386	R14574526|m.30291	R14559041|m.17002	1.26259	4.55539e-08
P0387	R14597221|m.43288	R14579369|m.33521	1.88047	8.99294e-13
P0388	R14571164|m.27799	R14567717|m.25057	-0.609918	0.00447625
P0389	R14583059|m.35828	R14563755|m.21522	-1.65467	0.0344208
P0390	R14547540|m.5554	R14553565|m.11411	-2.56817	8.33467e-32
P0391	R14592258|m.40842	R14624494|m.52566	-7.04628	3.43289e-35
P0392	R14546930|m.4934	R14549769|m.7561	-0.769736	0.000109529
P0393	R14556289|m.14241	R14569969|m.26915	-0.612541	0.00316961
P0394	S14763367|m.60883	R14558465|m.16445	0.743784	0.00127654
P0396	R14592777|m.41120	R14550302|m.8094	4.65642	9.59786e-35
P0397	S14846066|m.63373	R14561127|m.19025	3.85842	8.50164e-18
P0398	R14581568|m.34901	S14615210|m.57888	-1.54073	0.00106365
P0399	R14570263|m.27153	R14558864|m.16828	1.03231	0.00130743
P0401	R14554444|m.12318	R14564602|m.22264	-0.680117	0.000940523
P0403	R14551943|m.9724	R14566020|m.23559	-2.25546	6.52398e-28
P0404	R14622582|m.52156	R14565893|m.23441	4.08201	1.40828e-36
P0405	R14553432|m.11268	R14601256|m.45093	-2.39828	3.58317e-10
P0406	R14570737|m.27520	R14588306|m.38688	6.35094	4.97386e-43
P0407	R14598343|m.43799	R14552466|m.10265	4.35738	1.85504e-59
P0408	R14552729|m.10537	R14558943|m.16900	-2.02931	5.75746e-13
P0409	R14571723|m.28215	R14586175|m.37494	1.21554	0.000247061
P0410	R14558576|m.16544	R14566705|m.24161	-0.85049	2.28642e-05
P0416	R14606487|m.47229	R14550279|m.8077	4.0105	2.77938e-42
P0417	S14883036|m.64439	R14554457|m.12340	4.06406	6.22586e-52
P0419	R14553871|m.11714	S14701967|m.59572	-1.62964	6.60945e-11
P0420	R14574837|m.30501	R14607536|m.47610	-0.946296	0.0124855
P0421	R14582666|m.35559	S14142638|m.56155	-3.17914	4.2616e-22
P0422	S14613013|m.57840	S14613464|m.57855	-1.87066	0.0033065
P0423	S14783569|m.61477	R14555775|m.13705	6.02572	1.04241e-62
P0424	R14552373|m.10160	R14548176|m.6118	1.09209	8.32835e-07
P0426	R14559939|m.17904	R14564976|m.22600	-0.785506	0.000104389
P0427	R14582102|m.35208	S14695030|m.59441	-0.801735	0.00929727
P0428	R14561959|m.19799	R14583305|m.35960	-3.52964	2.81528e-35
P0431	R14553936|m.11776	R14568936|m.26092	-1.99865	9.74837e-14
P0432	R14565386|m.22973	R14560243|m.18224	1.28764	1.55251e-06
P0433	R14600384|m.44657	R14553032|m.10844	1.69974	0.00306818
P0434	R14617066|m.50777	R14565143|m.22758	3.74836	1.87799e-63
P0435	R14556826|m.14808	S14049796|m.56065	-12.0674	1.87222e-34
P0436	R14632991|m.54003	R14591123|m.40193	1.05689	0.00269154
P0437	S14537123|m.56546	R14595777|m.42608	0.915151	0.00112172
P0438	R14554148|m.12001	R14551225|m.8982	1.83404	4.64855e-15
P0439	R14572452|m.28792	R14612065|m.49264	-1.31754	6.24334e-11
P0440	R14547547|m.5564	R14552048|m.9828	-1.3955	5.84192e-15
P0441	R14629577|m.53543	R14594805|m.42179	1.88543	2.08056e-06
P0443	R14553138|m.10958	R14561828|m.19686	-1.49582	1.47537e-13
P0444	R14574104|m.29993	R14552318|m.10099	1.47877	0.00362469
P0447	R14557879|m.15870	R14568383|m.25629	-1.49379	5.70262e-07
P0448	R14556476|m.14431	R14553846|m.11694	0.653652	0.00376429
P0450	S14827847|m.62828	R14569740|m.26733	0.733662	0.000651983
P0451	R14561276|m.19167	R14557273|m.15251	1.10868	4.02371e-08
P0452	R14548708|m.6594	R14551107|m.8856	-0.554029	0.00338884
P0454	R14556058|m.13991	R14559968|m.17933	-0.414406	0.0371632
P0455	J14567177|m.352	R14550699|m.8491	0.527603	0.0130513
P0456	R14571965|m.28413	R14573287|m.29383	-0.499457	0.0201826
P0458	R14548420|m.6318	R14578500|m.32990	-11.3134	1.03349e-174
P0459	R14560503|m.18436	R14549058|m.6908	1.96846	2.09077e-21
P0460	R14574108|m.29998	S14648776|m.58562	-3.87124	5.7085e-28
P0462	R14550904|m.8680	R14551953|m.9731	0.630595	0.00157868
P0463	R14558239|m.16228	R14562827|m.20647	-0.707127	0.000803718
P0464	R14587305|m.38129	R14596100|m.42754	-0.522362	0.018382
P0465	R14550098|m.7863	R14567282|m.24654	-3.72665	4.8687e-56
P0466	R14592202|m.40824	R14577269|m.32184	1.25802	0.000244597
P0467	R14549895|m.7676	R14550608|m.8394	-0.905536	0.00146593
P0468	R14552522|m.10345	R14551530|m.9320	-0.693306	0.00184165
P0470	R14580706|m.34375	R14566615|m.24058	4.41597	3.87642e-09
P0472	R14554452|m.12327	R14558315|m.16298	-0.441405	0.040954
P0473	S14851745|m.63542	R14562410|m.20249	3.77609	3.13234e-55
P0474	R14570959|m.27667	R14560333|m.18303	1.16855	1.07192e-09
P0475	R14563687|m.21460	R14552733|m.10543	1.94938	4.04509e-14
P0476	R14612616|m.49433	R14611273|m.49019	0.697753	0.0320417
P0477	R14618533|m.51185	R14578213|m.32821	8.4068	1.35048e-63
P0478	R14571811|m.28278	R14622927|m.52219	-3.30173	4.01207e-20
P0479	R14553753|m.11609	R14548248|m.6174	1.22977	2.02633e-07
P0480	R14578941|m.33261	R14579038|m.33321	-1.06553	0.000410793
P0481	R14554413|m.12283	S14357590|m.56347	-7.85802	1.05224e-18
P0482	R14561168|m.19070	R14582398|m.35403	-0.701527	0.000604535
P0483	R14555863|m.13780	R14559910|m.17877	0.571856	0.00954096
P0484	R14590965|m.40112	R14570155|m.27059	2.06654	3.42795e-11
P0486	R14550629|m.8409	R14555811|m.13736	-1.15233	3.42139e-08
P0487	R14602658|m.45679	R14574771|m.30466	1.11001	0.0240362
P0488	R14556356|m.14301	R14550722|m.8514	0.527589	0.00560932
P0489	R14547320|m.5339	R14554312|m.12158	-2.14401	0.000162413
P0490	R14555585|m.13499	R14561644|m.19499	-1.38822	3.89264e-08
P0491	S14767123|m.61027	R14561831|m.19691	2.11209	1.75849e-13
P0492	R14551879|m.9656	R14576651|m.31732	-1.67217	6.5612e-07
P0493	S14644302|m.58470	R14560994|m.18904	0.88108	0.000268896
P0494	R14567817|m.25134	R14565970|m.23506	-1.09555	0.000258735
P0495	R14547702|m.5707	R14549494|m.7284	-0.553076	0.00642859
P0496	R14584956|m.36855	S14760896|m.60820	2.99483	0.0123804
P0497	R14582869|m.35693	R14557675|m.15664	2.83581	5.5735e-26
P0498	R14555979|m.13896	R14549574|m.7365	2.07061	3.7775e-18
P0499	R14573842|m.29815	R14565992|m.23527	0.55219	0.00595341
P0501	R14554370|m.12225	R14561299|m.19189	-1.11227	1.80149e-07
P0502	R14551572|m.9357	R14551303|m.9075	0.875166	0.000661357
P0503	R14569486|m.26541	R14567567|m.24923	1.8951	6.9538e-09
P0504	R14548081|m.6037	R14591828|m.40601	-4.29487	5.14268e-58
P0505	R14582830|m.35669	R14574012|m.29929	1.38664	1.49094e-07
P0506	R14556877|m.14856	J14775866|m.4022	-1.38597	1.37853e-07
P0507	R14568599|m.25820	R14568192|m.25466	-1.0405	0.000353307
P0509	R14566908|m.24347	R14558740|m.16692	2.52065	1.77896e-30
P0510	R14551404|m.9165	R14561010|m.18915	-1.41506	1.13474e-11
P0511	R14560448|m.18390	R14550108|m.7874	1.8121	3.23033e-23
P0512	R14558046|m.16037	R14556765|m.14746	0.692081	0.0274758
P0514	R14581412|m.34805	R14623000|m.52251	-1.78501	0.00167558
P0515	R14549323|m.7127	R14547271|m.5276	1.76635	4.57716e-16
P0517	R14553313|m.11137	R14548781|m.6665	0.701672	0.0003521
P0519	R14565556|m.23130	R14555882|m.13799	1.395	1.47921e-11
P0520	R14570783|m.27551	R14552013|m.9787	1.27896	2.35051e-10
P0522	R14552217|m.10002	R14563231|m.21032	-1.92442	4.18434e-22
P0523	R14561609|m.19463	R14547719|m.5725	4.94354	1.75409e-69
P0524	R14555342|m.13249	R14571334|m.27917	-1.99774	0.000397013
P0525	R14577189|m.32110	R14551451|m.9220	3.61976	1.43023e-16
P0527	R14581875|m.35086	R14620196|m.51598	-2.37809	9.89125e-06
P0528	R14557249|m.15223	R14582228|m.35270	-2.57734	1.01904e-29
P0529	R14596306|m.42855	R14571002|m.27697	2.49733	4.42823e-24
P0530	S14646069|m.58511	R14586390|m.37615	-2.20062	0.00403851
P0531	R14562560|m.20413	R14554417|m.12284	0.540665	0.0346223
P0532	R14564471|m.22145	R14567808|m.25127	2.05312	4.1138e-09
P0533	R14551640|m.9411	R14552877|m.10680	-0.882472	0.000112835
P0535	R14570506|m.27352	R14570107|m.27020	1.42522	5.46009e-07
P0536	R14547193|m.5196	R14548962|m.6835	-1.49415	3.3669e-13
P0537	R14546394|m.4360	R14546390|m.4355	0.600722	0.0320343
P0539	S14866479|m.63974	R14576023|m.31284	3.01037	1.58588e-08
P0540	R14570429|m.27284	R14574939|m.30557	-0.858037	0.00646368
P0541	S14756133|m.60663	R14600927|m.44926	2.40539	1.48387e-07
P0542	R14556547|m.14518	R14556772|m.14755	0.441584	0.0307184
P0544	R14550439|m.8214	R14566067|m.23594	-3.24737	9.41526e-34
P0545	R14551723|m.9489	R14570096|m.27011	1.33403	1.34644e-05
P0546	R14569936|m.26885	R14554455|m.12336	2.69721	2.461e-11
P0548	R14557974|m.15961	R14547327|m.5348	3.86584	3.87079e-32
P0549	R14573959|m.29891	R14562812|m.20627	0.783074	0.000233089
P0550	S14403608|m.56396	S14212254|m.56202	6.34927	1.50394e-35
P0551	R14567166|m.24558	R14562369|m.20213	0.51734	0.0247434
P0553	R14553060|m.10884	R14575182|m.30719	-3.34542	1.67642e-48
P0555	R14605552|m.46867	R14589458|m.39346	2.87066	0.0165385
P0556	R14560421|m.18369	R14579970|m.33908	-2.537	5.17774e-23
P0557	R14571609|m.28131	R14629116|m.53457	-4.40814	2.84317e-32
P0558	R14590886|m.40060	R14569533|m.26577	1.60698	1.67281e-11
P0559	R14598451|m.43847	R14558098|m.16084	3.75102	5.35848e-09
P0560	R14547722|m.5728	S14816978|m.62545	-8.70013	3.84759e-98
P0561	R14610983|m.48925	R14591708|m.40536	-2.49374	4.26263e-07
P0562	R14574506|m.30280	J14660772|m.2231	2.19656	0.00213423
P0565	R14553619|m.11467	R14557411|m.15387	-0.567148	0.00894225
P0566	R14551241|m.9002	R14564735|m.22385	-2.4634	2.3339e-16
P0567	R14576978|m.31960	R14574927|m.30545	-1.92427	4.56663e-15
P0568	R14569899|m.26850	R14608380|m.47935	-1.15566	4.68605e-05
P0569	R14551847|m.9619	R14551012|m.8780	-0.744312	0.000919436
P0570	R14604710|m.46553	R14577388|m.32279	1.29053	0.00587443
P0571	R14551114|m.8862	R14547527|m.5542	1.51377	7.65684e-08
P0572	R14598798|m.43989	R14618624|m.51214	-1.34241	0.00067795
P0573	R14582883|m.35701	R14547773|m.5765	5.66008	4.87308e-55
P0574	R14558024|m.16008	R14591186|m.40247	-4.25005	2.57077e-26
P0575	S14822560|m.62688	R14578241|m.32839	1.78107	0.000134794
P0576	R14552726|m.10531	R14552794|m.10603	-0.513602	0.0167586
P0577	R14547172|m.5177	R14552387|m.10176	-3.38437	6.7355e-28
P0578	R14549385|m.7186	R14548805|m.6688	-1.31223	2.7884e-12
P0579	R14572359|m.28717	R14591133|m.40201	-1.28953	1.49808e-08
P0580	R14551316|m.9085	R14548712|m.6598	1.9991	6.57434e-15
P0582	R14553856|m.11702	R14546784|m.4775	2.31225	4.89631e-25
P0583	R14577707|m.32474	R14547966|m.5941	4.57483	7.82281e-63
P0584	R14572465|m.28806	R14552473|m.10274	2.40684	8.83917e-11
P0585	R14558859|m.16822	S14763969|m.60912	-3.14097	5.47987e-19
P0588	R14623575|m.52377	R14576600|m.31696	1.79476	1.97685e-05
P0590	S14781323|m.61429	R14568909|m.26061	3.21349	1.53145e-13
P0593	R14549139|m.6974	R14547378|m.5396	1.409	4.35341e-09
P0594	R14553070|m.10891	R14560047|m.18014	-0.961762	9.43715e-06
P0595	R14564289|m.21987	R14559916|m.17880	-1.73622	4.7177e-09
P0596	R14564560|m.22222	R14601212|m.45069	-2.83548	3.06401e-28
P0597	R14552930|m.10723	R14563135|m.20939	-0.805208	3.1842e-05
P0598	R14577930|m.32627	R14581123|m.34616	-0.595209	0.0243726
P0599	S14834478|m.63017	R14560490|m.18428	0.643295	0.00195624
P0601	R14568889|m.26045	S14596647|m.57515	-1.89694	0.000397363
P0602	S14579589|m.57210	R14582763|m.35616	-1.74753	2.41471e-08
P0603	R14550942|m.8717	R14547552|m.5568	2.35044	4.05987e-29
P0604	R14552632|m.10444	R14562217|m.20064	-1.39388	1.12513e-07
P0605	R14546363|m.4328	R14546252|m.4207	1.40394	5.95908e-06
P0606	R14552770|m.10578	R14559547|m.17505	-1.31192	1.28646e-08
P0607	R14547956|m.5935	S6719050|m.65579	-4.99127	6.20301e-82
P0608	S14857022|m.63678	R14570216|m.27111	1.11542	3.00564e-05
P0609	R14558952|m.16912	R14557350|m.15332	0.686961	0.00102664
P0610	R14552204|m.9990	R14578344|m.32901	-2.06673	2.10861e-24
P0612	S14603189|m.57643	R14552577|m.10390	1.43883	2.821e-14
P0615	R14552076|m.9855	R14590593|m.39906	-2.62856	1.16354e-25
P0616	R14550955|m.8725	R14570062|m.26989	-2.09103	3.35159e-13
P0617	R14573727|m.29721	R14557810|m.15802	1.48677	2.45005e-08
P0618	R14558814|m.16765	R14554809|m.12676	1.29159	1.97551e-08
P0619	R14554558|m.12431	R14589308|m.39253	-3.71839	5.50252e-36
P0620	S14286656|m.56274	S12674811|m.56025	-1.75853	0.00493665
P0621	R14557456|m.15431	S14866078|m.63960	-1.03001	2.21371e-06
P0622	R14560046|m.18013	R14557593|m.15584	1.0518	2.17065e-07
P0623	R14555854|m.13772	R14561822|m.19680	-2.86077	1.84499e-32
P0624	R14560263|m.18245	R14560740|m.18645	-0.399334	0.046487
P0625	R14550673|m.8465	R14560720|m.18625	-2.19628	8.10966e-18
P0626	R14548301|m.6221	R14563423|m.21218	-2.59581	7.04813e-34
P0627	R14606002|m.47033	R14593011|m.41249	1.15837	0.0330558
P0628	R14553258|m.11083	R14573073|m.29227	-1.48594	4.81145e-08
P0629	R14598399|m.43831	R14612955|m.49535	0.901257	0.0426487
P0631	R14549012|m.6875	R14547570|m.5596	-1.5412	1.60464e-14
P0632	R14564076|m.21813	R14574407|m.30206	-1.2024	0.0017388
P0633	R14552975|m.10783	R14562097|m.19959	-1.15442	3.86349e-09
P0634	R14567556|m.24915	R14598037|m.43656	-2.83932	9.8617e-24
P0636	R14549676|m.7454	R14554427|m.12299	-1.4803	3.10593e-10
P0639	R14565235|m.22848	R14581562|m.34898	-1.18708	8.71422e-08
P0640	R14581332|m.34751	R14617858|m.51005	-2.76958	1.98307e-22
P0641	S14551289|m.56682	R14599662|m.44345	-1.03476	0.00830188
P0642	R14583113|m.35856	R14561603|m.19455	1.78797	8.06036e-08
P0643	R14599928|m.44460	R14613049|m.49572	3.02462	9.14553e-20
P0644	R14561597|m.19451	R14560830|m.18738	-0.423233	0.0414269
P0646	R14556247|m.14194	R14549458|m.7242	1.58191	2.38678e-11
P0647	R14560875|m.18776	R14552849|m.10650	0.45573	0.0394785
P0648	S14655128|m.58673	R14547488|m.5503	5.88904	8.56914e-117
P0650	R14561711|m.19574	R14552779|m.10586	1.67726	5.30991e-17
P0651	R14569043|m.26185	R14550148|m.7912	3.08752	3.13621e-08
P0655	R14623273|m.52312	R14636452|m.54395	2.22939	2.59471e-06
P0657	R14550037|m.7802	R14554907|m.12795	-1.50795	8.19862e-12
P0659	R14549397|m.7193	R14559647|m.17615	-2.63687	1.98128e-34
P0663	R14551208|m.8963	R14562806|m.20624	-0.964018	6.38831e-08
P0665	R14564823|m.22451	R14572233|m.28602	-0.603334	0.00369094
P0667	R14558058|m.16046	R14571393|m.27965	-2.09476	2.61362e-26
P0668	R14549979|m.7759	R14550874|m.8644	2.59809	7.36072e-36
P0669	R14571501|m.28047	J14598901|m.948	-4.02596	2.60777e-38
P0670	S14778937|m.61373	R14569853|m.26815	1.7102	3.7822e-13
P0673	R14552554|m.10367	R14567521|m.24882	-1.6327	7.84953e-17
P0674	R14568984|m.26136	S14871513|m.64119	-1.13772	4.27658e-05
P0676	R14574612|m.30352	R14574164|m.30040	0.672004	0.00393565
P0677	R14550534|m.8315	R14548614|m.6498	0.577971	0.00146807
P0679	R14547380|m.5399	R14546748|m.4746	1.00396	6.36264e-06
P0680	R14552070|m.9845	R14547074|m.5072	3.02647	1.87e-44
P0681	R14605577|m.46874	R14581430|m.34817	1.79554	3.80325e-10
P0682	R14554013|m.11856	R14550636|m.8418	0.751055	0.000178132
P0683	R14584179|m.36430	R14546752|m.4748	2.5177	3.27392e-05
P0685	R14556500|m.14457	R14551187|m.8948	1.59307	1.01554e-14
P0686	R14566092|m.23617	R14567850|m.25165	-1.27548	3.14774e-09
P0687	R14568409|m.25656	R14563319|m.21118	0.91321	7.81568e-06
P0688	R14573054|m.29212	R14582312|m.35328	-1.67107	1.9375e-09
P0689	R14567213|m.24592	J14612489|m.1223	-1.85644	1.53122e-15
P0690	R14588527|m.38830	R14552479|m.10282	3.55866	4.27513e-18
P0691	R14548616|m.6501	R14554521|m.12402	-1.23053	0.0216753
P0692	R14553538|m.11374	R14579061|m.33337	-2.64437	2.71683e-34
P0694	R14555936|m.13846	R14590721|m.39980	-3.47294	9.99868e-33
P0696	R14603345|m.45951	R14597614|m.43464	2.96811	1.03171e-08
P0697	R14567967|m.25265	R14564006|m.21750	0.654727	0.00120177
P0698	R14560717|m.18621	R14550227|m.8004	0.9041	0.000177001
P0699	R14561055|m.18950	R14558452|m.16430	1.55107	1.65507e-15
P0701	R14546851|m.4852	R14548338|m.6254	-1.03878	1.09112e-06
P0703	R14565343|m.22933	R14579386|m.33534	-0.543386	0.0260843
P0704	S14738803|m.60325	R14558083|m.16071	2.98337	6.05165e-36
P0705	R14553129|m.10950	R14550791|m.8566	1.33314	1.05214e-10
P0706	J14553361|m.116	R14551697|m.9465	7.54764	2.87537e-13
P0708	R14590149|m.39698	S14769023|m.61090	-2.2519	6.05721e-09
P0709	R14561782|m.19641	R14605913|m.47003	-4.18502	1.0009e-57
P0711	R14566940|m.24373	R14563016|m.20840	0.611532	0.00662472
P0714	R14567459|m.24824	R14577227|m.32142	-3.08979	7.12962e-18
P0717	R14561212|m.19110	R14566084|m.23609	-0.559698	0.0184652
P0720	R14588633|m.38894	R14552397|m.10194	1.94699	2.0502e-14
P0721	R14549214|m.7036	R14546427|m.4397	7.59171	3.78094e-22
P0724	R14579917|m.33869	R14570387|m.27253	2.73331	0.00294065
P0725	R14559237|m.17186	R14565485|m.23063	-1.32699	2.09642e-09
P0726	S14614307|m.57868	R14571447|m.27995	1.07443	5.85927e-05
P0728	R14557702|m.15683	R14566347|m.23836	-1.58913	7.26878e-13
P0729	R14561389|m.19277	R14556111|m.14063	0.489725	0.0440222
P0730	R14546567|m.4556	R14547345|m.5367	-1.86581	1.12614e-18
P0731	R14567851|m.25166	S14897825|m.65133	-1.43981	1.52789e-10
P0732	R14550421|m.8199	R14548275|m.6196	1.51754	7.9118e-07
P0733	R14562883|m.20697	R14558939|m.16896	0.650269	0.00142856
P0734	R14554853|m.12729	R14556370|m.14317	-1.26816	4.04288e-11
P0735	R14565564|m.23139	R14549734|m.7529	1.71222	2.63302e-09
P0736	R14582800|m.35642	R14621440|m.51901	-1.54927	9.36969e-07
P0737	R14550160|m.7931	R14552752|m.10560	-0.498793	0.00790059
P0739	R14599319|m.44209	R14556129|m.14094	4.45586	1.93934e-66
P0740	R14590034|m.39647	R14570208|m.27105	2.69809	1.249e-16
P0741	R14551416|m.9181	R14548908|m.6775	1.10411	1.70729e-07
P0743	R14556052|m.13984	R14582343|m.35360	-2.73403	9.37654e-26
P0744	R14549349|m.7155	R14573781|m.29769	-1.89839	1.12175e-11
P0745	R14597925|m.43616	R14584664|m.36697	5.68973	2.03448e-35
P0746	R14599345|m.44216	R14612850|m.49502	-0.875574	0.00371957
P0747	R14552487|m.10298	S14777416|m.61323	-4.19156	1.35624e-58
P0751	S14213306|m.56203	R14600260|m.44613	2.63584	4.6733e-13
P0752	R14547106|m.5093	R14561933|m.19772	-3.41712	1.92186e-16
P0755	R14554468|m.12351	R14549514|m.7298	1.86039	2.09859e-10
P0756	R14560799|m.18704	R14637931|m.54548	-5.2644	2.95521e-66
P0757	R14559005|m.16976	R14570525|m.27369	-0.968922	1.12258e-06
P0758	R14552490|m.10306	R14549302|m.7114	0.856208	1.12108e-05
P0759	R14601344|m.45131	R14572399|m.28752	-2.44675	3.46207e-07
P0760	R14546939|m.4938	R14558057|m.16045	-1.87281	4.56537e-06
P0761	R14553383|m.11209	R14549824|m.7616	1.10581	3.97973e-07
P0762	R14562514|m.20368	R14580254|m.34088	-1.49111	1.97755e-11
P0763	R14556746|m.14726	R14582741|m.35606	-1.96531	1.3516e-22
P0764	R14573614|m.29635	R14557224|m.15207	2.22651	1.209e-16
P0765	R14591079|m.40168	R14563547|m.21339	12.1892	4.16419e-75
P0766	R14573379|m.29477	R14563441|m.21239	1.40342	5.81398e-12
P0767	R14548102|m.6053	R14557699|m.15682	6.96997	4.72725e-19
P0768	R14571145|m.27788	R14563727|m.21497	2.64205	1.73175e-09
P0769	R14556454|m.14410	R14555162|m.13074	1.3456	2.66728e-10
P0770	R14560429|m.18372	R14561882|m.19735	-0.916119	0.0005955
P0771	R14548891|m.6762	R14557923|m.15910	-2.7655	3.36717e-36
P0772	R14546197|m.4152	R14548709|m.6595	-2.82054	7.443e-08
P0773	R14557517|m.15496	R14568823|m.25990	-2.25156	6.91463e-20
P0774	R14564979|m.22603	R14546894|m.4889	4.60516	1.52235e-84
P0775	R14557187|m.15168	R14566533|m.23984	-0.84647	0.000191273
P0776	R14573237|m.29344	R14548101|m.6052	10.0748	4.08038e-97
P0777	R14568528|m.25770	R14550039|m.7804	2.63453	1.23768e-34
P0778	R14561884|m.19736	R14582937|m.35735	-2.8026	1.27957e-16
P0779	R14555363|m.13274	R14566126|m.23648	-1.26493	2.55706e-09
P0780	R14556239|m.14185	R14563167|m.20973	-1.36637	7.63198e-11
P0782	R14556990|m.14978	R14556794|m.14780	-4.72751	2.12883e-60
P0783	R14549622|m.7410	R14555214|m.13125	-1.59661	6.80952e-17
P0784	R14546638|m.4620	R14546858|m.4858	-0.594281	0.0270385
P0785	R14563953|m.21698	R14571951|m.28400	-2.27196	3.21132e-12
P0786	R14547875|m.5861	S14770260|m.61133	-3.45851	4.40498e-22
P0787	R14580772|m.34408	R14569545|m.26591	-1.21179	0.00460716
P0788	R14562473|m.20329	R14618190|m.51080	-4.95053	1.64369e-54
P0789	R14558838|m.16794	R14569817|m.26792	-2.69667	1.34969e-20
P0790	R14550521|m.8304	R14557714|m.15694	-0.773379	0.000333523
P0791	R14548969|m.6840	R14553835|m.11682	-1.49876	1.53749e-14
P0792	R14588894|m.39024	R14561988|m.19823	1.79413	1.71295e-16
P0794	R14571166|m.27803	R14587533|m.38261	-2.34681	1.09416e-17
P0795	R14575810|m.31144	R14569999|m.26944	-1.15692	0.0123585
P0796	S14238850|m.56216	R14570831|m.27584	3.04371	3.57209e-18
P0797	R14552381|m.10171	R14554520|m.12398	-0.637382	0.00707793
P0799	R14549534|m.7319	R14551098|m.8850	0.633813	0.0118026
P0801	R14546490|m.4460	R14548045|m.5995	-1.77499	4.58051e-14
P0803	R14557988|m.15974	R14577694|m.32466	-1.74736	4.80435e-15
P0804	R14546808|m.4802	R14560111|m.18073	-3.21178	3.34406e-51
P0805	R14558820|m.16773	R14555636|m.13565	-0.461557	0.0225949
P0806	R14546369|m.4334	R14547103|m.5090	-1.23538	4.06156e-07
P0807	R14612401|m.49357	R14564185|m.21902	4.77953	1.88363e-74
P0808	R14555415|m.13320	R14594707|m.42125	-3.17652	5.08355e-29
P0809	R14552003|m.9777	R14556197|m.14153	-1.06701	2.53805e-06
P0810	R14618788|m.51258	R14562690|m.20514	1.21142	1.11684e-05
P0811	R14554855|m.12731	R14572739|m.29005	-2.45039	4.27509e-36
P0812	S14898754|m.65231	R14570350|m.27224	-1.26243	0.000139059
P0813	R14612206|m.49304	R14556879|m.14859	8.49294	5.42977e-132
P0814	R14546659|m.4648	R14553995|m.11839	-3.71955	1.36414e-55
P0815	R14549034|m.6887	R14555865|m.13781	-1.35212	8.76152e-13
P0816	R14561637|m.19490	R14582574|m.35510	-2.23996	1.02855e-12
P0817	R14550417|m.8193	R14554449|m.12323	-0.415348	0.0319558
P0818	R14548390|m.6290	R14550165|m.7936	-2.44829	2.31492e-24
P0819	R14552968|m.10773	R14553932|m.11770	-0.666803	0.000833165
P0821	R14552102|m.9875	R14558175|m.16174	-0.962799	8.59764e-07
P0822	R14550196|m.7967	R14555447|m.13356	-1.36559	9.46694e-12
P0823	R14605441|m.46813	R14629387|m.53492	1.75918	0.0334912
P0824	R14550394|m.8171	R14552995|m.10802	-1.7951	7.84277e-07
P0825	S14806012|m.62207	R14553329|m.11154	1.59025	1.42593e-13
P0826	R14597684|m.43493	R14562853|m.20673	4.31098	9.46943e-43
P0827	R14551785|m.9553	R14547707|m.5713	1.70968	1.93584e-07
P0828	R14564758|m.22400	R14552944|m.10746	1.06596	5.89361e-07
P0829	R14611481|m.49082	R14580467|m.34221	1.723	1.15373e-11
P0830	R14550478|m.8244	R14556592|m.14555	-1.84356	2.10846e-10
P0832	R14560149|m.18125	R14553176|m.10995	2.31112	1.49242e-14
P0833	R14560273|m.18250	R14567888|m.25201	-0.598186	0.0163422
P0835	R14555133|m.13042	S14426432|m.56414	-0.956841	0.0145866
P0838	R14549559|m.7353	R14548866|m.6743	1.74685	1.48908e-18
P0839	R14553072|m.10893	R14559176|m.17128	-1.06289	1.78709e-06
P0840	R14605159|m.46714	R14560530|m.18459	4.327	5.53992e-39
P0841	R14547478|m.5492	R14617571|m.50931	-1.69235	2.89241e-14
P0844	R14586228|m.37528	R14561587|m.19448	-2.32686	4.29315e-08
P0845	R14604699|m.46547	R14557429|m.15403	4.18271	3.17787e-54
P0847	R14562329|m.20172	R14553122|m.10939	2.00613	4.6895e-21
P0848	R14606319|m.47158	R14575552|m.30963	3.76709	8.50596e-37
P0849	R14564130|m.21864	R14573855|m.29821	0.862337	0.0159743
P0850	R14580985|m.34528	R14607179|m.47481	-2.28127	1.21816e-13
P0851	R14563625|m.21408	R14554685|m.12555	1.70453	3.34618e-16
P0852	R14550498|m.8277	R14565601|m.23175	-2.4348	4.84157e-17
P0853	R14561621|m.19474	R14548272|m.6194	3.05192	1.12621e-42
P0854	R14550822|m.8595	R14576256|m.31450	-4.71149	7.08103e-32
P0856	R14591868|m.40622	R14591053|m.40145	-2.02825	0.00870837
P0858	R14562269|m.20117	R14555249|m.13158	0.983608	9.68618e-07
P0859	R14564937|m.22562	R14554252|m.12103	0.479763	0.031364
P0860	R14555527|m.13444	R14548493|m.6377	2.04405	7.89517e-20
P0861	R14580740|m.34393	R14578803|m.33180	1.27027	0.000240151
P0862	R14557436|m.15411	J14631583|m.1596	-8.5714	1.92019e-99
P0863	R14609474|m.48362	R14588913|m.39037	2.57169	3.84349e-06
P0864	R14547325|m.5344	R14553413|m.11249	1.34282	0.00338724
P0865	R14558210|m.16206	R14555783|m.13710	-0.753456	0.000143308
P0867	R14562870|m.20685	S14602633|m.57631	-0.895545	1.82445e-06
P0869	R14586736|m.37814	R14570261|m.27152	1.77267	3.39358e-07
P0870	R14552736|m.10548	R14551108|m.8857	3.74503	4.37473e-05
P0872	R14557378|m.15351	R14578193|m.32807	2.69359	7.71067e-05
P0873	R14573534|m.29582	R14555920|m.13834	6.3502	5.49845e-31
P0874	R14578267|m.32854	R14571604|m.28128	-1.60316	7.54771e-06
P0875	R14554307|m.12150	R14614815|m.50104	-2.53493	7.32422e-15
P0876	R14548257|m.6180	R14549487|m.7277	-0.554627	0.0130343
P0877	R14586504|m.37688	R14559886|m.17846	-6.07621	8.14253e-27
P0878	R14582177|m.35239	R14583835|m.36258	1.67305	5.565e-05
P0880	R14560178|m.18160	R14581696|m.34968	-1.21769	1.35241e-09
P0881	R14566756|m.24204	R14554404|m.12263	1.52601	5.67808e-15
P0883	R14556951|m.14935	R14568991|m.26142	-0.958336	7.00772e-05
P0884	S14899642|m.65355	S14434658|m.56427	-1.80045	3.73178e-06
P0885	R14550190|m.7959	R14553542|m.11378	1.06736	2.0036e-06
P0886	R14568291|m.25545	R14592521|m.40992	-3.06284	2.16799e-10
P0887	R14575121|m.30684	R14559718|m.17687	3.18967	3.5316e-26
P0888	R14556930|m.14915	R14563807|m.21565	-1.57269	2.27629e-12
P0889	R14557738|m.15717	R14594218|m.41843	-4.71334	9.89548e-36
P0890	R14589068|m.39114	R14570659|m.27468	6.3573	2.26743e-08
P0891	R14546560|m.4549	R14546609|m.4592	0.387171	0.0461662
P0893	R14585297|m.37044	R14577504|m.32365	2.60586	3.73224e-16
P0895	R14591286|m.40293	R14593994|m.41740	0.814248	0.036141
P0896	R14562509|m.20365	R14580766|m.34406	-2.01647	5.43015e-15
P0897	R14547812|m.5804	R14551291|m.9061	0.555922	0.00320174
P0898	R14583493|m.36065	R14650655|m.55304	-2.28479	4.1138e-09
P0899	S14648823|m.58564	R14559680|m.17654	5.26128	1.12129e-40
P0900	R14589963|m.39604	S14821994|m.62676	-0.617994	0.00927408
P0901	R14566380|m.23859	R14582974|m.35766	-0.467029	0.0184337
P0902	R14573511|m.29567	R14575384|m.30856	-1.18291	0.0456555
P0904	R14560812|m.18713	R14591548|m.40443	-2.18538	2.42648e-09
P0905	R14587784|m.38392	R14560948|m.18852	1.68564	0.01213
P0906	R14604424|m.46404	R14593583|m.41537	1.0578	0.0209564
P0907	R14566019|m.23557	R14577982|m.32678	-0.650276	0.00778474
P0908	R14595670|m.42551	R14563006|m.20825	3.25982	3.7802e-08
P0909	R14557385|m.15358	R14580513|m.34256	-1.28475	8.14752e-05
P0910	R14546547|m.4536	R14547169|m.5173	-1.15652	0.000132207
P0912	S14701948|m.59571	R14584495|m.36603	1.05722	4.41789e-06
P0913	R14554649|m.12515	R14555474|m.13381	2.79834	7.44893e-12
P0914	R14607410|m.47559	R14587850|m.38421	2.06409	2.11201e-07
P0915	J14612950|m.1230	R14574735|m.30440	2.0857	2.60941e-07
P0916	R14550481|m.8245	R14581591|m.34912	-2.10735	1.09153e-24
P0917	R14557000|m.14991	R14565392|m.22980	-0.848544	1.45446e-05
P0920	R14570597|m.27423	R14590007|m.39634	1.61239	5.27073e-05
P0921	R14562614|m.20456	R14551582|m.9366	1.36489	4.43775e-11
P0922	R14553678|m.11523	R14548204|m.6142	1.29428	1.56551e-11
P0923	R14580162|m.34025	R14559495|m.17457	0.810366	0.000659395
P0924	R14630098|m.53610	R14554896|m.12780	3.09051	0.00673671
P0925	R14604653|m.46520	S14692319|m.59386	2.13002	2.30011e-08
P0926	R14555828|m.13752	R14594317|m.41902	-2.91654	1.16245e-11
P0927	R14546365|m.4332	R14546533|m.4515	-0.770989	0.0140159
P0928	R14557062|m.15049	R14565862|m.23416	-1.84423	3.54863e-16
P0930	R14559338|m.17276	R14546782|m.4774	7.06305	9.97411e-118
P0931	R14589890|m.39570	R14599362|m.44226	-5.32152	9.72953e-17
P0932	R14548851|m.6728	R14568307|m.25564	-3.35522	5.53941e-56
P0933	R14575274|m.30776	R14568663|m.25866	0.718298	0.000844901
P0934	J14657296|m.2162	R14560876|m.18779	3.42309	9.15332e-59
P0936	R14571744|m.28231	R14555578|m.13496	1.22471	2.19967e-08
P0937	R14558597|m.16568	R14572397|m.28750	-1.2192	0.0228712
P0940	S14650718|m.58590	R14548975|m.6845	7.42615	3.82945e-119
P0942	R14550021|m.7794	R14558435|m.16411	-1.53739	5.91497e-11
P0943	R14606388|m.47183	R14550899|m.8675	5.00503	3.89082e-69
P0946	R14587169|m.38063	R14563650|m.21430	3.23375	3.65339e-29
P0947	R14567805|m.25125	R14583093|m.35848	-0.85406	7.48914e-05
P0948	R14562339|m.20182	R14566530|m.23980	-0.996436	2.97199e-05
P0949	R14574655|m.30384	R14597454|m.43391	1.5446	0.00519495
P0950	R14563224|m.21025	R14547769|m.5760	4.18546	3.10069e-56
P0951	R14554668|m.12540	R14561226|m.19127	-1.19392	3.32353e-09
P0952	R14557427|m.15400	R14596500|m.42972	-8.55195	3.38295e-60
P0953	R14559472|m.17431	R14553954|m.11795	0.936442	7.61065e-05
P0955	R14577994|m.32688	S14772127|m.61186	-1.65374	1.93057e-06
P0956	R14570086|m.27002	R14565090|m.22708	1.0275	1.47366e-06
P0957	R14631506|m.53816	R14591124|m.40194	2.5155	2.39054e-09
P0964	R14593318|m.41412	R14550737|m.8525	-2.06428	3.21719e-06
P0966	R14547927|m.5917	R14554173|m.12025	-3.23358	2.7502e-36
P0967	R14553158|m.10980	R14563080|m.20897	-0.569276	0.00341154
P0968	R14609017|m.48170	R14550522|m.8306	1.16759	1.03749e-07
P0973	R14560662|m.18569	R14573410|m.29503	-1.40364	0.000199287
P0974	R14549989|m.7772	R14556545|m.14517	-1.5222	2.20535e-10
P0975	R14555024|m.12929	R14557781|m.15765	-0.978142	2.82827e-06
P0976	R14586413|m.37626	R14559592|m.17559	2.26508	1.771e-20
P0979	R14557989|m.15976	R14572975|m.29166	0.710602	0.00215102
P0980	R14548739|m.6621	R14562296|m.20144	-3.45468	3.17787e-54
P0983	R14559577|m.17549	R14552716|m.10522	-1.22874	0.000793738
P0985	R14559736|m.17710	S14791290|m.61718	-0.555614	0.0279431
P0986	R14574190|m.30053	R14551942|m.9723	1.83247	5.95707e-18
P0987	R14570967|m.27672	R14569577|m.26624	1.10362	0.00277735
P0988	S11946089|m.56007	S14167279|m.56175	1.62158	0.0105178
P0989	J14630106|m.1574	R14559484|m.17445	6.80613	3.79855e-94
P0990	R14550460|m.8226	R14550900|m.8676	0.711671	0.000511724
P0993	J14546293|m.3	R14586450|m.37651	4.07848	7.04361e-19
P0994	R14576858|m.31876	R14568764|m.25938	-1.71987	2.28754e-05
P0995	R14560660|m.18566	R14552624|m.10436	1.87534	7.10929e-16
P0997	R14572210|m.28580	R14593504|m.41504	-1.20721	9.55193e-09
P0999	R14582950|m.35745	R14558359|m.16340	0.855751	0.000169084
P1000	R14573769|m.29761	R14591330|m.40316	-3.41692	3.38936e-38
P1001	R14620759|m.51732	R14577177|m.32099	4.25624	6.87301e-29
P1003	R14547764|m.5754	R14551525|m.9316	-0.945725	0.000102553
P1004	R14594957|m.42251	R14556587|m.14548	3.85275	3.79159e-17
P1006	R14560296|m.18270	R14567400|m.24766	-0.598805	0.00615278
P1007	R14553824|m.11673	R14564734|m.22384	-0.602581	0.00687166
P1008	S14866512|m.63977	R14563956|m.21701	0.66865	0.00211809
P1009	R14555485|m.13391	R14554090|m.11946	-1.11263	8.86586e-06
P1010	R14577026|m.32005	R14597327|m.43329	-0.794943	0.00450994
P1011	R14567171|m.24560	R14580273|m.34098	-0.852572	6.81171e-05
P1012	R14570763|m.27539	R14558931|m.16889	2.11322	2.76686e-07
P1013	R14599697|m.44366	R14616633|m.50651	-3.5959	3.97327e-23
P1014	R14547520|m.5535	R14552649|m.10466	-1.60576	1.43224e-06
P1015	R14570350|m.27223	S14561276|m.56865	-3.96835	2.1778e-14
P1016	R14547010|m.5019	R14546966|m.4975	-0.608827	0.00366622
P1017	R14567956|m.25257	R14581136|m.34628	-2.5884	2.84338e-06
P1018	R14556943|m.14930	R14568310|m.25568	-1.51421	2.78001e-11
P1019	S14670472|m.58957	R14565422|m.23012	5.6355	3.04587e-11
P1020	R14588516|m.38824	R14555344|m.13251	1.8755	7.36928e-20
P1021	R14580696|m.34368	R14567938|m.25239	-0.780718	0.0206729
P1023	R14566867|m.24310	R14578878|m.33228	-0.738379	0.0417413
P1024	R14564622|m.22287	R14577866|m.32583	-0.470345	0.0213597
P1025	R14547541|m.5556	R14546412|m.4377	1.53111	4.60584e-09
P1026	R14560661|m.18568	R14556334|m.14283	0.858794	1.68833e-05
P1027	R14557594|m.15585	R14582004|m.35145	-2.57545	1.34997e-40
P1028	R14546710|m.4700	R14546221|m.4175	1.58877	1.65791e-10
P1029	R14575205|m.30735	R14587508|m.38247	-1.18667	0.0108496
P1030	R14560570|m.18497	R14588927|m.39043	1.2208	0.0442198
P1031	R14565692|m.23252	R14548201|m.6138	2.27924	8.9597e-20
P1033	R14554861|m.12738	R14548883|m.6751	0.9956	6.39529e-06
P1034	R14555354|m.13261	R14550766|m.8549	-0.631742	0.00444781
P1035	S14862135|m.63821	R14579574|m.33672	2.40596	1.39127e-06
P1036	R14551515|m.9305	R14551726|m.9493	1.38192	1.43502e-13
P1037	R14565156|m.22769	R14546436|m.4409	4.44616	1.15213e-46
P1038	R14581886|m.35094	S14716060|m.59863	-2.25842	3.98459e-07
P1039	R14566157|m.23678	R14570228|m.27121	-0.953284	0.000199287
P1041	R14559436|m.17382	R14632142|m.53907	-5.58369	4.18801e-100
P1042	S14772241|m.61192	S13395414|m.56041	1.15365	0.0271897
P1043	R14547936|m.5924	R14548643|m.6533	1.35682	9.91797e-11
P1044	R14578936|m.33258	R14603625|m.46077	-2.15155	5.11928e-15
P1045	R14557913|m.15896	R14557973|m.15960	-0.74732	0.00386152
P1046	R14562412|m.20250	R14548452|m.6346	2.68764	4.4694e-32
P1047	S14736246|m.60280	R14589604|m.39432	3.49755	1.68958e-15
P1049	R14567612|m.24962	R14568879|m.26033	-0.738986	0.00198822
P1051	R14560943|m.18847	R14586330|m.37580	-2.18944	1.90463e-14
P1053	R14557137|m.15124	R14548353|m.6269	1.07237	1.35869e-08
P1055	R14579118|m.33374	R14570451|m.27297	0.577966	0.0359825
P1056	R14546545|m.4528	R14548296|m.6213	5.37286	4.95483e-43
P1057	J14767780|m.3861	R14602884|m.45768	-1.49085	0.0070788
P1060	R14554716|m.12589	R14566424|m.23879	-1.26424	7.29459e-09
P1062	S14760461|m.60804	R14583631|m.36145	-1.81865	1.10946e-07
P1063	R14574446|m.30230	R14562478|m.20334	1.04315	2.60941e-07
P1065	R14555498|m.13406	R14558258|m.16250	0.860815	0.000227064
P1066	R14554672|m.12542	R14565279|m.22878	-1.37803	4.12576e-10
P1067	R14548054|m.6006	R14555622|m.13544	-2.01052	4.05687e-25
P1069	R14574145|m.30024	R14559388|m.17329	2.49995	2.54798e-11
P1071	R14559361|m.17298	R14548321|m.6239	2.97509	1.3896e-40
P1072	R14585629|m.37214	R14593490|m.41498	-0.736464	0.00790301
P1073	S14787643|m.61605	R14551219|m.8976	2.21388	1.34982e-18
P1074	R14559020|m.16990	R14551966|m.9744	0.491133	0.0233797
P1075	R14557898|m.15882	R14596248|m.42827	-5.50133	2.97009e-69
P1076	S14662610|m.58798	R14566649|m.24094	5.47955	1.1651e-23
P1078	R14607812|m.47711	R14586313|m.37569	6.45829	1.59982e-08
P1079	R14552518|m.10342	S14582429|m.57261	-3.4167	1.26591e-29
P1080	R14593577|m.41532	R14556063|m.13997	1.66641	4.32416e-06
P1081	R14553664|m.11507	R14567185|m.24569	-1.84394	4.17308e-14
P1083	R14577009|m.31989	R14558166|m.16159	3.16481	1.76205e-51
P1084	S14205495|m.56196	S14837112|m.63120	4.95661	2.22307e-05
P1085	R14557067|m.15052	R14554396|m.12256	-0.558801	0.00901757
P1086	R14555529|m.13447	R14573341|m.29437	-3.01437	3.15888e-08
P1087	R14568125|m.25409	R14584066|m.36372	1.21665	4.30473e-05
P1088	R14630043|m.53606	R14572292|m.28659	1.951	1.54362e-10
P1089	R14547410|m.5416	R14547016|m.5024	0.664915	0.00796418
P1091	R14567322|m.24690	R14576773|m.31815	-2.18909	2.49707e-21
P1092	R14591109|m.40186	R14554150|m.12002	3.44443	7.83163e-54
P1093	R14566776|m.24227	R14576537|m.31655	-1.39429	1.7112e-05
P1096	R14570389|m.27256	R14568100|m.25385	0.655559	0.0010161
P1097	R14546506|m.4483	R14546762|m.4757	-1.60132	1.06004e-10
P1099	R14552728|m.10535	R14560074|m.18042	-1.15909	1.79634e-08
P1100	R14571332|m.27914	R14581063|m.34578	1.79459	3.031e-10
P1101	R14582921|m.35722	R14561065|m.18959	4.36033	4.54574e-69
P1102	R14582646|m.35544	R14570848|m.27595	-0.951365	0.0101588
P1103	R14581461|m.34834	R14564754|m.22399	1.4956	1.40145e-07
P1104	R14547300|m.5316	R14551996|m.9772	-1.6162	2.05567e-10
P1105	R14554346|m.12201	S14899555|m.65339	1.62043	5.02535e-13
P1106	R14574825|m.30496	R14558908|m.16868	-1.68952	1.80573e-06
P1107	R14547296|m.5310	R14551705|m.9469	-1.78365	3.14065e-16
P1108	R14581783|m.35021	R14554028|m.11872	3.50359	1.18648e-62
P1109	R14568899|m.26055	R14562029|m.19878	1.04843	3.28728e-06
P1110	R14556335|m.14284	R14588056|m.38527	-2.19078	9.41671e-05
P1111	R14568800|m.25966	R14581316|m.34740	-0.821197	0.00431319
P1114	R14557263|m.15240	R14572255|m.28616	-1.05255	5.94309e-07
P1115	R14569682|m.26693	R14567982|m.25276	1.88449	4.07024e-05
P1117	R14595121|m.42320	R14614755|m.50082	-4.0604	1.33146e-35
P1118	R14599070|m.44095	R14603079|m.45847	1.13753	6.51709e-05
P1119	R14576917|m.31914	R14560684|m.18587	1.8781	4.5307e-19
P1120	R14551880|m.9657	S14775624|m.61276	-2.72159	1.01228e-13
P1121	J14580111|m.591	R14557302|m.15284	1.7515	2.32241e-16
P1122	R14561239|m.19138	R14548172|m.6115	5.22748	3.19939e-87
P1123	R14569184|m.26301	R14568336|m.25589	-0.522074	0.00644635
P1126	R14554159|m.12014	R14588159|m.38581	-3.07166	4.63471e-31
P1127	R14588334|m.38707	R14554194|m.12042	11.4825	1.03753e-96
P1128	S14897629|m.65108	R14631189|m.53763	-2.05793	2.99636e-17
P1129	R14558827|m.16782	R14554653|m.12521	1.2083	8.63621e-09
P1130	R14554842|m.12722	R14554802|m.12669	0.53663	0.00874095
P1132	R14577946|m.32645	R14555293|m.13194	2.78101	6.69413e-32
P1136	R14569343|m.26430	R14558202|m.16199	1.19875	1.01315e-08
P1137	R14546179|m.4134	R14559297|m.17243	-4.49397	2.73402e-10
P1138	R14578853|m.33212	R14596174|m.42787	-3.19699	2.88219e-06
P1139	R14585334|m.37065	S14306581|m.56296	-0.770845	0.00561071
P1141	R14612284|m.49328	R14557812|m.15807	2.59649	4.61735e-27
P1143	R14547841|m.5820	R14546203|m.4159	3.52752	9.97992e-23
P1145	R14580738|m.34392	R14603612|m.46071	-6.25877	3.95891e-33
P1146	R14569171|m.26287	R14558739|m.16690	1.60738	7.26285e-15
P1147	R14583203|m.35901	R14577542|m.32383	-1.09163	1.41075e-05
P1148	R14581079|m.34591	J14581208|m.598	-2.69738	5.50328e-10
P1149	R14549293|m.7097	R14550091|m.7857	-1.4058	2.16061e-08
P1150	R14561898|m.19744	R14575803|m.31138	-1.41549	3.01754e-11
P1151	R14550297|m.8093	R14573819|m.29801	-4.49252	3.82584e-84
P1153	R14588627|m.38889	R14586312|m.37568	-6.97864	1.92244e-52
P1158	R14548119|m.6066	R14551580|m.9364	-0.705099	0.00142747
P1159	R14549327|m.7135	R14556319|m.14268	-1.52501	2.45635e-10
P1161	R14553377|m.11203	R14557023|m.15011	0.711068	0.000317641
P1162	R14586611|m.37745	S14637327|m.58335	-2.65548	7.23618e-07
P1165	R14593293|m.41395	R14589229|m.39205	2.03109	3.24953e-07
P1166	R14593809|m.41657	S14519738|m.56522	4.84532	0.000316919
P1167	R14554776|m.12642	R14547639|m.5650	2.85755	2.64052e-43
P1168	R14559320|m.17267	R14566510|m.23961	1.34186	0.0210811
P1169	R14569420|m.26488	R14559697|m.17673	1.26917	1.58982e-09
P1170	R14552421|m.10217	R14564726|m.22378	-2.03281	2.69823e-21
P1173	R14559175|m.17127	R14577569|m.32400	-0.647992	0.0128252
P1174	R14569912|m.26862	R14552503|m.10327	3.64256	2.13612e-52
P1177	R14582894|m.35708	R14566577|m.24023	5.62876	5.21636e-47
P1178	R14565261|m.22869	S14803015|m.62108	-5.25576	5.40239e-27
P1179	R14611555|m.49110	R14598202|m.43724	1.33446	0.0147616
P1180	R14563998|m.21737	R14594993|m.42274	0.600436	0.0433399
P1182	R14575413|m.30880	R14554063|m.11922	2.37555	1.0156e-25
P1183	R14561069|m.18964	S14697883|m.59499	-3.74426	3.46777e-31
P1184	R14601626|m.45256	R14559928|m.17895	4.23354	1.73122e-56
P1185	R14550879|m.8652	R14557599|m.15590	-0.530538	0.0149162
P1186	R14560480|m.18415	R14583652|m.36156	-3.45704	5.77204e-41
P1188	R14574548|m.30311	R14617564|m.50926	-2.9105	6.92032e-18
P1190	R14547941|m.5929	R14591969|m.40685	-4.54407	9.65982e-08
P1192	R14550294|m.8090	R14556940|m.14926	-1.81719	1.57166e-21
P1193	R14553713|m.11562	R14563137|m.20943	-0.667257	0.00225622
P1194	R14554491|m.12372	R14558603|m.16572	-1.85722	4.68096e-21
P1195	S14070651|m.56083	R14564583|m.22245	0.94968	2.43158e-05
P1197	R14576167|m.31384	R14555385|m.13292	1.61344	6.97205e-10
P1200	R14560531|m.18461	R14554292|m.12138	-0.963389	2.71835e-07
P1201	R14581827|m.35052	R14616571|m.50627	-2.03942	1.39496e-17
P1202	R14577643|m.32434	R14563283|m.21087	2.12568	9.51082e-09
P1203	R14569728|m.26724	R14667298|m.55652	-4.82443	2.38741e-32
P1204	R14562282|m.20132	R14549877|m.7657	1.07235	3.67058e-08
P1206	R14577139|m.32075	R14557230|m.15211	2.39772	1.15986e-29
P1207	R14548595|m.6476	R14551853|m.9622	-1.38709	8.19078e-07
P1208	R14558951|m.16911	R14559337|m.17275	0.60946	0.00527417
P1211	R14555103|m.13004	R14565527|m.23104	-1.11765	7.00626e-08
P1212	R14582778|m.35628	S14753150|m.60604	-2.90501	2.04951e-10
P1213	R14558606|m.16578	R14553078|m.10899	1.39019	3.68687e-10
P1214	R14560015|m.17984	R14571128|m.27781	-1.3556	2.74615e-09
P1215	R14547494|m.5506	R14549608|m.7394	-0.525474	0.0414493
P1216	R14556080|m.14016	R14549267|m.7079	0.952594	5.95763e-05
P1217	R14566753|m.24200	R14582687|m.35574	-2.33209	2.56752e-10
P1218	R14571933|m.28386	R14561565|m.19431	0.689915	0.000574649
P1219	R14596954|m.43162	R14626090|m.52872	-3.00362	4.78216e-07
P1220	R14588812|m.38987	R14557111|m.15102	2.5559	1.40793e-17
P1221	R14549444|m.7230	R14551367|m.9139	-1.02713	1.92883e-05
P1223	R14552912|m.10708	R14546278|m.4244	2.52865	9.90737e-18
P1224	R14551173|m.8931	R14568244|m.25505	-1.84985	5.88193e-21
P1225	R14574943|m.30566	S14601162|m.57595	-4.92899	8.1063e-45
P1226	R14555814|m.13741	R14551501|m.9288	1.50468	1.46735e-09
P1229	S14330835|m.56316	R14597392|m.43361	2.14086	0.00010511
P1230	R14549294|m.7099	R14578126|m.32780	-5.63792	1.73746e-58
P1231	R14598427|m.43836	R14571506|m.28050	2.61105	1.20987e-09
P1233	R14557534|m.15514	R14548281|m.6201	0.586816	0.0120931
P1234	R14574489|m.30266	R14623488|m.52353	-5.56265	6.53359e-44
P1235	R14555541|m.13460	R14550343|m.8132	1.30696	6.9478e-13
P1236	R14566592|m.24039	R14578251|m.32844	-0.934813	4.19863e-06
P1237	R14561717|m.19578	R14578729|m.33123	-0.726739	0.00718978
P1238	R14551385|m.9149	R14594595|m.42053	-6.79028	1.92922e-68
P1239	R14560028|m.17995	R14573358|m.29452	-1.15717	0.000236534
P1240	R14573866|m.29832	R14569146|m.26268	-0.708182	0.00249525
P1241	R14622193|m.52055	R14564055|m.21800	5.68124	2.79716e-52
P1242	R14595000|m.42275	R14571208|m.27831	1.86964	1.47974e-10
P1243	R14550455|m.8223	R14567022|m.24437	-5.83673	4.56691e-63
P1244	R14562316|m.20163	S14056020|m.56075	0.712205	0.00807623
P1245	R14552702|m.10511	R14587387|m.38173	-5.02968	1.91551e-50
P1246	S14109014|m.56128	R14546967|m.4976	7.80548	2.55046e-88
P1247	R14554289|m.12135	R14559967|m.17932	-4.21049	4.48544e-12
P1248	R14551250|m.9016	R14572911|m.29121	-2.72828	7.05928e-10
P1250	R14589400|m.39316	R14576011|m.31270	1.63726	3.51052e-09
P1251	R14552680|m.10492	R14551237|m.8997	2.3687	1.05432e-17
P1252	R14581729|m.34988	R14614765|m.50087	-3.06467	5.8334e-21
P1253	R14606826|m.47363	R14565282|m.22880	2.36584	4.77539e-07
P1255	R14563771|m.21534	R14563092|m.20908	3.42377	2.38841e-26
P1256	R14561406|m.19287	R14556086|m.14023	0.703328	0.00021495
P1257	R14549987|m.7767	R14548148|m.6093	1.04515	1.85926e-06
P1258	R14585303|m.37047	S14851443|m.63534	-2.32879	1.11798e-09
P1259	R14554924|m.12817	R14549684|m.7471	0.90345	2.51599e-05
P1261	R14568449|m.25693	S14870992|m.64106	4.76455	3.32545e-10
P1263	R14617807|m.50989	R14575141|m.30694	2.41779	1.0157e-06
P1264	R14565925|m.23468	R14555458|m.13364	1.9287	5.63208e-17
P1265	R14575890|m.31200	S14789685|m.61664	-0.500085	0.0216665
P1266	R14547343|m.5364	R14552438|m.10233	-3.88092	3.9622e-07
P1269	R14565771|m.23330	R14549412|m.7209	5.93552	7.81502e-32
P1270	S14759342|m.60758	R14591376|m.40350	-3.04855	1.60329e-09
P1271	R14546671|m.4659	R14564892|m.22514	-4.83247	2.46054e-94
P1273	R14561003|m.18911	R14591966|m.40682	-3.73986	2.13382e-42
P1274	R14556781|m.14768	R14565534|m.23110	-3.42995	1.00216e-22
P1275	R14559207|m.17159	R14586470|m.37666	0.555324	0.0158795
P1277	R14551782|m.9549	R14568434|m.25680	-3.88226	7.0624e-75
P1278	R14572300|m.28669	R14546970|m.4978	5.53893	2.08778e-24
P1279	R14552295|m.10080	R14550355|m.8148	0.668638	0.026434
P1281	R14552200|m.9986	R14571064|m.27737	-2.14822	1.20158e-15
P1282	R14549493|m.7281	R14560125|m.18098	-4.34638	7.39818e-16
P1284	R14623724|m.52408	R14618209|m.51088	0.977623	5.10205e-05
P1285	R14565173|m.22785	R14568882|m.26038	-4.75027	5.0618e-25
P1286	R14572431|m.28776	R14557662|m.15650	1.05204	4.5935e-05
P1287	R14572063|m.28478	S14834948|m.63042	1.9444	0.000234835
P1288	R14570649|m.27465	R14558054|m.16043	8.38107	9.78144e-79
P1289	S14556497|m.56780	J14718616|m.3193	2.01022	1.92852e-09
P1290	R14563142|m.20950	R14556995|m.14984	0.808387	0.00225498
P1291	R14575547|m.30959	R14567160|m.24551	3.5275	1.49072e-12
P1292	R14552241|m.10026	R14546184|m.4135	4.30923	1.10225e-17
P1294	R14551889|m.9665	R14549873|m.7655	-5.29908	6.83793e-19
P1295	R14607123|m.47460	S14874886|m.64209	-0.924682	0.0190419
P1296	R14550066|m.7833	R14572343|m.28702	1.05745	6.51077e-06
P1298	R14612975|m.49549	R14584108|m.36395	2.53999	0.000355833
P1299	R14562451|m.20290	R14554043|m.11887	1.16881	9.61472e-06
P1300	R14557037|m.15020	R14547843|m.5822	1.18882	0.00517033
P1301	R14569548|m.26594	S14851043|m.63523	-0.427766	0.0308738
P1303	R14568918|m.26070	R14587048|m.37984	-1.12407	9.97748e-06
P1304	R14553528|m.11367	R14549315|m.7122	3.36702	1.29651e-45
P1305	R14558783|m.16742	R14572392|m.28747	-1.12159	1.27789e-08
P1307	R14573102|m.29242	R14561142|m.19042	0.893069	8.53627e-06
P1308	S14597727|m.57529	R14555175|m.13088	7.64822	4.38267e-47
P1309	R14552229|m.10016	R14552340|m.10128	1.6363	0.0181954
P1310	R14548186|m.6125	R14559086|m.17033	-3.2739	2.64579e-26
P1312	R14604652|m.46518	R14583465|m.36045	2.7517	4.84393e-14
P1313	R14562366|m.20211	R14551629|m.9398	1.70992	1.37617e-11
P1314	R14568418|m.25666	R14558916|m.16875	3.95621	3.65229e-33
P1317	R14560445|m.18387	R14566472|m.23924	-1.33915	8.37166e-11
P1318	R14581717|m.34984	R14575058|m.30640	0.841334	0.00657998
P1319	R14575344|m.30826	R14559178|m.17130	1.39003	1.9174e-09
P1320	R14559934|m.17899	R14567429|m.24800	-0.786661	7.71067e-05
P1321	R14570545|m.27383	R14562622|m.20467	1.13219	3.58334e-07
P1323	R14559634|m.17607	R14553551|m.11392	0.698997	0.00359145
P1324	R14571636|m.28148	R14563591|m.21380	0.747385	0.000552943
P1325	R14556668|m.14642	R14582502|m.35466	-2.93501	3.9879e-29
P1326	R14565306|m.22901	R14553719|m.11571	1.62277	3.95425e-13
P1327	R14567278|m.24650	R14555386|m.13293	0.915198	1.25077e-05
P1328	R14560420|m.18366	R14563367|m.21156	-0.98862	3.62131e-06
P1329	R14552171|m.9943	R14553521|m.11355	-0.718069	0.0107255
P1330	R14560564|m.18490	R14550676|m.8468	1.03972	0.00243064
P1332	R14576199|m.31407	R14558023|m.16006	3.47395	1.10463e-56
P1333	R14565549|m.23126	R14554965|m.12857	-7.73355	2.0099e-64
P1334	R14551440|m.9203	R14559351|m.17290	-1.78574	5.977e-13
P1335	R14554324|m.12181	R14547531|m.5546	1.69164	1.62852e-10
P1336	R14548171|m.6114	R14552110|m.9886	-0.637683	0.00598363
P1337	R14551240|m.9001	R14565328|m.22922	-4.46063	1.38804e-28
P1338	R14552951|m.10756	R14559111|m.17051	-0.998484	5.47843e-08
P1339	R14557511|m.15488	R14553792|m.11643	0.66295	0.00278476
P1340	R14574391|m.30194	R14582990|m.35775	-1.07124	0.000103918
P1341	R14553901|m.11740	R14558203|m.16201	-4.13634	5.55699e-65
P1343	R14558147|m.16131	R14554998|m.12895	0.478373	0.0359628
P1345	R14577721|m.32488	R14558428|m.16400	3.16007	1.37677e-19
P1346	R14564114|m.21848	R14618637|m.51218	-4.2053	4.25065e-27
P1347	R14559981|m.17950	R14561536|m.19404	-1.35961	1.52087e-10
P1349	R14549532|m.7316	R14550561|m.8348	-0.799602	0.000112909
P1353	R14551442|m.9206	R14568116|m.25400	-1.58396	5.20219e-08
P1355	R14557095|m.15081	R14557468|m.15444	-0.859914	1.11902e-05
P1356	R14575023|m.30623	R14567940|m.25242	0.432415	0.0342366
P1357	R14555647|m.13574	R14548270|m.6192	-0.910545	0.00218991
P1358	R14560526|m.18455	R14572075|m.28488	-1.00534	5.53966e-06
P1359	R14572030|m.28457	R14560942|m.18845	0.404429	0.0430833
P1361	R14550596|m.8378	R14559278|m.17218	-2.59012	6.93923e-36
P1362	R14597375|m.43346	R14569109|m.26237	4.00316	5.67799e-39
P1363	R14579944|m.33891	R14572730|m.28999	1.40121	7.1641e-06
P1365	R14559709|m.17681	R14584124|m.36404	-2.68586	9.22988e-33
P1366	R14550536|m.8318	R14582310|m.35326	-3.56642	6.27798e-17
P1368	R14562552|m.20404	R14573327|m.29422	0.420909	0.034632
P1370	R14580915|m.34489	R14566127|m.23649	0.735098	0.00222593
P1371	R14565057|m.22673	S14802276|m.62090	-3.8754	3.01234e-22
P1372	R14563523|m.21316	R14551448|m.9212	2.33687	1.17487e-28
P1373	R14563998|m.21736	R14571368|m.27948	-1.27608	5.81398e-12
P1375	R14596475|m.42957	R14585615|m.37206	-1.06135	0.00181934
P1376	R14557368|m.15345	R14559037|m.17001	-0.492755	0.00900989
P1377	R14551118|m.8867	R14558056|m.16044	-1.20293	9.51214e-09
P1378	R14546551|m.4539	R14546904|m.4901	0.975188	0.00500515
P1380	R14573990|m.29911	R14565127|m.22742	1.72258	6.85318e-17
P1381	R14571449|m.27998	R14554648|m.12511	1.80278	3.60336e-07
P1382	R14576079|m.31324	R14588220|m.38617	-0.796804	0.0089012
P1383	R14557972|m.15959	R14556328|m.14278	0.506554	0.00674644
P1384	R14600490|m.44713	R14561257|m.19154	1.88183	2.88136e-11
P1386	R14560446|m.18389	R14550418|m.8196	1.22577	3.2531e-09
P1387	R14570971|m.27675	R14608617|m.48007	-5.77146	3.64683e-34
P1389	R14547933|m.5923	R14550794|m.8568	-1.55249	1.18231e-07
P1390	R14556288|m.14240	R14550134|m.7899	2.34407	5.0469e-23
P1391	R14546888|m.4887	R14553941|m.11780	-2.715	7.48564e-28
P1392	R14604412|m.46403	R14565223|m.22835	7.79097	9.24073e-71
P1393	R14558889|m.16849	R14553443|m.11284	-2.81349	5.54994e-11
P1394	R14601608|m.45250	R14556823|m.14805	3.75551	2.54228e-35
P1395	R14551946|m.9727	R14555394|m.13301	-1.07175	3.76209e-09
P1396	R14577178|m.32102	R14553756|m.11611	2.10066	1.18692e-27
P1400	R14579554|m.33657	R14595753|m.42595	-2.17393	2.18339e-11
P1401	R14548298|m.6217	R14560619|m.18535	-2.86536	8.44613e-25
P1402	R14575288|m.30785	R14568134|m.25415	1.75683	9.07653e-12
P1403	R14573299|m.29396	R14558480|m.16456	0.742836	0.0435509
P1404	R14556744|m.14724	R14548672|m.6560	1.96946	3.65766e-24
P1405	R14549928|m.7710	R14604082|m.46282	-6.05902	2.58187e-93
P1406	R14585520|m.37148	R14609012|m.48163	3.2235	0.041424
P1407	R14553763|m.11618	R14554696|m.12567	0.571312	0.0101409
P1408	S14814206|m.62468	R14565742|m.23309	2.58589	7.64622e-25
P1409	R14555289|m.13189	R14568094|m.25379	-1.69405	1.17602e-14
P1411	R14564263|m.21966	S11377923|m.55987	-2.65372	3.54863e-16
P1413	R14602101|m.45450	R14591134|m.40206	1.40804	1.73869e-06
P1414	R14574726|m.30431	R14556448|m.14403	-2.24708	2.49204e-14
P1415	R14619094|m.51329	R14555843|m.13760	3.88602	2.42485e-23
P1416	R14562860|m.20675	R14556736|m.14717	1.13639	9.80556e-08
P1417	R14576238|m.31437	R14558031|m.16015	0.664287	0.00390339
P1418	S14878534|m.64306	S14871651|m.64120	1.24172	2.2231e-05
P1419	R14553226|m.11052	R14546662|m.4649	1.96165	1.51653e-11
P1420	R14560184|m.18167	R14556174|m.14131	1.39811	9.76799e-12
P1422	R14584422|m.36567	R14564126|m.21856	1.53002	1.06784e-13
P1423	R14574251|m.30096	R14550261|m.8044	3.13438	4.17427e-26
P1425	R14585944|m.37384	R14567091|m.24491	2.8609	4.15898e-17
P1426	R14595452|m.42459	R14618807|m.51267	-2.75945	1.35039e-10
P1428	R14549675|m.7452	R14565784|m.23339	-4.26591	6.63378e-44
P1429	R14556309|m.14259	R14549901|m.7680	2.98104	5.53992e-39
P1431	S14519458|m.56519	R14561464|m.19344	1.45839	2.04836e-10
P1432	R14547471|m.5482	R14547626|m.5636	-0.662034	0.00236402
P1436	R14573049|m.29206	R14547042|m.5046	4.01151	1.58487e-46
P1437	S14688527|m.59316	R14579154|m.33399	1.46805	1.35871e-06
P1439	R14552389|m.10182	R14551387|m.9152	1.54844	9.64266e-13
P1440	R14561352|m.19238	R14562597|m.20445	-0.452138	0.0362537
P1442	R14552460|m.10264	R14557978|m.15964	-1.94894	2.00437e-15
P1444	R14548080|m.6034	R14557642|m.15630	-1.19438	2.93055e-10
P1445	R14599992|m.44495	R14570552|m.27388	3.67165	5.41969e-24
P1446	R14562376|m.20222	R14564524|m.22196	-3.97709	1.24401e-60
P1447	R14560044|m.18010	R14570631|m.27456	-0.723883	0.00194594
P1448	R14577678|m.32450	R14574626|m.30360	1.84028	9.51381e-05
P1449	S14885596|m.64517	R14566810|m.24253	2.7474	1.60159e-08
P1451	R14554552|m.12423	S14814556|m.62476	-0.866295	0.00271368
P1452	R14593175|m.41337	R14633643|m.54081	-3.00945	1.23577e-08
P1454	R14572168|m.28556	R14551637|m.9408	1.55617	9.41451e-13
P1455	R14584966|m.36858	R14579419|m.33561	0.691194	0.0227738
P1456	S14861356|m.63805	R14576608|m.31701	-1.66932	0.00196693
P1460	R14549373|m.7178	R14551955|m.9733	-3.00329	3.11572e-39
P1461	R14548652|m.6543	R14548255|m.6179	1.73538	6.80654e-16
P1463	R14560201|m.18181	R14553022|m.10830	1.05317	2.36085e-05
P1465	R14579071|m.33341	R14596505|m.42977	-5.69773	2.61466e-30
P1466	R14550882|m.8657	R14551908|m.9678	-0.609603	0.00878361
P1467	R14556311|m.14263	R14563951|m.21696	-3.33328	1.58577e-14
P1468	R14553434|m.11271	R14566121|m.23642	-2.4932	6.15092e-38
P1469	R14558450|m.16427	R14581867|m.35081	-2.76741	1.33881e-27
P1470	R14551057|m.8816	R14558570|m.16538	-2.63904	2.05679e-33
P1471	R14579454|m.33595	R14633134|m.54019	-2.44069	5.55936e-10
P1472	R14560281|m.18255	R14568749|m.25927	-2.11482	2.91018e-17
P1473	R14564429|m.22112	R14586136|m.37472	-1.23634	2.20662e-08
P1474	R14558955|m.16915	R14554056|m.11909	1.38191	5.36483e-13
P1475	R14547422|m.5429	R14548628|m.6516	-0.755641	0.000220634
P1477	R14551850|m.9621	R14553336|m.11159	-0.523524	0.010541
P1478	R14548118|m.6064	R14552122|m.9896	-1.07653	6.77839e-05
P1480	R14554137|m.11988	R14547946|m.5933	2.13499	1.93245e-22
P1482	R14576874|m.31885	R14564919|m.22546	0.902419	0.000109985
P1484	R14562730|m.20545	R14558698|m.16663	0.786228	4.93882e-05
P1485	R14553798|m.11653	R14554674|m.12543	-0.417226	0.0308544
P1486	R14572949|m.29150	S14633586|m.58254	-2.22394	6.29096e-10
P1488	R14547445|m.5457	R14578773|m.33160	-6.43167	5.74066e-53
P1490	R14565459|m.23044	J14644456|m.1899	-2.15098	7.45345e-20
P1491	R14551856|m.9625	R14560310|m.18276	-2.18649	3.33843e-21
P1492	R14572530|m.28857	R14556598|m.14562	2.53239	0.000261492
P1493	R14555660|m.13587	R14567497|m.24859	-1.94011	2.41349e-16
P1494	R14554376|m.12229	R14549763|m.7557	1.6834	2.33453e-19
P1495	R14568265|m.25525	S14792592|m.61761	-2.41254	1.76504e-12
P1496	R14558684|m.16649	R14609480|m.48364	-2.50492	1.54529e-31
P1497	R14565398|m.22986	R14555905|m.13824	1.01969	4.94377e-07
P1499	R14556427|m.14378	R14563460|m.21259	-0.982081	0.00235958
P1500	R14565503|m.23079	R14556121|m.14084	1.92601	6.78048e-19
P1503	R14561094|m.18987	R14576973|m.31956	-3.9181	7.78275e-21
P1504	R14579594|m.33686	R14555375|m.13284	2.38024	1.91353e-22
P1505	R14564241|m.21949	R14585369|m.37077	-1.72549	3.63464e-13
P1506	R14576044|m.31295	R14574163|m.30038	-1.18947	0.000218218
P1508	R14614053|m.49889	R14548401|m.6300	6.8966	4.70062e-15
P1509	R14612540|m.49402	R14553339|m.11167	4.54639	2.34721e-61
P1511	R14565100|m.22720	R14569402|m.26471	-1.19321	0.00129663
P1512	R14553939|m.11778	R14564090|m.21831	-0.56018	0.00627166
P1513	R14604069|m.46274	R14573246|m.29350	1.45583	4.76833e-07
P1514	R14560369|m.18329	R14556942|m.14929	0.581305	0.00672368
P1517	R14548742|m.6625	R14548734|m.6619	0.658009	0.00487917
P1520	R14559372|m.17304	R14563553|m.21346	-0.553247	0.00577385
P1521	R14554966|m.12858	R14592852|m.41153	-5.43108	1.42744e-102
P1524	R14549628|m.7421	R14565253|m.22865	-4.58639	5.58323e-30
P1525	R14553219|m.11045	R14556505|m.14465	-3.64766	2.05083e-06
P1526	R14556390|m.14338	R14576593|m.31694	1.93794	0.00014257
P1527	S14844560|m.63331	R14608630|m.48011	-1.45113	0.00432747
P1528	S14881271|m.64377	R14549750|m.7549	2.64697	8.64045e-23
P1531	J14637591|m.1725	R14578772|m.33157	2.64863	4.89251e-21
P1532	R14560577|m.18500	R14564973|m.22599	-0.484103	0.0166442
P1533	R14615551|m.50323	R14581399|m.34797	3.05961	1.53898e-08
P1534	R14567031|m.24446	R14594918|m.42226	-4.43548	1.04357e-53
P1535	R14561133|m.19032	R14615391|m.50276	-7.10202	8.58816e-12
P1536	R14577606|m.32420	R14560458|m.18403	3.02104	4.36887e-06
P1537	R14569724|m.26721	R14564501|m.22175	1.05946	1.33226e-08
P1538	R14560690|m.18592	R14579731|m.33765	3.11919	1.92511e-15
P1540	R14555026|m.12932	R14564416|m.22105	-1.40064	9.38151e-11
P1541	R14571637|m.28153	R14561376|m.19269	0.935668	2.72258e-06
P1542	R14550095|m.7859	R14554152|m.12007	-1.59526	2.84426e-15
P1543	R14557387|m.15360	R14577989|m.32681	-1.36899	1.18123e-12
P1545	R14553665|m.11508	R14548719|m.6605	1.73075	8.94709e-18
P1546	S14637820|m.58345	S14305324|m.56293	4.19432	3.88562e-27
P1548	R14554480|m.12362	S14758253|m.60724	-5.46196	4.31901e-12
P1550	S14591474|m.57409	R14560904|m.18809	0.794305	0.00202731
P1551	S14782726|m.61463	R14580847|m.34454	1.68337	0.0113434
P1554	R14552789|m.10599	R14550271|m.8063	1.88037	3.53739e-18
P1555	R14628765|m.53414	R14571402|m.27969	0.848059	0.0417719
P1556	S14835966|m.63081	S14740457|m.60351	-3.84475	6.68789e-31
P1557	S14788562|m.61626	R14548303|m.6222	3.66036	7.62877e-07
P1560	R14563959|m.21704	R14553717|m.11567	1.59742	0.000625831
P1562	R14573322|m.29416	R14569911|m.26861	-0.657649	0.0285167
P1563	S14429361|m.56420	S14579503|m.57208	-0.671287	0.00401082
P1565	R14547348|m.5368	R14547837|m.5815	-1.78686	1.68976e-10
P1566	R14563689|m.21462	R14546685|m.4670	6.47967	4.25272e-75
P1568	R14562584|m.20434	R14593461|m.41476	-2.98392	2.11633e-33
P1569	R14574126|m.30014	R14592367|m.40903	2.34879	1.72309e-05
P1570	R14557878|m.15867	R14585101|m.36930	-5.53932	4.97815e-67
P1571	R14563925|m.21675	R14575490|m.30926	-1.36348	1.02657e-06
P1572	R14561465|m.19345	R14555895|m.13813	0.740991	0.00034177
P1573	R14547232|m.5236	R14549337|m.7143	-0.724189	0.0104623
P1574	R14550250|m.8030	R14548313|m.6227	1.07975	1.34386e-06
P1575	R14595470|m.42463	R14575543|m.30954	-3.10968	0.00938274
P1576	R14596233|m.42812	R14573253|m.29354	-1.77758	4.84051e-08
P1577	R14554886|m.12761	R14566890|m.24333	-2.17334	1.00953e-23
P1578	R14649172|m.55248	R14586359|m.37590	3.39947	4.26753e-28
P1580	R14550517|m.8302	S14569690|m.57031	-9.33537	6.62109e-152
P1582	R14558720|m.16674	R14569059|m.26195	-1.3597	4.11513e-08
P1584	R14559493|m.17455	R14565545|m.23123	-4.11808	2.78463e-16
P1587	R14564679|m.22335	R14582131|m.35220	4.54787	2.10626e-22
P1588	R14559377|m.17308	R14570982|m.27681	-0.418414	0.0426487
P1589	R14565024|m.22639	R14571524|m.28065	2.00095	2.00335e-15
P1591	R14547953|m.5934	R14546698|m.4685	0.590992	0.011318
P1592	R14570087|m.27003	R14562300|m.20148	0.995059	1.20467e-07
P1593	R14551912|m.9685	R14556999|m.14988	-0.909971	2.30313e-06
P1594	R14619384|m.51409	R14602872|m.45763	3.02961	3.74869e-09
P1596	R14553723|m.11577	R14569784|m.26767	-2.14994	2.12433e-27
P1597	R14569573|m.26622	R14562071|m.19932	0.721175	0.000192517
P1598	R14574480|m.30256	R14594436|m.41959	-1.42339	8.63993e-12
P1599	R14552415|m.10211	R14560220|m.18199	-0.7953	3.7417e-05
P1600	R14565778|m.23337	R14570253|m.27140	-1.1703	3.65795e-08
P1601	R14555193|m.13100	R14559422|m.17364	-1.26666	2.27698e-10
P1602	S14769236|m.61098	R14553401|m.11232	3.43483	3.94816e-40
P1603	R14547884|m.5869	R14546733|m.4723	1.43212	6.55841e-08
P1606	R14589489|m.39365	R14583322|m.35963	4.30865	6.82837e-10
P1608	R14557290|m.15269	R14557491|m.15464	-0.924733	1.50192e-05
P1610	R14561903|m.19747	R14574955|m.30575	-2.7582	3.2398e-16
P1612	R14567056|m.24473	R14560859|m.18761	1.06152	0.000563579
P1613	R14559118|m.17057	R14598244|m.43741	-4.9779	1.23651e-40
P1615	R14556953|m.14936	R14587432|m.38204	-2.3514	1.52396e-19
P1616	R14547125|m.5111	R14547969|m.5947	-3.68765	1.13642e-23
P1617	R14550113|m.7877	R14573857|m.29823	-5.22537	2.00898e-68
P1618	R14552302|m.10087	R14557208|m.15194	-0.521976	0.00812812
P1619	R14568194|m.25468	R14588382|m.38738	-1.39607	3.34174e-08
P1621	R14588281|m.38660	R14561142|m.19041	0.79325	0.00063073
P1622	R14567024|m.24441	R14555130|m.13034	1.88823	3.32912e-16
P1624	R14570542|m.27378	R14568788|m.25953	-1.91621	2.11588e-15
P1625	R14555184|m.13092	R14548475|m.6362	1.82258	1.02365e-15
P1626	S14771213|m.61160	R14558741|m.16694	0.769686	0.0075793
P1628	R14558892|m.16852	R14581834|m.35065	-2.24535	1.40472e-21
P1629	R14559585|m.17555	R14560450|m.18394	1.06527	4.62434e-05
P1630	R14595984|m.42699	R14550509|m.8295	3.24549	4.85514e-54
P1632	R14568843|m.26010	R14557986|m.15972	1.06784	6.60292e-05
P1633	R14554339|m.12191	R14585413|m.37097	-7.85448	1.21815e-69
P1634	R14553500|m.11335	R14550546|m.8334	0.953061	3.45485e-06
P1635	R14553964|m.11800	R14569179|m.26295	-2.52035	5.34336e-17
P1636	R14563683|m.21456	R14555478|m.13385	1.59829	8.04022e-12
P1639	R14552394|m.10188	R14551220|m.8977	0.751397	6.32049e-05
P1640	R14562915|m.20730	R14558611|m.16585	1.98231	4.77216e-20
P1641	S14664547|m.58839	R14548515|m.6388	10.6139	1.33742e-117
P1642	R14567686|m.25025	R14548872|m.6746	2.80797	4.43565e-12
P1643	R14619968|m.51537	R14594521|m.42013	1.17815	0.00477082
P1644	R14555072|m.12971	R14562142|m.19996	-4.38537	5.1319e-30
P1645	S14359445|m.56351	R14609921|m.48508	-1.92511	0.000325819
P1647	R14553679|m.11524	R14563920|m.21669	-0.445392	0.0223203
P1648	S14583671|m.57285	R14573905|m.29856	1.02958	0.0259176
P1649	R14550753|m.8538	R14567804|m.25124	-2.8045	8.40372e-33
P1650	R14549708|m.7496	S14100545|m.56113	-3.56724	3.12108e-13
P1651	R14574270|m.30109	R14623597|m.52384	-1.63477	5.95731e-05
P1652	R14566722|m.24176	R14556431|m.14383	0.983632	1.2781e-06
P1653	R14567055|m.24472	R14553463|m.11301	0.745926	0.0005417
P1654	R14561259|m.19157	R14560138|m.18112	0.667427	0.00291233
P1655	R14571162|m.27798	R14552650|m.10467	1.86208	2.18804e-17
P1657	R14569220|m.26325	R14559672|m.17648	0.478934	0.0140303
P1658	R14590626|m.39931	R14570117|m.27031	0.598074	0.0258497
P1659	R14557206|m.15190	R14551923|m.9705	1.13483	1.05463e-08
P1661	R14580280|m.34103	R14554650|m.12516	5.45744	3.46953e-54
P1662	R14570129|m.27037	R14561284|m.19174	0.5274	0.0199683
P1663	R14562209|m.20060	R14557334|m.15313	2.64636	2.03909e-17
P1664	R14579134|m.33382	R14581574|m.34905	0.727903	0.000815733
P1665	R14555278|m.13180	R14558839|m.16795	-0.614392	0.00129618
P1666	S14643468|m.58453	S14831078|m.62918	-1.02474	0.0190226
P1669	R14576323|m.31488	R14565940|m.23483	0.854013	0.0149601
P1670	R14547532|m.5548	J14752787|m.3670	-0.713289	0.0026111
P1671	R14547139|m.5127	R14549247|m.7059	-0.978161	4.23558e-07
P1673	R14564569|m.22232	J14719063|m.3200	-3.43488	2.97755e-24
P1674	R14556864|m.14839	R14555133|m.13041	0.373242	0.0492256
P1675	R14585071|m.36905	R14594644|m.42097	0.654392	0.0139089
P1676	R14548459|m.6350	R14556629|m.14593	-2.37453	3.9879e-29
P1677	R14566887|m.24332	S14661098|m.58768	-3.01694	5.1197e-08
P1678	R14564448|m.22129	S14567903|m.56998	-5.33104	1.47997e-60
P1680	R14555070|m.12968	R14563350|m.21147	-1.25188	1.70384e-09
P1681	R14648745|m.55224	R14571825|m.28294	1.67503	0.000146705
P1683	R14550470|m.8236	R14547514|m.5530	-6.07994	2.3356e-95
P1684	R14548898|m.6766	R14554714|m.12587	-1.76262	2.11802e-13
P1685	R14561090|m.18983	J14618167|m.1325	-1.89675	1.12319e-20
P1686	R14565686|m.23246	R14564599|m.22260	0.742901	0.00201436
P1687	R14551361|m.9135	R14555599|m.13518	0.719732	0.000620001
P1688	R14580612|m.34307	R14613882|m.49825	-2.91371	9.5424e-18
P1689	R14554158|m.12013	R14570154|m.27057	-2.79479	1.92582e-24
P1690	R14576204|m.31414	R14576201|m.31409	-0.820242	0.00954615
P1691	R14546435|m.4408	R14547824|m.5810	-1.30882	6.36683e-10
P1693	R14580337|m.34136	R14616579|m.50632	-3.16017	9.58221e-20
P1694	R14553071|m.10892	S14648093|m.58553	-3.37775	2.58961e-50
P1696	R14546429|m.4401	R14547729|m.5732	-3.07593	3.26037e-31
P1698	R14562735|m.20549	R14556702|m.14679	3.69572	1.83744e-25
P1699	R14550739|m.8527	R14549904|m.7687	-0.763329	0.0443544
P1700	S14820568|m.62636	R14556443|m.14398	5.88245	4.48116e-25
P1701	R14573190|m.29308	S14546667|m.56568	-5.55821	9.18533e-50
P1702	R14639694|m.54700	R14581593|m.34914	4.426	6.39435e-11
P1703	R14550008|m.7786	R14571705|m.28201	-2.32119	3.73224e-16
P1704	R14572178|m.28564	R14575132|m.30690	-3.19028	1.09398e-32
P1705	R14552278|m.10062	R14567508|m.24871	-3.83117	2.57077e-26
P1706	R14565746|m.23313	R14554084|m.11941	1.56544	1.34776e-06
P1708	R14579749|m.33781	R14565574|m.23144	1.48344	8.43658e-08
P1709	R14555758|m.13689	R14556613|m.14578	-0.762428	5.57902e-05
P1710	R14628199|m.53315	R14608642|m.48021	1.60579	2.28731e-06
P1712	R14547957|m.5936	R14552230|m.10018	-4.09988	8.60046e-15
P1713	R14563647|m.21427	R14552174|m.9950	1.88638	3.37216e-22
P1714	R14563296|m.21101	R14548848|m.6726	1.87433	1.66509e-13
P1715	R14557536|m.15517	R14551389|m.9154	3.31549	3.06583e-08
P1716	R14557359|m.15339	R14554039|m.11883	-0.728549	0.000165493
P1718	R14623164|m.52286	R14556026|m.13960	3.57502	2.82204e-38
P1719	R14578227|m.32829	R14562226|m.20072	1.39588	9.43715e-06
P1720	R14579171|m.33410	R14556750|m.14732	1.36572	1.97114e-09
P1721	R14580157|m.34017	R14597699|m.43497	-2.8294	6.87256e-14
P1722	R14578122|m.32774	R14612922|m.49524	-1.90061	2.31133e-08
P1723	R14603186|m.45889	R14595026|m.42277	0.640637	0.0365405
P1724	R14552163|m.9935	R14549400|m.7201	0.689456	0.000402148
P1725	R14571086|m.27756	R14552743|m.10556	0.679266	0.00321348
P1726	R14550691|m.8481	R14563478|m.21275	-1.57697	3.37228e-08
P1727	S14709941|m.59739	R14608528|m.47978	-3.98325	7.95529e-11
P1728	R14556323|m.14275	R14574887|m.30526	-1.60265	1.92324e-12
P1729	R14548194|m.6131	R14554034|m.11876	-2.58366	3.20977e-38
P1730	R14558357|m.16336	R14553796|m.11646	0.923134	3.20466e-06
P1731	R14553197|m.11016	R14564019|m.21760	-1.41222	4.49773e-09
P1732	R14578263|m.32852	R14564791|m.22426	2.39925	2.89603e-17
P1733	R14553520|m.11354	R14561937|m.19778	-1.80024	1.09716e-21
P1735	R14595101|m.42308	R14573883|m.29841	1.02131	0.000929263
P1736	R14568998|m.26146	R14554832|m.12706	1.88982	1.76291e-15
P1737	R14550796|m.8570	R14546705|m.4694	0.560576	0.0155969
P1738	R14547005|m.5013	R14547634|m.5648	-1.65484	2.21047e-13
P1739	R14589756|m.39508	S14106694|m.56123	-1.6228	0.00785095
P1742	R14565736|m.23304	R14561633|m.19488	0.894811	4.66715e-05
P1743	R14553088|m.10906	R14562576|m.20427	-0.483469	0.0389906
P1745	R14566549|m.23999	R14560057|m.18026	2.12423	2.36917e-07
P1746	R14560877|m.18782	R14587853|m.38423	-0.637806	0.0397778
P1747	R14575131|m.30688	S14712049|m.59777	-0.551203	0.0287928
P1748	R14605326|m.46770	R14569497|m.26545	6.51636	4.70444e-88
P1749	R14546655|m.4638	R14550638|m.8420	-5.39673	2.36847e-83
P1750	R14550843|m.8615	R14548083|m.6042	0.934403	1.02604e-05
P1752	R14554741|m.12611	R14568811|m.25973	-1.53266	5.64657e-15
P1753	R14557034|m.15018	R14550339|m.8129	3.44836	1.45283e-16
P1754	R14561791|m.19648	R14563201|m.21003	-0.61243	0.00482561
P1755	R14570600|m.27427	R14553102|m.10922	2.55937	2.41609e-33
P1756	R14557321|m.15302	R14575160|m.30703	-0.95599	1.2781e-06
P1757	R14546322|m.4284	R14546129|m.4078	1.64477	3.01964e-07
P1758	R14603881|m.46199	R14560810|m.18712	9.94212	6.0727e-64
P1759	R14550775|m.8555	R14554473|m.12355	-1.62163	2.67175e-16
P1760	R14572416|m.28764	R14550914|m.8685	2.37557	3.5942e-18
P1761	R14576805|m.31842	R14553060|m.10885	-1.61838	7.197e-08
P1762	R14557353|m.15335	R14572161|m.28551	-2.27086	3.70329e-18
P1763	R14626601|m.52984	R14592601|m.41038	2.20003	1.15156e-05
P1764	R14547398|m.5410	R14548314|m.6229	-0.524177	0.0183244
P1765	R14546438|m.4410	R14546586|m.4572	0.865938	0.0111497
P1766	R14572424|m.28769	R14556097|m.14037	3.23127	1.19507e-45
P1767	R14566485|m.23937	R14557259|m.15235	1.88148	2.49595e-17
P1768	R14562949|m.20772	S14647175|m.58533	-4.88006	5.58281e-15
P1769	R14546859|m.4859	R14551467|m.9243	-2.16182	1.02956e-18
P1770	R14554963|m.12855	R14566474|m.23927	-1.90796	5.73068e-15
P1771	R14550673|m.8462	R14584706|m.36718	-0.929698	0.00034294
P1773	R14551982|m.9759	R14553681|m.11525	-2.76879	1.29474e-08
P1774	R14588023|m.38512	S14707037|m.59671	-2.2704	0.000225883
P1775	R14571737|m.28222	R14567651|m.24995	0.851536	0.0465612
P1776	R14550578|m.8365	R14557949|m.15936	-0.540239	0.00632098
P1777	R14555820|m.13745	R14602809|m.45733	-6.10856	5.49109e-68
P1779	R14557232|m.15212	R14575390|m.30857	-0.509548	0.0233498
P1780	R14573906|m.29857	R14584258|m.36465	-2.64388	9.30514e-28
P1781	R14609804|m.48471	R14572354|m.28711	4.66013	2.72232e-42
P1785	R14556075|m.14008	R14552446|m.10240	0.499541	0.0147342
P1786	R14570497|m.27338	S14899525|m.65330	-0.793525	0.00070585
P1787	R14560118|m.18087	R14550621|m.8405	1.2144	1.7993e-09
P1788	R14559016|m.16987	R14566720|m.24175	5.31583	6.41199e-06
P1789	R14590379|m.39803	R14622196|m.52056	-2.30306	3.44093e-07
P1790	R14608848|m.48100	R14556919|m.14906	5.36859	5.70537e-68
P1793	R14558893|m.16854	R14552497|m.10313	1.17473	1.07813e-08
P1794	R14549796|m.7588	R14553405|m.11239	-1.63561	5.97621e-16
P1795	R14549536|m.7320	R14591199|m.40251	-3.89236	7.97002e-18
P1796	R14548661|m.6549	R14550070|m.7838	-0.633158	0.00215378
P1797	R14570371|m.27237	R14555489|m.13395	3.42484	1.39581e-26
P1798	R14577696|m.32468	R14567470|m.24836	-3.29587	5.23161e-11
P1799	S14810529|m.62348	R14577013|m.31996	1.24813	0.0403393
P1800	R14571879|m.28346	R14591667|m.40514	1.68013	0.000160666
P1801	R14571736|m.28220	R14553905|m.11742	2.89983	2.86531e-20
P1802	R14563520|m.21313	R14551539|m.9328	2.20911	1.37683e-27
P1803	R14564058|m.21804	R14569741|m.26734	-0.922894	5.95763e-05
P1804	R14574693|m.30409	R14581562|m.34897	-1.29915	0.00682573
P1805	R14575641|m.31037	R14572819|m.29062	-0.681394	0.0133323
P1806	R14560664|m.18570	R14560362|m.18322	0.500329	0.0207005
P1808	R14558143|m.16126	R14550078|m.7846	2.06184	8.59729e-12
P1809	R14546337|m.4302	R14546763|m.4758	-1.44244	0.00491438
P1810	R14563538|m.21331	R14550491|m.8261	1.0096	2.32306e-06
P1811	R14563490|m.21284	R14556653|m.14620	5.02845	1.31801e-43
P1815	R14558197|m.16194	R14553222|m.11048	2.7065	1.55271e-28
P1816	R14563457|m.21253	R14552062|m.9839	1.70714	1.31144e-18
P1817	R14577278|m.32193	R14571856|m.28321	-0.900316	0.000294733
P1820	R14560980|m.18883	R14559415|m.17354	-0.610998	0.00165336
P1821	R14551006|m.8770	R14566521|m.23974	-2.05931	9.95597e-12
P1823	R14556596|m.14561	R14551476|m.9252	0.86645	8.65768e-05
P1824	R14553790|m.11641	R14552973|m.10781	5.90917	2.86331e-57
P1825	S14701608|m.59564	R14554747|m.12617	2.2849	2.86617e-09
P1826	R14602216|m.45499	R14583649|m.36155	1.18949	3.48224e-09
P1827	S14814458|m.62472	R14556572|m.14534	2.28299	1.24913e-18
P1828	R14565423|m.23013	R14552408|m.10204	2.01263	1.82735e-25
P1829	R14558174|m.16168	R14566586|m.24030	-0.867427	8.85299e-05
P1832	R14570274|m.27164	R14577972|m.32668	3.95107	1.68121e-14
P1833	R14577585|m.32409	R14625020|m.52688	-5.38911	2.33541e-46
P1834	R14555844|m.13761	R14550553|m.8341	1.81131	4.18759e-15
P1835	R14560712|m.18616	R14559389|m.17330	-1.10161	0.000132463
P1836	R14561310|m.19204	R14566219|m.23733	2.08414	1.17033e-11
P1837	R14558382|m.16355	R14552687|m.10499	-1.34438	6.34259e-11
P1838	R14551278|m.9049	R14567555|m.24914	-3.43394	4.59654e-36
P1839	R14572166|m.28553	S14766127|m.60974	-1.5997	8.72028e-09
P1841	R14562192|m.20043	R14548022|m.5981	5.78827	8.49079e-41
P1842	R14568440|m.25685	R14586870|m.37881	-1.09429	2.45609e-05
P1843	R14553189|m.11006	R14553108|m.10930	-0.606503	0.00180063
P1845	R14548568|m.6444	R14546811|m.4809	4.1444	2.73327e-24
P1846	R14577859|m.32581	R14555168|m.13079	1.3647	0.0487364
P1847	R14567216|m.24599	R14560583|m.18503	0.970872	8.73298e-06
P1848	R14573754|m.29744	R14552776|m.10584	-5.08932	1.06004e-10
P1849	J14588862|m.753	R14556506|m.14466	4.76445	2.84946e-76
P1850	R14549371|m.7174	J14571415|m.421	-0.824377	6.02076e-06
P1852	R14595341|m.42423	R14561980|m.19815	5.44878	2.85032e-57
P1853	R14573057|m.29217	R14557374|m.15346	1.13689	3.32898e-07
P1855	R14550451|m.8221	R14558113|m.16094	-1.46341	8.63539e-11
P1856	R14586346|m.37585	R14563325|m.21128	0.814041	0.00986628
P1858	R14562139|m.19991	R14547624|m.5634	2.84168	5.74658e-29
P1859	R14551465|m.9241	R14583100|m.35854	-3.17127	2.04847e-48
P1860	R14559702|m.17677	R14556806|m.14793	0.672413	0.0422167
P1863	R14555862|m.13778	R14549926|m.7709	1.0737	4.62033e-09
P1864	R14605284|m.46755	S14599992|m.57577	-3.04568	1.56551e-11
P1865	R14547083|m.5079	R14548544|m.6410	-0.434252	0.0314346
P1867	R14548539|m.6407	R14561983|m.19819	1.83236	3.7e-10
P1868	R14574293|m.30122	S162011|m.65472	-1.85309	1.76601e-09
P1869	R14546772|m.4764	R14548909|m.6777	-1.21358	1.03975e-09
P1872	R14557961|m.15947	R14552759|m.10566	1.08277	1.0752e-05
P1873	R14593418|m.41456	R14604693|m.46539	-2.57624	3.05742e-09
P1874	R14572363|m.28724	R14568818|m.25984	6.29523	2.48952e-14
P1875	R14560778|m.18689	R14563612|m.21402	-0.627496	0.00188406
P1877	R14558398|m.16375	R14549469|m.7254	2.10185	4.08131e-26
P1878	R14555603|m.13522	R14562741|m.20560	-1.25584	3.79407e-08
P1879	R14586492|m.37680	R14601032|m.44966	-1.16915	1.26425e-05
P1881	R14579777|m.33794	R14567500|m.24864	-6.57751	3.19629e-08
P1882	R14563020|m.20846	R14552812|m.10622	1.65991	4.65617e-13
P1883	R14557151|m.15143	R14562198|m.20045	-0.443078	0.0202499
P1886	R14573522|m.29574	R14557970|m.15957	1.58127	3.4108e-06
P1888	R14602052|m.45439	R14560455|m.18398	4.34343	8.54683e-51
P1889	R14578577|m.33043	R14554446|m.12320	2.40358	2.37275e-27
P1890	R14552840|m.10638	R14564660|m.22310	-1.76468	2.07049e-18
P1891	R14558036|m.16021	R14567420|m.24787	-1.04856	1.6628e-07
P1892	R14558533|m.16511	R14557430|m.15405	-1.22859	2.54651e-06
P1893	R14556891|m.14871	R14574105|m.29994	-3.09309	5.83681e-49
P1894	R14553286|m.11115	S14655624|m.58681	-3.94439	4.81318e-36
P1895	R14574079|m.29975	R14574125|m.30013	-0.726856	0.00353906
P1896	R14589755|m.39507	R14574189|m.30052	0.958988	0.000365936
P1897	S14610823|m.57800	R14593907|m.41700	3.53003	2.55687e-09
P1898	R14546523|m.4504	R14606526|m.47244	-10.0654	4.51322e-153
P1900	S14558947|m.56835	R14548019|m.5979	7.97022	2.45883e-116
P1901	R14552803|m.10613	R14554701|m.12573	-0.757568	0.000215087
P1902	R14555983|m.13898	R14567528|m.24887	-0.867128	0.000664741
P1904	R14589562|m.39410	R14571194|m.27824	2.66134	9.40962e-31
P1906	R14558344|m.16328	R14556059|m.13993	0.802044	0.000335782
P1907	R14588299|m.38672	R14616094|m.50479	-1.76997	0.00117883
P1909	R14574774|m.30468	R14558645|m.16609	3.7296	2.67115e-08
P1910	R14577697|m.32469	R14549604|m.7390	5.16142	2.14443e-62
P1911	R14556134|m.14098	R14583798|m.36237	-2.97896	4.26991e-29
P1912	R14555159|m.13073	R14548591|m.6471	1.57104	7.9123e-12
P1913	R14558192|m.16189	R14552205|m.9991	0.885299	0.000752445
P1914	S14395160|m.56383	R14555123|m.13026	-8.18064	1.20164e-31
P1915	R14557782|m.15768	R14562948|m.20770	-1.02062	1.26257e-06
P1916	R14617552|m.50925	R14586985|m.37944	1.76312	0.00591071
P1917	R14548570|m.6446	R14554879|m.12755	-1.52546	2.89451e-06
P1918	R14548465|m.6354	R14559403|m.17342	-0.93759	1.03002e-05
P1921	R14553473|m.11310	R14566605|m.24050	-0.822515	0.000313472
P1922	R14555779|m.13706	R14559194|m.17144	-0.724629	0.000669101
P1923	R14555731|m.13649	R14553316|m.11142	0.816418	3.19587e-05
P1924	R14548596|m.6477	R14550010|m.7788	-1.02377	1.41775e-07
P1925	R14548582|m.6462	S14815455|m.62494	-2.38733	1.71935e-20
P1927	R14580402|m.34185	R14550735|m.8523	3.09005	2.9833e-15
P1929	R14553523|m.11356	R14568990|m.26141	-0.871256	0.017895
P1930	S14899009|m.65257	R14546918|m.4915	2.5825	5.5071e-30
P1931	S14807864|m.62260	R14576124|m.31362	-1.04531	0.000849579
P1932	R14569924|m.26879	R14557543|m.15522	0.785423	0.000117891
P1933	R14556280|m.14233	R14567530|m.24890	-0.724059	0.000278268
P1934	R14551137|m.8883	R14547592|m.5612	0.884354	1.58686e-06
P1935	R14553466|m.11303	R14563989|m.21729	-1.81827	1.4328e-17
P1937	R14576311|m.31482	R14553283|m.11112	4.24983	1.70896e-30
P1938	R14559723|m.17693	R14552216|m.10001	2.92728	3.94392e-38
P1940	R14571465|m.28016	R14560436|m.18375	3.40438	5.33035e-23
P1941	R14549210|m.7032	R14579522|m.33629	-3.45571	1.21723e-39
P1942	R14591753|m.40552	R14569435|m.26500	4.21013	1.8537e-08
P1943	R14582571|m.35509	R14554999|m.12896	12.0266	9.82413e-60
P1944	R14555954|m.13874	R14571030|m.27717	-1.52159	1.26233e-12
P1945	R14546905|m.4903	R14548711|m.6597	-0.942038	0.0216969
P1946	R14546407|m.4370	R14606495|m.47230	-3.16333	1.06148e-41
P1947	R14559149|m.17089	S14788439|m.61624	-1.15651	3.49484e-10
P1949	R14561966|m.19806	R14558744|m.16696	1.07367	6.31047e-07
P1951	R14551731|m.9499	R14547393|m.5406	1.88378	0.00536938
P1952	R14548471|m.6359	J14600836|m.983	-1.36036	1.06658e-12
P1953	R14606957|m.47398	R14554072|m.11930	2.81889	1.31692e-22
P1955	R14574240|m.30089	R14589244|m.39216	-0.720173	0.00571006
P1956	R14547297|m.5312	R14552395|m.10190	-2.56075	3.29436e-21
P1957	R14546959|m.4967	R14546795|m.4789	0.761341	0.000809859
P1958	R14599577|m.44313	R14595041|m.42284	-2.12141	0.0109735
P1961	R14615607|m.50346	R14609192|m.48241	-2.18719	1.03968e-07
P1962	R14572185|m.28568	R14550950|m.8722	4.31434	4.02382e-62
P1963	R14566725|m.24177	R14593519|m.41508	-3.87137	1.8194e-17
P1964	R14550671|m.8461	J14759784|m.3760	-2.79778	1.34386e-38
P1965	R14599220|m.44166	R14548931|m.6798	3.64205	2.88697e-30
P1966	R14580726|m.34388	R14552855|m.10657	2.64076	3.2851e-22
P1968	R14632832|m.53990	R14557165|m.15157	6.57305	3.68741e-81
P1969	R14561367|m.19257	R14555991|m.13911	1.11904	0.000742077
P1970	R14551251|m.9017	R14595683|m.42558	-4.64126	1.02004e-69
P1971	R14557454|m.15430	R14586590|m.37739	-4.11484	9.16206e-45
P1972	S14647208|m.58534	S14864133|m.63890	2.96199	2.23444e-16
P1973	R14549737|m.7533	R14556474|m.14429	-3.13864	4.17645e-48
P1975	R14562432|m.20272	R14565073|m.22691	-0.778583	0.000177254
P1976	R14555150|m.13065	R14550056|m.7822	1.2524	1.63739e-09
P1977	R14573207|m.29320	R14565776|m.23332	1.53633	5.66304e-15
P1978	R14567336|m.24704	R14566465|m.23914	-0.511444	0.034619
P1979	R14560848|m.18750	R14550268|m.8052	4.71146	9.73445e-55
P1980	R14551849|m.9620	R14567727|m.25064	4.35664	7.91976e-29
P1981	R14569759|m.26753	R14559303|m.17248	1.66248	2.06752e-14
P1985	R14578563|m.33033	R14567301|m.24668	4.58159	5.51549e-28
P1986	S14803467|m.62125	R14558561|m.16529	1.10501	3.31684e-06
P1987	R14549802|m.7592	S14770997|m.61154	-2.75921	9.54786e-23
P1988	R14567077|m.24483	R14585538|m.37157	-5.95866	5.9201e-14
P1989	R14578000|m.32695	S14817079|m.62547	-7.82903	1.7994e-37
P1990	R14568466|m.25712	R14595603|m.42521	-2.44435	9.87718e-36
P1991	R14550956|m.8728	R14555266|m.13171	-1.20513	1.02532e-08
P1992	R14551863|m.9632	R14569778|m.26764	-3.12776	1.37215e-45
P1993	R14561491|m.19376	R14622315|m.52079	-10.7865	1.09422e-75
P1994	R14551769|m.9538	R14554792|m.12659	-0.507419	0.0072769
P1995	R14579016|m.33305	R14565944|m.23486	2.16202	1.33826e-13
P1996	R14547496|m.5508	R14550445|m.8217	-0.929698	0.000149135
P1997	R14601555|m.45227	R14571023|m.27712	4.86855	3.99328e-40
P1999	R14596504|m.42976	R14578908|m.33244	4.78783	3.84872e-26
P2000	R14581264|m.34708	R14585069|m.36904	-2.8522	0.000875677
P2001	R14575714|m.31090	R14550256|m.8035	3.68059	3.23927e-72
P2003	R14560245|m.18229	R14567676|m.25015	-0.991822	3.50021e-07
P2004	R14551792|m.9560	R14548765|m.6645	0.888353	1.68637e-05
P2005	R14560689|m.18590	R14577220|m.32130	-1.17723	1.48387e-07
P2006	R14554973|m.12865	R14562558|m.20411	-0.935091	3.66554e-06
P2007	R14569168|m.26283	R14572966|m.29160	2.81297	1.61708e-12
P2008	R14573998|m.29916	R14559357|m.17292	2.61942	2.70256e-25
P2009	R14565737|m.23306	R14560238|m.18212	1.28155	7.96708e-09
P2010	R14562398|m.20240	R14609490|m.48370	-2.71211	9.36522e-16
P2011	R14571982|m.28424	S14726926|m.60102	-2.5329	4.88131e-14
P2012	R14603350|m.45955	R14582837|m.35671	2.06801	1.21292e-08
P2013	R14547685|m.5697	R14552065|m.9841	-3.53242	4.18899e-24
P2014	S1472503|m.60056	S14221287|m.56211	2.03942	6.20936e-08
P2015	R14552330|m.10116	R14586633|m.37754	-5.93865	1.95743e-97
P2016	R14592542|m.40999	R14564896|m.22515	1.60904	0.00697043
P2018	R14622573|m.52152	R14571312|m.27905	1.91587	1.03393e-10
P2019	R14547054|m.5054	R14546465|m.4436	0.612659	0.0142876
P2020	R14621856|m.51990	R14556517|m.14482	4.88677	7.49397e-26
P2021	S2241000|m.65481	R14552548|m.10363	8.65162	4.06632e-114
P2023	R14578584|m.33047	R14558560|m.16528	0.795585	0.0116872
P2024	R14551256|m.9024	R14560045|m.18012	-2.62906	1.50036e-33
P2026	R14601784|m.45320	S14593971|m.57465	1.42091	0.0177053
P2027	R14553534|m.11372	R14548651|m.6542	2.52643	4.60165e-17
P2028	R14594765|m.42164	R14609563|m.48395	-3.95591	5.90586e-16
P2029	R14571192|m.27823	R14566769|m.24218	0.959611	1.03195e-06
P2031	R14550011|m.7789	R14554302|m.12145	-1.85651	1.71227e-19
P2032	R14568921|m.26074	R14554313|m.12159	1.86813	6.01733e-20
P2033	R14546804|m.4798	R14547564|m.5587	-0.728196	0.010279
P2034	R14554110|m.11961	R14560284|m.18258	0.556283	0.0125292
P2037	R14553806|m.11659	R14564684|m.22339	-1.92946	4.53717e-16
P2038	R14567892|m.25204	R14611722|m.49156	-3.3364	1.14224e-42
P2039	R14562773|m.20592	S14519438|m.56515	-0.976963	0.000837153
P2040	R14547435|m.5442	R14546980|m.4986	1.74457	6.68705e-15
P2042	R14555872|m.13790	S14812828|m.62422	-3.06765	6.81471e-32
P2043	R14557008|m.14996	R14562871|m.20686	-1.98839	5.44962e-18
P2045	R14585446|m.37114	R14549543|m.7335	1.40784	0.00178515
P2046	R14571725|m.28217	R14549711|m.7499	2.54647	4.23067e-35
P2047	R14550377|m.8164	R14553457|m.11294	-0.901224	3.32905e-06
P2048	R14549020|m.6884	R14554199|m.12048	-3.55441	1.16389e-23
P2049	R14564318|m.22016	R14565675|m.23236	0.670457	0.0113939
P2050	R14549814|m.7599	R14553245|m.11073	-0.922134	5.12645e-05
P2051	R14559437|m.17383	R14581791|m.35028	-3.48905	1.1107e-30
P2052	R14551865|m.9638	R14562292|m.20140	-2.03561	3.74869e-09
P2053	R14565725|m.23293	R14576775|m.31819	-1.64397	1.6895e-15
P2054	R14570685|m.27481	R14555823|m.13748	2.44054	5.02922e-20
P2055	R14546997|m.5005	R14555089|m.12990	-3.19023	5.77813e-18
P2056	R14592857|m.41156	R14577277|m.32192	3.16798	3.47861e-07
P2057	R14563212|m.21008	R14639321|m.54671	-7.39555	5.64956e-84
P2058	R14569994|m.26936	R14561336|m.19230	1.23736	1.47747e-09
P2059	R14549616|m.7403	R14561679|m.19530	-2.58151	3.10686e-28
P2060	R14585566|m.37174	R14563038|m.20861	2.74327	1.33712e-07
P2064	S14788653|m.61629	R14551781|m.9548	4.10572	0.00536938
P2065	R14580663|m.34343	R14569529|m.26573	1.27898	7.15673e-05
P2066	R14561618|m.19471	R14554921|m.12814	1.11176	4.51852e-08
P2068	R14630246|m.53642	R14605931|m.47008	3.67602	7.84953e-17
P2069	R14563890|m.21639	R14550076|m.7843	2.4009	6.07247e-24
P2070	R14577452|m.32331	R14572398|m.28751	0.675238	0.0169449
P2071	R14553530|m.11368	R14548997|m.6863	1.00195	2.99442e-06
P2072	R14572713|m.28979	R14561011|m.18916	1.566	1.12389e-13
P2073	R14575791|m.31133	R14568178|m.25453	-3.66923	2.11802e-13
P2074	R14549263|m.7075	R14547718|m.5724	1.5786	0.000897166
P2075	R14574596|m.30344	R14555287|m.13185	2.19536	2.22189e-26
P2076	R14573051|m.29210	R14599459|m.44269	-1.23248	2.69492e-08
P2077	R14568821|m.25988	R14565451|m.23036	-0.735306	0.000721972
P2080	S14612708|m.57836	R14547141|m.5129	4.40752	1.48177e-84
P2081	R14573779|m.29768	S14598416|m.57538	-6.47644	1.53031e-19
P2082	R14588525|m.38828	R14584233|m.36457	0.671175	0.0289386
P2083	R14565205|m.22812	R14576312|m.31483	-0.99369	1.45124e-05
P2085	R14565974|m.23512	R14560780|m.18691	1.08365	7.79395e-07
P2087	R14586252|m.37540	R14550289|m.8085	2.17316	2.55097e-08
P2088	R14563175|m.20977	R14557461|m.15439	0.930216	1.7221e-05
P2089	R14575909|m.31204	R14613236|m.49633	-4.05948	1.14967e-12
P2091	R14548001|m.5970	R14550647|m.8429	1.07317	1.60521e-06
P2092	R14606558|m.47254	R14575997|m.31262	1.03355	0.00214446
P2093	R14570146|m.27050	R14559209|m.17164	2.01952	1.99188e-23
P2094	R14555306|m.13209	R14576356|m.31509	-5.22794	2.80528e-58
P2095	R14551752|m.9522	R14563740|m.21509	-1.91869	7.19124e-15
P2096	R14554822|m.12688	R14564237|m.21944	-1.07514	8.34996e-08
P2097	S14895640|m.64971	R14577742|m.32501	-2.69865	1.18657e-12
P2099	R14568153|m.25432	R14632525|m.53952	-2.83596	1.35185e-09
P2101	R14563113|m.20926	R14569744|m.26737	-1.35727	8.38141e-06
P2102	R14601976|m.45406	R14584126|m.36406	1.68929	2.02633e-09
P2103	R14566860|m.24300	R14599284|m.44193	-3.09887	4.08551e-10
P2104	R14573592|m.29620	R14561869|m.19723	1.03469	2.30903e-06
P2106	R14557311|m.15294	R14582395|m.35400	-3.08959	2.97755e-24
P2107	R14556715|m.14697	R14568775|m.25942	-1.17681	3.05854e-07
P2109	R14572693|m.28965	R14560524|m.18454	0.894235	4.78548e-05
P2110	R14557726|m.15706	R14552436|m.10229	1.32864	1.58686e-06
P2111	R14561293|m.19183	R14551277|m.9048	2.33908	3.58314e-30
P2112	R14552869|m.10670	R14615248|m.50243	-3.81758	6.90409e-39
P2113	R14565376|m.22966	R14551031|m.8798	2.06558	4.86663e-08
P2115	R14573255|m.29356	R14548832|m.6707	3.87794	2.71874e-07
P2119	R14549697|m.7479	R14567146|m.24538	-2.24869	1.13345e-32
P2120	S14670543|m.58959	R14552398|m.10195	0.817291	2.65162e-05
P2121	R14551613|m.9388	R14554490|m.12371	-0.461808	0.0153326
P2122	R14592754|m.41109	S14804507|m.62158	0.443988	0.0378237
P2123	R14565395|m.22982	R14559657|m.17629	2.78662	2.86901e-23
P2125	R14576526|m.31640	R14567934|m.25233	-1.19465	0.000671944
P2126	R14555215|m.13126	R14550818|m.8590	0.712187	0.000226868
P2127	R14570991|m.27689	R14547411|m.5418	4.807	1.09889e-33
P2129	R14598471|m.43857	R14565321|m.22917	2.02234	5.11018e-17
P2130	R14547728|m.5731	R14546823|m.4823	-1.30114	1.85167e-07
P2131	R14576544|m.31662	S14728333|m.60126	-3.49544	1.08861e-12
P2132	R14569231|m.26335	R14563721|m.21485	3.21284	2.36798e-17
P2133	R14551284|m.9055	R14555512|m.13426	1.31859	7.97206e-09
P2134	R14620392|m.51644	R14563741|m.21511	5.19999	3.8227e-60
P2135	R14564813|m.22439	R14575124|m.30685	-0.61802	0.0035918
P2137	R14615325|m.50260	R14584220|m.36451	1.21253	1.34307e-06
P2138	R14550651|m.8435	R14554885|m.12760	-0.757899	0.000254533
P2140	R14558420|m.16394	R14560344|m.18311	0.522249	0.0292713
P2141	R14587524|m.38254	R14548087|m.6045	5.10963	4.90948e-93
P2142	R14594483|m.41995	R14566741|m.24191	0.968956	6.21805e-06
P2143	R14579665|m.33723	R14563734|m.21504	0.698627	0.0321107
P2145	S14572396|m.57083	R14594183|m.41827	-1.35179	7.8282e-05
P2148	R14576103|m.31346	R14560101|m.18063	2.82929	8.60821e-33
P2149	R14616320|m.50544	R14588280|m.38658	1.10122	0.00084145
P2150	R14578766|m.33152	R14554715|m.12588	2.20261	2.83428e-10
P2151	R14592154|m.40792	R14561788|m.19646	5.86688	6.96512e-23
P2152	R14615822|m.50404	R14577245|m.32161	1.63089	0.000140391
P2153	R14551097|m.8849	R14557122|m.15111	-1.18477	1.33081e-09
P2154	R14574728|m.30434	R14569247|m.26348	-1.04487	9.02515e-05
P2155	S14695451|m.59452	R14592528|m.40994	0.862633	0.0122674
P2156	R14568075|m.25356	R14552555|m.10368	1.55025	1.00944e-13
P2157	R14557944|m.15933	R14554479|m.12360	2.00618	8.48457e-22
P2160	R14611430|m.49063	R14599727|m.44380	7.08287	4.72852e-16
P2163	R14570396|m.27258	R14560279|m.18251	0.408734	0.0323099
P2166	R14558187|m.16186	R14587489|m.38235	-6.52996	8.89272e-82
P2167	R14606937|m.47395	R14579349|m.33507	1.88773	2.01872e-09
P2168	R14548790|m.6670	R14582085|m.35196	-2.25279	1.91077e-15
P2169	R14549197|m.7018	R14552475|m.10278	-2.25922	1.80645e-31
P2170	R14547032|m.5034	R14595635|m.42532	-2.81176	1.28392e-05
P2171	R14552952|m.10757	R14607292|m.47518	-3.94397	3.88396e-59
P2172	R14578982|m.33284	R14561557|m.19421	1.26493	2.09711e-09
P2173	R14567879|m.25194	S14791360|m.61720	1.01881	8.75076e-05
P2174	R14714945|m.55891	R14587505|m.38246	1.62501	1.12546e-15
P2176	R14561941|m.19781	S14840292|m.63209	-0.859808	4.94001e-05
P2179	R14562724|m.20535	R14576492|m.31618	-0.968584	0.000579199
P2180	J14637072|m.1711	S14694606|m.59419	-2.52398	1.19369e-09
P2181	R14566631|m.24078	R14584262|m.36467	-0.475931	0.0256385
P2182	R14553690|m.11534	R14564825|m.22453	-0.864183	1.02087e-05
P2183	R14549144|m.6977	R14554411|m.12281	-2.63879	5.17109e-29
P2184	R14546459|m.4431	R14547415|m.5423	-0.516958	0.024242
P2185	R14561731|m.19587	R14566977|m.24410	0.899559	0.010731
P2186	R14563570|m.21357	R14634157|m.54144	-6.31009	7.84362e-61
P2187	R14603671|m.46104	R14568061|m.25347	2.63655	8.50697e-10
P2188	R14555754|m.13682	R14563713|m.21477	-1.49777	3.23958e-06
P2189	R14555736|m.13659	R14560466|m.18406	-0.521676	0.0418422
P2190	R14612963|m.49540	R14592567|m.41010	5.17408	1.6059e-33
P2191	R14594079|m.41782	R14560286|m.18259	1.73916	4.97474e-11
P2192	R14551652|m.9424	R14560599|m.18519	-2.24544	3.18494e-21
P2193	R14561780|m.19638	R14585643|m.37222	-3.1749	6.34733e-19
P2194	R14576935|m.31932	R14569930|m.26881	1.4392	1.58834e-09
P2196	R14574831|m.30498	R14558942|m.16899	3.4246	1.44908e-27
P2197	R14551746|m.9512	R14555228|m.13137	-2.40023	4.23798e-11
P2198	R14548750|m.6630	R14551179|m.8938	-0.65519	0.00338768
P2199	R14611490|m.49086	R14580029|m.33942	2.72595	4.33387e-12
P2200	R14554578|m.12449	R14549566|m.7359	1.58979	1.20296e-14
P2201	R14551629|m.9397	R14562366|m.20209	-1.26331	1.37989e-11
P2203	R14547274|m.5283	R14547214|m.5216	2.53313	8.95688e-20
P2205	R14549891|m.7671	R14547013|m.5022	1.8137	8.98227e-14
P2206	R14550644|m.8424	S12917618|m.56029	-2.06599	0.00326546
P2207	R14549931|m.7715	R14557016|m.15002	-1.7397	1.41557e-08
P2211	R14564010|m.21756	R14554428|m.12300	1.92529	3.14128e-10
P2212	S14791425|m.61722	R14575254|m.30764	2.10467	1.68013e-07
P2216	R14572321|m.28685	R14562954|m.20776	1.92076	3.30449e-24
P2217	R14554686|m.12557	R14548283|m.6203	1.88717	6.25637e-23
P2218	R14585364|m.37076	R14552507|m.10329	1.80816	1.05779e-11
P2219	R14599470|m.44275	R14587447|m.38212	0.725893	0.0191965
P2222	R14555962|m.13881	R14562272|m.20123	-1.60449	0.00719418
P2223	S14712734|m.59792	R14563241|m.21047	3.55543	3.42494e-09
P2224	R14583092|m.35847	R14580406|m.34187	-2.16101	0.000240254
P2225	R14566326|m.23814	R14581819|m.35044	-2.70835	2.26355e-10
P2226	R14555709|m.13632	R14547653|m.5658	2.48454	7.15406e-35
P2228	R14600262|m.44614	R14574588|m.30335	1.62313	0.000114901
P2229	R14585591|m.37188	R14548756|m.6634	2.28686	3.19507e-15
P2230	R14568962|m.26112	R14572362|m.28723	-0.943525	0.00157225
P2231	R14549108|m.6955	R14546956|m.4960	2.2619	2.22089e-10
P2233	R14548580|m.6459	R14546842|m.4845	3.26806	2.95675e-35
P2234	R14579152|m.33397	R14562089|m.19950	3.40029	2.02341e-45
P2237	R14597756|m.43520	R14564229|m.21938	3.27597	5.62929e-38
P2238	R14626504|m.52962	R14549992|m.7776	5.90408	6.98594e-88
P2240	R14549177|m.7001	R14548788|m.6667	2.00659	3.55285e-09
P2241	R14601793|m.45324	R14548520|m.6394	5.01718	1.79475e-82
P2242	S14886312|m.64541	R14557076|m.15061	2.98366	1.28076e-05
P2243	R14563511|m.21305	R14553249|m.11078	1.48693	3.59571e-13
P2244	R14591344|m.40328	R14642896|m.54918	-5.43845	2.71487e-12
P2246	R14562928|m.20746	R14565456|m.23040	1.96191	4.47312e-07
P2247	R14575450|m.30902	R14606298|m.47149	-3.83222	2.762e-16
P2248	S14755888|m.60658	R14546736|m.4730	2.09934	1.33659e-18
P2249	R14549217|m.7039	R14547190|m.5193	1.88906	1.57076e-24
P2250	R14561696|m.19555	R14572312|m.28678	-0.721997	0.00161076
P2251	S14768384|m.61069	R14578969|m.33278	1.05373	1.17266e-05
P2252	R14547962|m.5938	R14549692|m.7477	1.49532	5.68666e-09
P2253	R14585488|m.37135	R14549440|m.7228	3.70878	7.50295e-07
P2254	R14609230|m.48256	R14584082|m.36383	-2.72467	1.04527e-09
P2255	R14594655|m.42111	R14569797|m.26779	-2.28765	2.18988e-05
P2257	R14617173|m.50814	S877182|m.65648	2.54012	0.00448993
P2258	R14559941|m.17907	R14554086|m.11943	0.913298	3.22011e-05
P2260	R14547330|m.5350	R14562995|m.20815	-5.64188	1.65442e-54
P2262	R14561436|m.19323	S14664790|m.58845	-8.0626	1.55615e-107
P2263	R14550892|m.8668	R14546713|m.4701	1.34965	1.00173e-10
P2264	R14569632|m.26667	R14559124|m.17064	2.40426	1.59572e-25
P2266	R14551473|m.9249	R14556621|m.14583	-0.714405	0.000617948
P2267	R14602237|m.45515	R14567993|m.25282	7.54557	1.36491e-08
P2269	R14597875|m.43592	R14577165|m.32088	0.659515	0.00271308
P2270	R14559526|m.17489	R14571839|m.28307	-1.82541	3.04093e-22
P2271	R14590877|m.40052	R14558761|m.16712	2.08714	6.23303e-12
P2272	R14551194|m.8954	R14571577|m.28102	-5.58822	6.08923e-82
P2273	R14559452|m.17400	R14566965|m.24393	-1.04659	0.000357331
P2276	R14564209|m.21920	R14576919|m.31917	-1.19908	2.27527e-08
P2277	S14784957|m.61520	R14559319|m.17266	1.56474	3.82121e-11
P2278	R14551075|m.8832	R14558941|m.16898	-1.15412	5.99241e-05
P2279	R14570561|m.27398	R14572507|m.28840	0.953903	0.000104176
P2280	R14562938|m.20757	R14580520|m.34259	-1.58637	5.79925e-05
P2282	R14584137|m.36409	R14553398|m.11228	-1.815	1.84615e-05
P2283	R14592396|m.40921	S9444535|m.65663	1.38382	0.00236073
P2284	R14555780|m.13707	R14566837|m.24279	-2.34593	0.0234553
P2285	R14557384|m.15357	R14555308|m.13210	2.15236	4.73402e-06
P2286	R14588018|m.38510	R14586286|m.37550	2.11191	1.76024e-20
P2287	R14548016|m.5976	R14555108|m.13006	-1.11247	0.00318227
P2288	R14546512|m.4492	R14548666|m.6552	-2.16961	1.2059e-21
P2289	R14553977|m.11813	R14560049|m.18017	-1.10752	6.44294e-10
P2290	R14554743|m.12614	R14576471|m.31596	-7.48565	3.8172e-86
P2291	R14560956|m.18863	R14552800|m.10612	2.1146	1.12258e-21
P2292	R14549054|m.6905	R14570177|m.27078	-2.12713	6.34028e-30
P2293	S14760335|m.60796	R14552361|m.10149	2.25746	6.33874e-05
P2294	R14550537|m.8321	R14562569|m.20420	-2.50277	9.63173e-30
P2295	R14565089|m.22707	R14553789|m.11640	1.28854	3.3198e-06
P2296	R14556635|m.14601	R14565121|m.22732	-0.9962	5.65862e-06
P2297	R14566205|m.23711	R14555694|m.13612	8.81447	2.17594e-96
P2298	R14574941|m.30558	R14554814|m.12680	2.38692	3.56137e-28
P2299	R14547672|m.5685	R14555298|m.13201	-2.42532	5.59763e-30
P2300	R14555397|m.13302	R14553442|m.11282	0.737514	5.58163e-05
P2301	R14556132|m.14096	R14571508|m.28054	-0.86265	3.50672e-05
P2302	R14547542|m.5559	R14558485|m.16465	-2.94586	7.54087e-33
P2304	R14581221|m.34676	R14554129|m.11980	11.7367	2.77638e-113
P2307	R14568305|m.25559	R14548771|m.6655	1.49537	3.17331e-05
P2308	R14549256|m.7071	R14549094|m.6939	0.583449	0.00316105
P2309	R14592983|m.41238	R14546866|m.4864	8.29308	2.33131e-144
P2310	R14550153|m.7920	R14559460|m.17406	-2.12457	5.3646e-14
P2312	R14572076|m.28490	R14552476|m.10279	1.98036	4.23653e-22
P2313	R14565965|m.23500	R14559140|m.17077	1.20233	1.72661e-09
P2314	R14559414|m.17351	R14556498|m.14456	-3.3551	7.45223e-16
P2315	R14558776|m.16732	S14849140|m.63460	-1.35885	4.55539e-08
P2316	R14562189|m.20041	R14575010|m.30612	-2.0226	8.30665e-20
P2318	R14574594|m.30341	R14551672|m.9441	-4.32339	4.28743e-29
P2319	R14556822|m.14804	R14570113|m.27028	-1.68727	2.72651e-11
P2320	R14581016|m.34539	R14560633|m.18547	2.20414	6.65706e-11
P2321	R14570029|m.26963	R14559147|m.17084	2.16305	1.57283e-18
P2323	R14592923|m.41201	R14616944|m.50752	2.13181	4.52152e-05
P2326	R14562488|m.20344	R14591265|m.40286	-1.78159	4.20583e-15
P2328	R14547081|m.5078	R14546409|m.4375	1.4478	9.41139e-10
P2329	R14560864|m.18763	R14555424|m.13328	-0.675692	0.0153754
P2330	R14547914|m.5902	R14553839|m.11686	-2.29795	5.90914e-25
P2331	R14556403|m.14352	R14549798|m.7590	0.813247	0.000641628
P2332	R14558746|m.16697	R14553321|m.11145	1.70037	9.88356e-12
P2333	R14557619|m.15609	R14565677|m.23237	-0.551974	0.00810794
P2335	R14558443|m.16421	R14556219|m.14173	-1.2165	0.000225825
P2336	S14808457|m.62282	R14575044|m.30633	3.35682	2.47456e-17
P2338	R14603711|m.46126	R14561013|m.18919	2.26846	2.38752e-16
P2339	R14548827|m.6703	R14586391|m.37616	-4.88886	1.0355e-80
P2340	R14550177|m.7944	R14547135|m.5119	-0.852886	8.0268e-05
P2341	R14554099|m.11951	R14548680|m.6567	1.8944	2.70007e-11
P2343	R14581247|m.34696	R14547814|m.5805	5.01156	4.73232e-26
P2344	R14568574|m.25802	R14553918|m.11755	0.988333	1.37138e-07
P2345	R14555910|m.13827	R14562662|m.20498	-1.33638	2.32092e-12
P2346	R14568329|m.25579	R14558538|m.16514	1.66078	2.81583e-11
P2347	R14558803|m.16758	R14548845|m.6722	1.43544	0.00720452
P2348	R14573601|m.29625	R14546508|m.4486	5.04472	7.90703e-57
P2349	R14560280|m.18254	R14557391|m.15366	1.85452	1.8491e-14
P2350	R14565440|m.23028	R14555616|m.13540	1.36709	1.34145e-09
P2351	R14569260|m.26363	R14555708|m.13631	3.34901	2.21335e-39
P2352	R14547960|m.5937	R14546265|m.4224	2.04075	1.04466e-16
P2353	R14556745|m.14725	R14635996|m.54345	-5.11497	3.64432e-69
P2354	R14577849|m.32574	R14567051|m.24466	0.72283	0.00083201
P2355	R14547248|m.5253	R14552341|m.10131	-2.11982	3.92313e-25
P2357	R14553624|m.11471	R14600393|m.44665	-2.61855	9.71838e-21
P2358	R14558457|m.16435	R14555664|m.13594	0.868186	0.000220634
P2360	R14574687|m.30403	R14554344|m.12197	1.17487	2.06523e-09
P2361	S14757774|m.60710	R14566272|m.23777	3.38979	2.38311e-29
P2362	R14554969|m.12860	R14572181|m.28566	-1.99974	9.92703e-19
P2364	R14566195|m.23703	R14549401|m.7203	8.15496	2.14748e-17
P2365	R14585285|m.37038	S14767915|m.61056	-3.67869	9.10396e-15
P2366	R14556305|m.14255	R14577823|m.32555	-1.82485	0.0169449
P2367	R14548794|m.6678	R14547122|m.5109	1.0459	8.6938e-08
P2368	R14552148|m.9916	R14566946|m.24380	-2.01027	1.37433e-22
P2369	R14557256|m.15229	R14570271|m.27160	-1.74975	1.56623e-16
P2370	R14564468|m.22142	S14805268|m.62185	-2.18865	5.73312e-13
P2371	R14556657|m.14627	R14572510|m.28842	-1.46326	2.49083e-11
P2373	R14561631|m.19486	R14550503|m.8285	1.78713	1.06795e-15
P2374	R14563084|m.20900	R14547167|m.5172	8.46669	1.60221e-130
P2375	S14231181|m.56212	S14271557|m.56255	-1.34844	0.0103035
P2376	R14550948|m.8721	R14554211|m.12064	-0.465403	0.0221148
P2378	R14551468|m.9245	R14548533|m.6405	0.467877	0.0249835
P2379	S14059237|m.56078	S14361139|m.56352	2.95086	2.42078e-14
P2380	R14601100|m.45001	R14574467|m.30244	4.09792	2.68475e-30
P2381	R14554857|m.12733	R14555443|m.13350	-1.52303	2.72266e-11
P2382	R14583998|m.36329	R14585894|m.37358	4.48744	2.40151e-09
P2383	R14554620|m.12492	R14574930|m.30551	-5.49666	6.26379e-81
P2384	R14547521|m.5536	R14547825|m.5811	-0.553779	0.00432963
P2385	R14599530|m.44294	R14572088|m.28505	2.45028	2.48191e-07
P2386	R14550581|m.8368	R14559556|m.17518	-1.65245	4.96759e-10
P2387	R14604186|m.46326	R14562793|m.20611	3.37323	1.33531e-26
P2388	R14563145|m.20954	R14568393|m.25637	-1.2076	1.73347e-10
P2389	R14558641|m.16607	R14595759|m.42597	-1.57467	4.2978e-09
P2390	R14557148|m.15137	R14551344|m.9114	1.21648	4.39245e-08
P2391	R14571217|m.27836	S14607559|m.57744	-2.74867	1.62302e-05
P2392	R14550866|m.8640	R14576792|m.31833	-4.3393	1.11854e-19
P2393	R14588807|m.38981	R14565361|m.22948	2.09847	0.00724125
P2394	R14580558|m.34281	R14557404|m.15377	1.45849	0.0125837
P2395	R14547000|m.5007	R14547863|m.5850	-1.2224	1.62624e-09
P2396	R14547646|m.5653	R14584366|m.36536	-1.97808	1.25987e-15
P2397	R14564849|m.22472	R14570379|m.27245	-0.713678	0.00429718
P2398	R14561238|m.19135	R14558034|m.16018	0.655137	0.00679344
P2401	R14576303|m.31477	R14577173|m.32096	7.88961	3.57596e-52
P2405	R14555413|m.13318	R14636410|m.54388	-5.39021	1.293e-42
P2406	R14548943|m.6812	R14562391|m.20235	-2.80752	8.59796e-31
P2407	R14553340|m.11170	R14552986|m.10795	1.97171	1.37948e-07
P2409	S14805565|m.62193	R14590402|m.39811	4.03704	9.48311e-19
P2410	R14599954|m.44470	R14554736|m.12604	5.71255	1.06151e-09
P2411	R14554398|m.12258	R14566167|m.23682	-1.45469	8.88301e-08
P2414	R14614889|m.50132	R14577505|m.32366	-3.19463	0.000508535
P2415	S4677384|m.65533	S7438664|m.65617	2.03824	8.89307e-08
P2416	R14558121|m.16104	R14550115|m.7879	1.2277	3.99003e-10
P2418	R14565648|m.23213	R14584632|m.36672	-1.39258	1.92003e-06
P2419	R14585902|m.37362	R14558288|m.16278	2.79182	1.37667e-20
P2421	R14569821|m.26793	R14552903|m.10697	3.96578	1.29949e-46
P2422	R14568727|m.25911	R14595912|m.42671	-3.04193	1.54935e-27
P2423	R14567122|m.24520	R14568619|m.25836	-0.56901	0.0051118
P2424	R14551794|m.9564	S14684515|m.59238	-5.29223	8.19199e-85
P2425	R14549446|m.7232	R14551325|m.9097	0.519066	0.0234868
P2426	R14554385|m.12240	S14679395|m.59132	-7.13973	4.62988e-100
P2428	R14565824|m.23375	R14585445|m.37113	-1.71634	7.69895e-17
P2431	R14554261|m.12117	R14555678|m.13601	-0.40546	0.0225949
P2432	R14561678|m.19529	S14794739|m.61842	6.49654	3.50903e-10
P2433	R14550869|m.8642	R14548403|m.6302	1.04438	1.57156e-06
P2434	S14846912|m.63394	R14562268|m.20115	2.88499	6.65976e-17
P2435	S14076273|m.56093	S11389181|m.55990	1.26199	0.00171269
P2436	R14552798|m.10609	R14562522|m.20383	-1.92471	4.46844e-22
P2437	R14567175|m.24564	R14550100|m.7867	4.194	2.00765e-64
P2438	R14588572|m.38861	R14563291|m.21093	2.39388	4.71129e-16
P2439	R14555481|m.13388	R14589158|m.39161	-4.49003	2.17555e-34
P2440	R14614766|m.50089	R14583444|m.36036	1.5971	1.00105e-07
P2443	R14546882|m.4878	R14548316|m.6230	-0.925907	0.000562101
P2444	R14562446|m.20287	R14563254|m.21055	-1.00877	1.02113e-06
P2446	R14549631|m.7422	R14567927|m.25227	-1.67337	2.05659e-13
P2447	S14782704|m.61462	R14596375|m.42905	2.56322	4.01928e-14
P2449	R14549729|m.7524	R14555339|m.13244	-1.17151	1.79723e-07
P2451	R14566359|m.23844	S14811557|m.62389	-1.49021	3.86246e-07
P2452	R14551874|m.9652	R14560131|m.18105	0.995734	0.00173845
P2453	R14548766|m.6650	R14551302|m.9074	-2.09792	1.58601e-17
P2454	R14572238|m.28607	R14548567|m.6443	3.31327	3.1344e-12
P2455	R14565295|m.22892	R14583661|m.36166	-1.76576	3.07086e-16
P2456	R14546402|m.4364	R14546392|m.4357	0.709954	0.000696881
P2458	R14551297|m.9068	R14547412|m.5419	2.515	9.44777e-16
P2459	R14582537|m.35488	S14763441|m.60886	-6.91572	1.06719e-35
P2460	R14546986|m.4993	R14604367|m.46384	-10.2656	2.69468e-77
P2462	R14559371|m.17303	R14568563|m.25795	-4.14942	2.55205e-11
P2464	R14586337|m.37582	R14577462|m.32333	-1.20334	0.00227837
P2465	R14585960|m.37392	S5110690|m.65542	-1.72192	6.08265e-05
P2466	R14597259|m.43307	R14561213|m.19112	0.894462	0.00668654
P2467	R14584153|m.36420	R14562670|m.20505	1.30387	3.02492e-09
P2468	R14556690|m.14665	R14561745|m.19597	-0.830111	2.87776e-05
P2470	R14591694|m.40532	R14576426|m.31569	0.814464	0.000183386
P2471	R14557344|m.15327	R14586363|m.37597	-3.66611	8.74281e-18
P2472	R14552613|m.10428	R14548780|m.6664	0.899971	3.88769e-06
P2473	R14570899|m.27628	R14578734|m.33127	-7.10826	1.68416e-18
P2475	R14572055|m.28475	R14559609|m.17575	2.11364	5.50061e-16
P2476	R14579143|m.33391	R14564978|m.22602	2.81723	2.17331e-07
P2477	R14592605|m.41040	R14560003|m.17976	2.59632	2.434e-05
P2479	R14552187|m.9971	R14555794|m.13722	-0.73794	0.000164252
P2480	R14566229|m.23742	R14584690|m.36709	-0.672802	0.00674644
P2481	R14579337|m.33501	R14616114|m.50484	-1.93952	1.56109e-11
P2482	R14596943|m.43155	R14574205|m.30061	1.26251	7.58152e-05
P2485	R14564046|m.21792	R14573837|m.29812	-2.3493	4.76375e-24
P2486	R14557173|m.15163	R14557152|m.15145	-0.529643	0.0115614
P2487	R14567599|m.24958	R14611815|m.49186	-4.3185	1.21445e-27
P2488	R14552287|m.10070	R14593802|m.41654	-2.31979	1.68559e-11
P2489	R14560822|m.18725	R14558074|m.16059	-1.03139	0.0159689
P2490	R14560330|m.18299	R14548082|m.6039	2.73921	1.63748e-07
P2491	R14583189|m.35895	R14557784|m.15770	2.36694	3.06455e-24
P2492	R14587144|m.38044	R14583126|m.35865	3.97323	2.87236e-13
P2493	R14549775|m.7568	R14547077|m.5075	0.590102	0.00111229
P2494	R14562932|m.20751	R14561152|m.19054	0.672326	0.0289386
P2495	R14569311|m.26400	R14569085|m.26216	-0.521437	0.0112307
P2496	R14563240|m.21045	R14589676|m.39460	1.18514	0.000450847
P2497	R14560837|m.18744	R14556712|m.14692	0.938952	6.16095e-06
P2499	R14563606|m.21396	R14568532|m.25774	-1.14618	1.21046e-06
P2501	R14588083|m.38545	R14563950|m.21695	1.70766	6.77372e-12
P2503	S14751391|m.60573	S14681490|m.59169	-0.745356	0.0102159
P2504	R14583876|m.36279	R14550041|m.7810	3.84769	2.85549e-71
P2506	R14581757|m.35003	R14583310|m.35961	-0.896958	0.000564422
P2507	R14597002|m.43189	R14558317|m.16300	3.85715	1.30629e-58
P2509	R14546814|m.4813	R14552678|m.10488	-2.70846	4.71848e-22
P2510	R14570622|m.27448	R14560105|m.18065	1.39867	2.23625e-11
P2511	R14548959|m.6832	S14716404|m.59870	-2.62847	0.00565635
P2512	R14566341|m.23829	R14566033|m.23571	-1.00902	0.00120294
P2513	R14568079|m.25364	R14569456|m.26522	-0.767721	0.00460716
P2514	R14572905|m.29115	R14619957|m.51533	-3.68744	6.85094e-37
P2515	R14546360|m.4325	R14554219|m.12073	-2.59304	1.92436e-13
P2516	R14568850|m.26015	R14578924|m.33253	-2.36592	3.62926e-16
P2518	R14547118|m.5106	R14546158|m.4115	2.6918	3.08102e-18
P2520	R14552345|m.10134	R14561720|m.19581	-1.38703	0.000195121
P2522	R14567363|m.24733	R14558872|m.16834	0.988249	1.59376e-05
P2523	R14581930|m.35118	R14555148|m.13062	3.0701	7.62844e-41
P2524	R14557598|m.15588	R14554666|m.12539	0.828923	0.00184394
P2525	R14559487|m.17448	R14552498|m.10314	4.15049	1.6322e-06
P2526	R14552888|m.10689	R14555185|m.13093	0.53144	0.0173536
P2528	R14563841|m.21595	R14571930|m.28382	-1.73367	5.68541e-08
P2529	R14554962|m.12854	R14571758|m.28238	-1.29964	5.84704e-11
P2530	R14562943|m.20764	R14579740|m.33772	-1.66929	3.79407e-08
P2531	R14565445|m.23032	R14640763|m.54774	-4.71106	3.31591e-45
P2533	R14560765|m.18668	R14553593|m.11444	1.81347	5.89138e-22
P2534	R14579993|m.33921	R14560938|m.18842	2.10435	1.6548e-21
P2535	R14576936|m.31933	R14611294|m.49021	-2.35921	3.24302e-19
P2536	R14555104|m.13005	R14547627|m.5637	2.13335	4.86646e-06
P2537	R14552073|m.9848	R14547921|m.5910	-1.55686	1.67236e-09
P2539	R14548368|m.6277	R14550356|m.8149	-0.563198	0.00321757
P2540	R14621387|m.51882	R14609630|m.48420	-1.35707	0.00150826
P2541	R14557376|m.15349	R14566833|m.24273	-0.785609	0.0437455
P2542	R14557094|m.15079	R14560884|m.18789	-0.441215	0.0218713
P2543	R14593690|m.41603	R14574252|m.30098	3.3092	1.27669e-24
P2544	R14564128|m.21862	R14550595|m.8376	1.97802	1.4661e-20
P2545	R14555921|m.13835	R14557573|m.15555	-2.47269	2.21894e-24
P2546	R14572695|m.28967	R14558234|m.16223	2.09779	1.20103e-07
P2547	R14623369|m.52332	R14580620|m.34316	2.49292	3.32833e-06
P2548	R14565981|m.23517	R14552833|m.10631	3.06788	3.07816e-43
P2553	R14559007|m.16981	R14569638|m.26669	-0.61126	0.00251402
P2554	R14562115|m.19972	R14555055|m.12956	0.69214	0.0071402
P2555	R14598929|m.44037	R14575210|m.30741	0.959708	0.0042947
P2557	R14568819|m.25985	S14794792|m.61844	-9.10172	1.47377e-39
P2558	R14559047|m.17007	R14553018|m.10826	0.444055	0.0291103
P2559	R14575071|m.30647	R14609415|m.48337	-1.82866	1.09646e-05
P2564	R14552165|m.9937	R14557530|m.15512	-1.06256	1.81884e-07
P2565	R14564601|m.22262	R14569346|m.26436	-2.5707	8.40776e-12
P2566	R14568035|m.25321	R14576824|m.31855	-1.50199	0.00797033
P2567	R14547615|m.5629	R14550757|m.8540	-1.37003	1.95574e-10
P2568	R14579277|m.33464	R14596944|m.43159	-2.91036	8.7139e-17
P2569	R14554451|m.12325	R14548579|m.6456	1.96318	9.29364e-18
P2570	R14571038|m.27720	R14614501|m.50009	-3.55439	1.61224e-17
P2571	R14575304|m.30799	R14554290|m.12136	2.48859	5.05259e-31
P2572	R14601272|m.45101	R14571482|m.28029	1.91744	6.3554e-07
P2573	R14567144|m.24534	R14561534|m.19400	1.23482	4.09372e-08
P2576	R14560680|m.18583	R14555094|m.12997	0.478976	0.0281468
P2577	R14571932|m.28384	R14583657|m.36160	-1.43635	4.14818e-12
P2578	R14548058|m.6007	R14546676|m.4662	1.8684	2.98112e-19
P2579	R14557326|m.15305	R14551381|m.9147	1.22847	6.9074e-11
P2580	S14362170|m.56354	S14108726|m.56126	6.36145	5.57349e-11
P2581	R14573232|m.29339	R14564869|m.22488	0.718422	0.00302862
P2582	R14556039|m.13973	R14562164|m.20021	-0.633079	0.00072288
P2583	R14547159|m.5160	R14551824|m.9594	-1.95657	1.87263e-12
[truncated: 1,058 more rows]

## Sheet: 592_root
Pair ID	ParalogA	ParalogB	log FC	FDR
P0002	R14575196|m.30729	R14565679|m.23239	0.935807	0.000243287
P0003	R14563242|m.21048	R14552501|m.10325	1.67908	7.9268e-08
P0004	R14553478|m.11312	R14555468|m.13375	-1.20267	1.70466e-05
P0009	R14558823|m.16776	R14558557|m.16525	0.629825	0.00951436
P0010	R14548076|m.6027	R14588138|m.38568	-5.4381	1.4009e-31
P0011	R14581067|m.34582	R14636271|m.54374	-1.41451	0.00228747
P0012	R14566877|m.24319	R14557928|m.15913	0.868122	0.00249239
P0013	R14578522|m.33003	R14563674|m.21447	0.664529	0.0102108
P0014	R14596067|m.42742	R14574755|m.30454	4.20662	1.91291e-16
P0015	R14557875|m.15862	R14565228|m.22843	2.87193	5.61372e-05
P0017	R14615386|m.50274	R14559708|m.17680	3.23776	1.38431e-17
P0018	R14569506|m.26552	R14554709|m.12580	1.29512	5.04178e-07
P0020	R14565307|m.22905	S14573263|m.57099	-1.47754	6.20911e-07
P0021	R14567930|m.25230	R14560053|m.18021	0.726966	0.00570579
P0022	R14550650|m.8434	R14548089|m.6047	1.25104	3.64766e-06
P0023	R14553449|m.11286	R14562007|m.19846	-1.29351	1.59159e-06
P0024	R14557667|m.15657	R14555928|m.13840	-1.17194	0.000323225
P0025	R14559889|m.17849	R14575834|m.31159	-1.66176	1.42876e-09
P0026	R14564125|m.21854	R14561265|m.19160	-2.55294	6.60695e-18
P0027	R14547366|m.5385	R14546135|m.4088	2.4616	2.12396e-07
P0028	R14550969|m.8744	R14547385|m.5402	1.31845	0.000725143
P0029	S14841645|m.63249	S14566800|m.56982	-1.29109	0.00112138
P0032	R14557678|m.15666	R14550262|m.8046	1.88927	2.35093e-10
P0033	R14564584|m.22248	R14587904|m.38453	-0.600529	0.0128614
P0034	R14565701|m.23263	R14555288|m.13188	1.30278	3.65072e-05
P0035	R14562628|m.20469	R14609917|m.48501	-1.75722	2.65815e-05
P0036	R14547610|m.5624	S14072044|m.56084	-2.8437	2.22555e-17
P0037	R14562060|m.19917	R14585927|m.37369	-3.68291	3.80036e-19
P0038	R14551043|m.8807	S14671097|m.58972	-6.98598	5.87673e-37
P0039	R14577653|m.32441	R14583095|m.35850	0.714921	0.036493
P0044	R14573007|m.29180	R14561697|m.19557	0.717365	0.00852189
P0046	R14548667|m.6555	R14561570|m.19432	-1.87798	6.35001e-12
P0049	R14556578|m.14539	J14584207|m.662	-0.939663	0.00382349
P0050	S14897509|m.65088	R14560489|m.18426	1.21144	9.68128e-06
P0052	R14563722|m.21489	R14549627|m.7420	1.65607	1.54586e-08
P0055	R14566217|m.23731	R14571308|m.27901	-1.14931	0.000644635
P0057	R14546361|m.4326	R14547768|m.5759	-1.92206	1.57913e-05
P0059	R14548038|m.5988	R14546701|m.4690	1.1679	0.00399445
P0060	R14630019|m.53601	R14553517|m.11351	4.05972	1.45953e-16
P0061	R14564326|m.22022	R14579347|m.33506	-3.15647	1.01831e-11
P0062	R14561759|m.19616	R14559936|m.17901	0.537737	0.0498525
P0063	R14603402|m.45975	R14563042|m.20864	0.685917	0.0401693
P0065	R14555852|m.13771	R14594018|m.41760	-3.06119	3.7121e-16
P0067	R14603482|m.46012	S14786679|m.61580	3.23981	9.83457e-15
P0068	R14569353|m.26441	R14553038|m.10854	2.37456	1.88784e-19
P0069	R14564977|m.22601	R14558873|m.16835	1.05822	0.00100406
P0070	R14560763|m.18667	R14548764|m.6644	1.27743	1.00911e-06
P0071	R14567579|m.24934	R14585021|m.36875	-2.2275	6.42801e-09
P0073	R14563422|m.21217	R14573937|m.29875	-1.53568	9.94016e-10
P0074	R14568377|m.25627	R14559023|m.16991	1.90501	7.19933e-12
P0075	R14574482|m.30257	R14568557|m.25787	2.08446	1.93267e-06
P0076	R14550605|m.8393	R14600867|m.44900	-2.13632	2.71998e-07
P0078	R14553083|m.10902	R14565487|m.23064	4.31595	1.41566e-15
P0079	R14559485|m.17446	R14573261|m.29360	1.12045	0.00116564
P0080	R14566271|m.23776	R14576800|m.31839	-1.50768	0.000114619
P0082	R14556759|m.14740	R14686765|m.55787	-3.47131	2.18015e-15
P0084	R14563143|m.20952	R14592756|m.41111	-1.58963	0.00310699
P0085	R14577714|m.32481	R14578512|m.32993	-1.50035	0.000509204
P0087	R14560814|m.18718	R14597010|m.43191	-1.58678	2.59007e-10
P0088	R14549251|m.7065	R14582414|m.35415	-3.39544	1.38594e-22
P0090	R14557668|m.15658	R14569042|m.26183	4.99938	2.50532e-25
P0091	J14721947|m.3243	R14600529|m.44725	1.33697	0.0302173
P0092	R14570948|m.27659	R14589687|m.39467	-1.08302	0.000124045
P0093	R14546633|m.4614	R14616927|m.50746	-3.19856	1.70821e-24
P0095	R14568451|m.25695	R14617177|m.50815	-1.81318	3.93353e-08
P0097	R14561750|m.19606	R14583206|m.35903	-3.29304	6.55029e-38
P0098	R14551386|m.9151	R14571303|m.27899	2.27223	7.41556e-07
P0099	R14571575|m.28099	R14592806|m.41138	-1.33861	3.91772e-06
P0100	R14590068|m.39661	R14569425|m.26493	3.68946	1.5465e-22
P0102	R14573909|m.29859	R14560159|m.18143	-0.838328	0.00129785
P0103	R14546351|m.4318	S14714980|m.59838	-4.92565	2.63464e-21
P0104	R14596739|m.43074	R14559429|m.17376	4.53532	6.61706e-21
P0106	R14622789|m.52196	R14554058|m.11910	4.31566	4.03478e-27
P0107	R14551170|m.8925	R14562646|m.20486	-1.03549	0.000286808
P0108	R14586796|m.37847	R14559381|m.17319	1.65157	2.81578e-12
P0109	R14555609|m.13531	R14568893|m.26049	-1.88967	0.0466121
P0111	R14558369|m.16345	R14553092|m.10911	1.04983	0.0053055
P0112	R14557549|m.15529	R14550337|m.8126	1.00097	0.00556875
P0113	R14576406|m.31544	R14610814|m.48857	-2.31512	8.33199e-17
P0114	R14547751|m.5746	R14551573|m.9358	-1.01545	0.00365254
P0115	R14603245|m.45913	R14622844|m.52205	-1.89211	3.61142e-06
P0116	R14557386|m.15359	R14567815|m.25132	-2.76725	5.48066e-16
P0117	R14548953|m.6822	R14566861|m.24302	-1.15209	0.000497607
P0121	R14581338|m.34755	R14562083|m.19941	0.659498	0.0176439
P0122	R14561899|m.19746	R14560569|m.18496	-4.66106	4.85327e-39
P0123	S14899004|m.65256	S14726377|m.60083	-1.1746	9.32458e-06
P0124	R14566519|m.23972	R14553048|m.10868	0.865781	0.000668892
P0125	R14563631|m.21414	R14559645|m.17613	0.891852	0.0179009
P0126	R14570311|m.27193	R14612133|m.49286	-1.06618	1.05656e-05
P0128	R14553192|m.11010	R14570426|m.27281	-1.53426	0.000145242
P0130	R14556017|m.13944	R14581601|m.34918	-3.50084	7.70467e-07
P0131	R14554530|m.12407	R14554556|m.12428	1.28189	7.24098e-07
P0133	R14549952|m.7733	R14563776|m.21536	-2.38036	1.0249e-18
P0134	R14559138|m.17075	R14548828|m.6704	1.68017	2.98378e-10
P0135	R14580312|m.34126	R14615677|m.50370	-1.83235	0.00480339
P0138	S14683288|m.59215	R14559492|m.17454	2.1034	2.61304e-13
P0140	R14550093|m.7858	R14554188|m.12039	-2.24098	5.81123e-18
P0141	R14558114|m.16095	R14567445|m.24811	-0.639772	0.00826049
P0142	R14552730|m.10538	R14551663|m.9435	0.791391	0.00299864
P0144	R14552223|m.10010	R14561627|m.19479	-1.49359	4.701e-08
P0147	R14548445|m.6336	R14553422|m.11257	-1.42717	1.59876e-07
P0148	R14549593|m.7381	R14577329|m.32233	-12.1567	2.19227e-40
P0149	R14627178|m.53119	R14590399|m.39808	0.984269	0.00551836
P0150	S14577196|m.57164	R14583193|m.35897	2.80945	0.0043632
P0151	R14557507|m.15482	R14554322|m.12178	0.643431	0.014842
P0152	R14566011|m.23550	R14554829|m.12701	0.943768	0.000162557
P0153	R14559046|m.17006	R14566963|m.24392	-1.10981	3.74614e-05
P0154	R14569944|m.26892	R14549864|m.7646	2.53439	1.96126e-17
P0155	R14551909|m.9680	R14563400|m.21193	-2.35034	2.69081e-15
P0156	R14552275|m.10056	R14559115|m.17056	-1.95357	1.48716e-12
P0158	R14623286|m.52316	R14578132|m.32784	2.30164	4.47415e-06
P0162	R14550162|m.7934	R14553144|m.10964	3.76753	9.56703e-11
P0163	R14569144|m.26266	R14557630|m.15619	1.20113	0.000391607
P0164	R14550527|m.8310	R14546950|m.4952	1.61189	8.38821e-07
P0166	R14555613|m.13537	R14550278|m.8076	2.22325	0.0127444
P0169	R14582340|m.35356	R14571569|m.28090	1.24231	2.44503e-06
P0171	R14567280|m.24652	S14899537|m.65337	-0.695321	0.039899
P0173	R14557409|m.15385	R14550746|m.8532	1.18245	7.0815e-05
P0174	R14556814|m.14798	R14553338|m.11164	0.611918	0.0131107
P0175	R14568870|m.26029	S14894625|m.64911	-3.84191	4.78737e-07
P0176	R14552543|m.10359	R14560598|m.18518	-1.01192	7.41223e-05
P0177	R14598637|m.43915	R14576207|m.31418	1.0569	0.00233104
P0179	R14602374|m.45568	R14551215|m.8973	2.64542	5.00645e-18
P0180	R14584689|m.36707	R14569677|m.26691	1.58572	4.60366e-07
P0181	R14564934|m.22558	R14577921|m.32621	-1.17667	2.24763e-05
P0182	R14567465|m.24830	R14567097|m.24499	-0.604736	0.0432332
P0184	R14610098|m.48585	R14591261|m.40285	2.21378	5.7895e-08
P0185	R14597341|m.43333	R14565463|m.23047	1.73347	7.47038e-12
P0186	R14557705|m.15686	R14555460|m.13368	0.828085	0.00109656
P0187	R14582824|m.35665	R14563759|m.21526	0.925869	0.00276884
P0188	R14560145|m.18119	R14590253|m.39748	-1.61174	1.59877e-09
P0192	R14581985|m.35136	S8292055|m.65634	-2.58958	8.14979e-05
P0193	R14556509|m.14471	R14570465|m.27313	-2.29515	0.00310159
P0194	R14562743|m.20565	J14636345|m.1695	-3.12477	7.74622e-10
P0196	R14569771|m.26760	R14557886|m.15875	1.20008	1.6027e-05
P0198	R14560364|m.18324	R14552145|m.9915	3.21917	5.41933e-14
P0199	R14554662|m.12531	R14547694|m.5701	-2.167	3.37763e-05
P0201	R14557660|m.15647	R14548195|m.6133	1.65962	2.33645e-09
P0202	R14550616|m.8402	R14553629|m.11477	2.92285	1.88168e-23
P0204	R14549226|m.7048	R14555093|m.12995	-1.00303	0.000113119
P0205	R14572580|m.28890	R14558637|m.16605	1.38709	1.17055e-07
P0206	R14559655|m.17626	R14555048|m.12952	2.3668	9.2354e-13
P0207	R14586545|m.37705	R14562739|m.20554	1.44538	7.79321e-09
P0208	R14569340|m.26426	R14601934|m.45386	-0.957544	0.0190589
P0209	R14590070|m.39662	R14554839|m.12714	2.25069	7.17203e-17
P0212	R14582984|m.35772	R14558921|m.16882	1.20459	6.14839e-06
P0213	S14562411|m.56894	R14560155|m.18137	2.59448	5.404e-12
P0216	S14842497|m.63272	R14603586|m.46059	-2.50012	1.40587e-09
P0218	R14612649|m.49439	R14573759|m.29748	0.960494	0.00384706
P0219	S14579810|m.57212	S14775069|m.61261	-1.93882	7.53265e-05
P0221	R14558680|m.16642	R14576873|m.31884	2.40932	1.1622e-07
P0222	R14555761|m.13692	R14551151|m.8901	1.40924	0.00481063
P0223	R14567585|m.24942	R14577603|m.32419	-3.08407	1.58104e-15
P0224	R14552584|m.10399	R14550476|m.8240	2.09396	0.000805593
P0225	R14552694|m.10503	J14663402|m.2300	1.04791	0.0227366
P0226	R14561478|m.19367	R14561911|m.19755	1.13133	2.10456e-05
P0228	R14579123|m.33377	R14555900|m.13818	7.12159	1.18646e-49
P0229	S14552596|m.56701	R14559386|m.17324	2.31931	3.4381e-15
P0230	R14568481|m.25725	R14611492|m.49089	-3.09618	4.67354e-11
P0232	R14549132|m.6965	R14553209|m.11028	-0.617377	0.019069
P0233	R14580536|m.34271	R14554676|m.12544	0.780623	0.0028055
P0234	R14598612|m.43907	S14664987|m.58851	2.77165	4.47415e-06
P0235	R14547733|m.5737	R14553297|m.11126	-2.09266	2.93756e-07
P0236	R14549339|m.7144	R14563517|m.21309	-2.65565	1.12924e-19
P0237	R14557575|m.15559	R14594456|m.41975	-3.13708	6.68561e-19
P0239	R14582043|m.35162	R14564848|m.22470	1.63327	2.39038e-11
P0240	R14555302|m.13203	R14593875|m.41683	-2.12156	1.68181e-09
P0241	R14546649|m.4630	S14769061|m.61092	-13.4967	1.59536e-70
P0242	R14563008|m.20830	R14583050|m.35819	-1.08743	5.72103e-05
P0243	R14555880|m.13797	R14547970|m.5950	1.91232	1.17349e-08
P0244	R14546714|m.4703	R14549494|m.7283	-1.23892	5.12215e-05
P0245	R14583511|m.36084	R14559113|m.17053	2.36717	4.81056e-09
P0246	S14777633|m.61331	R14552750|m.10559	4.87178	4.60796e-16
P0247	R14570335|m.27211	R14552542|m.10357	-1.28885	4.57132e-06
P0248	R14561438|m.19324	R14563479|m.21277	7.49026	9.50797e-12
P0250	R14555751|m.13676	R14577255|m.32170	-1.40838	1.28128e-06
P0251	R14559423|m.17366	R14561981|m.19817	-5.75398	1.66218e-24
P0252	R14550600|m.8384	R14557670|m.15660	-1.32437	2.94163e-06
P0253	R14568489|m.25731	R14554155|m.12011	1.75027	3.4101e-05
P0254	R14551227|m.8983	R14547363|m.5383	1.0058	0.000568806
P0255	R14554304|m.12146	R14650960|m.55314	-8.56257	8.83805e-47
P0256	R14557578|m.15569	R14565890|m.23438	-1.42334	8.28105e-09
P0257	R14560155|m.18136	R14566335|m.23825	3.21636	3.25536e-15
P0258	S14610285|m.57790	R14582338|m.35355	1.0093	0.00884497
P0259	R14549684|m.7470	R14554924|m.12818	-0.629098	0.0493598
P0264	R14550910|m.8682	R14555600|m.13520	-1.68014	7.49212e-11
P0265	R14613815|m.49808	S14764419|m.60933	-2.60952	3.81914e-08
P0266	R14553853|m.11699	R14559635|m.17608	-1.02954	4.18701e-05
P0267	R14548554|m.6420	R14558358|m.16338	-2.33179	5.45857e-10
P0268	R14551422|m.9188	R14562246|m.20092	-1.03596	4.16878e-05
P0269	R14600694|m.44811	R14569873|m.26834	1.46784	6.88224e-05
P0271	R14552388|m.10181	R14554862|m.12740	-0.766147	0.00999645
P0273	R14563427|m.21227	R14556583|m.14545	1.09718	0.00190558
P0274	R14559677|m.17653	R14571658|m.28169	-1.22196	6.92487e-06
P0275	R14548287|m.6208	R14550840|m.8611	-0.713799	0.0162024
P0280	R14553459|m.11296	R14556834|m.14814	0.741786	0.0030359
P0281	R14576533|m.31648	R14579280|m.33465	1.43232	2.17884e-05
P0283	R14604464|m.46419	R14554001|m.11845	4.80151	3.48481e-49
P0284	R14553301|m.11130	R14551854|m.9623	1.75746	1.76476e-06
P0285	R14555399|m.13304	R14605602|m.46886	-2.86319	1.30406e-15
P0286	R14554003|m.11847	R14569879|m.26837	-2.12511	4.18504e-09
P0287	R14563933|m.21686	R14549018|m.6883	2.90833	4.45623e-31
P0288	R14580202|m.34048	R14595447|m.42456	-5.92201	4.22012e-22
P0292	S14488400|m.56484	R14555067|m.12965	2.4265	3.07567e-19
P0293	R14561266|m.19161	R14555409|m.13315	0.844091	0.032085
P0295	R14547229|m.5232	R14573518|m.29572	-4.88502	1.23733e-38
P0296	R14560518|m.18448	R14553640|m.11487	1.35392	2.2423e-06
P0297	R14554918|m.12806	R14558002|m.15984	-1.33182	0.000271987
P0298	S14280765|m.56265	R14554783|m.12650	1.4715	8.0834e-05
P0299	R14580339|m.34138	R14578902|m.33236	-2.22823	1.61867e-16
P0300	R14569123|m.26253	R14572747|m.29015	0.605921	0.0380893
P0303	R14554122|m.11975	R14575073|m.30648	-5.96637	2.44247e-29
P0305	R14561818|m.19674	R14559186|m.17138	2.10954	2.82827e-12
P0307	R14550780|m.8557	R14560580|m.18502	-1.506	2.14682e-09
P0309	R14570076|m.26998	R14548446|m.6338	3.22244	5.66622e-29
P0310	R14571017|m.27707	R14557863|m.15854	3.206	3.09714e-28
P0311	R14548393|m.6292	R14548233|m.6164	-0.946088	0.00432075
P0312	R14563976|m.21716	J14664184|m.2321	-6.06762	9.87289e-09
P0313	R14569513|m.26558	R14559974|m.17939	-0.927504	0.0111058
P0314	R14589690|m.39471	R14557165|m.15156	4.49307	1.70712e-21
P0315	R14553044|m.10862	R14552253|m.10033	1.05488	0.000768255
P0316	R14564675|m.22329	R14584923|m.36843	-0.929872	0.0237595
P0318	R14583984|m.36319	R14563724|m.21495	1.69919	3.36374e-05
P0319	R14557480|m.15455	R14569039|m.26182	-1.01119	0.000265421
P0320	R14550315|m.8103	R14553614|m.11462	-0.885229	0.00163264
P0323	R14571719|m.28213	S14898248|m.65190	4.4645	0.0102733
P0324	R14548470|m.6358	R14554725|m.12594	-0.680029	0.0185267
P0327	R14613030|m.49564	R14582211|m.35258	2.14684	7.77924e-09
P0329	R14550370|m.8160	R14574521|m.30288	-2.14106	2.28149e-12
P0330	R14553580|m.11427	R14557399|m.15373	-0.793517	0.0108417
P0332	R14557940|m.15927	R14568965|m.26114	-0.641803	0.0131969
P0333	R14547661|m.5673	R14549070|m.6920	-0.941444	0.00151732
P0334	R14549679|m.7459	R14563220|m.21022	-2.67483	1.65128e-16
P0335	R14558755|m.16705	R14550715|m.8506	1.20196	0.000785645
P0336	R14547720|m.5726	R14551033|m.8802	-1.07482	0.00732743
P0337	R14556929|m.14913	R14550007|m.7784	1.67273	4.22189e-10
P0339	R14598371|m.43813	R14636324|m.54380	-1.17295	0.00244044
P0342	R14573747|m.29737	R14562606|m.20450	0.794625	0.0397391
P0343	R14568170|m.25446	R14599198|m.44157	-2.11355	1.20296e-11
P0344	R14566956|m.24386	R14576650|m.31731	2.05358	4.00959e-14
P0346	R14560487|m.18423	R14565029|m.22644	-1.03367	4.34018e-05
P0349	R14553257|m.11082	R14614860|m.50119	-3.91618	9.32908e-21
P0350	R14559951|m.17916	R14552858|m.10660	0.767857	0.00309973
P0351	R14546819|m.4821	R14572515|m.28847	-3.95386	1.6917e-32
P0353	R14606749|m.47327	R14569666|m.26685	1.22827	0.000536435
P0354	R14581540|m.34886	R14553001|m.10810	2.4576	1.77724e-18
P0355	R14554359|m.12216	R14563216|m.21017	-1.80863	4.43191e-14
P0356	R14569561|m.26615	R14571596|m.28120	-3.15677	2.52288e-11
P0358	R14558962|m.16930	R14551961|m.9740	1.89509	1.20526e-11
P0359	R14583158|m.35879	R14568508|m.25749	0.722248	0.0273771
P0362	R14556363|m.14309	R14551714|m.9483	0.956023	0.000118026
P0363	R14556791|m.14775	S14549105|m.56650	-2.8668	1.3957e-18
P0365	R14577450|m.32329	R14548950|m.6817	3.37875	1.05198e-19
P0367	R14553734|m.11590	R14577101|m.32053	-2.8637	5.15456e-22
P0368	R14552996|m.10803	R14569542|m.26588	-2.35231	3.25787e-10
P0369	R14559002|m.16972	R14548729|m.6615	-2.05793	9.46241e-07
P0371	R14552202|m.9988	R14578083|m.32744	-3.02	3.76798e-19
P0373	R14564952|m.22572	R14574608|m.30349	1.02438	0.000206658
P0374	R14566863|m.24306	R14577342|m.32247	1.01513	0.00113838
P0375	R14557349|m.15331	R14567182|m.24568	-1.49213	7.48535e-06
P0376	R14550751|m.8537	R14553552|m.11393	-1.2148	2.12465e-05
P0377	R14555595|m.13512	R14547458|m.5465	0.872586	0.0147315
P0380	R14568698|m.25892	R14554613|m.12488	0.9214	0.00097645
P0381	R14554954|m.12845	R14551579|m.9362	0.59929	0.0214504
P0382	R14552926|m.10718	R14568743|m.25923	-2.61761	5.01159e-13
P0383	R14559350|m.17289	R14556083|m.14020	-0.639222	0.0253303
P0384	R14576258|m.31452	R14551390|m.9155	3.24473	5.7527e-20
P0385	R14585233|m.37009	R14567108|m.24505	1.69396	6.24539e-09
P0386	R14574526|m.30291	R14559041|m.17002	1.7684	7.12116e-10
P0389	R14583059|m.35828	R14563755|m.21522	1.46762	2.8301e-05
P0390	R14547540|m.5554	R14553565|m.11411	-1.46799	1.1206e-07
P0392	R14546930|m.4934	R14549769|m.7561	-1.91075	5.09179e-12
P0393	R14556289|m.14241	R14569969|m.26915	-1.14871	3.49684e-06
P0394	S14763367|m.60883	R14558465|m.16445	3.82372	5.71049e-16
P0395	R14555879|m.13795	R14552459|m.10261	1.82099	3.55136e-12
P0396	R14592777|m.41120	R14550302|m.8094	2.92751	5.87617e-22
P0399	R14570263|m.27153	R14558864|m.16828	0.705085	0.0231351
P0401	R14554444|m.12318	R14564602|m.22264	-1.15108	0.000306405
P0402	R14578002|m.32697	R14570886|m.27621	0.597971	0.0417798
P0403	R14551943|m.9724	R14566020|m.23559	-1.15031	7.07134e-05
P0404	R14622582|m.52156	R14565893|m.23441	3.39616	3.28925e-11
P0406	R14570737|m.27520	R14588306|m.38688	-1.68297	0.00184036
P0407	R14598343|m.43799	R14552466|m.10265	4.34601	2.78316e-32
P0409	R14571723|m.28215	R14586175|m.37494	-1.28223	6.83219e-07
P0412	R14555002|m.12901	R14550200|m.7971	0.945892	0.00626692
P0414	R14547584|m.5607	R14547853|m.5842	-0.930526	0.0178288
P0415	R14548029|m.5984	R14547901|m.5892	-1.99141	0.00362493
P0416	R14606487|m.47229	R14550279|m.8077	2.44792	0.0282216
P0417	S14883036|m.64439	R14554457|m.12340	3.66259	1.10016e-26
P0419	R14553871|m.11714	S14701967|m.59572	-1.22489	0.000684514
P0420	R14574837|m.30501	R14607536|m.47610	-1.89136	0.000591964
P0421	R14582666|m.35559	S14142638|m.56155	-1.06004	0.000359873
P0422	S14613013|m.57840	S14613464|m.57855	5.49526	3.99998e-25
P0425	R14551165|m.8921	R14554461|m.12348	-1.60992	7.20039e-08
P0426	R14559939|m.17904	R14564976|m.22600	-0.750748	0.00437068
P0427	R14582102|m.35208	S14695030|m.59441	-1.57195	0.000183954
P0429	R14579746|m.33779	R14570438|m.27289	1.76673	0.000457107
P0431	R14553936|m.11776	R14568936|m.26092	-4.29323	5.45293e-43
P0433	R14600384|m.44657	R14553032|m.10844	5.11211	2.69285e-24
P0435	R14556826|m.14808	S14049796|m.56065	-1.64331	6.99408e-06
P0436	R14632991|m.54003	R14591123|m.40193	0.948944	0.0131107
P0437	S14537123|m.56546	R14595777|m.42608	-4.61429	4.88574e-41
P0438	R14554148|m.12001	R14551225|m.8982	1.44115	3.3838e-05
P0439	R14572452|m.28792	R14612065|m.49264	-0.935741	0.0013447
P0440	R14547547|m.5564	R14552048|m.9828	-1.43959	3.51545e-07
P0442	R14547481|m.5499	R14563424|m.21220	-2.26707	1.96613e-07
P0443	R14553138|m.10958	R14561828|m.19686	1.0278	0.000125479
P0444	R14574104|m.29993	R14552318|m.10099	2.84457	8.95998e-18
P0445	R14556119|m.14079	R14561421|m.19301	1.32368	1.02261e-06
P0448	R14556476|m.14431	R14553846|m.11694	-0.921789	0.0214504
P0453	R14547799|m.5790	R14555434|m.13341	-1.69023	5.56118e-07
P0455	J14567177|m.352	R14550699|m.8491	0.862612	0.00442454
P0457	R14559203|m.17155	R14550393|m.8170	1.7042	0.000229832
P0458	R14548420|m.6318	R14578500|m.32990	3.86622	1.03648e-21
P0459	R14560503|m.18436	R14549058|m.6908	2.82888	5.18208e-25
P0460	R14574108|m.29998	S14648776|m.58562	-4.32003	2.87291e-21
P0461	R14560244|m.18226	R14556671|m.14646	0.725683	0.0243173
P0465	R14550098|m.7863	R14567282|m.24654	-4.02752	9.90665e-07
P0466	R14592202|m.40824	R14577269|m.32184	1.06901	0.0123633
P0467	R14549895|m.7676	R14550608|m.8394	0.862546	0.0111904
P0468	R14552522|m.10345	R14551530|m.9320	1.55686	6.60832e-06
P0469	R14550601|m.8387	R14565310|m.22908	-1.71813	8.03417e-11
P0472	R14554452|m.12327	R14558315|m.16298	-2.95313	3.41633e-20
P0473	S14851745|m.63542	R14562410|m.20249	1.69176	2.67004e-12
P0474	R14570959|m.27667	R14560333|m.18303	0.824652	0.00123845
P0475	R14563687|m.21460	R14552733|m.10543	1.93451	5.93578e-07
P0477	R14618533|m.51185	R14578213|m.32821	7.26246	1.95661e-12
P0479	R14553753|m.11609	R14548248|m.6174	1.30944	1.3591e-06
P0481	R14554413|m.12283	S14357590|m.56347	-4.12494	7.76338e-19
P0482	R14561168|m.19070	R14582398|m.35403	-2.40787	5.66715e-14
P0483	R14555863|m.13780	R14559910|m.17877	-0.873896	0.00047967
P0484	R14590965|m.40112	R14570155|m.27059	2.16039	2.27068e-08
P0485	R14574447|m.30232	R14576628|m.31717	1.1158	0.00884008
P0487	R14602658|m.45679	R14574771|m.30466	1.76791	4.80652e-11
P0489	R14547320|m.5339	R14554312|m.12158	-4.33597	3.42783e-07
P0490	R14555585|m.13499	R14561644|m.19499	-2.02167	2.81889e-11
P0491	S14767123|m.61027	R14561831|m.19691	1.93773	1.5306e-11
P0492	R14551879|m.9656	R14576651|m.31732	-2.4304	3.29652e-08
P0493	S14644302|m.58470	R14560994|m.18904	-0.865312	0.0282216
P0495	R14547702|m.5707	R14549494|m.7284	-0.70489	0.00440004
P0496	R14584956|m.36855	S14760896|m.60820	-1.76422	0.00031542
P0497	R14582869|m.35693	R14557675|m.15664	-5.1093	9.54768e-13
P0500	R14561624|m.19475	R14618732|m.51241	-3.23767	1.02997e-26
P0501	R14554370|m.12225	R14561299|m.19189	-1.26748	6.4075e-06
P0502	R14551572|m.9357	R14551303|m.9075	1.83459	3.46327e-09
P0503	R14569486|m.26541	R14567567|m.24923	-4.02323	4.24013e-18
P0504	R14548081|m.6037	R14591828|m.40601	-5.0792	1.08857e-14
P0506	R14556877|m.14856	J14775866|m.4022	-0.93032	0.00131477
P0510	R14551404|m.9165	R14561010|m.18915	-2.08076	5.58545e-14
P0511	R14560448|m.18390	R14550108|m.7874	1.45333	2.73218e-08
P0512	R14558046|m.16037	R14556765|m.14746	-3.86395	2.57146e-12
P0514	R14581412|m.34805	R14623000|m.52251	-2.1176	0.000240474
P0515	R14549323|m.7127	R14547271|m.5276	1.90755	4.51579e-09
P0516	R14565865|m.23421	R14573913|m.29861	-0.583038	0.0304085
P0517	R14553313|m.11137	R14548781|m.6665	1.11158	3.90593e-05
P0518	R14611516|m.49090	S14254860|m.56238	2.0984	0.00122644
P0519	R14565556|m.23130	R14555882|m.13799	1.68426	8.26443e-10
P0520	R14570783|m.27551	R14552013|m.9787	2.61454	5.20289e-17
P0522	R14552217|m.10002	R14563231|m.21032	-0.722939	0.00488852
P0523	R14561609|m.19463	R14547719|m.5725	1.91322	4.20449e-08
P0525	R14577189|m.32110	R14551451|m.9220	-4.70657	5.9628e-25
P0528	R14557249|m.15223	R14582228|m.35270	-2.7801	3.03107e-20
P0530	S14646069|m.58511	R14586390|m.37615	2.66632	2.86361e-08
P0531	R14562560|m.20413	R14554417|m.12284	1.17002	0.00471942
P0532	R14564471|m.22145	R14567808|m.25127	-0.844692	0.00187636
P0533	R14551640|m.9411	R14552877|m.10680	-1.16821	0.000105279
P0536	R14547193|m.5196	R14548962|m.6835	-1.11464	0.000488487
P0537	R14546394|m.4360	R14546390|m.4355	-2.53723	1.59795e-14
P0539	S14866479|m.63974	R14576023|m.31284	1.75592	2.79253e-06
P0540	R14570429|m.27284	R14574939|m.30557	1.39203	0.000267743
P0541	S14756133|m.60663	R14600927|m.44926	-1.99172	0.000259579
P0542	R14556547|m.14518	R14556772|m.14755	0.849638	0.00267537
P0544	R14550439|m.8214	R14566067|m.23594	-0.89893	0.00917787
P0546	R14569936|m.26885	R14554455|m.12336	0.963928	0.000296939
P0548	R14557974|m.15961	R14547327|m.5348	5.18327	2.62372e-24
P0550	S14403608|m.56396	S14212254|m.56202	3.26395	1.27299e-26
P0552	R14586941|m.37916	R14571538|m.28074	1.50777	0.00015965
P0553	R14553060|m.10884	R14575182|m.30719	-3.24863	4.61563e-33
P0554	S14778485|m.61360	R14579520|m.33628	10.07	7.35832e-34
P0556	R14560421|m.18369	R14579970|m.33908	-1.18277	0.000711545
P0557	R14571609|m.28131	R14629116|m.53457	-3.1723	7.13054e-12
P0558	R14590886|m.40060	R14569533|m.26577	0.720142	0.0232874
P0560	R14547722|m.5728	S14816978|m.62545	-1.85621	3.58246e-09
P0561	R14610983|m.48925	R14591708|m.40536	3.68789	3.31125e-07
P0562	R14574506|m.30280	J14660772|m.2231	-2.04583	2.56778e-13
P0564	R14607961|m.47773	R14594965|m.42254	0.932469	0.0145315
P0565	R14553619|m.11467	R14557411|m.15387	-0.649806	0.0160973
P0566	R14551241|m.9002	R14564735|m.22385	-1.31754	8.63135e-06
P0567	R14576978|m.31960	R14574927|m.30545	5.46954	8.57144e-48
P0569	R14551847|m.9619	R14551012|m.8780	1.49944	0.000627795
P0570	R14604710|m.46553	R14577388|m.32279	1.20172	0.00312239
P0571	R14551114|m.8862	R14547527|m.5542	0.903649	0.0260481
P0573	R14582883|m.35701	R14547773|m.5765	3.19718	0.000205034
P0574	R14558024|m.16008	R14591186|m.40247	-1.77645	6.91047e-09
P0577	R14547172|m.5177	R14552387|m.10176	-1.5179	4.34162e-05
P0579	R14572359|m.28717	R14591133|m.40201	-0.907602	0.00225845
P0582	R14553856|m.11702	R14546784|m.4775	2.52477	1.4715e-14
P0583	R14577707|m.32474	R14547966|m.5941	1.56761	3.11059e-08
P0585	R14558859|m.16822	S14763969|m.60912	-0.591034	0.0484981
P0589	R14581680|m.34952	R14557007|m.14995	6.32473	3.73317e-51
P0590	S14781323|m.61429	R14568909|m.26061	3.55658	7.39714e-10
P0593	R14549139|m.6974	R14547378|m.5396	1.0926	0.000104805
P0594	R14553070|m.10891	R14560047|m.18014	-1.19371	4.75324e-06
[truncated: 2,211 more rows]
