# Supplementary material for: Sequence and gene expression evolution of paralogous genes in willows
Source: Sci Rep. 2015 Dec 22;5:18662. doi: 10.1038/srep18662 (PMC4687058; doi:10.1038/srep18662)
Supplement: Supplementary Table S4 [file srep18662-s5.xls]

## Sheet: Sheet1
Gene ID	Arbp ID	GO IDs	GO Terms
J14546153|m.1	AT5G04590.1	F:GO:0051539; C:GO:0048046; C:GO:0009941; C:GO:0009570; F:GO:0020037; C:GO:0016020; P:GO:0055114; P:GO:0009651; F:GO:0050311	F:4 iron, 4 sulfur cluster binding; C:apoplast; C:chloroplast envelope; C:chloroplast stroma; F:heme binding; C:membrane; P:oxidation-reduction process; P:response to salt stress; F:sulfite reductase (ferredoxin) activity
J14546225|m.2	AT4G03510.2	C:GO:0005634; F:GO:0008270	C:nucleus; F:zinc ion binding
J14546293|m.3	AT3G21950.1	F:GO:0008168; C:GO:0005634; P:GO:0046686	F:methyltransferase activity; C:nucleus; P:response to cadmium ion
J14546561|m.8	AT2G27210.1	F:GO:0005506; F:GO:0030145; C:GO:0005634; F:GO:0004721; C:GO:0005886	F:iron ion binding; F:manganese ion binding; C:nucleus; F:phosphoprotein phosphatase activity; C:plasma membrane
J14547022|m.15	AT1G20650.1	F:GO:0005524; C:GO:0005886; P:GO:0006468; F:GO:0004674	F:ATP binding; C:plasma membrane; P:protein phosphorylation; F:protein serine/threonine kinase activity
J14547202|m.21	AT4G23450.3	C:GO:0005634; F:GO:0008270	C:nucleus; F:zinc ion binding
J14547224|m.22	AT5G38210.1	F:GO:0005524; C:GO:0005886; P:GO:0006468; F:GO:0004674	F:ATP binding; C:plasma membrane; P:protein phosphorylation; F:protein serine/threonine kinase activity
J14547741|m.30	AT3G45140.1	C:GO:0009941; C:GO:0009570; C:GO:0009535	C:chloroplast envelope; C:chloroplast stroma; C:chloroplast thylakoid membrane
J14547827|m.31	AT2G39110.1	F:GO:0005524; C:GO:0005886; F:GO:0004672; P:GO:0006468	F:ATP binding; C:plasma membrane; F:protein kinase activity; P:protein phosphorylation
J14548154|m.36	AT1G64050.2	C:GO:0005634	C:nucleus
J14548154|m.37	AT1G64050.2	C:GO:0005634	C:nucleus
J14548453|m.39	AT4G33520.3	F:GO:0005524; P:GO:0006754; C:GO:0009507; F:GO:0043682; C:GO:0016021; F:GO:0046872; P:GO:0030001; C:GO:0005886	F:ATP binding; P:ATP biosynthetic process; C:chloroplast; F:copper-transporting ATPase activity; C:integral component of membrane; F:metal ion binding; P:metal ion transport; C:plasma membrane
J14548891|m.46	AT1G79990.2	C:GO:0000139; C:GO:0005886	C:Golgi membrane; C:plasma membrane
J14549594|m.64	AT2G33170.1	F:GO:0005524; C:GO:0005886; P:GO:0006468; F:GO:0004674	F:ATP binding; C:plasma membrane; P:protein phosphorylation; F:protein serine/threonine kinase activity
J14549595|m.65	AT3G46340.1	F:GO:0005524; C:GO:0005886; P:GO:0006468; F:GO:0004674	F:ATP binding; C:plasma membrane; P:protein phosphorylation; F:protein serine/threonine kinase activity
J14549786|m.75	AT4G16640.1	C:GO:0031012; C:GO:0005576; F:GO:0004222; P:GO:0006508; F:GO:0008270	C:extracellular matrix; C:extracellular region; F:metalloendopeptidase activity; P:proteolysis; F:zinc ion binding
J14550164|m.84	AT5G09660.3	F:GO:0030060; C:GO:0048046; P:GO:0044262; C:GO:0009507; P:GO:0006108; F:GO:0000166; P:GO:0055114; C:GO:0005777	F:L-malate dehydrogenase activity; C:apoplast; P:cellular carbohydrate metabolic process; C:chloroplast; P:malate metabolic process; F:nucleotide binding; P:oxidation-reduction process; C:peroxisome
J14550252|m.85	AT1G61210.1	C:GO:0005737	C:cytoplasm
J14550529|m.90	AT1G51710.2	F:GO:0004221; P:GO:0006511	F:ubiquitin thiolesterase activity; P:ubiquitin-dependent protein catabolic process
J14551557|m.102	AT2G40820.1	C:GO:0005634; C:GO:0005886	C:nucleus; C:plasma membrane
J14552432|m.106	AT1G48470.1	C:GO:0009507; F:GO:0004356; P:GO:0006542; C:GO:0009506	C:chloroplast; F:glutamate-ammonia ligase activity; P:glutamine biosynthetic process; C:plasmodesma
J14553425|m.118	AT2G18380.1	C:GO:0005634; P:GO:0006355; F:GO:0043565; F:GO:0003700; F:GO:0008270	C:nucleus; P:regulation of transcription, DNA-templated; F:sequence-specific DNA binding; F:sequence-specific DNA binding transcription factor activity; F:zinc ion binding
J14553558|m.121	AT1G15430.1	C:GO:0005634	C:nucleus
J14553571|m.122	AT3G12360.1	C:GO:0005886	C:plasma membrane
J14553719|m.124	AT3G18100.2	F:GO:0003677; C:GO:0005634	F:DNA binding; C:nucleus
J14553884|m.127	AT1G68010.1	C:GO:0048046; C:GO:0009507; C:GO:0005777	C:apoplast; C:chloroplast; C:peroxisome
J14554391|m.133	AT3G54230.2	F:GO:0003676; F:GO:0000166; C:GO:0005634; F:GO:0008270	F:nucleic acid binding; F:nucleotide binding; C:nucleus; F:zinc ion binding
J14555069|m.138	AT4G18150.1	C:GO:0005634	C:nucleus
J14555129|m.140	AT2G30600.2	P:GO:0007155; C:GO:0005737	P:cell adhesion; C:cytoplasm
J14555357|m.146	AT3G51640.2	C:GO:0005634	C:nucleus
J14555482|m.147	AT3G26744.2	C:GO:0005634	C:nucleus
J14556185|m.151	AT1G48120.1	F:GO:0016787; C:GO:0005634	F:hydrolase activity; C:nucleus
J14556744|m.157	AT5G65710.1	F:GO:0005524; C:GO:0005886; P:GO:0006468; F:GO:0004674	F:ATP binding; C:plasma membrane; P:protein phosphorylation; F:protein serine/threonine kinase activity
J14557323|m.162	AT1G09530.2	C:GO:0005634	C:nucleus
J14557575|m.164	AT4G27060.1	C:GO:0009507	C:chloroplast
J14557575|m.165	AT4G27060.1	C:GO:0009507	C:chloroplast
J14557584|m.166	AT1G65040.3	C:GO:0005886; F:GO:0008270	C:plasma membrane; F:zinc ion binding
J14558275|m.175	AT5G67340.1	P:GO:0016567; F:GO:0004842	P:protein ubiquitination; F:ubiquitin-protein transferase activity
J14558374|m.177	AT1G53900.1	P:GO:0044237	P:cellular metabolic process
J14558423|m.179	AT5G07970.1	C:GO:0005634	C:nucleus
J14558472|m.182	AT3G60470.1	C:GO:0005886	C:plasma membrane
J14558597|m.183	AT1G17360.1	C:GO:0005576	C:extracellular region
J14559130|m.191	AT1G71240.2	C:GO:0005739	C:mitochondrion
J14559130|m.192	AT1G71240.1	C:GO:0005739	C:mitochondrion
J14559527|m.198	AT1G34260.1	F:GO:0005524; P:GO:0044267; C:GO:0005634; P:GO:0046488; F:GO:0016307	F:ATP binding; P:cellular protein metabolic process; C:nucleus; P:phosphatidylinositol metabolic process; F:phosphatidylinositol phosphate kinase activity
J14559757|m.204	AT5G61580.1	F:GO:0003872; C:GO:0005945; F:GO:0005524; C:GO:0009507; P:GO:0006096	F:6-phosphofructokinase activity; C:6-phosphofructokinase complex; F:ATP binding; C:chloroplast; P:glycolytic process
J14560260|m.210	AT3G01310.2	F:GO:0003993; C:GO:0005737; P:GO:0055114; F:GO:0016491; C:GO:0005886; F:GO:0046914	F:acid phosphatase activity; C:cytoplasm; P:oxidation-reduction process; F:oxidoreductase activity; C:plasma membrane; F:transition metal ion binding
J14560267|m.212	AT4G00150.1	C:GO:0005634	C:nucleus
J14561184|m.228	AT1G49730.2	F:GO:0005524; C:GO:0005886; F:GO:0004672; P:GO:0006468	F:ATP binding; C:plasma membrane; F:protein kinase activity; P:protein phosphorylation
J14561184|m.229	AT4G27300.1	F:GO:0005524; F:GO:0030246; C:GO:0005886; C:GO:0009506; P:GO:0006468; F:GO:0004674; P:GO:0048544	F:ATP binding; F:carbohydrate binding; C:plasma membrane; C:plasmodesma; P:protein phosphorylation; F:protein serine/threonine kinase activity; P:recognition of pollen
J14561403|m.234	AT5G45050.1	F:GO:0043531; P:GO:0006952; C:GO:0005634; P:GO:0006355; F:GO:0043565; F:GO:0003700; P:GO:0007165; C:GO:0005774	F:ADP binding; P:defense response; C:nucleus; P:regulation of transcription, DNA-templated; F:sequence-specific DNA binding; F:sequence-specific DNA binding transcription factor activity; P:signal transduction; C:vacuolar membrane
J14561713|m.241	AT5G65750.1	C:GO:0005739; F:GO:0004591; P:GO:0046686; F:GO:0030976; P:GO:0006099	C:mitochondrion; F:oxoglutarate dehydrogenase (succinyl-transferring) activity; P:response to cadmium ion; F:thiamine pyrophosphate binding; P:tricarboxylic acid cycle
J14561714|m.242	AT1G52630.2	C:GO:0005794	C:Golgi apparatus
J14562043|m.244	AT1G58025.2	C:GO:0005634	C:nucleus
J14563013|m.265	AT1G55350.1	P:GO:0009793; C:GO:0005886	P:embryo development ending in seed dormancy; C:plasma membrane
J14563755|m.276	AT3G04610.1	F:GO:0003723; C:GO:0005737	F:RNA binding; C:cytoplasm
J14564067|m.281	AT3G48990.1	C:GO:0048046; C:GO:0009570; C:GO:0005739; C:GO:0009506; P:GO:0046686	C:apoplast; C:chloroplast stroma; C:mitochondrion; C:plasmodesma; P:response to cadmium ion
J14564152|m.284	AT2G46450.2	F:GO:0005216; P:GO:0006811; C:GO:0005886; P:GO:0055085	F:ion channel activity; P:ion transport; C:plasma membrane; P:transmembrane transport
J14565227|m.302	AT3G56660.1	C:GO:0005634; F:GO:0046983; P:GO:0006355; F:GO:0043565; F:GO:0003700	C:nucleus; F:protein dimerization activity; P:regulation of transcription, DNA-templated; F:sequence-specific DNA binding; F:sequence-specific DNA binding transcription factor activity
J14565312|m.304	AT4G10710.1	P:GO:0009987; C:GO:0005730	P:cellular process; C:nucleolus
J14565671|m.320	AT5G43780.1	C:GO:0009570; F:GO:0004781; P:GO:0000103	C:chloroplast stroma; F:sulfate adenylyltransferase (ATP) activity; P:sulfate assimilation
J14566262|m.329	AT3G02170.1	C:GO:0005634	C:nucleus
J14566300|m.331	AT5G66270.1	F:GO:0003676; F:GO:0008270	F:nucleic acid binding; F:zinc ion binding
J14566639|m.337	AT2G45540.2	C:GO:0005886	C:plasma membrane
J14566746|m.341	AT5G16750.1	C:GO:0005634; P:GO:0006364	C:nucleus; P:rRNA processing
J14566864|m.344	AT1G61640.2	C:GO:0005886	C:plasma membrane
J14567486|m.361	AT3G60820.1	C:GO:0009507; C:GO:0005829; C:GO:0005886; P:GO:0051603; F:GO:0004298	C:chloroplast; C:cytosol; C:plasma membrane; P:proteolysis involved in cellular protein catabolic process; F:threonine-type endopeptidase activity
J14567965|m.368	AT2G19390.1	C:GO:0005634	C:nucleus
J14568029|m.369	AT3G24440.1	C:GO:0005634	C:nucleus
J14568246|m.370	AT4G00900.1	F:GO:0005524; P:GO:0006754; P:GO:0006816; F:GO:0005388; C:GO:0016021; F:GO:0046872	F:ATP binding; P:ATP biosynthetic process; P:calcium ion transport; F:calcium-transporting ATPase activity; C:integral component of membrane; F:metal ion binding
J14568420|m.375	AT4G12020.1	F:GO:0043531; F:GO:0005524; C:GO:0009941; P:GO:0006952; F:GO:0017111; C:GO:0005634; F:GO:0004672; P:GO:0006468; P:GO:0006355; F:GO:0043565; F:GO:0003700; P:GO:0007165	F:ADP binding; F:ATP binding; C:chloroplast envelope; P:defense response; F:nucleoside-triphosphatase activity; C:nucleus; F:protein kinase activity; P:protein phosphorylation; P:regulation of transcription, DNA-templated; F:sequence-specific DNA binding; F:sequence-specific DNA binding transcription factor activity; P:signal transduction
J14568594|m.378	AT1G36070.2	C:GO:0005737	C:cytoplasm
J14568966|m.386	AT5G35630.2	C:GO:0048046; C:GO:0009507; C:GO:0022626; F:GO:0004356; P:GO:0006542; C:GO:0016020; P:GO:0009651; C:GO:0009579	C:apoplast; C:chloroplast; C:cytosolic ribosome; F:glutamate-ammonia ligase activity; P:glutamine biosynthetic process; C:membrane; P:response to salt stress; C:thylakoid
J14569589|m.396	AT5G57815.1	C:GO:0009507; F:GO:0004129; C:GO:0005739	C:chloroplast; F:cytochrome-c oxidase activity; C:mitochondrion
J14570185|m.404	AT3G20320.2	C:GO:0009507; C:GO:0016020	C:chloroplast; C:membrane
J14570779|m.411	AT5G27010.1	C:GO:0005634	C:nucleus
J14570825|m.413	AT5G55550.4	F:GO:0003676; F:GO:0000166; C:GO:0005634	F:nucleic acid binding; F:nucleotide binding; C:nucleus
J14571208|m.418	AT1G09130.3	C:GO:0009507; P:GO:0006508; F:GO:0004252	C:chloroplast; P:proteolysis; F:serine-type endopeptidase activity
J14571415|m.421	AT5G14200.1	F:GO:0003862; F:GO:0051287; C:GO:0009570; P:GO:0009098; F:GO:0000287; P:GO:0055114; P:GO:0009651	F:3-isopropylmalate dehydrogenase activity; F:NAD binding; C:chloroplast stroma; P:leucine biosynthetic process; F:magnesium ion binding; P:oxidation-reduction process; P:response to salt stress
J14571723|m.424	AT5G45420.1	F:GO:0003677; C:GO:0005634; C:GO:0005886	F:DNA binding; C:nucleus; C:plasma membrane
J14571992|m.429	AT5G05350.1	C:GO:0005634	C:nucleus
J14572263|m.435	AT5G55040.2	C:GO:0005634	C:nucleus
J14573285|m.449	AT5G15610.1	C:GO:0005737	C:cytoplasm
J14573395|m.452	AT1G73980.1	F:GO:0005524; C:GO:0005829; F:GO:0016301; P:GO:0006796; F:GO:0016773	F:ATP binding; C:cytosol; F:kinase activity; P:phosphate-containing compound metabolic process; F:phosphotransferase activity, alcohol group as acceptor
J14573986|m.456	AT3G61310.1	F:GO:0003677; C:GO:0005634	F:DNA binding; C:nucleus
J14574184|m.461	AT5G61810.1	F:GO:0005509; C:GO:0005739; P:GO:0055085	F:calcium ion binding; C:mitochondrion; P:transmembrane transport
J14574354|m.463	AT2G01830.3	F:GO:0005524; C:GO:0005886; F:GO:0000156; F:GO:0000155	F:ATP binding; C:plasma membrane; F:phosphorelay response regulator activity; F:phosphorelay sensor kinase activity
J14575051|m.488	AT4G22130.1	F:GO:0005524; C:GO:0005576; C:GO:0005886; P:GO:0006468; F:GO:0004713	F:ATP binding; C:extracellular region; C:plasma membrane; P:protein phosphorylation; F:protein tyrosine kinase activity
J14575083|m.491	AT5G55600.2	F:GO:0003677; F:GO:0003723; C:GO:0005634	F:DNA binding; F:RNA binding; C:nucleus
J14575192|m.492	AT4G32140.1	C:GO:0016020	C:membrane
J14575958|m.508	AT3G23280.1	P:GO:0006499; C:GO:0005737; C:GO:0005634; F:GO:0008270	P:N-terminal protein myristoylation; C:cytoplasm; C:nucleus; F:zinc ion binding
J14576175|m.512	AT3G29160.1	F:GO:0005524; C:GO:0005634; P:GO:0006468; F:GO:0004674; F:GO:0004713	F:ATP binding; C:nucleus; P:protein phosphorylation; F:protein serine/threonine kinase activity; F:protein tyrosine kinase activity
J14576248|m.513	AT5G05520.1	C:GO:0005634	C:nucleus
J14576359|m.518	AT4G18250.1	F:GO:0005524; P:GO:0006468; F:GO:0004674; F:GO:0004713	F:ATP binding; P:protein phosphorylation; F:protein serine/threonine kinase activity; F:protein tyrosine kinase activity
J14576462|m.521	AT4G28380.1	C:GO:0005576	C:extracellular region
J14576671|m.523	AT1G03830.1	F:GO:0005525; F:GO:0003924; C:GO:0005634	F:GTP binding; F:GTPase activity; C:nucleus
J14576672|m.524	AT1G03830.1	F:GO:0005525; F:GO:0003924; C:GO:0005634	F:GTP binding; F:GTPase activity; C:nucleus
J14577107|m.528	AT1G22170.1	C:GO:0009507; P:GO:0006096; F:GO:0016868	C:chloroplast; P:glycolytic process; F:intramolecular transferase activity, phosphotransferases
J14577176|m.529	AT2G23520.1	F:GO:0003824; C:GO:0005886; F:GO:0030170	F:catalytic activity; C:plasma membrane; F:pyridoxal phosphate binding
J14577411|m.534	AT1G17940.1	P:GO:0006499; C:GO:0005634	P:N-terminal protein myristoylation; C:nucleus
J14578431|m.557	AT4G35450.4	C:GO:0005634; P:GO:0046686	C:nucleus; P:response to cadmium ion
J14578606|m.562	AT5G57870.2	P:GO:0016070; C:GO:0005829	P:RNA metabolic process; C:cytosol
J14578900|m.569	AT1G09970.2	F:GO:0005524; C:GO:0005886; P:GO:0006468; F:GO:0004674	F:ATP binding; C:plasma membrane; P:protein phosphorylation; F:protein serine/threonine kinase activity
J14578961|m.572	AT5G09710.1	C:GO:0005634	C:nucleus
J14579155|m.573	AT5G04140.2	C:GO:0048046; C:GO:0009941; P:GO:0006537; F:GO:0015930; C:GO:0016020; P:GO:0055114	C:apoplast; C:chloroplast envelope; P:glutamate biosynthetic process; F:glutamate synthase activity; C:membrane; P:oxidation-reduction process
J14579558|m.576	AT3G19780.1	C:GO:0009507	C:chloroplast
J14579716|m.582	AT2G40640.1	C:GO:0005739	C:mitochondrion
J14579822|m.583	AT1G43190.1	F:GO:0003723; P:GO:0006397; F:GO:0000166; C:GO:0005634	F:RNA binding; P:mRNA processing; F:nucleotide binding; C:nucleus
J14579894|m.585	AT1G76490.1	F:GO:0050661; P:GO:0015936; F:GO:0004420; C:GO:0016021; P:GO:0008299; P:GO:0055114	F:NADP binding; P:coenzyme A metabolic process; F:hydroxymethylglutaryl-CoA reductase (NADPH) activity; C:integral component of membrane; P:isoprenoid biosynthetic process; P:oxidation-reduction process
J14580111|m.591	AT3G20920.2	C:GO:0016021; C:GO:0005634; C:GO:0005886; P:GO:0015031; F:GO:0008565	C:integral component of membrane; C:nucleus; C:plasma membrane; P:protein transport; F:protein transporter activity
J14580532|m.594	AT5G45150.1	P:GO:0006396; C:GO:0005737; F:GO:0003725; F:GO:0004525	P:RNA processing; C:cytoplasm; F:double-stranded RNA binding; F:ribonuclease III activity
J14580625|m.595	AT5G04550.1	C:GO:0005634	C:nucleus
J14581208|m.598	AT4G34420.1	C:GO:0005794; F:GO:0008146	C:Golgi apparatus; F:sulfotransferase activity
J14582004|m.610	AT2G43560.1	C:GO:0009570; C:GO:0009534; P:GO:0006457; C:GO:0031977	C:chloroplast stroma; C:chloroplast thylakoid; P:protein folding; C:thylakoid lumen
J14582042|m.612	AT4G31780.2	F:GO:0030246; C:GO:0009941; P:GO:0009247; P:GO:0030259; F:GO:0016758	F:carbohydrate binding; C:chloroplast envelope; P:glycolipid biosynthetic process; P:lipid glycosylation; F:transferase activity, transferring hexosyl groups
J14582993|m.634	AT1G17140.2	C:GO:0005886	C:plasma membrane
J14583192|m.638	AT1G59790.1	C:GO:0031461; C:GO:0005634; F:GO:0031625; P:GO:0006511	C:cullin-RING ubiquitin ligase complex; C:nucleus; F:ubiquitin protein ligase binding; P:ubiquitin-dependent protein catabolic process
J14583562|m.648	AT3G53020.1	C:GO:0005730; C:GO:0005840; F:GO:0003735; P:GO:0006412	C:nucleolus; C:ribosome; F:structural constituent of ribosome; P:translation
J14583711|m.655	AT1G58110.2	C:GO:0005634; F:GO:0046983; P:GO:0006355; F:GO:0043565; F:GO:0003700	C:nucleus; F:protein dimerization activity; P:regulation of transcription, DNA-templated; F:sequence-specific DNA binding; F:sequence-specific DNA binding transcription factor activity
J14584177|m.661	AT3G18170.1	C:GO:0005576; F:GO:0016757	C:extracellular region; F:transferase activity, transferring glycosyl groups
J14584207|m.662	AT1G19510.1	F:GO:0003677	F:DNA binding
J14584700|m.671	AT3G13400.1	F:GO:0005507; C:GO:0005576; P:GO:0055114; F:GO:0016491	F:copper ion binding; C:extracellular region; P:oxidation-reduction process; F:oxidoreductase activity
J14584894|m.675	AT3G16630.2	F:GO:0005524; C:GO:0005737; F:GO:0003777; P:GO:0007018; C:GO:0005886	F:ATP binding; C:cytoplasm; F:microtubule motor activity; P:microtubule-based movement; C:plasma membrane
J14585092|m.678	AT5G62640.1	P:GO:0006396; C:GO:0005634	P:RNA processing; C:nucleus
J14585434|m.682	AT1G70090.1	C:GO:0005794; F:GO:0016757	C:Golgi apparatus; F:transferase activity, transferring glycosyl groups
J14586458|m.699	AT1G22290.2	C:GO:0009507; F:GO:0019904	C:chloroplast; F:protein domain specific binding
J14586791|m.702	AT1G61360.1	F:GO:0005524; F:GO:0030246; C:GO:0005886; P:GO:0006468; F:GO:0004674; P:GO:0048544	F:ATP binding; F:carbohydrate binding; C:plasma membrane; P:protein phosphorylation; F:protein serine/threonine kinase activity; P:recognition of pollen
J14587132|m.706	AT1G14270.2	C:GO:0005886	C:plasma membrane
J14587252|m.709	AT4G36710.1	C:GO:0005634	C:nucleus
J14587319|m.713	AT4G32620.2	C:GO:0005634	C:nucleus
J14587395|m.716	AT5G44240.1	F:GO:0005524; F:GO:0015662; C:GO:0005794; P:GO:0006812; C:GO:0016021; F:GO:0000287; P:GO:0008152; P:GO:0015914; F:GO:0004012; C:GO:0009506	F:ATP binding; F:ATPase activity, coupled to transmembrane movement of ions, phosphorylative mechanism; C:Golgi apparatus; P:cation transport; C:integral component of membrane; F:magnesium ion binding; P:metabolic process; P:phospholipid transport; F:phospholipid-translocating ATPase activity; C:plasmodesma
J14587395|m.717	AT5G44240.1	F:GO:0005524; F:GO:0015662; C:GO:0005794; P:GO:0006812; C:GO:0016021; F:GO:0000287; P:GO:0008152; P:GO:0015914; F:GO:0004012; C:GO:0009506	F:ATP binding; F:ATPase activity, coupled to transmembrane movement of ions, phosphorylative mechanism; C:Golgi apparatus; P:cation transport; C:integral component of membrane; F:magnesium ion binding; P:metabolic process; P:phospholipid transport; F:phospholipid-translocating ATPase activity; C:plasmodesma
J14587405|m.720	AT2G31670.1	C:GO:0009570; C:GO:0005777	C:chloroplast stroma; C:peroxisome
J14587473|m.724	AT5G07930.2	F:GO:0003676; C:GO:0005634	F:nucleic acid binding; C:nucleus
J14587545|m.725	AT1G64920.1	C:GO:0009507; P:GO:0008152; F:GO:0016758	C:chloroplast; P:metabolic process; F:transferase activity, transferring hexosyl groups
J14587589|m.726	AT3G52150.2	C:GO:0009507; F:GO:0003676; F:GO:0000166; C:GO:0009579	C:chloroplast; F:nucleic acid binding; F:nucleotide binding; C:thylakoid
J14587668|m.728	AT4G09500.2	C:GO:0009507; P:GO:0008152; F:GO:0016758	C:chloroplast; P:metabolic process; F:transferase activity, transferring hexosyl groups
J14587720|m.731	AT3G49920.1	C:GO:0005741; P:GO:0044070; P:GO:0055085; F:GO:0008308	C:mitochondrial outer membrane; P:regulation of anion transport; P:transmembrane transport; F:voltage-gated anion channel activity
J14588246|m.743	AT1G03080.1	C:GO:0005886	C:plasma membrane
J14588338|m.745	AT3G28690.2	F:GO:0005524; C:GO:0005886; P:GO:0006468; F:GO:0004674; F:GO:0004713	F:ATP binding; C:plasma membrane; P:protein phosphorylation; F:protein serine/threonine kinase activity; F:protein tyrosine kinase activity
J14588452|m.747	AT2G43230.1	F:GO:0005524; C:GO:0005886; P:GO:0006468; F:GO:0004713	F:ATP binding; C:plasma membrane; P:protein phosphorylation; F:protein tyrosine kinase activity
J14588795|m.751	AT1G23290.1	C:GO:0022626; C:GO:0005730; C:GO:0009506; F:GO:0003735	C:cytosolic ribosome; C:nucleolus; C:plasmodesma; F:structural constituent of ribosome
J14588862|m.753	AT2G45540.2	C:GO:0005886	C:plasma membrane
J14589542|m.762	AT2G30070.1	C:GO:0005886; P:GO:0071805; F:GO:0015079	C:plasma membrane; P:potassium ion transmembrane transport; F:potassium ion transmembrane transporter activity
J14589720|m.765	AT4G14225.1	F:GO:0003677; C:GO:0009507; F:GO:0008270	F:DNA binding; C:chloroplast; F:zinc ion binding
J14589922|m.768	AT4G12610.1	F:GO:0003677; F:GO:0003824; C:GO:0009507; C:GO:0005634; P:GO:0045893; P:GO:0006367	F:DNA binding; F:catalytic activity; C:chloroplast; C:nucleus; P:positive regulation of transcription, DNA-templated; P:transcription initiation from RNA polymerase II promoter
J14590061|m.773	AT3G49660.1	C:GO:0005634	C:nucleus
J14590232|m.775	AT5G67250.1	P:GO:0006499; C:GO:0005634	P:N-terminal protein myristoylation; C:nucleus
J14590529|m.778	AT5G18370.1	F:GO:0043531; C:GO:0005737; P:GO:0006952; F:GO:0017111; P:GO:0007165	F:ADP binding; C:cytoplasm; P:defense response; F:nucleoside-triphosphatase activity; P:signal transduction
J14590564|m.781	AT5G04895.1	F:GO:0005524; F:GO:0008026; F:GO:0003725; C:GO:0005622	F:ATP binding; F:ATP-dependent helicase activity; F:double-stranded RNA binding; C:intracellular
J14591031|m.788	AT5G02800.1	F:GO:0005524; C:GO:0005886; F:GO:0004674	F:ATP binding; C:plasma membrane; F:protein serine/threonine kinase activity
J14591042|m.789	AT3G48100.1	C:GO:0005634; P:GO:0006355; F:GO:0000156; P:GO:0000160	C:nucleus; P:regulation of transcription, DNA-templated; F:phosphorelay response regulator activity; P:phosphorelay signal transduction system
J14591256|m.791	AT4G32620.1	C:GO:0005634	C:nucleus
J14591725|m.799	AT1G04080.3	P:GO:0006396; C:GO:0005634	P:RNA processing; C:nucleus
J14591762|m.801	AT3G15095.2	C:GO:0005634	C:nucleus
J14592086|m.803	AT3G07810.2	C:GO:0005576; F:GO:0003676; F:GO:0000166	C:extracellular region; F:nucleic acid binding; F:nucleotide binding
J14592207|m.804	AT5G47730.3	C:GO:0005794	C:Golgi apparatus
J14592640|m.808	AT3G63180.2	C:GO:0005634	C:nucleus
J14592855|m.822	AT3G58620.1	P:GO:0045454; C:GO:0005634	P:cell redox homeostasis; C:nucleus
J14593214|m.826	AT1G61360.2	F:GO:0005524; F:GO:0030246; C:GO:0005886; P:GO:0006468; F:GO:0004674; F:GO:0004713; P:GO:0048544	F:ATP binding; F:carbohydrate binding; C:plasma membrane; P:protein phosphorylation; F:protein serine/threonine kinase activity; F:protein tyrosine kinase activity; P:recognition of pollen
J14593710|m.837	AT3G51490.2	C:GO:0016021; F:GO:0022891; P:GO:0055085	C:integral component of membrane; F:substrate-specific transmembrane transporter activity; P:transmembrane transport
J14593716|m.839	AT4G10480.1	C:GO:0005634	C:nucleus
J14594011|m.844	AT2G14680.1	C:GO:0005737	C:cytoplasm
J14594030|m.845	AT3G13530.1	F:GO:0005524; C:GO:0005886; P:GO:0006468; F:GO:0004674	F:ATP binding; C:plasma membrane; P:protein phosphorylation; F:protein serine/threonine kinase activity
J14594101|m.846	AT3G42170.1	F:GO:0003677; C:GO:0005829; C:GO:0005634; F:GO:0046983	F:DNA binding; C:cytosol; C:nucleus; F:protein dimerization activity
J14594585|m.852	AT2G38410.1	P:GO:0006886; C:GO:0005634; C:GO:0005886	P:intracellular protein transport; C:nucleus; C:plasma membrane
J14594641|m.853	AT5G15580.1	C:GO:0005634	C:nucleus
J14595019|m.855	AT4G27550.1	F:GO:0003824; P:GO:0005992	F:catalytic activity; P:trehalose biosynthetic process
J14595042|m.857	AT2G34670.2	C:GO:0005634	C:nucleus
J14595072|m.858	AT3G23280.1	P:GO:0006499; C:GO:0005737; C:GO:0005634; F:GO:0008270	P:N-terminal protein myristoylation; C:cytoplasm; C:nucleus; F:zinc ion binding
J14595145|m.860	AT5G02040.2	C:GO:0005634	C:nucleus
J14595360|m.862	AT2G39180.1	F:GO:0005524; P:GO:0006468; F:GO:0004674	F:ATP binding; P:protein phosphorylation; F:protein serine/threonine kinase activity
J14595581|m.867	AT1G32750.1	C:GO:0005634	C:nucleus
J14595719|m.869	AT2G45540.1	C:GO:0005886	C:plasma membrane
J14595719|m.871	AT2G45540.2	C:GO:0005886	C:plasma membrane
J14595969|m.881	AT3G55410.1	C:GO:0005739; F:GO:0004591; F:GO:0030976; P:GO:0006099	C:mitochondrion; F:oxoglutarate dehydrogenase (succinyl-transferring) activity; F:thiamine pyrophosphate binding; P:tricarboxylic acid cycle
J14595992|m.882	AT2G18510.1	F:GO:0003676; C:GO:0005730; F:GO:0000166	F:nucleic acid binding; C:nucleolus; F:nucleotide binding
J14596653|m.895	AT4G38600.1	F:GO:0016881; P:GO:0006464; C:GO:0005634; C:GO:0005886	F:acid-amino acid ligase activity; P:cellular protein modification process; C:nucleus; C:plasma membrane
J14597454|m.911	AT1G32850.1	C:GO:0005634; F:GO:0004221; P:GO:0006511	C:nucleus; F:ubiquitin thiolesterase activity; P:ubiquitin-dependent protein catabolic process
J14597811|m.917	AT3G49900.1	C:GO:0005886; P:GO:0009416; F:GO:0004871	C:plasma membrane; P:response to light stimulus; F:signal transducer activity
J14597945|m.920	AT3G57670.1	C:GO:0005634; F:GO:0008270	C:nucleus; F:zinc ion binding
J14598015|m.928	AT5G46790.1	C:GO:0005634	C:nucleus
J14598091|m.929	AT5G11200.2	F:GO:0005524; F:GO:0008026; C:GO:0005737; F:GO:0003676	F:ATP binding; F:ATP-dependent helicase activity; C:cytoplasm; F:nucleic acid binding
J14598484|m.936	AT3G19780.2	C:GO:0009507	C:chloroplast
J14598495|m.937	AT1G50280.1	C:GO:0005886; P:GO:0009416; F:GO:0004871	C:plasma membrane; P:response to light stimulus; F:signal transducer activity
J14598503|m.941	AT5G44180.1	C:GO:0005634	C:nucleus
J14598632|m.944	AT5G65890.2	F:GO:0016597; P:GO:0008152	F:amino acid binding; P:metabolic process
J14598893|m.947	AT5G05130.1	F:GO:0005524; F:GO:0003677; F:GO:0004386; C:GO:0005634; F:GO:0008270	F:ATP binding; F:DNA binding; F:helicase activity; C:nucleus; F:zinc ion binding
J14598926|m.949	AT5G21160.2	C:GO:0005737	C:cytoplasm
J14599116|m.954	AT4G23040.1	C:GO:0005634	C:nucleus
J14599527|m.958	AT1G51710.1	C:GO:0005634; C:GO:0009506; F:GO:0004221; P:GO:0006511	C:nucleus; C:plasmodesma; F:ubiquitin thiolesterase activity; P:ubiquitin-dependent protein catabolic process
J14599993|m.961	AT1G30755.1	C:GO:0005634	C:nucleus
J14600093|m.967	AT3G25040.1	F:GO:0046923; C:GO:0005794; C:GO:0005739; P:GO:0006621	F:ER retention sequence binding; C:Golgi apparatus; C:mitochondrion; P:protein retention in ER lumen
J14600200|m.969	AT3G49720.1	C:GO:0005794; C:GO:0009535; C:GO:0005886; C:GO:0005774	C:Golgi apparatus; C:chloroplast thylakoid membrane; C:plasma membrane; C:vacuolar membrane
J14600312|m.970	AT1G69420.1	F:GO:0008270	F:zinc ion binding
J14600600|m.977	AT1G33060.1	F:GO:0003677; C:GO:0005634; P:GO:0006355	F:DNA binding; C:nucleus; P:regulation of transcription, DNA-templated
J14600642|m.980	AT1G21640.1	F:GO:0003951; C:GO:0009507; P:GO:0008152	F:NAD+ kinase activity; C:chloroplast; P:metabolic process
J14600836|m.983	AT4G04180.1	F:GO:0005524; F:GO:0017111	F:ATP binding; F:nucleoside-triphosphatase activity
J14600913|m.985	AT1G80580.1	F:GO:0003677; C:GO:0005634; P:GO:0006355; F:GO:0003700	F:DNA binding; C:nucleus; P:regulation of transcription, DNA-templated; F:sequence-specific DNA binding transcription factor activity
J14600985|m.992	AT1G56130.1	F:GO:0005524; C:GO:0005886; P:GO:0006468; F:GO:0004674; F:GO:0004713	F:ATP binding; C:plasma membrane; P:protein phosphorylation; F:protein serine/threonine kinase activity; F:protein tyrosine kinase activity
J14601285|m.997	AT2G01690.2	C:GO:0005774	C:vacuolar membrane
J14601382|m.1002	AT5G11570.1	C:GO:0016020; P:GO:0006857; F:GO:0005215	C:membrane; P:oligopeptide transport; F:transporter activity
J14601503|m.1005	AT2G21630.1	C:GO:0030127; P:GO:0006888; P:GO:0006886; F:GO:0008270	C:COPII vesicle coat; P:ER to Golgi vesicle-mediated transport; P:intracellular protein transport; F:zinc ion binding
J14601988|m.1010	AT3G18170.1	C:GO:0005576; F:GO:0016757	C:extracellular region; F:transferase activity, transferring glycosyl groups
J14602117|m.1013	AT5G07410.1	P:GO:0042545; C:GO:0005576; F:GO:0030599	P:cell wall modification; C:extracellular region; F:pectinesterase activity
J14602696|m.1020	AT5G28237.1	C:GO:0005739; F:GO:0030170; P:GO:0006568; F:GO:0004834	C:mitochondrion; F:pyridoxal phosphate binding; P:tryptophan metabolic process; F:tryptophan synthase activity
J14602746|m.1022	AT2G40140.2	F:GO:0003676; C:GO:0005634; F:GO:0008270	F:nucleic acid binding; C:nucleus; F:zinc ion binding
J14602876|m.1027	AT3G26020.4	C:GO:0005634; C:GO:0000159; F:GO:0008601; P:GO:0007165	C:nucleus; C:protein phosphatase type 2A complex; F:protein phosphatase type 2A regulator activity; P:signal transduction
J14603222|m.1036	AT5G62930.1	C:GO:0005829; C:GO:0005576; F:GO:0016788; P:GO:0006629	C:cytosol; C:extracellular region; F:hydrolase activity, acting on ester bonds; P:lipid metabolic process
J14603514|m.1046	AT4G34380.1	C:GO:0005634	C:nucleus
J14603682|m.1049	AT1G48540.1	C:GO:0005737	C:cytoplasm
J14603810|m.1052	AT3G55140.2	C:GO:0005886	C:plasma membrane
J14603974|m.1057	AT1G62050.1	C:GO:0048046; C:GO:0005634	C:apoplast; C:nucleus
J14604144|m.1059	AT5G27410.1	F:GO:0003824; P:GO:0008152; C:GO:0005739	F:catalytic activity; P:metabolic process; C:mitochondrion
J14604476|m.1065	AT3G55630.2	F:GO:0005524; P:GO:0009396; F:GO:0004326	F:ATP binding; P:folic acid-containing compound biosynthetic process; F:tetrahydrofolylpolyglutamate synthase activity
J14604542|m.1067	AT1G49340.2	C:GO:0005737; F:GO:0035004; P:GO:0046854; P:GO:0048015; F:GO:0016773; C:GO:0005886; C:GO:0009506	C:cytoplasm; F:phosphatidylinositol 3-kinase activity; P:phosphatidylinositol phosphorylation; P:phosphatidylinositol-mediated signaling; F:phosphotransferase activity, alcohol group as acceptor; C:plasma membrane; C:plasmodesma
J14604625|m.1070	AT3G59820.2	C:GO:0005739	C:mitochondrion
J14604972|m.1074	AT5G62580.1	C:GO:0005737	C:cytoplasm
J14605224|m.1078	AT5G49300.1	C:GO:0005634; P:GO:0006355; F:GO:0043565; F:GO:0003700; F:GO:0008270	C:nucleus; P:regulation of transcription, DNA-templated; F:sequence-specific DNA binding; F:sequence-specific DNA binding transcription factor activity; F:zinc ion binding
J14605250|m.1079	AT2G30110.1	F:GO:0005524; P:GO:0006464; C:GO:0005829; C:GO:0005634; C:GO:0005886; C:GO:0009506; P:GO:0046686; F:GO:0008641	F:ATP binding; P:cellular protein modification process; C:cytosol; C:nucleus; C:plasma membrane; C:plasmodesma; P:response to cadmium ion; F:small protein activating enzyme activity
J14605319|m.1082	AT4G04220.1	C:GO:0005886	C:plasma membrane
J14605532|m.1085	AT4G33430.1	C:GO:0005886; P:GO:0006468	C:plasma membrane; P:protein phosphorylation
J14605691|m.1089	AT2G34670.2	C:GO:0005634	C:nucleus
J14605758|m.1090	AT4G22350.1	C:GO:0005634; F:GO:0004221; P:GO:0006511; F:GO:0008270	C:nucleus; F:ubiquitin thiolesterase activity; P:ubiquitin-dependent protein catabolic process; F:zinc ion binding
J14605847|m.1093	AT5G67280.1	F:GO:0005524; C:GO:0005576; F:GO:0004672; P:GO:0006468	F:ATP binding; C:extracellular region; F:protein kinase activity; P:protein phosphorylation
J14605888|m.1095	AT4G31200.3	F:GO:0003723; P:GO:0006396; C:GO:0005737	F:RNA binding; P:RNA processing; C:cytoplasm
J14606714|m.1109	AT1G68940.1	C:GO:0005634; P:GO:0016567; C:GO:0000151; F:GO:0004842	C:nucleus; P:protein ubiquitination; C:ubiquitin ligase complex; F:ubiquitin-protein transferase activity
J14607431|m.1122	AT2G32730.1	C:GO:0009507; C:GO:0005829; F:GO:0030234; C:GO:0000502; P:GO:0042176	C:chloroplast; C:cytosol; F:enzyme regulator activity; C:proteasome complex; P:regulation of protein catabolic process
J14607438|m.1125	AT3G15260.2	F:GO:0003824	F:catalytic activity
J14607590|m.1129	AT2G42330.2	F:GO:0003677; C:GO:0005634; P:GO:0006355	F:DNA binding; C:nucleus; P:regulation of transcription, DNA-templated
J14608522|m.1144	AT5G64470.3	C:GO:0009507	C:chloroplast
J14608595|m.1146	AT1G34130.1	F:GO:0004576; C:GO:0005886; P:GO:0006486	F:oligosaccharyl transferase activity; C:plasma membrane; P:protein glycosylation
J14609117|m.1160	AT1G32980.1	C:GO:0005576; P:GO:0006508; F:GO:0004252	C:extracellular region; P:proteolysis; F:serine-type endopeptidase activity
J14609126|m.1161	AT2G28350.1	F:GO:0003677; C:GO:0005634; F:GO:0046983; P:GO:0006355; P:GO:0009725	F:DNA binding; C:nucleus; F:protein dimerization activity; P:regulation of transcription, DNA-templated; P:response to hormone
J14609174|m.1164	AT2G17150.2	C:GO:0005634	C:nucleus
J14609318|m.1170	AT2G46710.1	C:GO:0005737	C:cytoplasm
J14609640|m.1174	AT3G52990.2	C:GO:0005737; P:GO:0006096; F:GO:0000287; C:GO:0016020; F:GO:0030955; F:GO:0004743	C:cytoplasm; P:glycolytic process; F:magnesium ion binding; C:membrane; F:potassium ion binding; F:pyruvate kinase activity
J14610175|m.1183	AT2G40830.2	C:GO:0005618; F:GO:0008270	C:cell wall; F:zinc ion binding
J14610603|m.1193	AT4G38600.2	F:GO:0016881; P:GO:0006464; C:GO:0005634; C:GO:0005886	F:acid-amino acid ligase activity; P:cellular protein modification process; C:nucleus; C:plasma membrane
J14610972|m.1198	AT2G32120.1	F:GO:0005524; C:GO:0005737	F:ATP binding; C:cytoplasm
J14611528|m.1201	AT3G59750.1	F:GO:0005524; C:GO:0005886; P:GO:0006468; F:GO:0004674	F:ATP binding; C:plasma membrane; P:protein phosphorylation; F:protein serine/threonine kinase activity
J14611651|m.1203	AT1G32750.1	C:GO:0005634	C:nucleus
J14611845|m.1207	AT3G18130.1	C:GO:0005730	C:nucleolus
J14612064|m.1211	AT1G76850.1	C:GO:0005886; C:GO:0009506	C:plasma membrane; C:plasmodesma
J14612094|m.1213	AT4G12570.1	F:GO:0016881; P:GO:0006464; C:GO:0005634	F:acid-amino acid ligase activity; P:cellular protein modification process; C:nucleus
J14612519|m.1225	AT2G39950.1	C:GO:0005634	C:nucleus
J14612950|m.1230	AT4G22050.1	F:GO:0004190; C:GO:0005576; P:GO:0006508	F:aspartic-type endopeptidase activity; C:extracellular region; P:proteolysis
J14612953|m.1231	AT3G26640.1	C:GO:0005737	C:cytoplasm
J14613288|m.1238	AT2G07040.1	F:GO:0005524; C:GO:0005886; F:GO:0004672; P:GO:0006468	F:ATP binding; C:plasma membrane; F:protein kinase activity; P:protein phosphorylation
J14613288|m.1239	AT2G42800.1	C:GO:0009505; C:GO:0005886	C:plant-type cell wall; C:plasma membrane
J14613451|m.1242	AT5G09410.1	F:GO:0003677; C:GO:0005634	F:DNA binding; C:nucleus
J14613755|m.1245	AT4G16760.1	F:GO:0003995; F:GO:0003997; C:GO:0005737; P:GO:0006635; F:GO:0050660; C:GO:0009506; P:GO:0046686	F:acyl-CoA dehydrogenase activity; F:acyl-CoA oxidase activity; C:cytoplasm; P:fatty acid beta-oxidation; F:flavin adenine dinucleotide binding; C:plasmodesma; P:response to cadmium ion
J14614155|m.1248	AT1G53310.1	C:GO:0048046; P:GO:0015977; C:GO:0005829; F:GO:0008964; P:GO:0006099	C:apoplast; P:carbon fixation; C:cytosol; F:phosphoenolpyruvate carboxylase activity; P:tricarboxylic acid cycle
J14614202|m.1249	AT5G27690.1	F:GO:0046872; P:GO:0030001; C:GO:0005634	F:metal ion binding; P:metal ion transport; C:nucleus
J14614345|m.1251	AT3G17720.1	F:GO:0004351; P:GO:0006536; F:GO:0030170	F:glutamate decarboxylase activity; P:glutamate metabolic process; F:pyridoxal phosphate binding
J14614493|m.1254	AT3G63270.1	F:GO:0016788; C:GO:0005634	F:hydrolase activity, acting on ester bonds; C:nucleus
J14615602|m.1268	AT1G21651.1	C:GO:0005737; F:GO:0008270	C:cytoplasm; F:zinc ion binding
J14615794|m.1273	AT2G04780.2	C:GO:0046658	C:anchored component of plasma membrane
J14616311|m.1281	AT2G27350.2	C:GO:0005634	C:nucleus
J14616760|m.1296	AT1G26630.1	C:GO:0005737; P:GO:0034050; P:GO:0008612; P:GO:0045901; P:GO:0045905; P:GO:0009617; P:GO:0046686; P:GO:0009611; F:GO:0043022; F:GO:0003746; P:GO:0006452	C:cytoplasm; P:host programmed cell death induced by symbiont; P:peptidyl-lysine modification to peptidyl-hypusine; P:positive regulation of translational elongation; P:positive regulation of translational termination; P:response to bacterium; P:response to cadmium ion; P:response to wounding; F:ribosome binding; F:translation elongation factor activity; P:translational frameshifting
J14617045|m.1300	AT5G56620.1	F:GO:0003677; C:GO:0005634; P:GO:0006355	F:DNA binding; C:nucleus; P:regulation of transcription, DNA-templated
J14617221|m.1303	AT5G59820.1	C:GO:0005634; F:GO:0008270	C:nucleus; F:zinc ion binding
J14617640|m.1310	AT1G16150.1	F:GO:0005524; F:GO:0005509; C:GO:0016021; P:GO:0006468; F:GO:0004674; F:GO:0004713	F:ATP binding; F:calcium ion binding; C:integral component of membrane; P:protein phosphorylation; F:protein serine/threonine kinase activity; F:protein tyrosine kinase activity
J14617980|m.1319	AT3G52340.1	C:GO:0005829; F:GO:0000287; P:GO:0005986; F:GO:0050307	C:cytosol; F:magnesium ion binding; P:sucrose biosynthetic process; F:sucrose-phosphate phosphatase activity
J14618148|m.1322	AT5G66010.2	F:GO:0003676; F:GO:0000166; C:GO:0005634	F:nucleic acid binding; F:nucleotide binding; C:nucleus
J14618167|m.1325	AT3G04740.1	C:GO:0005634; C:GO:0009506; P:GO:0006357	C:nucleus; C:plasmodesma; P:regulation of transcription from RNA polymerase II promoter
J14618308|m.1328	AT2G32940.1	C:GO:0005737; F:GO:0003676	C:cytoplasm; F:nucleic acid binding
J14618470|m.1332	AT3G53900.1	C:GO:0009570; C:GO:0005829; P:GO:0009116; F:GO:0004845; P:GO:0006223	C:chloroplast stroma; C:cytosol; P:nucleoside metabolic process; F:uracil phosphoribosyltransferase activity; P:uracil salvage
J14618496|m.1333	AT3G61490.2	P:GO:0005975; F:GO:0004650	P:carbohydrate metabolic process; F:polygalacturonase activity
J14618650|m.1334	AT5G22770.3	C:GO:0030131; P:GO:0006886; C:GO:0005886; F:GO:0008565; P:GO:0016192	C:clathrin adaptor complex; P:intracellular protein transport; C:plasma membrane; F:protein transporter activity; P:vesicle-mediated transport
J14618776|m.1338	AT4G17570.2	C:GO:0005634; P:GO:0006355; F:GO:0043565; F:GO:0003700; F:GO:0008270	C:nucleus; P:regulation of transcription, DNA-templated; F:sequence-specific DNA binding; F:sequence-specific DNA binding transcription factor activity; F:zinc ion binding
J14619187|m.1342	AT4G31200.3	F:GO:0003723; P:GO:0006396; C:GO:0005737	F:RNA binding; P:RNA processing; C:cytoplasm
J14619638|m.1351	AT1G43850.2	C:GO:0005634	C:nucleus
J14619849|m.1352	AT3G44340.1	C:GO:0030127; P:GO:0006888; C:GO:0005829; P:GO:0006886; F:GO:0008270	C:COPII vesicle coat; P:ER to Golgi vesicle-mediated transport; C:cytosol; P:intracellular protein transport; F:zinc ion binding
J14619882|m.1353	AT1G32750.1	C:GO:0005634	C:nucleus
J14620064|m.1358	AT1G04400.1	P:GO:0006281; C:GO:0005634; C:GO:0005773	P:DNA repair; C:nucleus; C:vacuole
J14620415|m.1365	AT4G25680.1	C:GO:0005737	C:cytoplasm
J14620672|m.1370	AT2G04350.2	C:GO:0005794; F:GO:0003824; C:GO:0009507	C:Golgi apparatus; F:catalytic activity; C:chloroplast
J14620676|m.1372	AT5G52820.1	C:GO:0005634	C:nucleus
J14620851|m.1378	AT3G54850.1	F:GO:0019894; C:GO:0005871; P:GO:0016567; C:GO:0000151; F:GO:0004842	F:kinesin binding; C:kinesin complex; P:protein ubiquitination; C:ubiquitin ligase complex; F:ubiquitin-protein transferase activity
J14621376|m.1386	AT5G52280.1	C:GO:0009507	C:chloroplast
J14621483|m.1388	AT2G41700.1	F:GO:0005524; F:GO:0016887; C:GO:0005774	F:ATP binding; F:ATPase activity; C:vacuolar membrane
J14621483|m.1389	AT5G61690.1	F:GO:0005524; F:GO:0016887	F:ATP binding; F:ATPase activity
J14622565|m.1399	AT2G04350.1	C:GO:0005794; F:GO:0003824; C:GO:0009941	C:Golgi apparatus; F:catalytic activity; C:chloroplast envelope
J14622678|m.1406	AT1G31420.1	F:GO:0005524; C:GO:0005886; P:GO:0006468; F:GO:0004674; F:GO:0004713	F:ATP binding; C:plasma membrane; P:protein phosphorylation; F:protein serine/threonine kinase activity; F:protein tyrosine kinase activity
J14622809|m.1409	AT4G14250.1	C:GO:0005634; C:GO:0005840; F:GO:0003735; P:GO:0006412	C:nucleus; C:ribosome; F:structural constituent of ribosome; P:translation
J14622874|m.1411	AT4G26000.1	F:GO:0003723; C:GO:0005634	F:RNA binding; C:nucleus
J14622896|m.1413	AT4G15510.3	F:GO:0005509; C:GO:0009507; C:GO:0019898; C:GO:0009654; P:GO:0015979	F:calcium ion binding; C:chloroplast; C:extrinsic component of membrane; C:photosystem II oxygen evolving complex; P:photosynthesis
J14623585|m.1432	AT4G23980.1	C:GO:0005634; P:GO:0006355; P:GO:0009725	C:nucleus; P:regulation of transcription, DNA-templated; P:response to hormone
J14623590|m.1433	AT4G23280.1	F:GO:0005524; C:GO:0009507; C:GO:0005576; P:GO:0006468; F:GO:0004674; F:GO:0004713	F:ATP binding; C:chloroplast; C:extracellular region; P:protein phosphorylation; F:protein serine/threonine kinase activity; F:protein tyrosine kinase activity
J14623609|m.1434	AT1G21640.1	F:GO:0003951; C:GO:0009507; P:GO:0008152	F:NAD+ kinase activity; C:chloroplast; P:metabolic process
J14624121|m.1444	AT1G71770.2	F:GO:0003723; F:GO:0000166	F:RNA binding; F:nucleotide binding
J14624891|m.1457	AT3G60240.2	P:GO:0016070; C:GO:0005576	P:RNA metabolic process; C:extracellular region
J14624994|m.1461	AT1G71240.1	C:GO:0005739	C:mitochondrion
J14625530|m.1469	AT5G22030.2	C:GO:0005634; F:GO:0004221; P:GO:0006511	C:nucleus; F:ubiquitin thiolesterase activity; P:ubiquitin-dependent protein catabolic process
J14625530|m.1470	AT5G22030.2	C:GO:0005634; F:GO:0004221; P:GO:0006511	C:nucleus; F:ubiquitin thiolesterase activity; P:ubiquitin-dependent protein catabolic process
J14625812|m.1474	AT3G60350.1	C:GO:0005634	C:nucleus
J14625995|m.1480	AT3G45150.1	C:GO:0005634	C:nucleus
J14626393|m.1486	AT4G26870.1	F:GO:0005524; F:GO:0004815; P:GO:0006422; C:GO:0005829; F:GO:0003676; C:GO:0009506; P:GO:0046686	F:ATP binding; F:aspartate-tRNA ligase activity; P:aspartyl-tRNA aminoacylation; C:cytosol; F:nucleic acid binding; C:plasmodesma; P:response to cadmium ion
J14626524|m.1490	AT2G35330.1	F:GO:0008270	F:zinc ion binding
J14626524|m.1491	AT2G35330.1	F:GO:0008270	F:zinc ion binding
J14626539|m.1493	AT4G35030.3	F:GO:0005524; C:GO:0005886; P:GO:0006468; F:GO:0004674; F:GO:0004713	F:ATP binding; C:plasma membrane; P:protein phosphorylation; F:protein serine/threonine kinase activity; F:protein tyrosine kinase activity
J14626876|m.1500	AT2G36480.1	C:GO:0005634; F:GO:0008270	C:nucleus; F:zinc ion binding
J14627373|m.1513	AT5G09680.2	F:GO:0020037; C:GO:0005634	F:heme binding; C:nucleus
J14627506|m.1517	AT1G71820.1	C:GO:0005737; C:GO:0005886; C:GO:0009506	C:cytoplasm; C:plasma membrane; C:plasmodesma
J14627507|m.1518	AT1G71820.1	C:GO:0005737; C:GO:0005886; C:GO:0009506	C:cytoplasm; C:plasma membrane; C:plasmodesma
J14627806|m.1524	AT3G46020.1	F:GO:0003676; F:GO:0000166	F:nucleic acid binding; F:nucleotide binding
J14627905|m.1525	AT3G10000.2	C:GO:0005634	C:nucleus
J14628363|m.1538	AT2G39740.1	C:GO:0005737	C:cytoplasm
J14628394|m.1539	AT5G05130.1	F:GO:0005524; F:GO:0003677; F:GO:0004386; C:GO:0005634; F:GO:0008270	F:ATP binding; F:DNA binding; F:helicase activity; C:nucleus; F:zinc ion binding
J14628457|m.1540	AT3G52990.1	C:GO:0005829; P:GO:0006096; F:GO:0000287; C:GO:0016020; F:GO:0030955; F:GO:0004743; P:GO:0046686	C:cytosol; P:glycolytic process; F:magnesium ion binding; C:membrane; F:potassium ion binding; F:pyruvate kinase activity; P:response to cadmium ion
J14628712|m.1545	AT1G49210.1	F:GO:0008270	F:zinc ion binding
J14629534|m.1564	AT4G24020.1	C:GO:0005634	C:nucleus
J14629693|m.1566	AT5G13950.1	C:GO:0005634	C:nucleus
J14629929|m.1569	AT4G22130.2	F:GO:0005524; C:GO:0005886; F:GO:0004672; P:GO:0006468	F:ATP binding; C:plasma membrane; F:protein kinase activity; P:protein phosphorylation
J14629973|m.1571	AT3G10030.2	F:GO:0003677; P:GO:0008652; C:GO:0005737	F:DNA binding; P:cellular amino acid biosynthetic process; C:cytoplasm
J14630106|m.1574	AT3G52180.2	C:GO:0009507; P:GO:0006470; F:GO:0008138	C:chloroplast; P:protein dephosphorylation; F:protein tyrosine/serine/threonine phosphatase activity
J14630147|m.1575	AT1G51745.1	C:GO:0005634	C:nucleus
J14630543|m.1581	AT2G03110.1	F:GO:0003723; C:GO:0005737	F:RNA binding; C:cytoplasm
J14630617|m.1583	AT1G67325.2	C:GO:0009507; F:GO:0008270	C:chloroplast; F:zinc ion binding
J14631219|m.1588	AT1G75180.1	C:GO:0005739	C:mitochondrion
J14631241|m.1590	AT1G21640.1	F:GO:0003951; C:GO:0009507; P:GO:0008152	F:NAD+ kinase activity; C:chloroplast; P:metabolic process
J14631583|m.1596	AT5G14060.1	F:GO:0016597; F:GO:0004072; P:GO:0008652; C:GO:0009570	F:amino acid binding; F:aspartate kinase activity; P:cellular amino acid biosynthetic process; C:chloroplast stroma
J14631676|m.1601	AT3G02850.1	C:GO:0016020; C:GO:0005634; P:GO:0006813; P:GO:0055085; F:GO:0005249	C:membrane; C:nucleus; P:potassium ion transport; P:transmembrane transport; F:voltage-gated potassium channel activity
J14631770|m.1603	AT4G36710.1	C:GO:0005634	C:nucleus
J14632345|m.1618	AT3G16940.1	F:GO:0003677; C:GO:0005634	F:DNA binding; C:nucleus
J14632778|m.1626	AT4G33520.2	F:GO:0005524; P:GO:0006754; C:GO:0009941; F:GO:0043682; C:GO:0016021; F:GO:0046872; P:GO:0030001; C:GO:0005886	F:ATP binding; P:ATP biosynthetic process; C:chloroplast envelope; F:copper-transporting ATPase activity; C:integral component of membrane; F:metal ion binding; P:metal ion transport; C:plasma membrane
J14632863|m.1630	AT3G04770.2	C:GO:0009507; C:GO:0022626; C:GO:0016020; F:GO:0003735; P:GO:0006412	C:chloroplast; C:cytosolic ribosome; C:membrane; F:structural constituent of ribosome; P:translation
J14633160|m.1633	AT4G01070.2	P:GO:0008152; F:GO:0016758	P:metabolic process; F:transferase activity, transferring hexosyl groups
J14634841|m.1667	AT3G59700.1	F:GO:0005524; C:GO:0005886; F:GO:0004674	F:ATP binding; C:plasma membrane; F:protein serine/threonine kinase activity
J14634856|m.1669	AT5G04140.1	C:GO:0048046; C:GO:0009941; C:GO:0009570; P:GO:0006537; F:GO:0016041; C:GO:0016020; C:GO:0005739; P:GO:0055114; P:GO:0009853; P:GO:0080114	C:apoplast; C:chloroplast envelope; C:chloroplast stroma; P:glutamate biosynthetic process; F:glutamate synthase (ferredoxin) activity; C:membrane; C:mitochondrion; P:oxidation-reduction process; P:photorespiration; P:positive regulation of glycine hydroxymethyltransferase activity
J14634923|m.1670	AT5G44240.1	F:GO:0005524; F:GO:0015662; C:GO:0005794; P:GO:0006812; C:GO:0016021; F:GO:0000287; P:GO:0008152; P:GO:0015914; F:GO:0004012; C:GO:0009506	F:ATP binding; F:ATPase activity, coupled to transmembrane movement of ions, phosphorylative mechanism; C:Golgi apparatus; P:cation transport; C:integral component of membrane; F:magnesium ion binding; P:metabolic process; P:phospholipid transport; F:phospholipid-translocating ATPase activity; C:plasmodesma
J14635004|m.1672	AT2G14835.2	F:GO:0008270	F:zinc ion binding
J14635156|m.1674	AT3G49900.1	C:GO:0005886; P:GO:0009416; F:GO:0004871	C:plasma membrane; P:response to light stimulus; F:signal transducer activity
J14635334|m.1676	AT5G47880.1	C:GO:0005737; F:GO:0016149; P:GO:0006415	C:cytoplasm; F:translation release factor activity, codon specific; P:translational termination
J14635374|m.1678	AT5G64170.2	C:GO:0005634	C:nucleus
J14635426|m.1679	AT1G80270.2	C:GO:0005739	C:mitochondrion
J14635577|m.1684	AT2G29890.1	F:GO:0003779; C:GO:0005737; P:GO:0007010	F:actin binding; C:cytoplasm; P:cytoskeleton organization
J14635634|m.1686	AT1G07420.2	P:GO:0006633; F:GO:0005506; P:GO:0055114; F:GO:0016491	P:fatty acid biosynthetic process; F:iron ion binding; P:oxidation-reduction process; F:oxidoreductase activity
J14635675|m.1689	AT1G44446.2	F:GO:0051537; F:GO:0010277; C:GO:0009507; F:GO:0005506; P:GO:0055114; F:GO:0016705	F:2 iron, 2 sulfur cluster binding; F:chlorophyllide a oxygenase [overall] activity; C:chloroplast; F:iron ion binding; P:oxidation-reduction process; F:oxidoreductase activity, acting on paired donors, with incorporation or reduction of molecular oxygen
J14636109|m.1691	AT1G11720.1	C:GO:0009507; P:GO:0009250; F:GO:2001070; F:GO:0009011	C:chloroplast; P:glucan biosynthetic process; F:starch binding; F:starch synthase activity
J14636148|m.1692	AT5G50580.1	F:GO:0003824; F:GO:0000166; C:GO:0005634	F:catalytic activity; F:nucleotide binding; C:nucleus
J14636692|m.1699	AT5G57190.1	P:GO:0006499; F:GO:0005509; C:GO:0005739; F:GO:0004609; P:GO:0008654	P:N-terminal protein myristoylation; F:calcium ion binding; C:mitochondrion; F:phosphatidylserine decarboxylase activity; P:phospholipid biosynthetic process
J14636795|m.1702	AT1G15530.1	F:GO:0005524; C:GO:0005886; P:GO:0006468; F:GO:0004674; C:GO:0005773	F:ATP binding; C:plasma membrane; P:protein phosphorylation; F:protein serine/threonine kinase activity; C:vacuole
J14636912|m.1705	AT1G29200.1	C:GO:0005794	C:Golgi apparatus
J14637132|m.1712	AT2G28840.2	F:GO:0008270	F:zinc ion binding
J14637132|m.1713	AT2G28840.1	C:GO:0005737; F:GO:0008270	C:cytoplasm; F:zinc ion binding
J14637227|m.1717	AT1G34130.1	F:GO:0004576; C:GO:0005886; P:GO:0006486	F:oligosaccharyl transferase activity; C:plasma membrane; P:protein glycosylation
J14637676|m.1728	AT1G54100.2	C:GO:0005829; P:GO:0055114; F:GO:0016491	C:cytosol; P:oxidation-reduction process; F:oxidoreductase activity
J14637922|m.1734	AT3G21700.3	F:GO:0005525; C:GO:0005622; P:GO:0007264	F:GTP binding; C:intracellular; P:small GTPase mediated signal transduction
J14638412|m.1741	AT3G43300.2	F:GO:0005086; C:GO:0005634; P:GO:0032012	F:ARF guanyl-nucleotide exchange factor activity; C:nucleus; P:regulation of ARF protein signal transduction
J14638535|m.1751	AT3G13550.1	F:GO:0016881; C:GO:0005634	F:acid-amino acid ligase activity; C:nucleus
J14638833|m.1756	AT1G59790.1	C:GO:0031461; C:GO:0005634; F:GO:0031625; P:GO:0006511	C:cullin-RING ubiquitin ligase complex; C:nucleus; F:ubiquitin protein ligase binding; P:ubiquitin-dependent protein catabolic process
J14639115|m.1764	AT2G27990.1	C:GO:0005634; P:GO:0006355; F:GO:0043565; F:GO:0003700	C:nucleus; P:regulation of transcription, DNA-templated; F:sequence-specific DNA binding; F:sequence-specific DNA binding transcription factor activity
J14639247|m.1768	AT3G19780.2	C:GO:0009507	C:chloroplast
J14639715|m.1772	AT4G39960.1	F:GO:0005524; C:GO:0009941; C:GO:0009535; F:GO:0031072; C:GO:0005739; P:GO:0006457; P:GO:0009408; F:GO:0051082	F:ATP binding; C:chloroplast envelope; C:chloroplast thylakoid membrane; F:heat shock protein binding; C:mitochondrion; P:protein folding; P:response to heat; F:unfolded protein binding
J14639811|m.1779	AT1G70090.1	C:GO:0005794; F:GO:0016757	C:Golgi apparatus; F:transferase activity, transferring glycosyl groups
J14639812|m.1780	AT1G70090.1	C:GO:0005794; F:GO:0016757	C:Golgi apparatus; F:transferase activity, transferring glycosyl groups
J14639872|m.1782	AT4G33240.3	F:GO:0005524; P:GO:0044267; C:GO:0005737; F:GO:0046872; P:GO:0046488; F:GO:0016307	F:ATP binding; P:cellular protein metabolic process; C:cytoplasm; F:metal ion binding; P:phosphatidylinositol metabolic process; F:phosphatidylinositol phosphate kinase activity
J14640716|m.1811	AT1G22290.2	C:GO:0009507; F:GO:0019904	C:chloroplast; F:protein domain specific binding
J14640829|m.1816	AT3G59700.1	F:GO:0005524; C:GO:0005886; F:GO:0004674	F:ATP binding; C:plasma membrane; F:protein serine/threonine kinase activity
J14640856|m.1817	AT1G54490.1	F:GO:0004534; C:GO:0005829; F:GO:0003676; P:GO:0006139; C:GO:0005634; F:GO:0008270	F:5'-3' exoribonuclease activity; C:cytosol; F:nucleic acid binding; P:nucleobase-containing compound metabolic process; C:nucleus; F:zinc ion binding
J14640868|m.1820	AT4G14225.1	F:GO:0003677; C:GO:0009507; F:GO:0008270	F:DNA binding; C:chloroplast; F:zinc ion binding
J14641099|m.1824	AT5G44240.1	F:GO:0005524; F:GO:0015662; C:GO:0005794; P:GO:0006812; C:GO:0016021; F:GO:0000287; P:GO:0008152; P:GO:0015914; F:GO:0004012; C:GO:0009506	F:ATP binding; F:ATPase activity, coupled to transmembrane movement of ions, phosphorylative mechanism; C:Golgi apparatus; P:cation transport; C:integral component of membrane; F:magnesium ion binding; P:metabolic process; P:phospholipid transport; F:phospholipid-translocating ATPase activity; C:plasmodesma
J14641699|m.1839	AT3G61650.1	F:GO:0005525; P:GO:0006184; F:GO:0003924; C:GO:0005737; C:GO:0005874; P:GO:0007017; C:GO:0005886; P:GO:0051258	F:GTP binding; P:obsolete GTP catabolic process; F:GTPase activity; C:cytoplasm; C:microtubule; P:microtubule-based process; C:plasma membrane; P:protein polymerization
J14641918|m.1844	AT5G09400.1	C:GO:0000325; C:GO:0005886; P:GO:0071805; F:GO:0015079; C:GO:0005774	C:plant-type vacuole; C:plasma membrane; P:potassium ion transmembrane transport; F:potassium ion transmembrane transporter activity; C:vacuolar membrane
J14642434|m.1852	AT1G22730.1	C:GO:0005634	C:nucleus
J14642454|m.1854	AT4G35070.1	C:GO:0005737	C:cytoplasm
J14643141|m.1867	AT2G30110.1	F:GO:0005524; P:GO:0006464; C:GO:0005829; C:GO:0005634; C:GO:0005886; C:GO:0009506; P:GO:0046686; F:GO:0008641	F:ATP binding; P:cellular protein modification process; C:cytosol; C:nucleus; C:plasma membrane; C:plasmodesma; P:response to cadmium ion; F:small protein activating enzyme activity
J14643327|m.1870	AT3G46640.3	C:GO:0005634	C:nucleus
J14643327|m.1871	AT5G61380.1	C:GO:0005634; P:GO:0006355; F:GO:0000156; P:GO:0000160	C:nucleus; P:regulation of transcription, DNA-templated; F:phosphorelay response regulator activity; P:phosphorelay signal transduction system
J14643511|m.1873	AT5G43710.1	C:GO:0005794; F:GO:0005509; F:GO:0004571; C:GO:0016020	C:Golgi apparatus; F:calcium ion binding; F:mannosyl-oligosaccharide 1,2-alpha-mannosidase activity; C:membrane
J14643857|m.1878	AT5G21105.1	C:GO:0005618; F:GO:0005507; C:GO:0005576; P:GO:0055114; F:GO:0016491; C:GO:0009506	C:cell wall; F:copper ion binding; C:extracellular region; P:oxidation-reduction process; F:oxidoreductase activity; C:plasmodesma
J14644130|m.1887	AT1G04830.2	F:GO:0005097; C:GO:0005737; P:GO:0032313	F:GTPase activator activity; C:cytoplasm; P:regulation of GTPase activity
J14644132|m.1888	AT1G53580.2	P:GO:0009651	P:response to salt stress
J14644356|m.1897	AT2G21500.1	C:GO:0005634; C:GO:0005886; F:GO:0008270	C:nucleus; C:plasma membrane; F:zinc ion binding
J14644561|m.1900	AT3G60920.1	C:GO:0005886; C:GO:0009506	C:plasma membrane; C:plasmodesma
J14644567|m.1901	AT2G19240.1	F:GO:0005097; C:GO:0005622; C:GO:0005886; P:GO:0032313	F:GTPase activator activity; C:intracellular; C:plasma membrane; P:regulation of GTPase activity
J14644763|m.1905	AT1G72270.1	C:GO:0005634	C:nucleus
J14644972|m.1909	AT5G42620.1	P:GO:0007155; F:GO:0004222; C:GO:0005886; P:GO:0006508; F:GO:0008270	P:cell adhesion; F:metalloendopeptidase activity; C:plasma membrane; P:proteolysis; F:zinc ion binding
J14645231|m.1913	AT1G78240.2	C:GO:0005794; F:GO:0008168	C:Golgi apparatus; F:methyltransferase activity
J14645986|m.1927	AT4G25680.1	C:GO:0005737	C:cytoplasm
J14646534|m.1938	AT5G48330.2	C:GO:0005794	C:Golgi apparatus
J14646625|m.1939	AT2G16390.1	F:GO:0005524; F:GO:0003677; F:GO:0004386; C:GO:0005634	F:ATP binding; F:DNA binding; F:helicase activity; C:nucleus
J14646871|m.1948	AT1G43850.2	C:GO:0005634	C:nucleus
J14646876|m.1949	AT5G53530.1	C:GO:0009507; P:GO:0007034	C:chloroplast; P:vacuolar transport
J14646993|m.1952	AT4G35300.2	C:GO:0005794; C:GO:0016021; F:GO:0022891; P:GO:0055085; C:GO:0005774	C:Golgi apparatus; C:integral component of membrane; F:substrate-specific transmembrane transporter activity; P:transmembrane transport; C:vacuolar membrane
J14647083|m.1953	AT5G38140.1	C:GO:0005634; F:GO:0043565	C:nucleus; F:sequence-specific DNA binding
J14647511|m.1956	AT1G70090.2	C:GO:0005794; F:GO:0016757	C:Golgi apparatus; F:transferase activity, transferring glycosyl groups
J14647812|m.1961	AT1G74400.1	C:GO:0005739	C:mitochondrion
J14647903|m.1964	AT5G49830.2	C:GO:0005737	C:cytoplasm
J14647978|m.1965	AT4G24400.1	F:GO:0005524; C:GO:0005886; P:GO:0006468; F:GO:0004674; F:GO:0004713; P:GO:0007165	F:ATP binding; C:plasma membrane; P:protein phosphorylation; F:protein serine/threonine kinase activity; F:protein tyrosine kinase activity; P:signal transduction
J14648182|m.1968	AT3G03810.1	C:GO:0005794; P:GO:0006499; C:GO:0009507	C:Golgi apparatus; P:N-terminal protein myristoylation; C:chloroplast
J14648606|m.1977	AT2G17010.1	C:GO:0016020; C:GO:0005634; P:GO:0055085	C:membrane; C:nucleus; P:transmembrane transport
J14648676|m.1981	AT1G79090.2	C:GO:0005737	C:cytoplasm
J14648703|m.1983	AT5G14430.2	C:GO:0005794; F:GO:0008168; C:GO:0005774	C:Golgi apparatus; F:methyltransferase activity; C:vacuolar membrane
J14648731|m.1984	AT1G26130.1	F:GO:0005524; F:GO:0015662; P:GO:0006812; C:GO:0009941; C:GO:0016021; F:GO:0000287; P:GO:0008152; P:GO:0015914; F:GO:0004012; C:GO:0005886	F:ATP binding; F:ATPase activity, coupled to transmembrane movement of ions, phosphorylative mechanism; P:cation transport; C:chloroplast envelope; C:integral component of membrane; F:magnesium ion binding; P:metabolic process; P:phospholipid transport; F:phospholipid-translocating ATPase activity; C:plasma membrane
J14648826|m.1988	AT3G02170.1	C:GO:0005634	C:nucleus
J14648832|m.1989	AT4G02030.1	C:GO:0005794; C:GO:0005829	C:Golgi apparatus; C:cytosol
J14648943|m.1993	AT3G44110.1	F:GO:0005524; C:GO:0005618; C:GO:0005829; F:GO:0031072; C:GO:0005730; C:GO:0005886; C:GO:0009506; F:GO:0051082	F:ATP binding; C:cell wall; C:cytosol; F:heat shock protein binding; C:nucleolus; C:plasma membrane; C:plasmodesma; F:unfolded protein binding
J14648958|m.1995	AT1G35520.1	F:GO:0003677; C:GO:0005634; F:GO:0046983; P:GO:0006355; P:GO:0009725	F:DNA binding; C:nucleus; F:protein dimerization activity; P:regulation of transcription, DNA-templated; P:response to hormone
J14649325|m.2002	AT2G20140.1	F:GO:0005524; C:GO:0005829; F:GO:0017111; C:GO:0005634; C:GO:0005886; P:GO:0030163	F:ATP binding; C:cytosol; F:nucleoside-triphosphatase activity; C:nucleus; C:plasma membrane; P:protein catabolic process
J14649859|m.2011	AT3G17070.1	C:GO:0005576; F:GO:0020037; P:GO:0055114; F:GO:0004601; P:GO:0006979	C:extracellular region; F:heme binding; P:oxidation-reduction process; F:peroxidase activity; P:response to oxidative stress
J14649905|m.2013	AT5G65340.1	C:GO:0005634	C:nucleus
J14649932|m.2015	AT4G25380.1	F:GO:0003677; C:GO:0005634; F:GO:0008270	F:DNA binding; C:nucleus; F:zinc ion binding
J14649986|m.2017	AT2G22125.1	C:GO:0005634; C:GO:0005886; C:GO:0009506	C:nucleus; C:plasma membrane; C:plasmodesma
J14649986|m.2018	AT2G22125.1	C:GO:0005634; C:GO:0005886; C:GO:0009506	C:nucleus; C:plasma membrane; C:plasmodesma
J14650000|m.2019	AT4G15850.1	F:GO:0005524; F:GO:0008026; F:GO:0003676; C:GO:0005634	F:ATP binding; F:ATP-dependent helicase activity; F:nucleic acid binding; C:nucleus
J14650683|m.2028	AT3G51620.1	C:GO:0005634	C:nucleus
J14650817|m.2037	AT1G07870.2	F:GO:0005524; C:GO:0005634; P:GO:0006468; F:GO:0004674; F:GO:0004713	F:ATP binding; C:nucleus; P:protein phosphorylation; F:protein serine/threonine kinase activity; F:protein tyrosine kinase activity
J14650997|m.2038	AT1G29790.2	C:GO:0005794; F:GO:0008168; C:GO:0005886	C:Golgi apparatus; F:methyltransferase activity; C:plasma membrane
J14651018|m.2039	AT5G01420.1	P:GO:0045454; F:GO:0009055; C:GO:0005634; F:GO:0015035	P:cell redox homeostasis; F:electron carrier activity; C:nucleus; F:protein disulfide oxidoreductase activity
J14651993|m.2049	AT5G45250.1	F:GO:0043531; P:GO:0006952; C:GO:0005634; P:GO:0007165	F:ADP binding; P:defense response; C:nucleus; P:signal transduction
J14652181|m.2054	AT1G78240.2	C:GO:0005794; F:GO:0008168	C:Golgi apparatus; F:methyltransferase activity
J14652194|m.2055	AT5G01270.1	F:GO:0003725; C:GO:0005634	F:double-stranded RNA binding; C:nucleus
J14652205|m.2056	AT3G09710.1	C:GO:0005634	C:nucleus
J14652253|m.2058	AT1G77145.1	C:GO:0005634	C:nucleus
J14652648|m.2066	AT3G10550.1	P:GO:0016311; C:GO:0005634; F:GO:0004725	P:dephosphorylation; C:nucleus; F:protein tyrosine phosphatase activity
J14652702|m.2067	AT3G07390.1	C:GO:0046658	C:anchored component of plasma membrane
J14652951|m.2072	AT1G30810.1	C:GO:0005634	C:nucleus
J14653038|m.2073	AT5G04895.1	F:GO:0005524; F:GO:0008026; F:GO:0003725; C:GO:0005622	F:ATP binding; F:ATP-dependent helicase activity; F:double-stranded RNA binding; C:intracellular
J14653304|m.2077	AT1G34130.1	F:GO:0004576; C:GO:0005886; P:GO:0006486	F:oligosaccharyl transferase activity; C:plasma membrane; P:protein glycosylation
J14653884|m.2082	AT1G43850.2	C:GO:0005634	C:nucleus
J14654213|m.2089	AT4G35300.3	C:GO:0005794; C:GO:0016021; F:GO:0022891; P:GO:0055085	C:Golgi apparatus; C:integral component of membrane; F:substrate-specific transmembrane transporter activity; P:transmembrane transport
J14654668|m.2098	AT2G32700.3	C:GO:0005634	C:nucleus
J14654847|m.2101	AT1G11350.1	F:GO:0005524; F:GO:0030246; C:GO:0005886; P:GO:0006468; F:GO:0004674; F:GO:0004713; P:GO:0048544	F:ATP binding; F:carbohydrate binding; C:plasma membrane; P:protein phosphorylation; F:protein serine/threonine kinase activity; F:protein tyrosine kinase activity; P:recognition of pollen
J14655308|m.2116	AT3G18550.1	C:GO:0005634	C:nucleus
J14655402|m.2117	AT1G26630.1	C:GO:0005737; P:GO:0034050; P:GO:0008612; P:GO:0045901; P:GO:0045905; P:GO:0009617; P:GO:0046686; P:GO:0009611; F:GO:0043022; F:GO:0003746; P:GO:0006452	C:cytoplasm; P:host programmed cell death induced by symbiont; P:peptidyl-lysine modification to peptidyl-hypusine; P:positive regulation of translational elongation; P:positive regulation of translational termination; P:response to bacterium; P:response to cadmium ion; P:response to wounding; F:ribosome binding; F:translation elongation factor activity; P:translational frameshifting
J14656015|m.2127	AT5G35750.1	F:GO:0005524; P:GO:0018106; C:GO:0005886; P:GO:0006355; F:GO:0000156; F:GO:0000155; P:GO:0000160	F:ATP binding; P:peptidyl-histidine phosphorylation; C:plasma membrane; P:regulation of transcription, DNA-templated; F:phosphorelay response regulator activity; F:phosphorelay sensor kinase activity; P:phosphorelay signal transduction system
J14656143|m.2129	AT2G23140.1	F:GO:0019894; C:GO:0005871; C:GO:0005634; P:GO:0016567; C:GO:0000151; F:GO:0004842	F:kinesin binding; C:kinesin complex; C:nucleus; P:protein ubiquitination; C:ubiquitin ligase complex; F:ubiquitin-protein transferase activity
J14656239|m.2130	AT1G55850.1	C:GO:0005794; P:GO:0030244; F:GO:0016760; C:GO:0005886	C:Golgi apparatus; P:cellulose biosynthetic process; F:cellulose synthase (UDP-forming) activity; C:plasma membrane
J14656283|m.2133	AT5G43780.1	C:GO:0009570; F:GO:0004781; P:GO:0000103	C:chloroplast stroma; F:sulfate adenylyltransferase (ATP) activity; P:sulfate assimilation
J14656313|m.2134	AT5G26920.1	C:GO:0005634	C:nucleus
J14656389|m.2138	AT2G46070.2	F:GO:0005524; F:GO:0004707; P:GO:0006468; F:GO:0004713	F:ATP binding; F:MAP kinase activity; P:protein phosphorylation; F:protein tyrosine kinase activity
J14656872|m.2155	AT5G25510.1	C:GO:0000159; F:GO:0008601; P:GO:0007165	C:protein phosphatase type 2A complex; F:protein phosphatase type 2A regulator activity; P:signal transduction
J14657296|m.2162	AT4G04920.1	C:GO:0005634	C:nucleus
J14657360|m.2165	AT2G17510.2	F:GO:0003723; C:GO:0005737; F:GO:0004540	F:RNA binding; C:cytoplasm; F:ribonuclease activity
J14657444|m.2173	AT2G30070.1	C:GO:0005886; P:GO:0071805; F:GO:0015079	C:plasma membrane; P:potassium ion transmembrane transport; F:potassium ion transmembrane transporter activity
J14658308|m.2176	AT4G23640.1	P:GO:0071805; F:GO:0015079; C:GO:0005774	P:potassium ion transmembrane transport; F:potassium ion transmembrane transporter activity; C:vacuolar membrane
J14658397|m.2177	AT5G55040.2	C:GO:0005634	C:nucleus
J14659012|m.2190	AT3G50760.1	C:GO:0005794; F:GO:0016757	C:Golgi apparatus; F:transferase activity, transferring glycosyl groups
J14659305|m.2197	AT3G48090.2	C:GO:0009507; F:GO:0004806	C:chloroplast; F:triglyceride lipase activity
J14659492|m.2203	AT5G48400.1	C:GO:0005576; F:GO:0005234; F:GO:0004970; C:GO:0016020; P:GO:0006810	C:extracellular region; F:extracellular-glutamate-gated ion channel activity; F:ionotropic glutamate receptor activity; C:membrane; P:transport
J14659572|m.2206	AT1G13650.1	C:GO:0005634	C:nucleus
J14659643|m.2207	AT1G22290.2	C:GO:0009507; F:GO:0019904	C:chloroplast; F:protein domain specific binding
J14659694|m.2208	AT3G42570.1	F:GO:0020037; P:GO:0055114; F:GO:0004601; P:GO:0006979	F:heme binding; P:oxidation-reduction process; F:peroxidase activity; P:response to oxidative stress
J14659875|m.2215	AT4G33530.1	C:GO:0005886; P:GO:0071805; F:GO:0015079; C:GO:0005774	C:plasma membrane; P:potassium ion transmembrane transport; F:potassium ion transmembrane transporter activity; C:vacuolar membrane
J14659913|m.2217	AT5G16900.1	F:GO:0005524; C:GO:0005886; P:GO:0006468; F:GO:0004674	F:ATP binding; C:plasma membrane; P:protein phosphorylation; F:protein serine/threonine kinase activity
J14660772|m.2231	AT5G51270.1	F:GO:0005524; C:GO:0005634; P:GO:0006468; F:GO:0004674; P:GO:0016567; C:GO:0000151; F:GO:0004842	F:ATP binding; C:nucleus; P:protein phosphorylation; F:protein serine/threonine kinase activity; P:protein ubiquitination; C:ubiquitin ligase complex; F:ubiquitin-protein transferase activity
J14660913|m.2235	AT4G27280.1	F:GO:0005509; C:GO:0005886	F:calcium ion binding; C:plasma membrane
J14661045|m.2239	AT1G54350.1	F:GO:0005524; F:GO:0042626; C:GO:0009507; C:GO:0016021; C:GO:0005886; P:GO:0055085	F:ATP binding; F:ATPase activity, coupled to transmembrane movement of substances; C:chloroplast; C:integral component of membrane; C:plasma membrane; P:transmembrane transport
J14661194|m.2241	AT4G13630.2	C:GO:0005634	C:nucleus
J14661197|m.2243	AT3G16940.1	F:GO:0003677; C:GO:0005634	F:DNA binding; C:nucleus
J14661197|m.2244	AT4G16150.1	F:GO:0003677; C:GO:0005634	F:DNA binding; C:nucleus
J14661389|m.2251	AT5G59870.1	F:GO:0003677; C:GO:0005730; C:GO:0000786; P:GO:0006334; C:GO:0009506	F:DNA binding; C:nucleolus; C:nucleosome; P:nucleosome assembly; C:plasmodesma
J14661396|m.2253	AT4G29720.1	C:GO:0005739; P:GO:0055114; F:GO:0016491	C:mitochondrion; P:oxidation-reduction process; F:oxidoreductase activity
J14661409|m.2255	AT2G16570.1	F:GO:0004044; C:GO:0005618; C:GO:0009507; C:GO:0005829; P:GO:0009116; P:GO:0009113	F:amidophosphoribosyltransferase activity; C:cell wall; C:chloroplast; C:cytosol; P:nucleoside metabolic process; P:purine nucleobase biosynthetic process
J14661524|m.2257	AT3G49950.1	C:GO:0005634	C:nucleus
J14661671|m.2258	AT3G46980.3	C:GO:0009507; C:GO:0016021; P:GO:0055085	C:chloroplast; C:integral component of membrane; P:transmembrane transport
J14661681|m.2260	AT5G44180.2	C:GO:0005634	C:nucleus
J14661920|m.2263	AT3G49920.2	C:GO:0005741; P:GO:0044070; P:GO:0055085; F:GO:0008308	C:mitochondrial outer membrane; P:regulation of anion transport; P:transmembrane transport; F:voltage-gated anion channel activity
J14662497|m.2276	AT5G49030.2	F:GO:0005524; C:GO:0009507; F:GO:0004822; P:GO:0006428	F:ATP binding; C:chloroplast; F:isoleucine-tRNA ligase activity; P:isoleucyl-tRNA aminoacylation
J14662759|m.2282	AT1G50280.1	C:GO:0005886; P:GO:0009416; F:GO:0004871	C:plasma membrane; P:response to light stimulus; F:signal transducer activity
J14662918|m.2290	AT5G21170.1	C:GO:0005737	C:cytoplasm
J14662919|m.2291	AT4G39850.3	F:GO:0005524; F:GO:0042626; C:GO:0016021; P:GO:0055085	F:ATP binding; F:ATPase activity, coupled to transmembrane movement of substances; C:integral component of membrane; P:transmembrane transport
J14663453|m.2301	AT1G63020.1	F:GO:0003677; F:GO:0003899; C:GO:0005634; P:GO:0006351	F:DNA binding; F:DNA-directed RNA polymerase activity; C:nucleus; P:transcription, DNA-templated
J14663644|m.2313	AT3G17410.1	F:GO:0005524; P:GO:0006499; C:GO:0005886; P:GO:0006468; F:GO:0004674	F:ATP binding; P:N-terminal protein myristoylation; C:plasma membrane; P:protein phosphorylation; F:protein serine/threonine kinase activity
J14664060|m.2318	AT1G77610.1	C:GO:0005794; C:GO:0005886	C:Golgi apparatus; C:plasma membrane
J14664156|m.2319	AT3G50720.1	F:GO:0005524; F:GO:0004672; P:GO:0006468	F:ATP binding; F:protein kinase activity; P:protein phosphorylation
J14664181|m.2320	AT1G55610.1	F:GO:0005524; C:GO:0005886; P:GO:0006468; F:GO:0004674; F:GO:0004713	F:ATP binding; C:plasma membrane; P:protein phosphorylation; F:protein serine/threonine kinase activity; F:protein tyrosine kinase activity
J14664184|m.2321	AT1G58470.1	C:GO:0005737; F:GO:0003676; F:GO:0000166	C:cytoplasm; F:nucleic acid binding; F:nucleotide binding
J14664283|m.2324	AT1G48120.1	F:GO:0016787; C:GO:0005634	F:hydrolase activity; C:nucleus
J14664340|m.2328	AT1G27180.1	F:GO:0043531; C:GO:0005737; P:GO:0006952; P:GO:0007165	F:ADP binding; C:cytoplasm; P:defense response; P:signal transduction
J14664472|m.2331	AT3G45150.1	C:GO:0005634	C:nucleus
J14664547|m.2333	AT4G36910.1	C:GO:0009507	C:chloroplast
J14664612|m.2335	AT1G54100.2	C:GO:0005829; P:GO:0055114; F:GO:0016491	C:cytosol; P:oxidation-reduction process; F:oxidoreductase activity
J14664619|m.2337	AT3G57980.1	F:GO:0003677; C:GO:0005634	F:DNA binding; C:nucleus
J14664958|m.2345	AT3G45330.1	F:GO:0005524; C:GO:0005886; P:GO:0006468; F:GO:0004674	F:ATP binding; C:plasma membrane; P:protein phosphorylation; F:protein serine/threonine kinase activity
J14665100|m.2347	AT1G56380.1	C:GO:0009507	C:chloroplast
J14665116|m.2348	AT2G25420.1	C:GO:0005634	C:nucleus
J14665289|m.2349	AT5G26610.1	F:GO:0003676; C:GO:0005634; F:GO:0008270	F:nucleic acid binding; C:nucleus; F:zinc ion binding
J14665860|m.2355	AT1G61940.1	C:GO:0005634	C:nucleus
J14665945|m.2357	AT1G56440.1	C:GO:0005737	C:cytoplasm
J14665965|m.2358	AT5G43070.1	C:GO:0005634	C:nucleus
J14666084|m.2361	AT1G10740.1	C:GO:0005576; P:GO:0006114	C:extracellular region; P:glycerol biosynthetic process
J14666260|m.2364	AT1G51800.1	F:GO:0005524; C:GO:0005886; P:GO:0006468; F:GO:0004674	F:ATP binding; C:plasma membrane; P:protein phosphorylation; F:protein serine/threonine kinase activity
J14666660|m.2368	AT1G53900.1	P:GO:0044237	P:cellular metabolic process
J14666905|m.2372	AT5G02630.1	C:GO:0009507; C:GO:0016021	C:chloroplast; C:integral component of membrane
J14666939|m.2374	AT4G02680.1	C:GO:0005634	C:nucleus
J14666955|m.2377	AT4G32320.1	C:GO:0005576; F:GO:0020037; P:GO:0055114; F:GO:0004601; P:GO:0006979	C:extracellular region; F:heme binding; P:oxidation-reduction process; F:peroxidase activity; P:response to oxidative stress
J14667505|m.2388	AT2G28350.1	F:GO:0003677; C:GO:0005634; F:GO:0046983; P:GO:0006355; P:GO:0009725	F:DNA binding; C:nucleus; F:protein dimerization activity; P:regulation of transcription, DNA-templated; P:response to hormone
J14667851|m.2396	AT1G09130.3	C:GO:0009507; P:GO:0006508; F:GO:0004252	C:chloroplast; P:proteolysis; F:serine-type endopeptidase activity
J14667866|m.2398	AT3G60350.1	C:GO:0005634	C:nucleus
J14668157|m.2401	AT1G68980.1	C:GO:0005739	C:mitochondrion
J14668195|m.2402	AT4G21040.1	F:GO:0003677; C:GO:0005634; P:GO:0006355; F:GO:0008270	F:DNA binding; C:nucleus; P:regulation of transcription, DNA-templated; F:zinc ion binding
J14668694|m.2412	AT1G53730.1	F:GO:0005524; C:GO:0005576; C:GO:0005886; P:GO:0006468; F:GO:0004713	F:ATP binding; C:extracellular region; C:plasma membrane; P:protein phosphorylation; F:protein tyrosine kinase activity
J14668737|m.2413	AT5G22000.2	C:GO:0005634; C:GO:0005886; F:GO:0008270	C:nucleus; C:plasma membrane; F:zinc ion binding
J14668741|m.2415	AT1G77690.1	C:GO:0005886	C:plasma membrane
J14668840|m.2416	AT3G59020.1	C:GO:0005829; P:GO:0006886; C:GO:0005634; F:GO:0008565	C:cytosol; P:intracellular protein transport; C:nucleus; F:protein transporter activity
J14668840|m.2417	AT3G59020.1	C:GO:0005829; P:GO:0006886; C:GO:0005634; F:GO:0008565	C:cytosol; P:intracellular protein transport; C:nucleus; F:protein transporter activity
J14668872|m.2418	AT1G55350.1	P:GO:0009793; C:GO:0005886	P:embryo development ending in seed dormancy; C:plasma membrane
J14669373|m.2424	AT5G65890.2	F:GO:0016597; P:GO:0008152	F:amino acid binding; P:metabolic process
J14669505|m.2427	AT1G44446.2	F:GO:0051537; F:GO:0010277; C:GO:0009507; F:GO:0005506; P:GO:0055114; F:GO:0016705	F:2 iron, 2 sulfur cluster binding; F:chlorophyllide a oxygenase [overall] activity; C:chloroplast; F:iron ion binding; P:oxidation-reduction process; F:oxidoreductase activity, acting on paired donors, with incorporation or reduction of molecular oxygen
J14669735|m.2429	AT3G59020.1	C:GO:0005829; P:GO:0006886; C:GO:0005634; F:GO:0008565	C:cytosol; P:intracellular protein transport; C:nucleus; F:protein transporter activity
J14670002|m.2430	AT3G08947.1	C:GO:0005829; P:GO:0006886; F:GO:0008565	C:cytosol; P:intracellular protein transport; F:protein transporter activity
J14670324|m.2434	AT1G48640.1	C:GO:0005886	C:plasma membrane
J14670485|m.2438	AT3G60990.1	C:GO:0005634	C:nucleus
J14670832|m.2442	AT2G38960.2	C:GO:0005789; F:GO:0050660; P:GO:0055114; F:GO:0016671	C:endoplasmic reticulum membrane; F:flavin adenine dinucleotide binding; P:oxidation-reduction process; F:oxidoreductase activity, acting on a sulfur group of donors, disulfide as acceptor
J14670832|m.2443	AT2G38960.2	C:GO:0005789; F:GO:0050660; P:GO:0055114; F:GO:0016671	C:endoplasmic reticulum membrane; F:flavin adenine dinucleotide binding; P:oxidation-reduction process; F:oxidoreductase activity, acting on a sulfur group of donors, disulfide as acceptor
J14670937|m.2447	AT5G55040.2	C:GO:0005634	C:nucleus
J14670960|m.2452	AT5G38710.1	P:GO:0006537; C:GO:0005739; P:GO:0055114; P:GO:0006562; F:GO:0004657	P:glutamate biosynthetic process; C:mitochondrion; P:oxidation-reduction process; P:proline catabolic process; F:proline dehydrogenase activity
J14671082|m.2453	AT1G14180.2	C:GO:0005576; F:GO:0008270	C:extracellular region; F:zinc ion binding
J14671163|m.2457	AT1G50570.1	C:GO:0005634	C:nucleus
J14671302|m.2460	AT5G20420.1	F:GO:0005524; F:GO:0003677; F:GO:0004386; C:GO:0005634	F:ATP binding; F:DNA binding; F:helicase activity; C:nucleus
J14671449|m.2462	AT1G70520.1	F:GO:0005524; C:GO:0005576; C:GO:0005886; C:GO:0009506; P:GO:0006468; F:GO:0004674	F:ATP binding; C:extracellular region; C:plasma membrane; C:plasmodesma; P:protein phosphorylation; F:protein serine/threonine kinase activity
J14671553|m.2465	AT1G06670.1	F:GO:0005524; F:GO:0008026; C:GO:0005737; F:GO:0003676	F:ATP binding; F:ATP-dependent helicase activity; C:cytoplasm; F:nucleic acid binding
J14671891|m.2471	AT4G10590.2	C:GO:0005634; F:GO:0004221; P:GO:0006511	C:nucleus; F:ubiquitin thiolesterase activity; P:ubiquitin-dependent protein catabolic process
J14671918|m.2472	AT1G43190.1	F:GO:0003723; P:GO:0006397; F:GO:0000166; C:GO:0005634	F:RNA binding; P:mRNA processing; F:nucleotide binding; C:nucleus
J14671966|m.2474	AT1G09970.1	F:GO:0005524; C:GO:0005886; P:GO:0006468; F:GO:0004674	F:ATP binding; C:plasma membrane; P:protein phosphorylation; F:protein serine/threonine kinase activity
J14671989|m.2475	AT1G29790.2	C:GO:0005794; F:GO:0008168; C:GO:0005886	C:Golgi apparatus; F:methyltransferase activity; C:plasma membrane
J14672158|m.2476	AT5G59650.1	F:GO:0005524; C:GO:0005886; P:GO:0006468; F:GO:0004674; F:GO:0004713	F:ATP binding; C:plasma membrane; P:protein phosphorylation; F:protein serine/threonine kinase activity; F:protein tyrosine kinase activity
J14672332|m.2478	AT2G13290.1	C:GO:0005794; F:GO:0003830; C:GO:0016020; P:GO:0006487	C:Golgi apparatus; F:beta-1,4-mannosylglycoprotein 4-beta-N-acetylglucosaminyltransferase activity; C:membrane; P:protein N-linked glycosylation
J14672511|m.2479	AT5G09400.1	C:GO:0000325; C:GO:0005886; P:GO:0071805; F:GO:0015079; C:GO:0005774	C:plant-type vacuole; C:plasma membrane; P:potassium ion transmembrane transport; F:potassium ion transmembrane transporter activity; C:vacuolar membrane
J14672589|m.2480	AT4G16150.1	F:GO:0003677; C:GO:0005634	F:DNA binding; C:nucleus
J14672802|m.2491	AT3G58070.1	C:GO:0005634; F:GO:0008270	C:nucleus; F:zinc ion binding
J14672814|m.2492	AT1G09160.2	F:GO:0003824; C:GO:0005886	F:catalytic activity; C:plasma membrane
J14672939|m.2494	AT2G05840.2	C:GO:0022626; C:GO:0019773; F:GO:0004298; P:GO:0006511	C:cytosolic ribosome; C:proteasome core complex, alpha-subunit complex; F:threonine-type endopeptidase activity; P:ubiquitin-dependent protein catabolic process
J14673312|m.2498	AT4G13570.1	F:GO:0003677; C:GO:0000786; P:GO:0006334; C:GO:0005634	F:DNA binding; C:nucleosome; P:nucleosome assembly; C:nucleus
J14673558|m.2503	AT3G13990.2	C:GO:0005634	C:nucleus
J14673569|m.2508	AT3G19780.2	C:GO:0009507	C:chloroplast
J14673915|m.2513	AT5G28840.2	F:GO:0003824; P:GO:0044237; F:GO:0050662; C:GO:0005737; F:GO:0000166	F:catalytic activity; P:cellular metabolic process; F:coenzyme binding; C:cytoplasm; F:nucleotide binding
J14674088|m.2516	AT2G42310.1	C:GO:0009507	C:chloroplast
J14674193|m.2519	AT1G23290.1	C:GO:0022626; C:GO:0005730; C:GO:0009506; F:GO:0003735	C:cytosolic ribosome; C:nucleolus; C:plasmodesma; F:structural constituent of ribosome
J14674565|m.2531	AT4G09500.2	C:GO:0009507; P:GO:0008152; F:GO:0016758	C:chloroplast; P:metabolic process; F:transferase activity, transferring hexosyl groups
J14674735|m.2533	AT2G41700.1	F:GO:0005524; F:GO:0016887; C:GO:0005774	F:ATP binding; F:ATPase activity; C:vacuolar membrane
J14674776|m.2534	AT3G04770.2	C:GO:0009507; C:GO:0022626; C:GO:0016020; F:GO:0003735; P:GO:0006412	C:chloroplast; C:cytosolic ribosome; C:membrane; F:structural constituent of ribosome; P:translation
J14675041|m.2535	AT1G34130.1	F:GO:0004576; C:GO:0005886; P:GO:0006486	F:oligosaccharyl transferase activity; C:plasma membrane; P:protein glycosylation
J14675071|m.2536	AT5G18230.1	C:GO:0005634; P:GO:0006355	C:nucleus; P:regulation of transcription, DNA-templated
J14675414|m.2545	AT5G27010.1	C:GO:0005634	C:nucleus
J14675554|m.2547	AT3G08000.1	F:GO:0003676; F:GO:0000166; C:GO:0005634	F:nucleic acid binding; F:nucleotide binding; C:nucleus
J14675808|m.2552	AT3G03530.1	F:GO:0016788; C:GO:0005886	F:hydrolase activity, acting on ester bonds; C:plasma membrane
J14675946|m.2561	AT1G71770.2	F:GO:0003723; F:GO:0000166	F:RNA binding; F:nucleotide binding
J14675997|m.2564	AT3G60990.1	C:GO:0005634	C:nucleus
J14676128|m.2569	AT1G59790.1	C:GO:0031461; C:GO:0005634; F:GO:0031625; P:GO:0006511	C:cullin-RING ubiquitin ligase complex; C:nucleus; F:ubiquitin protein ligase binding; P:ubiquitin-dependent protein catabolic process
J14677171|m.2593	AT1G22290.2	C:GO:0009507; F:GO:0019904	C:chloroplast; F:protein domain specific binding
J14677363|m.2597	AT1G50420.1	C:GO:0005634	C:nucleus
J14677450|m.2601	AT3G46640.1	C:GO:0005634	C:nucleus
J14677687|m.2602	AT5G62300.1	F:GO:0003723; C:GO:0005618; C:GO:0009507; C:GO:0015935; F:GO:0003735; P:GO:0006412	F:RNA binding; C:cell wall; C:chloroplast; C:small ribosomal subunit; F:structural constituent of ribosome; P:translation
J14677785|m.2603	AT1G33760.1	F:GO:0003677; C:GO:0005634; P:GO:0006355; F:GO:0003700	F:DNA binding; C:nucleus; P:regulation of transcription, DNA-templated; F:sequence-specific DNA binding transcription factor activity
J14678067|m.2610	AT3G21600.2	C:GO:0005634	C:nucleus
J14678222|m.2613	AT3G58030.1	C:GO:0005634; F:GO:0008270	C:nucleus; F:zinc ion binding
J14678402|m.2617	AT3G52140.4	C:GO:0005634	C:nucleus
J14678695|m.2624	AT3G13235.2	F:GO:0004190; C:GO:0005737; P:GO:0006508	F:aspartic-type endopeptidase activity; C:cytoplasm; P:proteolysis
J14679036|m.2628	AT5G57870.1	P:GO:0016070; C:GO:0005829; C:GO:0005634	P:RNA metabolic process; C:cytosol; C:nucleus
J14679153|m.2632	AT4G27550.1	F:GO:0003824; P:GO:0005992	F:catalytic activity; P:trehalose biosynthetic process
J14679604|m.2642	AT3G17340.1	P:GO:0006886; C:GO:0005634; F:GO:0008565	P:intracellular protein transport; C:nucleus; F:protein transporter activity
J14679604|m.2643	AT3G17340.2	P:GO:0006886; C:GO:0005634; F:GO:0008565	P:intracellular protein transport; C:nucleus; F:protein transporter activity
J14679904|m.2647	AT4G32000.1	F:GO:0005524; C:GO:0005886; P:GO:0006468; F:GO:0004674; F:GO:0004713	F:ATP binding; C:plasma membrane; P:protein phosphorylation; F:protein serine/threonine kinase activity; F:protein tyrosine kinase activity
J14680111|m.2651	AT1G67950.1	F:GO:0003676; F:GO:0000166	F:nucleic acid binding; F:nucleotide binding
J14680542|m.2654	AT5G20480.1	F:GO:0005524; P:GO:0002764; C:GO:0005886; P:GO:0006468; F:GO:0004674; F:GO:0019199	F:ATP binding; P:immune response-regulating signaling pathway; C:plasma membrane; P:protein phosphorylation; F:protein serine/threonine kinase activity; F:transmembrane receptor protein kinase activity
J14680568|m.2656	AT5G45290.1	P:GO:0006499; C:GO:0005634; F:GO:0008270	P:N-terminal protein myristoylation; C:nucleus; F:zinc ion binding
J14680996|m.2662	AT5G47080.2	C:GO:0005634; C:GO:0005956; F:GO:0019887	C:nucleus; C:protein kinase CK2 complex; F:protein kinase regulator activity
J14681382|m.2669	AT4G22350.1	C:GO:0005634; F:GO:0004221; P:GO:0006511; F:GO:0008270	C:nucleus; F:ubiquitin thiolesterase activity; P:ubiquitin-dependent protein catabolic process; F:zinc ion binding
J14681820|m.2681	AT1G55580.1	C:GO:0005634	C:nucleus
J14681995|m.2684	AT2G17150.2	C:GO:0005634	C:nucleus
J14682067|m.2685	AT5G28080.1	F:GO:0005524; C:GO:0005886; P:GO:0006468; F:GO:0004674; F:GO:0004713	F:ATP binding; C:plasma membrane; P:protein phosphorylation; F:protein serine/threonine kinase activity; F:protein tyrosine kinase activity
J14682106|m.2686	AT2G31670.1	C:GO:0009570; C:GO:0005777	C:chloroplast stroma; C:peroxisome
J14682146|m.2687	AT3G56150.1	C:GO:0005829; C:GO:0005852; F:GO:0003743; P:GO:0006413	C:cytosol; C:eukaryotic translation initiation factor 3 complex; F:translation initiation factor activity; P:translational initiation
J14682362|m.2694	AT3G56150.1	C:GO:0005829; C:GO:0005852; F:GO:0003743; P:GO:0006413	C:cytosol; C:eukaryotic translation initiation factor 3 complex; F:translation initiation factor activity; P:translational initiation
J14682460|m.2695	AT1G16070.2	C:GO:0005634	C:nucleus
J14682714|m.2700	AT1G04550.1	C:GO:0005634; P:GO:0006355	C:nucleus; P:regulation of transcription, DNA-templated
J14682812|m.2701	AT5G48160.1	C:GO:0005634; F:GO:0008270	C:nucleus; F:zinc ion binding
J14683294|m.2711	AT2G23950.1	F:GO:0005524; C:GO:0005886; P:GO:0006468; F:GO:0004674	F:ATP binding; C:plasma membrane; P:protein phosphorylation; F:protein serine/threonine kinase activity
J14683511|m.2713	AT4G31270.1	C:GO:0005634; C:GO:0009506	C:nucleus; C:plasmodesma
J14683549|m.2714	AT5G48160.2	C:GO:0005634; F:GO:0008270	C:nucleus; F:zinc ion binding
J14683921|m.2718	AT5G39580.2	C:GO:0005576; F:GO:0020037; P:GO:0055114; F:GO:0004601; P:GO:0006979	C:extracellular region; F:heme binding; P:oxidation-reduction process; F:peroxidase activity; P:response to oxidative stress
J14684027|m.2722	AT3G11540.1	C:GO:0005634	C:nucleus
J14684704|m.2732	AT2G41100.4	F:GO:0005509; C:GO:0005739	F:calcium ion binding; C:mitochondrion
J14684904|m.2741	AT4G23640.1	P:GO:0071805; F:GO:0015079; C:GO:0005774	P:potassium ion transmembrane transport; F:potassium ion transmembrane transporter activity; C:vacuolar membrane
J14684904|m.2742	AT4G33530.1	C:GO:0005886; P:GO:0071805; F:GO:0015079; C:GO:0005774	C:plasma membrane; P:potassium ion transmembrane transport; F:potassium ion transmembrane transporter activity; C:vacuolar membrane
J14684916|m.2743	AT5G57870.1	P:GO:0016070; C:GO:0005829; C:GO:0005634	P:RNA metabolic process; C:cytosol; C:nucleus
J14684997|m.2744	AT3G14350.3	F:GO:0005524; C:GO:0005576; C:GO:0005886; P:GO:0006468; F:GO:0004713	F:ATP binding; C:extracellular region; C:plasma membrane; P:protein phosphorylation; F:protein tyrosine kinase activity
J14685444|m.2754	AT1G26665.2	F:GO:0001104; C:GO:0016592; P:GO:0006357	F:RNA polymerase II transcription cofactor activity; C:mediator complex; P:regulation of transcription from RNA polymerase II promoter
J14685607|m.2756	AT3G53930.1	F:GO:0005524; C:GO:0005634; P:GO:0006468; F:GO:0004674; F:GO:0004713	F:ATP binding; C:nucleus; P:protein phosphorylation; F:protein serine/threonine kinase activity; F:protein tyrosine kinase activity
J14685886|m.2759	AT5G60410.2	F:GO:0003676; C:GO:0005634; F:GO:0008270	F:nucleic acid binding; C:nucleus; F:zinc ion binding
J14686089|m.2765	AT1G30755.1	C:GO:0005634	C:nucleus
J14686533|m.2773	AT3G46630.1	C:GO:0009507	C:chloroplast
J14686782|m.2781	AT5G12900.1	C:GO:0005634	C:nucleus
J14687474|m.2792	AT2G38170.3	F:GO:0008324; P:GO:0006812; C:GO:0016021; P:GO:0055085; C:GO:0005773	F:cation transmembrane transporter activity; P:cation transport; C:integral component of membrane; P:transmembrane transport; C:vacuole
J14687489|m.2795	AT4G23450.3	C:GO:0005634; F:GO:0008270	C:nucleus; F:zinc ion binding
J14687943|m.2803	AT5G05130.1	F:GO:0005524; F:GO:0003677; F:GO:0004386; C:GO:0005634; F:GO:0008270	F:ATP binding; F:DNA binding; F:helicase activity; C:nucleus; F:zinc ion binding
J14688097|m.2807	AT4G38050.1	C:GO:0005886; P:GO:0055085; F:GO:0005215	C:plasma membrane; P:transmembrane transport; F:transporter activity
J14688150|m.2808	AT5G10120.1	C:GO:0005634; F:GO:0003700	C:nucleus; F:sequence-specific DNA binding transcription factor activity
J14689020|m.2822	AT5G25520.2	C:GO:0005634; P:GO:0006351	C:nucleus; P:transcription, DNA-templated
J14689487|m.2833	AT4G14210.2	P:GO:0016117; C:GO:0009507; P:GO:0055114; F:GO:0016705	P:carotenoid biosynthetic process; C:chloroplast; P:oxidation-reduction process; F:oxidoreductase activity, acting on paired donors, with incorporation or reduction of molecular oxygen
J14690553|m.2850	AT3G48040.1	F:GO:0005525; C:GO:0005622; P:GO:0007264	F:GTP binding; C:intracellular; P:small GTPase mediated signal transduction
J14690771|m.2852	AT5G11500.2	C:GO:0005737	C:cytoplasm
J14691239|m.2853	AT3G04340.1	F:GO:0005524; C:GO:0009941; F:GO:0004222; F:GO:0017111; C:GO:0005886; C:GO:0009506; P:GO:0006508	F:ATP binding; C:chloroplast envelope; F:metalloendopeptidase activity; F:nucleoside-triphosphatase activity; C:plasma membrane; C:plasmodesma; P:proteolysis
J14691492|m.2858	AT2G19390.1	C:GO:0005634	C:nucleus
J14691544|m.2859	AT1G08290.1	C:GO:0005634; F:GO:0008270	C:nucleus; F:zinc ion binding
J14691559|m.2863	AT1G01320.2	C:GO:0005737	C:cytoplasm
J14691590|m.2864	AT1G51220.1	C:GO:0005634; F:GO:0008270	C:nucleus; F:zinc ion binding
J14691597|m.2865	AT4G33430.1	C:GO:0005886; P:GO:0006468	C:plasma membrane; P:protein phosphorylation
J14691631|m.2866	AT4G38710.1	C:GO:0005737	C:cytoplasm
J14691775|m.2871	AT4G23990.1	P:GO:0030244; F:GO:0016760; C:GO:0005886	P:cellulose biosynthetic process; F:cellulose synthase (UDP-forming) activity; C:plasma membrane
J14691780|m.2872	AT1G14780.1	C:GO:0005634	C:nucleus
J14692174|m.2873	AT1G09940.1	F:GO:0050661; C:GO:0009507; F:GO:0008883; P:GO:0055114; P:GO:0033014	F:NADP binding; C:chloroplast; F:glutamyl-tRNA reductase activity; P:oxidation-reduction process; P:tetrapyrrole biosynthetic process
J14692777|m.2881	AT4G04920.2	C:GO:0005634	C:nucleus
J14692781|m.2883	AT2G42230.2	C:GO:0005634	C:nucleus
J14693242|m.2894	AT2G38040.2	F:GO:0003989; C:GO:0009317; C:GO:0009941; P:GO:0006633; C:GO:0016020	F:acetyl-CoA carboxylase activity; C:acetyl-CoA carboxylase complex; C:chloroplast envelope; P:fatty acid biosynthetic process; C:membrane
J14693290|m.2895	AT3G21140.1	F:GO:0010181; C:GO:0009507; P:GO:0055114; F:GO:0004733	F:FMN binding; C:chloroplast; P:oxidation-reduction process; F:pyridoxamine-phosphate oxidase activity
J14693502|m.2897	AT1G68300.1	C:GO:0005737; P:GO:0006950	C:cytoplasm; P:response to stress
J14693510|m.2899	AT1G72650.2	F:GO:0003677; C:GO:0005634	F:DNA binding; C:nucleus
J14693817|m.2901	AT5G23910.1	F:GO:0005524; C:GO:0005794; F:GO:0003777; P:GO:0007018	F:ATP binding; C:Golgi apparatus; F:microtubule motor activity; P:microtubule-based movement
J14694378|m.2909	AT5G25757.1	C:GO:0005737	C:cytoplasm
J14694398|m.2911	AT5G26920.2	C:GO:0005634	C:nucleus
J14694645|m.2914	AT2G43040.1	C:GO:0005634	C:nucleus
J14694906|m.2919	AT1G48620.1	F:GO:0003677; C:GO:0009507; C:GO:0005730; C:GO:0000786; P:GO:0006334	F:DNA binding; C:chloroplast; C:nucleolus; C:nucleosome; P:nucleosome assembly
J14695075|m.2921	AT5G05100.1	F:GO:0003676; C:GO:0005634	F:nucleic acid binding; C:nucleus
J14695576|m.2928	AT1G77690.1	C:GO:0005886	C:plasma membrane
J14696012|m.2935	AT2G27810.1	C:GO:0009507; C:GO:0005886; P:GO:0055085; F:GO:0005215	C:chloroplast; C:plasma membrane; P:transmembrane transport; F:transporter activity
J14696735|m.2949	AT2G05840.1	C:GO:0022626; C:GO:0019773; F:GO:0004298; P:GO:0006511	C:cytosolic ribosome; C:proteasome core complex, alpha-subunit complex; F:threonine-type endopeptidase activity; P:ubiquitin-dependent protein catabolic process
J14696865|m.2951	AT3G52750.1	F:GO:0005525; P:GO:0006184; F:GO:0003924; C:GO:0009570; C:GO:0009534; C:GO:0016020; C:GO:0043234; P:GO:0051258	F:GTP binding; P:obsolete GTP catabolic process; F:GTPase activity; C:chloroplast stroma; C:chloroplast thylakoid; C:membrane; C:protein complex; P:protein polymerization
J14698002|m.2958	AT3G20080.3	F:GO:0009055; F:GO:0020037; F:GO:0005506; C:GO:0005739; P:GO:0055114; F:GO:0016705	F:electron carrier activity; F:heme binding; F:iron ion binding; C:mitochondrion; P:oxidation-reduction process; F:oxidoreductase activity, acting on paired donors, with incorporation or reduction of molecular oxygen
J14698736|m.2965	AT3G42170.1	F:GO:0003677; C:GO:0005829; C:GO:0005634; F:GO:0046983	F:DNA binding; C:cytosol; C:nucleus; F:protein dimerization activity
J14699022|m.2974	AT3G54850.1	F:GO:0019894; C:GO:0005871; P:GO:0016567; C:GO:0000151; F:GO:0004842	F:kinesin binding; C:kinesin complex; P:protein ubiquitination; C:ubiquitin ligase complex; F:ubiquitin-protein transferase activity
J14699830|m.2981	AT5G06750.1	C:GO:0005739; P:GO:0006470; F:GO:0004722; C:GO:0008287	C:mitochondrion; P:protein dephosphorylation; F:protein serine/threonine phosphatase activity; C:protein serine/threonine phosphatase complex
J14699935|m.2983	AT5G65750.1	C:GO:0005739; F:GO:0004591; P:GO:0046686; F:GO:0030976; P:GO:0006099	C:mitochondrion; F:oxoglutarate dehydrogenase (succinyl-transferring) activity; P:response to cadmium ion; F:thiamine pyrophosphate binding; P:tricarboxylic acid cycle
J14700336|m.2987	AT2G35620.1	F:GO:0005524; C:GO:0005886; P:GO:0006468; F:GO:0004674	F:ATP binding; C:plasma membrane; P:protein phosphorylation; F:protein serine/threonine kinase activity
J14701422|m.2996	AT1G77280.1	F:GO:0005524; C:GO:0005886; P:GO:0006468; F:GO:0004674; F:GO:0004713; P:GO:0006950	F:ATP binding; C:plasma membrane; P:protein phosphorylation; F:protein serine/threonine kinase activity; F:protein tyrosine kinase activity; P:response to stress
J14701422|m.2997	AT2G37050.2	F:GO:0005524; C:GO:0005576; C:GO:0005886; C:GO:0009506; F:GO:0004672; P:GO:0006468	F:ATP binding; C:extracellular region; C:plasma membrane; C:plasmodesma; F:protein kinase activity; P:protein phosphorylation
J14701731|m.2998	AT5G28840.1	F:GO:0003824; P:GO:0044237; F:GO:0050662; C:GO:0005829; F:GO:0000166	F:catalytic activity; P:cellular metabolic process; F:coenzyme binding; C:cytosol; F:nucleotide binding
J14702028|m.3003	AT1G66910.1	F:GO:0005524; C:GO:0005886; P:GO:0006468; F:GO:0004674; F:GO:0004713	F:ATP binding; C:plasma membrane; P:protein phosphorylation; F:protein serine/threonine kinase activity; F:protein tyrosine kinase activity
J14702283|m.3006	AT1G76490.1	F:GO:0050661; P:GO:0015936; F:GO:0004420; C:GO:0016021; P:GO:0008299; P:GO:0055114	F:NADP binding; P:coenzyme A metabolic process; F:hydroxymethylglutaryl-CoA reductase (NADPH) activity; C:integral component of membrane; P:isoprenoid biosynthetic process; P:oxidation-reduction process
J14702611|m.3011	AT5G63970.1	C:GO:0005886; F:GO:0008270	C:plasma membrane; F:zinc ion binding
J14704861|m.3030	AT3G07980.1	F:GO:0005524; P:GO:0006468; F:GO:0004674; C:GO:0005773	F:ATP binding; P:protein phosphorylation; F:protein serine/threonine kinase activity; C:vacuole
J14704898|m.3031	AT5G10520.1	F:GO:0005524; C:GO:0005634; P:GO:0006468; F:GO:0004674	F:ATP binding; C:nucleus; P:protein phosphorylation; F:protein serine/threonine kinase activity
J14705075|m.3032	AT5G60410.1	F:GO:0003676; C:GO:0005634; F:GO:0008270	F:nucleic acid binding; C:nucleus; F:zinc ion binding
J14705458|m.3039	AT4G09500.1	C:GO:0009507; P:GO:0008152; F:GO:0016758	C:chloroplast; P:metabolic process; F:transferase activity, transferring hexosyl groups
J14705564|m.3041	AT1G67420.1	F:GO:0008233; P:GO:0006508	F:peptidase activity; P:proteolysis
J14706080|m.3044	AT2G32700.6	C:GO:0005634	C:nucleus
J14706088|m.3045	AT3G48260.1	F:GO:0005524; C:GO:0005634; P:GO:0006468; F:GO:0004674	F:ATP binding; C:nucleus; P:protein phosphorylation; F:protein serine/threonine kinase activity
J14706313|m.3047	AT5G12320.1	C:GO:0005634	C:nucleus
J14706388|m.3048	AT1G67325.1	C:GO:0009507; F:GO:0008270	C:chloroplast; F:zinc ion binding
J14707104|m.3051	AT3G46630.1	C:GO:0009507	C:chloroplast
J14707260|m.3053	AT4G19630.1	C:GO:0005634; P:GO:0006355; F:GO:0043565; F:GO:0003700	C:nucleus; P:regulation of transcription, DNA-templated; F:sequence-specific DNA binding; F:sequence-specific DNA binding transcription factor activity
J14707646|m.3056	AT4G02420.1	F:GO:0005524; C:GO:0005886; P:GO:0006468; F:GO:0004674	F:ATP binding; C:plasma membrane; P:protein phosphorylation; F:protein serine/threonine kinase activity
J14707926|m.3060	AT4G12020.3	F:GO:0043531; F:GO:0005524; C:GO:0005737; P:GO:0006952; C:GO:0005634; P:GO:0006468; F:GO:0004713; P:GO:0006355; F:GO:0043565; F:GO:0003700; P:GO:0007165	F:ADP binding; F:ATP binding; C:cytoplasm; P:defense response; C:nucleus; P:protein phosphorylation; F:protein tyrosine kinase activity; P:regulation of transcription, DNA-templated; F:sequence-specific DNA binding; F:sequence-specific DNA binding transcription factor activity; P:signal transduction
J14707926|m.3061	AT4G23810.1	C:GO:0009507; C:GO:0005634; P:GO:0006355; F:GO:0043565; F:GO:0003700	C:chloroplast; C:nucleus; P:regulation of transcription, DNA-templated; F:sequence-specific DNA binding; F:sequence-specific DNA binding transcription factor activity
J14708019|m.3062	AT5G44180.1	C:GO:0005634	C:nucleus
J14708652|m.3070	AT3G23540.1	C:GO:0005737	C:cytoplasm
J14709067|m.3073	AT5G66160.1	C:GO:0005576; F:GO:0008270	C:extracellular region; F:zinc ion binding
J14709230|m.3075	AT5G25520.1	C:GO:0005634; P:GO:0006351	C:nucleus; P:transcription, DNA-templated
J14709236|m.3076	AT1G48640.1	C:GO:0005886	C:plasma membrane
J14709236|m.3077	AT1G48640.1	C:GO:0005886	C:plasma membrane
J14710785|m.3099	AT3G15095.2	C:GO:0005634	C:nucleus
J14711028|m.3101	AT3G51960.1	C:GO:0005634; F:GO:0046983; P:GO:0006355; F:GO:0043565; F:GO:0003700	C:nucleus; F:protein dimerization activity; P:regulation of transcription, DNA-templated; F:sequence-specific DNA binding; F:sequence-specific DNA binding transcription factor activity
J14711078|m.3102	AT2G03480.2	C:GO:0005794; F:GO:0008168	C:Golgi apparatus; F:methyltransferase activity
J14711646|m.3107	AT2G14680.1	C:GO:0005737	C:cytoplasm
J14711659|m.3108	AT1G23170.2	C:GO:0005634	C:nucleus
J14711934|m.3110	AT2G23210.1	P:GO:0008152; C:GO:0005634; F:GO:0016758	P:metabolic process; C:nucleus; F:transferase activity, transferring hexosyl groups
J14711978|m.3113	AT1G29120.1	C:GO:0005634	C:nucleus
J14712820|m.3122	AT3G58050.1	C:GO:0005886	C:plasma membrane
J14713903|m.3136	AT4G23980.1	C:GO:0005634; P:GO:0006355; P:GO:0009725	C:nucleus; P:regulation of transcription, DNA-templated; P:response to hormone
J14715051|m.3144	AT2G03810.2	C:GO:0005886	C:plasma membrane
J14715775|m.3156	AT4G36710.1	C:GO:0005634	C:nucleus
J14715806|m.3160	AT5G55550.2	F:GO:0003676; F:GO:0000166; C:GO:0005634	F:nucleic acid binding; F:nucleotide binding; C:nucleus
J14716302|m.3167	AT5G48160.1	C:GO:0005634; F:GO:0008270	C:nucleus; F:zinc ion binding
J14716903|m.3176	AT1G26580.1	C:GO:0005634	C:nucleus
J14718727|m.3195	AT3G14350.2	F:GO:0005524; C:GO:0005886; P:GO:0006468; F:GO:0004713	F:ATP binding; C:plasma membrane; P:protein phosphorylation; F:protein tyrosine kinase activity
J14718980|m.3196	AT3G16630.2	F:GO:0005524; C:GO:0005737; F:GO:0003777; P:GO:0007018; C:GO:0005886	F:ATP binding; C:cytoplasm; F:microtubule motor activity; P:microtubule-based movement; C:plasma membrane
J14719022|m.3198	AT5G14170.1	C:GO:0005634	C:nucleus
J14719063|m.3200	AT3G57940.1	C:GO:0005634	C:nucleus
J14719583|m.3204	AT1G71800.1	F:GO:0003676; F:GO:0000166; C:GO:0005634	F:nucleic acid binding; F:nucleotide binding; C:nucleus
J14720028|m.3210	AT1G32350.1	C:GO:0005739; P:GO:0055114; P:GO:0007585	C:mitochondrion; P:oxidation-reduction process; P:respiratory gaseous exchange
J14720214|m.3211	AT5G10470.1	F:GO:0005524; C:GO:0009941; C:GO:0005829; F:GO:0003777; P:GO:0007018; C:GO:0005886	F:ATP binding; C:chloroplast envelope; C:cytosol; F:microtubule motor activity; P:microtubule-based movement; C:plasma membrane
J14720603|m.3221	AT3G07565.3	F:GO:0003677; C:GO:0005634	F:DNA binding; C:nucleus
J14720718|m.3225	AT3G23830.2	F:GO:0003676; F:GO:0000166	F:nucleic acid binding; F:nucleotide binding
J14721007|m.3229	AT5G21105.1	C:GO:0005618; F:GO:0005507; C:GO:0005576; P:GO:0055114; F:GO:0016491; C:GO:0009506	C:cell wall; F:copper ion binding; C:extracellular region; P:oxidation-reduction process; F:oxidoreductase activity; C:plasmodesma
J14721372|m.3234	AT2G38070.1	C:GO:0009507; C:GO:0005886	C:chloroplast; C:plasma membrane
J14721621|m.3239	AT3G13530.1	F:GO:0005524; C:GO:0005886; P:GO:0006468; F:GO:0004674	F:ATP binding; C:plasma membrane; P:protein phosphorylation; F:protein serine/threonine kinase activity
J14721702|m.3240	AT3G53860.1	C:GO:0005634	C:nucleus
J14721947|m.3243	AT4G22590.1	F:GO:0003824; C:GO:0005737; P:GO:0005992	F:catalytic activity; C:cytoplasm; P:trehalose biosynthetic process
J14722647|m.3248	AT2G29065.1	C:GO:0005634	C:nucleus
J14723655|m.3259	AT3G56200.1	C:GO:0005886	C:plasma membrane
J14723944|m.3266	AT2G37050.3	F:GO:0005524; C:GO:0005886; C:GO:0009506; P:GO:0006468; F:GO:0004674	F:ATP binding; C:plasma membrane; C:plasmodesma; P:protein phosphorylation; F:protein serine/threonine kinase activity
J14724426|m.3269	AT2G35330.1	F:GO:0008270	F:zinc ion binding
J14724608|m.3272	AT1G36070.2	C:GO:0005737	C:cytoplasm
J14725093|m.3273	AT4G36710.1	C:GO:0005634	C:nucleus
J14725859|m.3279	AT5G48300.1	C:GO:0048046; P:GO:0009058; C:GO:0009570; F:GO:0008878	C:apoplast; P:biosynthetic process; C:chloroplast stroma; F:glucose-1-phosphate adenylyltransferase activity
J14726069|m.3281	AT2G32730.1	C:GO:0009507; C:GO:0005829; F:GO:0030234; C:GO:0000502; P:GO:0042176	C:chloroplast; C:cytosol; F:enzyme regulator activity; C:proteasome complex; P:regulation of protein catabolic process
J14726153|m.3282	AT5G19430.2	C:GO:0005634; F:GO:0008270	C:nucleus; F:zinc ion binding
J14726804|m.3289	AT1G51805.2	F:GO:0005524; P:GO:0006468; F:GO:0004674; F:GO:0004713	F:ATP binding; P:protein phosphorylation; F:protein serine/threonine kinase activity; F:protein tyrosine kinase activity
J14726999|m.3291	AT2G18840.1	C:GO:0005794; C:GO:0016020; C:GO:0005634	C:Golgi apparatus; C:membrane; C:nucleus
J14727059|m.3293	AT5G03040.1	C:GO:0005634; C:GO:0005886	C:nucleus; C:plasma membrane
J14727078|m.3294	AT1G14180.2	C:GO:0005576; F:GO:0008270	C:extracellular region; F:zinc ion binding
J14727087|m.3295	AT2G47090.2	C:GO:0005634; F:GO:0008270	C:nucleus; F:zinc ion binding
J14727246|m.3296	AT5G48430.1	F:GO:0004190; C:GO:0005576; P:GO:0006508	F:aspartic-type endopeptidase activity; C:extracellular region; P:proteolysis
J14728222|m.3309	AT1G04080.3	P:GO:0006396; C:GO:0005634	P:RNA processing; C:nucleus
J14729318|m.3333	AT1G76100.1	C:GO:0009507; F:GO:0005507; F:GO:0009055; C:GO:0031977	C:chloroplast; F:copper ion binding; F:electron carrier activity; C:thylakoid lumen
J14729490|m.3336	AT1G13450.2	F:GO:0003677; C:GO:0005634	F:DNA binding; C:nucleus
J14729725|m.3339	AT5G44790.1	F:GO:0005524; P:GO:0006754; F:GO:0005507; P:GO:0006825; F:GO:0043682; C:GO:0016021	F:ATP binding; P:ATP biosynthetic process; F:copper ion binding; P:copper ion transport; F:copper-transporting ATPase activity; C:integral component of membrane
J14731139|m.3350	AT4G01100.1	C:GO:0005739; P:GO:0055085; C:GO:0005774	C:mitochondrion; P:transmembrane transport; C:vacuolar membrane
J14731175|m.3351	AT4G36080.3	C:GO:0005634; F:GO:0016773	C:nucleus; F:phosphotransferase activity, alcohol group as acceptor
J14731681|m.3353	AT3G61490.2	P:GO:0005975; F:GO:0004650	P:carbohydrate metabolic process; F:polygalacturonase activity
J14731744|m.3355	AT2G03480.1	C:GO:0005794; F:GO:0008168	C:Golgi apparatus; F:methyltransferase activity
J14732406|m.3367	AT1G50570.1	C:GO:0005634	C:nucleus
J14732940|m.3378	AT5G16930.1	F:GO:0005524; F:GO:0017111; C:GO:0005886	F:ATP binding; F:nucleoside-triphosphatase activity; C:plasma membrane
J14733169|m.3383	AT3G06110.3	C:GO:0005737; P:GO:0006470; F:GO:0008138	C:cytoplasm; P:protein dephosphorylation; F:protein tyrosine/serine/threonine phosphatase activity
J14734007|m.3387	AT5G06250.1	F:GO:0003677; C:GO:0005634	F:DNA binding; C:nucleus
J14734056|m.3388	AT5G07970.1	C:GO:0005634	C:nucleus
J14734056|m.3389	AT5G07970.1	C:GO:0005634	C:nucleus
J14734419|m.3394	AT5G05620.1	F:GO:0005525; P:GO:0006184; F:GO:0003924; C:GO:0005737; C:GO:0005874; P:GO:0007017; P:GO:0051258	F:GTP binding; P:obsolete GTP catabolic process; F:GTPase activity; C:cytoplasm; C:microtubule; P:microtubule-based process; P:protein polymerization
J14734578|m.3397	AT5G10150.1	C:GO:0005634	C:nucleus
J14734795|m.3402	AT2G30070.1	C:GO:0005886; P:GO:0071805; F:GO:0015079	C:plasma membrane; P:potassium ion transmembrane transport; F:potassium ion transmembrane transporter activity
J14736372|m.3410	AT5G17020.1	C:GO:0005829; P:GO:0006886; F:GO:0008565	C:cytosol; P:intracellular protein transport; F:protein transporter activity
J14736644|m.3416	AT3G12170.1	C:GO:0005737; F:GO:0031072; P:GO:0006457; F:GO:0051082	C:cytoplasm; F:heat shock protein binding; P:protein folding; F:unfolded protein binding
J14737440|m.3427	AT5G46780.2	C:GO:0005634	C:nucleus
J14737514|m.3428	AT4G10480.1	C:GO:0005634	C:nucleus
J14737583|m.3429	AT3G48960.1	C:GO:0005840; F:GO:0003735; P:GO:0006412	C:ribosome; F:structural constituent of ribosome; P:translation
J14737661|m.3430	AT5G02870.2	C:GO:0005829; C:GO:0005886; C:GO:0009506; C:GO:0005840; F:GO:0003735; P:GO:0006412; C:GO:0005774	C:cytosol; C:plasma membrane; C:plasmodesma; C:ribosome; F:structural constituent of ribosome; P:translation; C:vacuolar membrane
J14738587|m.3435	AT2G11890.1	P:GO:0006796	P:phosphate-containing compound metabolic process
J14738854|m.3438	AT3G23145.1	F:GO:0005524; C:GO:0005737; F:GO:0004822; P:GO:0006418	F:ATP binding; C:cytoplasm; F:isoleucine-tRNA ligase activity; P:tRNA aminoacylation for protein translation
J14739206|m.3443	AT3G24870.1	F:GO:0003677; C:GO:0048046; C:GO:0005634	F:DNA binding; C:apoplast; C:nucleus
J14740453|m.3458	AT5G64220.1	F:GO:0003677; C:GO:0005634	F:DNA binding; C:nucleus
J14740934|m.3465	AT1G55250.1	C:GO:0005634; F:GO:0008270	C:nucleus; F:zinc ion binding
J14741771|m.3474	AT3G14350.2	F:GO:0005524; C:GO:0005886; P:GO:0006468; F:GO:0004713	F:ATP binding; C:plasma membrane; P:protein phosphorylation; F:protein tyrosine kinase activity
J14742511|m.3483	AT3G18550.1	C:GO:0005634	C:nucleus
J14743443|m.3503	AT5G07440.1	F:GO:0005524; P:GO:0006520; C:GO:0005739; P:GO:0055114; F:GO:0016639; P:GO:0046686; P:GO:0009651; C:GO:0005774	F:ATP binding; P:cellular amino acid metabolic process; C:mitochondrion; P:oxidation-reduction process; F:oxidoreductase activity, acting on the CH-NH2 group of donors, NAD or NADP as acceptor; P:response to cadmium ion; P:response to salt stress; C:vacuolar membrane
J14743471|m.3506	AT3G46640.1	C:GO:0005634	C:nucleus
J14743629|m.3507	AT1G19390.1	F:GO:0005524; F:GO:0005509; C:GO:0005576; C:GO:0016021; P:GO:0006468; F:GO:0004674	F:ATP binding; F:calcium ion binding; C:extracellular region; C:integral component of membrane; P:protein phosphorylation; F:protein serine/threonine kinase activity
J14744129|m.3514	AT5G04870.1	F:GO:0005524; P:GO:0006499; F:GO:0005509; C:GO:0009507; P:GO:0006468; F:GO:0004674	F:ATP binding; P:N-terminal protein myristoylation; F:calcium ion binding; C:chloroplast; P:protein phosphorylation; F:protein serine/threonine kinase activity
J14744232|m.3515	AT5G64220.1	F:GO:0003677; C:GO:0005634	F:DNA binding; C:nucleus
J14744382|m.3517	AT5G13460.1	C:GO:0005634; C:GO:0005886	C:nucleus; C:plasma membrane
J14744848|m.3526	AT3G05790.1	F:GO:0005524; F:GO:0004176; C:GO:0005739; P:GO:0006508; F:GO:0004252	F:ATP binding; F:ATP-dependent peptidase activity; C:mitochondrion; P:proteolysis; F:serine-type endopeptidase activity
J14744990|m.3537	AT5G53050.3	F:GO:0003824; C:GO:0005737	F:catalytic activity; C:cytoplasm
J14745736|m.3542	AT1G72180.1	F:GO:0005524; C:GO:0005886; P:GO:0006468; F:GO:0004674	F:ATP binding; C:plasma membrane; P:protein phosphorylation; F:protein serine/threonine kinase activity
J14746501|m.3555	AT5G53100.1	P:GO:0008152; F:GO:0000166; F:GO:0016491	P:metabolic process; F:nucleotide binding; F:oxidoreductase activity
J14746815|m.3560	AT4G11570.2	F:GO:0003824; P:GO:0008152; C:GO:0005634	F:catalytic activity; P:metabolic process; C:nucleus
J14746904|m.3562	AT1G10870.1	F:GO:0008060; C:GO:0005794; F:GO:0005543; P:GO:0032312; F:GO:0008270	F:GTPase activator activity; C:Golgi apparatus; F:phospholipid binding; P:regulation of GTPase activity; F:zinc ion binding
J14747157|m.3565	AT4G27060.1	C:GO:0009507	C:chloroplast
J14747286|m.3567	AT1G51800.1	F:GO:0005524; C:GO:0005886; P:GO:0006468; F:GO:0004674	F:ATP binding; C:plasma membrane; P:protein phosphorylation; F:protein serine/threonine kinase activity
J14747359|m.3571	AT1G01010.1	F:GO:0003677; C:GO:0005634; P:GO:0006355	F:DNA binding; C:nucleus; P:regulation of transcription, DNA-templated
J14747693|m.3579	AT3G18550.1	C:GO:0005634	C:nucleus
J14748353|m.3587	AT3G13730.1	C:GO:0009507; F:GO:0009055; F:GO:0020037; F:GO:0005506; P:GO:0055114; F:GO:0016705	C:chloroplast; F:electron carrier activity; F:heme binding; F:iron ion binding; P:oxidation-reduction process; F:oxidoreductase activity, acting on paired donors, with incorporation or reduction of molecular oxygen
J14748721|m.3591	AT4G38710.2	C:GO:0005737	C:cytoplasm
J14748738|m.3593	AT1G03790.1	F:GO:0003676; C:GO:0005634; F:GO:0008270	F:nucleic acid binding; C:nucleus; F:zinc ion binding
J14748846|m.3599	AT2G25420.1	C:GO:0005634	C:nucleus
J14748954|m.3600	AT2G03480.2	C:GO:0005794; F:GO:0008168	C:Golgi apparatus; F:methyltransferase activity
J14748954|m.3601	AT2G03480.2	C:GO:0005794; F:GO:0008168	C:Golgi apparatus; F:methyltransferase activity
J14748991|m.3602	AT3G06510.1	P:GO:0005975; F:GO:0043169; C:GO:0009941; F:GO:0004553; C:GO:0005739	P:carbohydrate metabolic process; F:cation binding; C:chloroplast envelope; F:hydrolase activity, hydrolyzing O-glycosyl compounds; C:mitochondrion
J14749112|m.3604	AT1G07660.1	C:GO:0009507; C:GO:0005829; C:GO:0000786; P:GO:0006334; C:GO:0005634; C:GO:0005886; C:GO:0009506; C:GO:0005774	C:chloroplast; C:cytosol; C:nucleosome; P:nucleosome assembly; C:nucleus; C:plasma membrane; C:plasmodesma; C:vacuolar membrane
J14749626|m.3608	AT3G05500.1	C:GO:0005773	C:vacuole
J14749889|m.3616	AT2G38040.2	F:GO:0003989; C:GO:0009317; C:GO:0009941; P:GO:0006633; C:GO:0016020	F:acetyl-CoA carboxylase activity; C:acetyl-CoA carboxylase complex; C:chloroplast envelope; P:fatty acid biosynthetic process; C:membrane
J14750507|m.3626	AT2G28350.1	F:GO:0003677; C:GO:0005634; F:GO:0046983; P:GO:0006355; P:GO:0009725	F:DNA binding; C:nucleus; F:protein dimerization activity; P:regulation of transcription, DNA-templated; P:response to hormone
J14750681|m.3629	AT5G15940.1	P:GO:0008152; F:GO:0000166; F:GO:0016491	P:metabolic process; F:nucleotide binding; F:oxidoreductase activity
J14750871|m.3634	AT1G17000.1	F:GO:0003824; C:GO:0005739; P:GO:0005992	F:catalytic activity; C:mitochondrion; P:trehalose biosynthetic process
J14751126|m.3639	AT1G58050.1	F:GO:0005524; F:GO:0008026; C:GO:0005737; F:GO:0003676	F:ATP binding; F:ATP-dependent helicase activity; C:cytoplasm; F:nucleic acid binding
J14751370|m.3643	AT2G46450.2	F:GO:0005216; P:GO:0006811; C:GO:0005886; P:GO:0055085	F:ion channel activity; P:ion transport; C:plasma membrane; P:transmembrane transport
J14751873|m.3659	AT4G34430.1	F:GO:0003677; C:GO:0005634; F:GO:0008270	F:DNA binding; C:nucleus; F:zinc ion binding
J14752771|m.3669	AT1G31280.1	C:GO:0005737	C:cytoplasm
J14752787|m.3670	AT3G21700.1	F:GO:0005525; C:GO:0005622; P:GO:0007264	F:GTP binding; C:intracellular; P:small GTPase mediated signal transduction
J14753205|m.3677	AT4G12610.1	F:GO:0003677; F:GO:0003824; C:GO:0009507; C:GO:0005634; P:GO:0045893; P:GO:0006367	F:DNA binding; F:catalytic activity; C:chloroplast; C:nucleus; P:positive regulation of transcription, DNA-templated; P:transcription initiation from RNA polymerase II promoter
J14753664|m.3680	AT1G29800.2	C:GO:0005737; F:GO:0046872	C:cytoplasm; F:metal ion binding
J14753994|m.3686	AT4G26000.1	F:GO:0003723; C:GO:0005634	F:RNA binding; C:nucleus
J14754885|m.3694	AT5G17190.1	C:GO:0005783; C:GO:0016021; P:GO:0006886; C:GO:0005739	C:endoplasmic reticulum; C:integral component of membrane; P:intracellular protein transport; C:mitochondrion
J14755251|m.3700	AT2G21630.1	C:GO:0030127; P:GO:0006888; P:GO:0006886; F:GO:0008270	C:COPII vesicle coat; P:ER to Golgi vesicle-mediated transport; P:intracellular protein transport; F:zinc ion binding
J14755412|m.3701	AT1G21870.1	C:GO:0005794; C:GO:0005886	C:Golgi apparatus; C:plasma membrane
J14755568|m.3705	AT3G52970.1	F:GO:0009055; F:GO:0020037; F:GO:0005506; P:GO:0055114; F:GO:0016705	F:electron carrier activity; F:heme binding; F:iron ion binding; P:oxidation-reduction process; F:oxidoreductase activity, acting on paired donors, with incorporation or reduction of molecular oxygen
J14756178|m.3712	AT4G29060.2	C:GO:0009507; P:GO:0046686; F:GO:0003746; P:GO:0006414	C:chloroplast; P:response to cadmium ion; F:translation elongation factor activity; P:translational elongation
J14757113|m.3721	AT1G01240.2	C:GO:0005739	C:mitochondrion
J14757113|m.3722	AT1G01240.2	C:GO:0005739	C:mitochondrion
J14757160|m.3727	AT3G03060.1	F:GO:0005524; C:GO:0005618; F:GO:0017111; C:GO:0005886	F:ATP binding; C:cell wall; F:nucleoside-triphosphatase activity; C:plasma membrane
J14757466|m.3731	AT1G35830.1	C:GO:0005634	C:nucleus
J14759030|m.3745	AT3G13530.1	F:GO:0005524; C:GO:0005886; P:GO:0006468; F:GO:0004674	F:ATP binding; C:plasma membrane; P:protein phosphorylation; F:protein serine/threonine kinase activity
J14759030|m.3746	AT3G13530.1	F:GO:0005524; C:GO:0005886; P:GO:0006468; F:GO:0004674	F:ATP binding; C:plasma membrane; P:protein phosphorylation; F:protein serine/threonine kinase activity
J14759249|m.3750	AT5G59660.1	F:GO:0005524; C:GO:0005886; P:GO:0006468; F:GO:0004674; F:GO:0004713	F:ATP binding; C:plasma membrane; P:protein phosphorylation; F:protein serine/threonine kinase activity; F:protein tyrosine kinase activity
J14759388|m.3753	AT5G07440.1	F:GO:0005524; P:GO:0006520; C:GO:0005739; P:GO:0055114; F:GO:0016639; P:GO:0046686; P:GO:0009651; C:GO:0005774	F:ATP binding; P:cellular amino acid metabolic process; C:mitochondrion; P:oxidation-reduction process; F:oxidoreductase activity, acting on the CH-NH2 group of donors, NAD or NADP as acceptor; P:response to cadmium ion; P:response to salt stress; C:vacuolar membrane
J14759412|m.3754	AT2G21660.2	C:GO:0009507; C:GO:0005829; C:GO:0005739; C:GO:0005777; C:GO:0009506; P:GO:0046686; P:GO:0009651	C:chloroplast; C:cytosol; C:mitochondrion; C:peroxisome; C:plasmodesma; P:response to cadmium ion; P:response to salt stress
J14759412|m.3755	AT1G47490.1	C:GO:0005737; F:GO:0003676; F:GO:0000166	C:cytoplasm; F:nucleic acid binding; F:nucleotide binding
J14759915|m.3762	AT1G77590.1	F:GO:0003824; C:GO:0009941; C:GO:0016020; C:GO:0005739	F:catalytic activity; C:chloroplast envelope; C:membrane; C:mitochondrion
J14760029|m.3763	AT4G39680.2	C:GO:0005737; F:GO:0003676	C:cytoplasm; F:nucleic acid binding
J14760071|m.3765	AT2G17230.1	C:GO:0005576	C:extracellular region
J14761339|m.3776	AT3G22260.2	C:GO:0005634; C:GO:0005886	C:nucleus; C:plasma membrane
J14761937|m.3785	AT5G41100.2	C:GO:0005737; C:GO:0005886	C:cytoplasm; C:plasma membrane
J14762828|m.3795	AT1G64520.1	C:GO:0009941; C:GO:0005829; C:GO:0005634; C:GO:0005838; P:GO:0006508	C:chloroplast envelope; C:cytosol; C:nucleus; C:proteasome regulatory particle; P:proteolysis
J14762941|m.3796	AT3G55630.3	F:GO:0005524; P:GO:0009396; F:GO:0004326	F:ATP binding; P:folic acid-containing compound biosynthetic process; F:tetrahydrofolylpolyglutamate synthase activity
J14762995|m.3797	AT4G24390.1	C:GO:0005634	C:nucleus
J14763338|m.3800	AT4G39960.1	F:GO:0005524; C:GO:0009941; C:GO:0009535; F:GO:0031072; C:GO:0005739; P:GO:0006457; P:GO:0009408; F:GO:0051082	F:ATP binding; C:chloroplast envelope; C:chloroplast thylakoid membrane; F:heat shock protein binding; C:mitochondrion; P:protein folding; P:response to heat; F:unfolded protein binding
J14763754|m.3810	AT1G36070.2	C:GO:0005737	C:cytoplasm
J14764402|m.3812	AT3G57940.1	C:GO:0005634	C:nucleus
J14764496|m.3815	AT3G42170.1	F:GO:0003677; C:GO:0005829; C:GO:0005634; F:GO:0046983	F:DNA binding; C:cytosol; C:nucleus; F:protein dimerization activity
J14764589|m.3816	AT3G51490.1	C:GO:0016021; F:GO:0022891; P:GO:0055085	C:integral component of membrane; F:substrate-specific transmembrane transporter activity; P:transmembrane transport
J14765095|m.3823	AT3G14010.4	C:GO:0005634	C:nucleus
J14765228|m.3826	AT1G77145.1	C:GO:0005634	C:nucleus
J14765364|m.3829	AT1G74960.2	C:GO:0009507; P:GO:0006633; F:GO:0016747	C:chloroplast; P:fatty acid biosynthetic process; F:transferase activity, transferring acyl groups other than amino-acyl groups
J14765877|m.3835	AT5G04140.2	C:GO:0048046; C:GO:0009941; P:GO:0006537; F:GO:0015930; C:GO:0016020; P:GO:0055114	C:apoplast; C:chloroplast envelope; P:glutamate biosynthetic process; F:glutamate synthase activity; C:membrane; P:oxidation-reduction process
J14766482|m.3843	AT5G19070.1	C:GO:0005886	C:plasma membrane
J14767077|m.3854	AT4G11070.2	C:GO:0005634; P:GO:0006355; F:GO:0043565; F:GO:0003700	C:nucleus; P:regulation of transcription, DNA-templated; F:sequence-specific DNA binding; F:sequence-specific DNA binding transcription factor activity
J14767816|m.3862	AT3G58620.1	P:GO:0045454; C:GO:0005634	P:cell redox homeostasis; C:nucleus
J14768021|m.3863	AT1G34130.1	F:GO:0004576; C:GO:0005886; P:GO:0006486	F:oligosaccharyl transferase activity; C:plasma membrane; P:protein glycosylation
J14768149|m.3866	AT1G43950.1	F:GO:0003677; C:GO:0005634; P:GO:0006355	F:DNA binding; C:nucleus; P:regulation of transcription, DNA-templated
J14768969|m.3874	AT4G38600.2	F:GO:0016881; P:GO:0006464; C:GO:0005634; C:GO:0005886	F:acid-amino acid ligase activity; P:cellular protein modification process; C:nucleus; C:plasma membrane
J14769094|m.3876	AT1G12760.2	C:GO:0005634; F:GO:0008270	C:nucleus; F:zinc ion binding
J14769282|m.3880	AT5G07440.1	F:GO:0005524; P:GO:0006520; C:GO:0005739; P:GO:0055114; F:GO:0016639; P:GO:0046686; P:GO:0009651; C:GO:0005774	F:ATP binding; P:cellular amino acid metabolic process; C:mitochondrion; P:oxidation-reduction process; F:oxidoreductase activity, acting on the CH-NH2 group of donors, NAD or NADP as acceptor; P:response to cadmium ion; P:response to salt stress; C:vacuolar membrane
J14769446|m.3882	AT5G05520.1	C:GO:0005634	C:nucleus
J14769711|m.3886	AT4G35070.1	C:GO:0005737	C:cytoplasm
J14769809|m.3889	AT5G28237.1	C:GO:0005739; F:GO:0030170; P:GO:0006568; F:GO:0004834	C:mitochondrion; F:pyridoxal phosphate binding; P:tryptophan metabolic process; F:tryptophan synthase activity
J14769829|m.3890	AT4G35070.1	C:GO:0005737	C:cytoplasm
J14770084|m.3894	AT3G53840.1	F:GO:0005524; P:GO:0006468; F:GO:0004674	F:ATP binding; P:protein phosphorylation; F:protein serine/threonine kinase activity
J14770149|m.3895	AT1G59990.1	F:GO:0005524; F:GO:0008026; C:GO:0009507; F:GO:0003676	F:ATP binding; F:ATP-dependent helicase activity; C:chloroplast; F:nucleic acid binding
J14770946|m.3919	AT1G80160.1	C:GO:0005737	C:cytoplasm
J14771593|m.3929	AT2G45630.2	F:GO:0051287; C:GO:0005737; P:GO:0055114; F:GO:0016616	F:NAD binding; C:cytoplasm; P:oxidation-reduction process; F:oxidoreductase activity, acting on the CH-OH group of donors, NAD or NADP as acceptor
J14771691|m.3935	AT5G06120.4	P:GO:0006886; C:GO:0005739; F:GO:0008565	P:intracellular protein transport; C:mitochondrion; F:protein transporter activity
J14772011|m.3939	AT1G22290.2	C:GO:0009507; F:GO:0019904	C:chloroplast; F:protein domain specific binding
J14772082|m.3942	AT3G55400.2	F:GO:0005524; C:GO:0009507; F:GO:0004825; P:GO:0006431	F:ATP binding; C:chloroplast; F:methionine-tRNA ligase activity; P:methionyl-tRNA aminoacylation
J14772258|m.3946	AT2G44500.2	C:GO:0005794	C:Golgi apparatus
J14772904|m.3954	AT5G28840.1	F:GO:0003824; P:GO:0044237; F:GO:0050662; C:GO:0005829; F:GO:0000166	F:catalytic activity; P:cellular metabolic process; F:coenzyme binding; C:cytosol; F:nucleotide binding
J14773544|m.3968	AT3G10000.1	F:GO:0003677; C:GO:0005634	F:DNA binding; C:nucleus
J14773807|m.3973	AT3G07390.1	C:GO:0046658	C:anchored component of plasma membrane
J14774113|m.3979	AT3G04520.1	P:GO:0006520; F:GO:0016829; C:GO:0005634; F:GO:0030170	P:cellular amino acid metabolic process; F:lyase activity; C:nucleus; F:pyridoxal phosphate binding
J14774172|m.3980	AT4G09720.3	F:GO:0005525; P:GO:0006184; F:GO:0003924; C:GO:0005794; P:GO:0006886; C:GO:0016020; P:GO:0006913; P:GO:0007264	F:GTP binding; P:obsolete GTP catabolic process; F:GTPase activity; C:Golgi apparatus; P:intracellular protein transport; C:membrane; P:nucleocytoplasmic transport; P:small GTPase mediated signal transduction
J14774308|m.3981	AT1G26630.1	C:GO:0005737; P:GO:0034050; P:GO:0008612; P:GO:0045901; P:GO:0045905; P:GO:0009617; P:GO:0046686; P:GO:0009611; F:GO:0043022; F:GO:0003746; P:GO:0006452	C:cytoplasm; P:host programmed cell death induced by symbiont; P:peptidyl-lysine modification to peptidyl-hypusine; P:positive regulation of translational elongation; P:positive regulation of translational termination; P:response to bacterium; P:response to cadmium ion; P:response to wounding; F:ribosome binding; F:translation elongation factor activity; P:translational frameshifting
J14774616|m.3988	AT4G26430.1	C:GO:0005576	C:extracellular region
J14775496|m.4011	AT1G01010.1	F:GO:0003677; C:GO:0005634; P:GO:0006355	F:DNA binding; C:nucleus; P:regulation of transcription, DNA-templated
J14775527|m.4015	AT2G20950.4	C:GO:0005737	C:cytoplasm
J14775866|m.4022	AT2G41770.1	C:GO:0005794; C:GO:0009507	C:Golgi apparatus; C:chloroplast
J14775990|m.4027	AT3G14960.1	C:GO:0005794; F:GO:0008378; C:GO:0016020; P:GO:0006486	C:Golgi apparatus; F:galactosyltransferase activity; C:membrane; P:protein glycosylation
J14775991|m.4028	AT3G07740.3	F:GO:0003677; C:GO:0005634; F:GO:0008270	F:DNA binding; C:nucleus; F:zinc ion binding
J14776157|m.4030	AT4G33520.2	F:GO:0005524; P:GO:0006754; C:GO:0009941; F:GO:0043682; C:GO:0016021; F:GO:0046872; P:GO:0030001; C:GO:0005886	F:ATP binding; P:ATP biosynthetic process; C:chloroplast envelope; F:copper-transporting ATPase activity; C:integral component of membrane; F:metal ion binding; P:metal ion transport; C:plasma membrane
J14776194|m.4032	AT3G21500.1	F:GO:0008661; C:GO:0009507; F:GO:0016624	F:1-deoxy-D-xylulose-5-phosphate synthase activity; C:chloroplast; F:oxidoreductase activity, acting on the aldehyde or oxo group of donors, disulfide as acceptor
J14776213|m.4033	AT3G13300.2	C:GO:0005829; C:GO:0005634	C:cytosol; C:nucleus
J14776254|m.4036	AT2G43950.1	C:GO:0009941; C:GO:0016020	C:chloroplast envelope; C:membrane
J14776397|m.4038	AT1G13450.2	F:GO:0003677; C:GO:0005634	F:DNA binding; C:nucleus
J14776459|m.4041	AT1G01320.1	C:GO:0005737	C:cytoplasm
J14776610|m.4045	AT3G10000.1	F:GO:0003677; C:GO:0005634	F:DNA binding; C:nucleus
J14776616|m.4047	AT1G06700.2	F:GO:0005524; C:GO:0005886; P:GO:0006468; F:GO:0004713	F:ATP binding; C:plasma membrane; P:protein phosphorylation; F:protein tyrosine kinase activity
J14777355|m.4053	AT3G18130.1	C:GO:0005730	C:nucleolus
J14777449|m.4055	AT1G26130.1	F:GO:0005524; F:GO:0015662; P:GO:0006812; C:GO:0009941; C:GO:0016021; F:GO:0000287; P:GO:0008152; P:GO:0015914; F:GO:0004012; C:GO:0005886	F:ATP binding; F:ATPase activity, coupled to transmembrane movement of ions, phosphorylative mechanism; P:cation transport; C:chloroplast envelope; C:integral component of membrane; F:magnesium ion binding; P:metabolic process; P:phospholipid transport; F:phospholipid-translocating ATPase activity; C:plasma membrane
J14777527|m.4058	AT5G23540.2	C:GO:0005829; P:GO:0009651	C:cytosol; P:response to salt stress
J14777678|m.4060	AT4G12570.1	F:GO:0016881; P:GO:0006464; C:GO:0005634	F:acid-amino acid ligase activity; P:cellular protein modification process; C:nucleus
J14778837|m.4067	AT3G17205.3	F:GO:0016881; P:GO:0006464; C:GO:0005634	F:acid-amino acid ligase activity; P:cellular protein modification process; C:nucleus
J14779529|m.4071	AT1G07705.2	C:GO:0005634; P:GO:0006355	C:nucleus; P:regulation of transcription, DNA-templated
R14546127|m.4074	AT4G12570.1	F:GO:0016881; P:GO:0006464; C:GO:0005634	F:acid-amino acid ligase activity; P:cellular protein modification process; C:nucleus
R14546129|m.4078	AT2G39730.1	F:GO:0005524; C:GO:0048046; C:GO:0005618; C:GO:0009941; C:GO:0009570; C:GO:0009535; P:GO:0042742; C:GO:0005634	F:ATP binding; C:apoplast; C:cell wall; C:chloroplast envelope; C:chloroplast stroma; C:chloroplast thylakoid membrane; P:defense response to bacterium; C:nucleus
R14546130|m.4080	AT5G38410.2	C:GO:0048046; C:GO:0005618; C:GO:0009507; C:GO:0022626; C:GO:0016020; C:GO:0009579	C:apoplast; C:cell wall; C:chloroplast; C:cytosolic ribosome; C:membrane; C:thylakoid
R14546131|m.4081	AT1G80760.1	C:GO:0005886; P:GO:0006810; F:GO:0005215	C:plasma membrane; P:transport; F:transporter activity
R14546135|m.4088	AT5G28450.1	C:GO:0009507; C:GO:0016020; P:GO:0009765	C:chloroplast; C:membrane; P:photosynthesis, light harvesting
R14546145|m.4094	AT3G06100.1	C:GO:0016020; P:GO:0006810; F:GO:0005215	C:membrane; P:transport; F:transporter activity
R14546146|m.4096	AT4G01610.1	F:GO:0004197; C:GO:0005829; C:GO:0005576; P:GO:0006508; P:GO:0050790; C:GO:0005773	F:cysteine-type endopeptidase activity; C:cytosol; C:extracellular region; P:proteolysis; P:regulation of catalytic activity; C:vacuole
R14546147|m.4097	AT4G22870.2	C:GO:0005737; P:GO:0055114; F:GO:0016706	C:cytoplasm; P:oxidation-reduction process; F:oxidoreductase activity, acting on paired donors, with incorporation or reduction of molecular oxygen, 2-oxoglutarate as one donor, and incorporation of one atom each of oxygen into both donors
R14546148|m.4099	AT5G39580.2	C:GO:0005576; F:GO:0020037; P:GO:0055114; F:GO:0004601; P:GO:0006979	C:extracellular region; F:heme binding; P:oxidation-reduction process; F:peroxidase activity; P:response to oxidative stress
R14546155|m.4111	AT5G38410.2	C:GO:0048046; C:GO:0005618; C:GO:0009507; C:GO:0022626; C:GO:0016020; C:GO:0009579	C:apoplast; C:cell wall; C:chloroplast; C:cytosolic ribosome; C:membrane; C:thylakoid
R14546158|m.4115	AT3G50820.1	F:GO:0005509; C:GO:0009570; C:GO:0009535; P:GO:0042549; C:GO:0031977	F:calcium ion binding; C:chloroplast stroma; C:chloroplast thylakoid membrane; P:photosystem II stabilization; C:thylakoid lumen
R14546160|m.4120	AT5G08650.1	F:GO:0005525; F:GO:0003924; C:GO:0009507; C:GO:0005886	F:GTP binding; F:GTPase activity; C:chloroplast; C:plasma membrane
R14546173|m.4129	AT4G33060.1	C:GO:0005634; F:GO:0003755; C:GO:0009506; P:GO:0006457	C:nucleus; F:peptidyl-prolyl cis-trans isomerase activity; C:plasmodesma; P:protein folding
R14546179|m.4134	AT3G17210.1	C:GO:0009507; C:GO:0005829; C:GO:0005886	C:chloroplast; C:cytosol; C:plasma membrane
R14546184|m.4135	AT3G01440.1	F:GO:0005509; C:GO:0009535; C:GO:0019898; C:GO:0009654; P:GO:0015979	F:calcium ion binding; C:chloroplast thylakoid membrane; C:extrinsic component of membrane; C:photosystem II oxygen evolving complex; P:photosynthesis
R14546186|m.4137	AT3G26650.1	F:GO:0051287; F:GO:0050661; C:GO:0048046; C:GO:0009941; C:GO:0009570; C:GO:0009535; P:GO:0006006; P:GO:0055114; F:GO:0016620	F:NAD binding; F:NADP binding; C:apoplast; C:chloroplast envelope; C:chloroplast stroma; C:chloroplast thylakoid membrane; P:glucose metabolic process; P:oxidation-reduction process; F:oxidoreductase activity, acting on the aldehyde or oxo group of donors, NAD or NADP as acceptor
R14546187|m.4138	AT1G47490.2	C:GO:0009507; F:GO:0003676; F:GO:0000166	C:chloroplast; F:nucleic acid binding; F:nucleotide binding
R14546190|m.4141	AT5G28450.1	C:GO:0009507; C:GO:0016020; P:GO:0009765	C:chloroplast; C:membrane; P:photosynthesis, light harvesting
R14546192|m.4143	AT3G26650.1	F:GO:0051287; F:GO:0050661; C:GO:0048046; C:GO:0009941; C:GO:0009570; C:GO:0009535; P:GO:0006006; P:GO:0055114; F:GO:0016620	F:NAD binding; F:NADP binding; C:apoplast; C:chloroplast envelope; C:chloroplast stroma; C:chloroplast thylakoid membrane; P:glucose metabolic process; P:oxidation-reduction process; F:oxidoreductase activity, acting on the aldehyde or oxo group of donors, NAD or NADP as acceptor
R14546195|m.4145	AT1G58390.1	F:GO:0043531; P:GO:0006952	F:ADP binding; P:defense response
R14546197|m.4152	AT1G06680.2	C:GO:0048046; F:GO:0005509; C:GO:0009507; P:GO:0042742; P:GO:0015979; C:GO:0009579	C:apoplast; F:calcium ion binding; C:chloroplast; P:defense response to bacterium; P:photosynthesis; C:thylakoid
R14546203|m.4159	AT1G48470.1	C:GO:0009507; F:GO:0004356; P:GO:0006542; C:GO:0009506	C:chloroplast; F:glutamate-ammonia ligase activity; P:glutamine biosynthetic process; C:plasmodesma
R14546213|m.4165	AT2G36880.2	F:GO:0005524; P:GO:0006556; C:GO:0005829; F:GO:0004478; C:GO:0005886; C:GO:0009506	F:ATP binding; P:S-adenosylmethionine biosynthetic process; C:cytosol; F:methionine adenosyltransferase activity; C:plasma membrane; C:plasmodesma
R14546216|m.4169	AT5G03690.1	C:GO:0009507; F:GO:0004332; P:GO:0006096	C:chloroplast; F:fructose-bisphosphate aldolase activity; P:glycolytic process
R14546217|m.4170	AT3G15450.2	C:GO:0009507	C:chloroplast
R14546219|m.4173	AT4G23800.2	C:GO:0005634	C:nucleus
R14546221|m.4175	AT4G30210.1	F:GO:0010181; F:GO:0005506; P:GO:0055114; F:GO:0016491	F:FMN binding; F:iron ion binding; P:oxidation-reduction process; F:oxidoreductase activity
R14546226|m.4180	AT5G05620.1	F:GO:0005525; P:GO:0006184; F:GO:0003924; C:GO:0005737; C:GO:0005874; P:GO:0007017; P:GO:0051258	F:GTP binding; P:obsolete GTP catabolic process; F:GTPase activity; C:cytoplasm; C:microtubule; P:microtubule-based process; P:protein polymerization
R14546238|m.4189	AT4G23800.1	C:GO:0005634	C:nucleus
R14546252|m.4207	AT1G02305.1	F:GO:0004197; C:GO:0005576; P:GO:0006508; P:GO:0050790; C:GO:0005773	F:cysteine-type endopeptidase activity; C:extracellular region; P:proteolysis; P:regulation of catalytic activity; C:vacuole
R14546256|m.4211	AT1G56330.1	F:GO:0005525; C:GO:0005829; P:GO:0006886; C:GO:0005886	F:GTP binding; C:cytosol; P:intracellular protein transport; C:plasma membrane
R14546261|m.4215	AT1G32100.1	C:GO:0005737; F:GO:0000166	C:cytoplasm; F:nucleotide binding
R14546263|m.4219	AT1G02300.1	F:GO:0004197; C:GO:0005576; P:GO:0006508; P:GO:0050790	F:cysteine-type endopeptidase activity; C:extracellular region; P:proteolysis; P:regulation of catalytic activity
R14546264|m.4221	AT2G40100.2	C:GO:0009507; C:GO:0016020; P:GO:0009765	C:chloroplast; C:membrane; P:photosynthesis, light harvesting
R14546265|m.4224	AT3G53990.1	C:GO:0005737; C:GO:0009506; P:GO:0006950	C:cytoplasm; C:plasmodesma; P:response to stress
R14546270|m.4232	AT1G26630.1	C:GO:0005737; P:GO:0034050; P:GO:0008612; P:GO:0045901; P:GO:0045905; P:GO:0009617; P:GO:0046686; P:GO:0009611; F:GO:0043022; F:GO:0003746; P:GO:0006452	C:cytoplasm; P:host programmed cell death induced by symbiont; P:peptidyl-lysine modification to peptidyl-hypusine; P:positive regulation of translational elongation; P:positive regulation of translational termination; P:response to bacterium; P:response to cadmium ion; P:response to wounding; F:ribosome binding; F:translation elongation factor activity; P:translational frameshifting
R14546273|m.4235	AT1G22440.1	C:GO:0005829; F:GO:0000166; P:GO:0055114; F:GO:0016491; F:GO:0008270	C:cytosol; F:nucleotide binding; P:oxidation-reduction process; F:oxidoreductase activity; F:zinc ion binding
R14546277|m.4240	AT2G45030.1	F:GO:0005525; F:GO:0003924; C:GO:0005739; P:GO:0046686; F:GO:0003746; P:GO:0006414	F:GTP binding; F:GTPase activity; C:mitochondrion; P:response to cadmium ion; F:translation elongation factor activity; P:translational elongation
R14546278|m.4244	AT1G08110.1	C:GO:0009507; C:GO:0005829; F:GO:0004462; F:GO:0046872; P:GO:0046686	C:chloroplast; C:cytosol; F:lactoylglutathione lyase activity; F:metal ion binding; P:response to cadmium ion
R14546284|m.4248	AT4G02080.1	F:GO:0005525; P:GO:0006886; C:GO:0005886	F:GTP binding; P:intracellular protein transport; C:plasma membrane
R14546285|m.4250	AT1G80760.1	C:GO:0005886; P:GO:0006810; F:GO:0005215	C:plasma membrane; P:transport; F:transporter activity
R14546293|m.4255	AT4G10380.1	C:GO:0016020; P:GO:0006810; F:GO:0005215	C:membrane; P:transport; F:transporter activity
R14546294|m.4257	AT3G25520.1	F:GO:0008097; P:GO:0009955; C:GO:0009507; C:GO:0022626; P:GO:0006913; C:GO:0005730; C:GO:0005886; F:GO:0003735; P:GO:0006412; C:GO:0005773	F:5S rRNA binding; P:adaxial/abaxial pattern specification; C:chloroplast; C:cytosolic ribosome; P:nucleocytoplasmic transport; C:nucleolus; C:plasma membrane; F:structural constituent of ribosome; P:translation; C:vacuole
R14546296|m.4258	AT1G56330.1	F:GO:0005525; C:GO:0005829; P:GO:0006886; C:GO:0005886	F:GTP binding; C:cytosol; P:intracellular protein transport; C:plasma membrane
R14546298|m.4260	AT4G14890.1	F:GO:0051537; C:GO:0009507; F:GO:0009055; P:GO:0022900	F:2 iron, 2 sulfur cluster binding; C:chloroplast; F:electron carrier activity; P:electron transport chain
R14546301|m.4261	AT1G69920.1	C:GO:0005737	C:cytoplasm
R14546307|m.4269	AT5G23430.1	C:GO:0005737	C:cytoplasm
R14546308|m.4272	AT5G35630.1	C:GO:0048046; C:GO:0009941; C:GO:0009570; C:GO:0009535; C:GO:0022626; F:GO:0004356; P:GO:0006542; P:GO:0009651	C:apoplast; C:chloroplast envelope; C:chloroplast stroma; C:chloroplast thylakoid membrane; C:cytosolic ribosome; F:glutamate-ammonia ligase activity; P:glutamine biosynthetic process; P:response to salt stress
R14546311|m.4274	AT2G36880.2	F:GO:0005524; P:GO:0006556; C:GO:0005829; F:GO:0004478; C:GO:0005886; C:GO:0009506	F:ATP binding; P:S-adenosylmethionine biosynthetic process; C:cytosol; F:methionine adenosyltransferase activity; C:plasma membrane; C:plasmodesma
R14546322|m.4284	AT2G39730.1	F:GO:0005524; C:GO:0048046; C:GO:0005618; C:GO:0009941; C:GO:0009570; C:GO:0009535; P:GO:0042742; C:GO:0005634	F:ATP binding; C:apoplast; C:cell wall; C:chloroplast envelope; C:chloroplast stroma; C:chloroplast thylakoid membrane; P:defense response to bacterium; C:nucleus
R14546326|m.4290	AT1G24020.1	C:GO:0009507; P:GO:0006952; C:GO:0016020; P:GO:0009607	C:chloroplast; P:defense response; C:membrane; P:response to biotic stimulus
R14546332|m.4298	AT1G67980.2	F:GO:0008171	F:O-methyltransferase activity
R14546341|m.4306	AT5G12430.1	F:GO:0031072	F:heat shock protein binding
R14546348|m.4313	AT1G25380.1	C:GO:0005743; P:GO:0055085; F:GO:0005215	C:mitochondrial inner membrane; P:transmembrane transport; F:transporter activity
R14546351|m.4318	AT3G10210.1	C:GO:0005737	C:cytoplasm
R14546353|m.4319	AT3G42570.1	F:GO:0020037; P:GO:0055114; F:GO:0004601; P:GO:0006979	F:heme binding; P:oxidation-reduction process; F:peroxidase activity; P:response to oxidative stress
R14546354|m.4320	AT2G33770.1	F:GO:0016881; C:GO:0005634	F:acid-amino acid ligase activity; C:nucleus
R14546360|m.4325	AT5G16710.1	C:GO:0009941; C:GO:0009570	C:chloroplast envelope; C:chloroplast stroma
R14546361|m.4326	AT4G26510.2	F:GO:0005524; F:GO:0016301; P:GO:0008152; F:GO:0016773	F:ATP binding; F:kinase activity; P:metabolic process; F:phosphotransferase activity, alcohol group as acceptor
R14546363|m.4328	AT4G01610.2	F:GO:0004197; C:GO:0005829; C:GO:0005576; P:GO:0006508; P:GO:0050790; C:GO:0005773	F:cysteine-type endopeptidase activity; C:cytosol; C:extracellular region; P:proteolysis; P:regulation of catalytic activity; C:vacuole
R14546364|m.4331	AT5G20980.2	F:GO:0003871; C:GO:0009507; P:GO:0009086; F:GO:0008270	F:5-methyltetrahydropteroyltriglutamate-homocysteine S-methyltransferase activity; C:chloroplast; P:methionine biosynthetic process; F:zinc ion binding
R14546365|m.4332	AT4G26850.1	C:GO:0005634	C:nucleus
R14546369|m.4334	AT2G36880.2	F:GO:0005524; P:GO:0006556; C:GO:0005829; F:GO:0004478; C:GO:0005886; C:GO:0009506	F:ATP binding; P:S-adenosylmethionine biosynthetic process; C:cytosol; F:methionine adenosyltransferase activity; C:plasma membrane; C:plasmodesma
R14546374|m.4338	AT4G25370.1	C:GO:0009941; C:GO:0009570; P:GO:0019538; C:GO:0009579	C:chloroplast envelope; C:chloroplast stroma; P:protein metabolic process; C:thylakoid
R14546381|m.4348	AT2G35140.1	C:GO:0005634	C:nucleus
R14546383|m.4350	AT4G23800.1	C:GO:0005634	C:nucleus
R14546385|m.4351	AT2G46790.2	C:GO:0005634; P:GO:0006355; F:GO:0000156; P:GO:0000160	C:nucleus; P:regulation of transcription, DNA-templated; F:phosphorelay response regulator activity; P:phosphorelay signal transduction system
R14546386|m.4352	AT5G39580.2	C:GO:0005576; F:GO:0020037; P:GO:0055114; F:GO:0004601; P:GO:0006979	C:extracellular region; F:heme binding; P:oxidation-reduction process; F:peroxidase activity; P:response to oxidative stress
R14546390|m.4355	AT5G41380.1	C:GO:0005634	C:nucleus
R14546391|m.4356	AT4G30210.1	F:GO:0010181; F:GO:0005506; P:GO:0055114; F:GO:0016491	F:FMN binding; F:iron ion binding; P:oxidation-reduction process; F:oxidoreductase activity
R14546392|m.4357	AT1G22290.1	C:GO:0009507; F:GO:0019904	C:chloroplast; F:protein domain specific binding
R14546394|m.4360	AT1G68190.1	C:GO:0005634; F:GO:0008270	C:nucleus; F:zinc ion binding
R14546402|m.4364	AT1G22290.1	C:GO:0009507; F:GO:0019904	C:chloroplast; F:protein domain specific binding
R14546407|m.4370	AT3G58160.1	F:GO:0005524; F:GO:0003774; C:GO:0016459; C:GO:0005773	F:ATP binding; F:motor activity; C:myosin complex; C:vacuole
R14546409|m.4375	AT4G11970.3	C:GO:0005634	C:nucleus
R14546411|m.4376	AT4G13940.2	F:GO:0004013; F:GO:0005507; C:GO:0005829; F:GO:0000166; P:GO:0006730; C:GO:0005886; C:GO:0005774	F:adenosylhomocysteinase activity; F:copper ion binding; C:cytosol; F:nucleotide binding; P:one-carbon metabolic process; C:plasma membrane; C:vacuolar membrane
R14546412|m.4377	AT3G04120.1	F:GO:0051287; F:GO:0050661; C:GO:0048046; C:GO:0009507; C:GO:0005829; P:GO:0006006; C:GO:0005634; P:GO:0055114; F:GO:0016620; C:GO:0005886; P:GO:0046686; P:GO:0009651; C:GO:0005774	F:NAD binding; F:NADP binding; C:apoplast; C:chloroplast; C:cytosol; P:glucose metabolic process; C:nucleus; P:oxidation-reduction process; F:oxidoreductase activity, acting on the aldehyde or oxo group of donors, NAD or NADP as acceptor; C:plasma membrane; P:response to cadmium ion; P:response to salt stress; C:vacuolar membrane
R14546422|m.4389	AT4G27090.1	C:GO:0009507; C:GO:0022626; C:GO:0005730; C:GO:0009506; F:GO:0003735; P:GO:0006412; C:GO:0005774	C:chloroplast; C:cytosolic ribosome; C:nucleolus; C:plasmodesma; F:structural constituent of ribosome; P:translation; C:vacuolar membrane
R14546424|m.4390	AT4G13940.3	F:GO:0004013; F:GO:0005507; C:GO:0005829; F:GO:0000166; P:GO:0006730; C:GO:0005886; C:GO:0005774	F:adenosylhomocysteinase activity; F:copper ion binding; C:cytosol; F:nucleotide binding; P:one-carbon metabolic process; C:plasma membrane; C:vacuolar membrane
R14546426|m.4394	AT5G05620.1	F:GO:0005525; P:GO:0006184; F:GO:0003924; C:GO:0005737; C:GO:0005874; P:GO:0007017; P:GO:0051258	F:GTP binding; P:obsolete GTP catabolic process; F:GTPase activity; C:cytoplasm; C:microtubule; P:microtubule-based process; P:protein polymerization
R14546429|m.4401	AT1G61580.1	C:GO:0016020; C:GO:0005840; F:GO:0003735; P:GO:0006412	C:membrane; C:ribosome; F:structural constituent of ribosome; P:translation
R14546431|m.4406	AT5G39580.2	C:GO:0005576; F:GO:0020037; P:GO:0055114; F:GO:0004601; P:GO:0006979	C:extracellular region; F:heme binding; P:oxidation-reduction process; F:peroxidase activity; P:response to oxidative stress
R14546435|m.4408	AT5G18380.2	C:GO:0009507; C:GO:0009506; C:GO:0005840; F:GO:0003735; P:GO:0006412	C:chloroplast; C:plasmodesma; C:ribosome; F:structural constituent of ribosome; P:translation
R14546436|m.4409	AT1G47290.1	F:GO:0003854; F:GO:0000166; P:GO:0055114; P:GO:0006694	F:3-beta-hydroxy-delta5-steroid dehydrogenase activity; F:nucleotide binding; P:oxidation-reduction process; P:steroid biosynthetic process
R14546438|m.4410	AT5G20980.2	F:GO:0003871; C:GO:0009507; P:GO:0009086; F:GO:0008270	F:5-methyltetrahydropteroyltriglutamate-homocysteine S-methyltransferase activity; C:chloroplast; P:methionine biosynthetic process; F:zinc ion binding
R14546442|m.4414	AT5G39580.2	C:GO:0005576; F:GO:0020037; P:GO:0055114; F:GO:0004601; P:GO:0006979	C:extracellular region; F:heme binding; P:oxidation-reduction process; F:peroxidase activity; P:response to oxidative stress
R14546444|m.4415	AT3G48580.2	C:GO:0048046; C:GO:0005618; P:GO:0006073; F:GO:0004553; F:GO:0016762	C:apoplast; C:cell wall; P:cellular glucan metabolic process; F:hydrolase activity, hydrolyzing O-glycosyl compounds; F:xyloglucan:xyloglucosyl transferase activity
R14546455|m.4426	AT4G22050.1	F:GO:0004190; C:GO:0005576; P:GO:0006508	F:aspartic-type endopeptidase activity; C:extracellular region; P:proteolysis
R14546459|m.4431	AT2G30620.1	F:GO:0003677; C:GO:0005730; C:GO:0000786; P:GO:0006334	F:DNA binding; C:nucleolus; C:nucleosome; P:nucleosome assembly
R14546462|m.4433	AT2G39730.1	F:GO:0005524; C:GO:0048046; C:GO:0005618; C:GO:0009941; C:GO:0009570; C:GO:0009535; P:GO:0042742; C:GO:0005634	F:ATP binding; C:apoplast; C:cell wall; C:chloroplast envelope; C:chloroplast stroma; C:chloroplast thylakoid membrane; P:defense response to bacterium; C:nucleus
R14546465|m.4435	AT4G01420.1	P:GO:0006499; F:GO:0005509; C:GO:0005886	P:N-terminal protein myristoylation; F:calcium ion binding; C:plasma membrane
R14546465|m.4436	AT3G02080.1	C:GO:0005618; C:GO:0022626; C:GO:0005634; C:GO:0009506; F:GO:0003735; P:GO:0006412	C:cell wall; C:cytosolic ribosome; C:nucleus; C:plasmodesma; F:structural constituent of ribosome; P:translation
R14546467|m.4439	AT1G77940.1	C:GO:0022626; F:GO:0003735; P:GO:0006412	C:cytosolic ribosome; F:structural constituent of ribosome; P:translation
R14546468|m.4440	AT3G47370.1	F:GO:0003723; C:GO:0005618; C:GO:0009507; C:GO:0022626; C:GO:0016020; C:GO:0005730; C:GO:0015935; F:GO:0003735; P:GO:0006412	F:RNA binding; C:cell wall; C:chloroplast; C:cytosolic ribosome; C:membrane; C:nucleolus; C:small ribosomal subunit; F:structural constituent of ribosome; P:translation
R14546478|m.4451	AT1G23290.1	C:GO:0022626; C:GO:0005730; C:GO:0009506; F:GO:0003735	C:cytosolic ribosome; C:nucleolus; C:plasmodesma; F:structural constituent of ribosome
R14546479|m.4452	AT4G13940.3	F:GO:0004013; F:GO:0005507; C:GO:0005829; F:GO:0000166; P:GO:0006730; C:GO:0005886; C:GO:0005774	F:adenosylhomocysteinase activity; F:copper ion binding; C:cytosol; F:nucleotide binding; P:one-carbon metabolic process; C:plasma membrane; C:vacuolar membrane
R14546481|m.4454	AT3G23830.1	F:GO:0003676; F:GO:0000166	F:nucleic acid binding; F:nucleotide binding
R14546482|m.4456	AT4G33360.3	F:GO:0003824; P:GO:0044237; F:GO:0050662; F:GO:0000166	F:catalytic activity; P:cellular metabolic process; F:coenzyme binding; F:nucleotide binding
R14546490|m.4460	AT4G04940.1	C:GO:0005634; P:GO:0006364	C:nucleus; P:rRNA processing
R14546491|m.4462	AT1G17800.1	F:GO:0005507; F:GO:0009055; C:GO:0005886	F:copper ion binding; F:electron carrier activity; C:plasma membrane
R14546492|m.4463	AT5G17400.1	C:GO:0005743; P:GO:0055085; F:GO:0005215	C:mitochondrial inner membrane; P:transmembrane transport; F:transporter activity
R14546492|m.4464	AT5G17400.1	C:GO:0005743; P:GO:0055085; F:GO:0005215	C:mitochondrial inner membrane; P:transmembrane transport; F:transporter activity
R14546504|m.4481	AT3G56940.1	P:GO:0015995; C:GO:0009941; C:GO:0009535; F:GO:0048529; P:GO:0055114; P:GO:0015979; F:GO:0046914	P:chlorophyll biosynthetic process; C:chloroplast envelope; C:chloroplast thylakoid membrane; F:magnesium-protoporphyrin IX monomethyl ester (oxidative) cyclase activity; P:oxidation-reduction process; P:photosynthesis; F:transition metal ion binding
R14546506|m.4483	AT2G13360.2	C:GO:0048046; F:GO:0003824; C:GO:0009507; P:GO:0008152; C:GO:0005777; C:GO:0005886; F:GO:0030170	C:apoplast; F:catalytic activity; C:chloroplast; P:metabolic process; C:peroxisome; C:plasma membrane; F:pyridoxal phosphate binding
R14546507|m.4485	AT1G04980.1	P:GO:0045454; C:GO:0009507; F:GO:0009055; P:GO:0006662; F:GO:0016853; F:GO:0015035	P:cell redox homeostasis; C:chloroplast; F:electron carrier activity; P:glycerol ether metabolic process; F:isomerase activity; F:protein disulfide oxidoreductase activity
R14546508|m.4486	AT4G28620.1	F:GO:0005524; F:GO:0042626; C:GO:0016021; C:GO:0005739; P:GO:0055085	F:ATP binding; F:ATPase activity, coupled to transmembrane movement of substances; C:integral component of membrane; C:mitochondrion; P:transmembrane transport
R14546510|m.4489	AT5G05620.1	F:GO:0005525; P:GO:0006184; F:GO:0003924; C:GO:0005737; C:GO:0005874; P:GO:0007017; P:GO:0051258	F:GTP binding; P:obsolete GTP catabolic process; F:GTPase activity; C:cytoplasm; C:microtubule; P:microtubule-based process; P:protein polymerization
R14546511|m.4491	AT2G36160.1	C:GO:0009507; C:GO:0022626; C:GO:0005886; C:GO:0009506; F:GO:0003735; P:GO:0006412; C:GO:0005774	C:chloroplast; C:cytosolic ribosome; C:plasma membrane; C:plasmodesma; F:structural constituent of ribosome; P:translation; C:vacuolar membrane
R14546512|m.4492	AT1G22810.1	F:GO:0003677; C:GO:0005634; P:GO:0006355; F:GO:0003700	F:DNA binding; C:nucleus; P:regulation of transcription, DNA-templated; F:sequence-specific DNA binding transcription factor activity
R14546516|m.4499	AT5G54940.2	F:GO:0003743; P:GO:0006413	F:translation initiation factor activity; P:translational initiation
R14546519|m.4501	AT5G05620.1	F:GO:0005525; P:GO:0006184; F:GO:0003924; C:GO:0005737; C:GO:0005874; P:GO:0007017; P:GO:0051258	F:GTP binding; P:obsolete GTP catabolic process; F:GTPase activity; C:cytoplasm; C:microtubule; P:microtubule-based process; P:protein polymerization
R14546521|m.4503	AT4G26230.1	C:GO:0005840; F:GO:0003735; P:GO:0006412	C:ribosome; F:structural constituent of ribosome; P:translation
R14546523|m.4504	AT3G02780.1	C:GO:0009507; F:GO:0016787; F:GO:0004452; P:GO:0008299	C:chloroplast; F:hydrolase activity; F:isopentenyl-diphosphate delta-isomerase activity; P:isoprenoid biosynthetic process
R14546527|m.4512	AT2G17800.1	F:GO:0005525; C:GO:0005622; P:GO:0007264	F:GTP binding; C:intracellular; P:small GTPase mediated signal transduction
R14546531|m.4514	AT4G29800.2	P:GO:0006629	P:lipid metabolic process
R14546533|m.4515	AT4G26850.1	C:GO:0005634	C:nucleus
R14546534|m.4516	AT5G24620.2	C:GO:0005576	C:extracellular region
R14546543|m.4525	AT5G63070.1	F:GO:0003723; C:GO:0015935; F:GO:0003735; P:GO:0006412	F:RNA binding; C:small ribosomal subunit; F:structural constituent of ribosome; P:translation
R14546544|m.4527	AT1G52220.1	C:GO:0009535	C:chloroplast thylakoid membrane
R14546545|m.4528	AT3G16785.1	F:GO:0003824; C:GO:0005737; P:GO:0008152; F:GO:0005543	F:catalytic activity; C:cytoplasm; P:metabolic process; F:phospholipid binding
R14546545|m.4529	AT1G76100.1	C:GO:0009507; F:GO:0005507; F:GO:0009055; C:GO:0031977	C:chloroplast; F:copper ion binding; F:electron carrier activity; C:thylakoid lumen
R14546547|m.4536	AT5G54940.2	F:GO:0003743; P:GO:0006413	F:translation initiation factor activity; P:translational initiation
R14546551|m.4539	AT2G34390.1	C:GO:0016021; P:GO:0055085; F:GO:0005215; P:GO:0006833	C:integral component of membrane; P:transmembrane transport; F:transporter activity; P:water transport
R14546555|m.4543	AT3G60750.1	C:GO:0009941; C:GO:0009570; P:GO:0008152; P:GO:0046686; P:GO:0009651; F:GO:0004802	C:chloroplast envelope; C:chloroplast stroma; P:metabolic process; P:response to cadmium ion; P:response to salt stress; F:transketolase activity
R14546557|m.4545	AT4G38100.1	C:GO:0009535	C:chloroplast thylakoid membrane
R14546558|m.4546	AT3G52560.3	F:GO:0016881; C:GO:0005634	F:acid-amino acid ligase activity; C:nucleus
R14546560|m.4549	AT2G16700.2	F:GO:0003779; C:GO:0005737	F:actin binding; C:cytoplasm
R14546562|m.4551	AT4G08390.1	C:GO:0009570; F:GO:0020037; C:GO:0016020; P:GO:0055114; F:GO:0004601; P:GO:0006979	C:chloroplast stroma; F:heme binding; C:membrane; P:oxidation-reduction process; F:peroxidase activity; P:response to oxidative stress
R14546564|m.4553	AT1G51630.1	C:GO:0005794	C:Golgi apparatus
R14546566|m.4554	AT2G18860.1	C:GO:0005794; P:GO:0048193; C:GO:0016020; C:GO:0005634	C:Golgi apparatus; P:Golgi vesicle transport; C:membrane; C:nucleus
R14546567|m.4556	AT2G47450.1	C:GO:0009941; C:GO:0009535; C:GO:0005634	C:chloroplast envelope; C:chloroplast thylakoid membrane; C:nucleus
R14546569|m.4558	AT4G11820.2	C:GO:0005829; F:GO:0004421; P:GO:0008299; C:GO:0005739	C:cytosol; F:hydroxymethylglutaryl-CoA synthase activity; P:isoprenoid biosynthetic process; C:mitochondrion
R14546573|m.4562	AT5G45800.1	F:GO:0005524; C:GO:0005886; F:GO:0004672; P:GO:0006468	F:ATP binding; C:plasma membrane; F:protein kinase activity; P:protein phosphorylation
R14546586|m.4572	AT5G20980.2	F:GO:0003871; C:GO:0009507; P:GO:0009086; F:GO:0008270	F:5-methyltetrahydropteroyltriglutamate-homocysteine S-methyltransferase activity; C:chloroplast; P:methionine biosynthetic process; F:zinc ion binding
R14546588|m.4576	AT4G33060.1	C:GO:0005634; F:GO:0003755; C:GO:0009506; P:GO:0006457	C:nucleus; F:peptidyl-prolyl cis-trans isomerase activity; C:plasmodesma; P:protein folding
R14546590|m.4577	AT5G03690.1	C:GO:0009507; F:GO:0004332; P:GO:0006096	C:chloroplast; F:fructose-bisphosphate aldolase activity; P:glycolytic process
R14546591|m.4578	AT2G33770.1	F:GO:0016881; C:GO:0005634	F:acid-amino acid ligase activity; C:nucleus
R14546600|m.4584	AT1G69500.1	F:GO:0009055; F:GO:0020037; F:GO:0005506; P:GO:0055114; F:GO:0016705	F:electron carrier activity; F:heme binding; F:iron ion binding; P:oxidation-reduction process; F:oxidoreductase activity, acting on paired donors, with incorporation or reduction of molecular oxygen
R14546601|m.4587	AT2G01250.2	C:GO:0009507; C:GO:0005886; C:GO:0005840; F:GO:0003735; P:GO:0006412; C:GO:0005774	C:chloroplast; C:plasma membrane; C:ribosome; F:structural constituent of ribosome; P:translation; C:vacuolar membrane
R14546603|m.4588	AT2G21580.2	C:GO:0022626; C:GO:0005774	C:cytosolic ribosome; C:vacuolar membrane
R14546604|m.4589	AT4G03280.1	F:GO:0051537; C:GO:0009941; C:GO:0009535; P:GO:0042742; P:GO:0055114; C:GO:0005886; F:GO:0009496; F:GO:0008121	F:2 iron, 2 sulfur cluster binding; C:chloroplast envelope; C:chloroplast thylakoid membrane; P:defense response to bacterium; P:oxidation-reduction process; C:plasma membrane; F:plastoquinol--plastocyanin reductase activity; F:ubiquinol-cytochrome-c reductase activity
R14546609|m.4592	AT2G16700.2	F:GO:0003779; C:GO:0005737	F:actin binding; C:cytoplasm
R14546610|m.4594	AT5G50770.1	C:GO:0005576; P:GO:0008152; F:GO:0000166; F:GO:0016491	C:extracellular region; P:metabolic process; F:nucleotide binding; F:oxidoreductase activity
R14546611|m.4595	AT4G12570.1	F:GO:0016881; P:GO:0006464; C:GO:0005634	F:acid-amino acid ligase activity; P:cellular protein modification process; C:nucleus
R14546619|m.4600	AT3G25570.1	F:GO:0004014; P:GO:0008295; P:GO:0006597	F:adenosylmethionine decarboxylase activity; P:spermidine biosynthetic process; P:spermine biosynthetic process
R14546623|m.4602	AT1G22880.2	P:GO:0005975; C:GO:0005618; C:GO:0005576; F:GO:0004553; C:GO:0005886	P:carbohydrate metabolic process; C:cell wall; C:extracellular region; F:hydrolase activity, hydrolyzing O-glycosyl compounds; C:plasma membrane
R14546624|m.4606	AT1G22290.1	C:GO:0009507; F:GO:0019904	C:chloroplast; F:protein domain specific binding
R14546629|m.4609	AT5G20980.2	F:GO:0003871; C:GO:0009507; P:GO:0009086; F:GO:0008270	F:5-methyltetrahydropteroyltriglutamate-homocysteine S-methyltransferase activity; C:chloroplast; P:methionine biosynthetic process; F:zinc ion binding
R14546629|m.4610	AT5G20980.2	F:GO:0003871; C:GO:0009507; P:GO:0009086; F:GO:0008270	F:5-methyltetrahydropteroyltriglutamate-homocysteine S-methyltransferase activity; C:chloroplast; P:methionine biosynthetic process; F:zinc ion binding
R14546632|m.4613	AT1G74060.1	C:GO:0022626; C:GO:0005730; F:GO:0003735; P:GO:0006412	C:cytosolic ribosome; C:nucleolus; F:structural constituent of ribosome; P:translation
R14546633|m.4614	AT4G15215.1	F:GO:0005524; F:GO:0016887; C:GO:0016020; C:GO:0005634	F:ATP binding; F:ATPase activity; C:membrane; C:nucleus
R14546637|m.4619	AT1G15930.1	C:GO:0022626; P:GO:0046686; P:GO:0009651; F:GO:0003735; P:GO:0006412	C:cytosolic ribosome; P:response to cadmium ion; P:response to salt stress; F:structural constituent of ribosome; P:translation
R14546638|m.4620	AT5G37810.1	C:GO:0005737; C:GO:0016021; P:GO:0055085; F:GO:0005215; P:GO:0006833	C:cytoplasm; C:integral component of membrane; P:transmembrane transport; F:transporter activity; P:water transport
R14546642|m.4624	AT3G11940.2	F:GO:0003723; C:GO:0005618; C:GO:0009507; C:GO:0022626; C:GO:0005886; C:GO:0009506; C:GO:0015935; F:GO:0003735; P:GO:0006412; C:GO:0005773	F:RNA binding; C:cell wall; C:chloroplast; C:cytosolic ribosome; C:plasma membrane; C:plasmodesma; C:small ribosomal subunit; F:structural constituent of ribosome; P:translation; C:vacuole
R14546644|m.4627	AT3G22950.1	F:GO:0005525; P:GO:0007264	F:GTP binding; P:small GTPase mediated signal transduction
R14546651|m.4634	AT4G20260.4	P:GO:0042742; C:GO:0005886; C:GO:0005773	P:defense response to bacterium; C:plasma membrane; C:vacuole
R14546655|m.4638	AT1G56230.2	C:GO:0005634	C:nucleus
R14546659|m.4648	AT3G16110.1	P:GO:0045454; C:GO:0009507	P:cell redox homeostasis; C:chloroplast
R14546662|m.4649	AT1G30320.1	C:GO:0005737; C:GO:0005886	C:cytoplasm; C:plasma membrane
R14546668|m.4652	AT2G31610.1	F:GO:0003723; C:GO:0009507; C:GO:0022626; C:GO:0009506; P:GO:0009651; C:GO:0015935; F:GO:0003735; P:GO:0006412; C:GO:0005774	F:RNA binding; C:chloroplast; C:cytosolic ribosome; C:plasmodesma; P:response to salt stress; C:small ribosomal subunit; F:structural constituent of ribosome; P:translation; C:vacuolar membrane
R14546669|m.4653	AT3G47540.1	P:GO:0005975; P:GO:0016998; F:GO:0004568; C:GO:0005576	P:carbohydrate metabolic process; P:cell wall macromolecule catabolic process; F:chitinase activity; C:extracellular region
R14546671|m.4659	AT3G10770.1	C:GO:0005737; F:GO:0003676	C:cytoplasm; F:nucleic acid binding
R14546676|m.4662	AT4G29350.1	F:GO:0003779; C:GO:0015629; P:GO:0030036; C:GO:0009507; C:GO:0005886	F:actin binding; C:actin cytoskeleton; P:actin cytoskeleton organization; C:chloroplast; C:plasma membrane
R14546685|m.4670	AT1G32980.1	C:GO:0005576; P:GO:0006508; F:GO:0004252	C:extracellular region; P:proteolysis; F:serine-type endopeptidase activity
R14546688|m.4673	AT3G26650.1	F:GO:0051287; F:GO:0050661; C:GO:0048046; C:GO:0009941; C:GO:0009570; C:GO:0009535; P:GO:0006006; P:GO:0055114; F:GO:0016620	F:NAD binding; F:NADP binding; C:apoplast; C:chloroplast envelope; C:chloroplast stroma; C:chloroplast thylakoid membrane; P:glucose metabolic process; P:oxidation-reduction process; F:oxidoreductase activity, acting on the aldehyde or oxo group of donors, NAD or NADP as acceptor
R14546692|m.4675	AT1G19650.2	C:GO:0005622; C:GO:0005886; P:GO:0006810; F:GO:0005215	C:intracellular; C:plasma membrane; P:transport; F:transporter activity
R14546695|m.4681	AT4G33360.3	F:GO:0003824; P:GO:0044237; F:GO:0050662; F:GO:0000166	F:catalytic activity; P:cellular metabolic process; F:coenzyme binding; F:nucleotide binding
R14546698|m.4685	AT1G48830.2	C:GO:0005618; C:GO:0009507; C:GO:0022626; C:GO:0005886; F:GO:0003735; P:GO:0006412	C:cell wall; C:chloroplast; C:cytosolic ribosome; C:plasma membrane; F:structural constituent of ribosome; P:translation
R14546700|m.4689	AT4G01610.2	F:GO:0004197; C:GO:0005829; C:GO:0005576; P:GO:0006508; P:GO:0050790; C:GO:0005773	F:cysteine-type endopeptidase activity; C:cytosol; C:extracellular region; P:proteolysis; P:regulation of catalytic activity; C:vacuole
R14546701|m.4690	AT4G14250.2	C:GO:0005634; C:GO:0005840; F:GO:0003735; P:GO:0006412	C:nucleus; C:ribosome; F:structural constituent of ribosome; P:translation
R14546705|m.4694	AT3G22420.1	F:GO:0005524; C:GO:0005737; P:GO:0006468; F:GO:0004674; F:GO:0004713	F:ATP binding; C:cytoplasm; P:protein phosphorylation; F:protein serine/threonine kinase activity; F:protein tyrosine kinase activity
R14546706|m.4696	AT4G20260.4	P:GO:0042742; C:GO:0005886; C:GO:0005773	P:defense response to bacterium; C:plasma membrane; C:vacuole
R14546707|m.4697	AT4G33060.1	C:GO:0005634; F:GO:0003755; C:GO:0009506; P:GO:0006457	C:nucleus; F:peptidyl-prolyl cis-trans isomerase activity; C:plasmodesma; P:protein folding
R14546710|m.4700	AT4G05390.1	F:GO:0050661; C:GO:0009507; F:GO:0004324; F:GO:0050660; P:GO:0055114; C:GO:0042651	F:NADP binding; C:chloroplast; F:ferredoxin-NADP+ reductase activity; F:flavin adenine dinucleotide binding; P:oxidation-reduction process; C:thylakoid membrane
R14546713|m.4701	AT3G48960.1	C:GO:0005840; F:GO:0003735; P:GO:0006412	C:ribosome; F:structural constituent of ribosome; P:translation
R14546714|m.4703	AT2G30290.2	F:GO:0005509; C:GO:0005634	F:calcium ion binding; C:nucleus
R14546715|m.4705	AT1G55020.1	C:GO:0005737	C:cytoplasm
R14546717|m.4706	AT5G66210.3	F:GO:0005524; F:GO:0005509; C:GO:0009507; C:GO:0005886; P:GO:0006468; F:GO:0004674; F:GO:0004713	F:ATP binding; F:calcium ion binding; C:chloroplast; C:plasma membrane; P:protein phosphorylation; F:protein serine/threonine kinase activity; F:protein tyrosine kinase activity
R14546720|m.4709	AT4G29430.1	C:GO:0009507; C:GO:0022626; F:GO:0003735; P:GO:0006412; C:GO:0005773	C:chloroplast; C:cytosolic ribosome; F:structural constituent of ribosome; P:translation; C:vacuole
R14546722|m.4711	AT5G20980.2	F:GO:0003871; C:GO:0009507; P:GO:0009086; F:GO:0008270	F:5-methyltetrahydropteroyltriglutamate-homocysteine S-methyltransferase activity; C:chloroplast; P:methionine biosynthetic process; F:zinc ion binding
R14546729|m.4720	AT4G12570.1	F:GO:0016881; P:GO:0006464; C:GO:0005634	F:acid-amino acid ligase activity; P:cellular protein modification process; C:nucleus
R14546732|m.4722	AT4G26230.1	C:GO:0005840; F:GO:0003735; P:GO:0006412	C:ribosome; F:structural constituent of ribosome; P:translation
R14546733|m.4723	AT3G50940.1	F:GO:0005524; F:GO:0017111; C:GO:0005886	F:ATP binding; F:nucleoside-triphosphatase activity; C:plasma membrane
R14546735|m.4728	AT3G55170.1	C:GO:0005840; F:GO:0003735; P:GO:0006412	C:ribosome; F:structural constituent of ribosome; P:translation
R14546736|m.4730	AT5G45680.1	C:GO:0009507; P:GO:0006457; C:GO:0031977	C:chloroplast; P:protein folding; C:thylakoid lumen
R14546742|m.4739	AT4G30350.1	C:GO:0005737	C:cytoplasm
R14546744|m.4740	AT5G28060.1	C:GO:0005618; C:GO:0022626; C:GO:0016020; F:GO:0000166; F:GO:0003735; P:GO:0006412	C:cell wall; C:cytosolic ribosome; C:membrane; F:nucleotide binding; F:structural constituent of ribosome; P:translation
R14546745|m.4742	AT1G57860.1	C:GO:0005840; F:GO:0003735; P:GO:0006412	C:ribosome; F:structural constituent of ribosome; P:translation
R14546748|m.4746	AT1G26630.1	C:GO:0005737; P:GO:0034050; P:GO:0008612; P:GO:0045901; P:GO:0045905; P:GO:0009617; P:GO:0046686; P:GO:0009611; F:GO:0043022; F:GO:0003746; P:GO:0006452	C:cytoplasm; P:host programmed cell death induced by symbiont; P:peptidyl-lysine modification to peptidyl-hypusine; P:positive regulation of translational elongation; P:positive regulation of translational termination; P:response to bacterium; P:response to cadmium ion; P:response to wounding; F:ribosome binding; F:translation elongation factor activity; P:translational frameshifting
R14546752|m.4748	AT5G14680.1	C:GO:0005737; P:GO:0006950	C:cytoplasm; P:response to stress
R14546755|m.4750	AT3G19820.2	F:GO:0008762; F:GO:0050660; C:GO:0005634; P:GO:0055114; C:GO:0005886; C:GO:0005774	F:UDP-N-acetylmuramate dehydrogenase activity; F:flavin adenine dinucleotide binding; C:nucleus; P:oxidation-reduction process; C:plasma membrane; C:vacuolar membrane
R14546756|m.4752	AT4G19690.2	C:GO:0016021; C:GO:0005886; P:GO:0071577; F:GO:0005385	C:integral component of membrane; C:plasma membrane; P:zinc II ion transmembrane transport; F:zinc ion transmembrane transporter activity
R14546762|m.4757	AT2G13360.2	C:GO:0048046; F:GO:0003824; C:GO:0009507; P:GO:0008152; C:GO:0005777; C:GO:0005886; F:GO:0030170	C:apoplast; F:catalytic activity; C:chloroplast; P:metabolic process; C:peroxisome; C:plasma membrane; F:pyridoxal phosphate binding
R14546765|m.4759	AT1G27400.1	C:GO:0009507; C:GO:0005829; C:GO:0015934; C:GO:0005886; C:GO:0009506; F:GO:0003735; P:GO:0006412; C:GO:0005774	C:chloroplast; C:cytosol; C:large ribosomal subunit; C:plasma membrane; C:plasmodesma; F:structural constituent of ribosome; P:translation; C:vacuolar membrane
R14546766|m.4760	AT2G21170.1	C:GO:0048046; C:GO:0009941; C:GO:0009570; C:GO:0005829; P:GO:0008152; C:GO:0009579; F:GO:0004807	C:apoplast; C:chloroplast envelope; C:chloroplast stroma; C:cytosol; P:metabolic process; C:thylakoid; F:triose-phosphate isomerase activity
R14546770|m.4762	AT5G05620.1	F:GO:0005525; P:GO:0006184; F:GO:0003924; C:GO:0005737; C:GO:0005874; P:GO:0007017; P:GO:0051258	F:GTP binding; P:obsolete GTP catabolic process; F:GTPase activity; C:cytoplasm; C:microtubule; P:microtubule-based process; P:protein polymerization
R14546772|m.4764	AT3G21500.1	F:GO:0008661; C:GO:0009507; F:GO:0016624	F:1-deoxy-D-xylulose-5-phosphate synthase activity; C:chloroplast; F:oxidoreductase activity, acting on the aldehyde or oxo group of donors, disulfide as acceptor
R14546775|m.4766	AT3G10290.1	C:GO:0005886	C:plasma membrane
R14546780|m.4771	AT1G17410.1	F:GO:0005524; P:GO:0006241; P:GO:0006183; P:GO:0006228; C:GO:0009507; F:GO:0004550; P:GO:0006165; P:GO:0019690	F:ATP binding; P:CTP biosynthetic process; P:GTP biosynthetic process; P:UTP biosynthetic process; C:chloroplast; F:nucleoside diphosphate kinase activity; P:nucleoside diphosphate phosphorylation; P:pyrimidine deoxyribonucleoside interconversion
R14546781|m.4772	AT3G29800.1	F:GO:0005524; C:GO:0005886	F:ATP binding; C:plasma membrane
R14546782|m.4774	AT1G53720.1	C:GO:0005829; F:GO:0003676; F:GO:0000166; C:GO:0005634; F:GO:0003755; P:GO:0006457; F:GO:0008270	C:cytosol; F:nucleic acid binding; F:nucleotide binding; C:nucleus; F:peptidyl-prolyl cis-trans isomerase activity; P:protein folding; F:zinc ion binding
R14546784|m.4775	AT2G31980.1	F:GO:0004869; C:GO:0005576	F:cysteine-type endopeptidase inhibitor activity; C:extracellular region
R14546789|m.4780	AT1G43670.1	P:GO:0005975; C:GO:0005829; F:GO:0042578	P:carbohydrate metabolic process; C:cytosol; F:phosphoric ester hydrolase activity
R14546790|m.4781	AT2G47280.1	C:GO:0005618; P:GO:0042545; C:GO:0005576; F:GO:0030599	C:cell wall; P:cell wall modification; C:extracellular region; F:pectinesterase activity
R14546793|m.4786	AT5G37810.1	C:GO:0005737; C:GO:0016021; P:GO:0055085; F:GO:0005215; P:GO:0006833	C:cytoplasm; C:integral component of membrane; P:transmembrane transport; F:transporter activity; P:water transport
R14546795|m.4789	AT1G34030.1	F:GO:0003723; C:GO:0005618; C:GO:0022626; C:GO:0005886; C:GO:0009506; F:GO:0003735; P:GO:0006412; C:GO:0005774	F:RNA binding; C:cell wall; C:cytosolic ribosome; C:plasma membrane; C:plasmodesma; F:structural constituent of ribosome; P:translation; C:vacuolar membrane
R14546802|m.4795	AT1G68230.1	C:GO:0005783; C:GO:0005739	C:endoplasmic reticulum; C:mitochondrion
R14546803|m.4797	AT3G17880.1	P:GO:0045454; C:GO:0005737	P:cell redox homeostasis; C:cytoplasm
R14546807|m.4800	AT5G07090.2	F:GO:0003723; C:GO:0022626; F:GO:0003735; P:GO:0006412; C:GO:0005774	F:RNA binding; C:cytosolic ribosome; F:structural constituent of ribosome; P:translation; C:vacuolar membrane
R14546808|m.4802	AT1G30230.1	C:GO:0005829; C:GO:0005853; C:GO:0005886; P:GO:0046686; F:GO:0003746; P:GO:0006414	C:cytosol; C:eukaryotic translation elongation factor 1 complex; C:plasma membrane; P:response to cadmium ion; F:translation elongation factor activity; P:translational elongation
R14546811|m.4809	AT1G29140.1	C:GO:0005576	C:extracellular region
R14546814|m.4813	AT5G05620.1	F:GO:0005525; P:GO:0006184; F:GO:0003924; C:GO:0005737; C:GO:0005874; P:GO:0007017; P:GO:0051258	F:GTP binding; P:obsolete GTP catabolic process; F:GTPase activity; C:cytoplasm; C:microtubule; P:microtubule-based process; P:protein polymerization
R14546815|m.4816	AT5G47210.3	C:GO:0005737; C:GO:0005886	C:cytoplasm; C:plasma membrane
R14546819|m.4821	AT4G27080.2	P:GO:0045454; C:GO:0005634	P:cell redox homeostasis; C:nucleus
R14546823|m.4823	AT4G29220.1	F:GO:0003872; C:GO:0005945; F:GO:0005524; P:GO:0006096	F:6-phosphofructokinase activity; C:6-phosphofructokinase complex; F:ATP binding; P:glycolytic process
R14546827|m.4826	AT4G26850.1	C:GO:0005634	C:nucleus
R14546829|m.4828	AT2G21580.2	C:GO:0022626; C:GO:0005774	C:cytosolic ribosome; C:vacuolar membrane
R14546830|m.4829	AT5G10360.2	C:GO:0005634; C:GO:0005840; F:GO:0003735; P:GO:0006412	C:nucleus; C:ribosome; F:structural constituent of ribosome; P:translation
R14546834|m.4833	AT1G72180.1	F:GO:0005524; C:GO:0005886; P:GO:0006468; F:GO:0004674	F:ATP binding; C:plasma membrane; P:protein phosphorylation; F:protein serine/threonine kinase activity
R14546834|m.4834	AT5G61480.1	F:GO:0005524; C:GO:0005886; P:GO:0006468; F:GO:0004674	F:ATP binding; C:plasma membrane; P:protein phosphorylation; F:protein serine/threonine kinase activity
R14546835|m.4836	AT3G07810.2	C:GO:0005576; F:GO:0003676; F:GO:0000166	C:extracellular region; F:nucleic acid binding; F:nucleotide binding
R14546837|m.4840	AT2G04430.1	C:GO:0005829; F:GO:0016787	C:cytosol; F:hydrolase activity
R14546842|m.4845	AT5G16510.2	C:GO:0030054; C:GO:0005618; P:GO:0071555; P:GO:0030244; C:GO:0005829; F:GO:0008466; P:GO:0009651	C:cell junction; C:cell wall; P:cell wall organization; P:cellulose biosynthetic process; C:cytosol; F:glycogenin glucosyltransferase activity; P:response to salt stress
R14546843|m.4848	AT5G07090.2	F:GO:0003723; C:GO:0022626; F:GO:0003735; P:GO:0006412; C:GO:0005774	F:RNA binding; C:cytosolic ribosome; F:structural constituent of ribosome; P:translation; C:vacuolar membrane
R14546848|m.4851	AT5G28060.1	C:GO:0005618; C:GO:0022626; C:GO:0016020; F:GO:0000166; F:GO:0003735; P:GO:0006412	C:cell wall; C:cytosolic ribosome; C:membrane; F:nucleotide binding; F:structural constituent of ribosome; P:translation
R14546851|m.4852	AT2G24940.1	C:GO:0005829; C:GO:0005576; F:GO:0020037	C:cytosol; C:extracellular region; F:heme binding
R14546858|m.4858	AT2G34390.1	C:GO:0016021; P:GO:0055085; F:GO:0005215; P:GO:0006833	C:integral component of membrane; P:transmembrane transport; F:transporter activity; P:water transport
R14546859|m.4859	AT5G09550.1	F:GO:0005093; C:GO:0005737; P:GO:0015031	F:Rab GDP-dissociation inhibitor activity; C:cytoplasm; P:protein transport
R14546860|m.4861	AT4G24000.1	C:GO:0005794; P:GO:0030244; F:GO:0016760; C:GO:0016020	C:Golgi apparatus; P:cellulose biosynthetic process; F:cellulose synthase (UDP-forming) activity; C:membrane
R14546866|m.4864	AT1G06515.2	C:GO:0005739	C:mitochondrion
R14546876|m.4872	AT3G61990.1	F:GO:0008171; C:GO:0005576	F:O-methyltransferase activity; C:extracellular region
R14546877|m.4874	AT3G17210.1	C:GO:0009507; C:GO:0005829; C:GO:0005886	C:chloroplast; C:cytosol; C:plasma membrane
R14546878|m.4875	AT5G54430.1	C:GO:0005634; C:GO:0005886; P:GO:0006950	C:nucleus; C:plasma membrane; P:response to stress
R14546879|m.4877	AT1G30320.1	C:GO:0005737; C:GO:0005886	C:cytoplasm; C:plasma membrane
R14546882|m.4878	AT3G04430.1	F:GO:0003677; C:GO:0005634; P:GO:0006355	F:DNA binding; C:nucleus; P:regulation of transcription, DNA-templated
R14546883|m.4880	AT1G18390.1	F:GO:0005524; C:GO:0005886; P:GO:0006468; F:GO:0004674; F:GO:0004713	F:ATP binding; C:plasma membrane; P:protein phosphorylation; F:protein serine/threonine kinase activity; F:protein tyrosine kinase activity
R14546886|m.4885	AT3G47370.1	F:GO:0003723; C:GO:0005618; C:GO:0009507; C:GO:0022626; C:GO:0016020; C:GO:0005730; C:GO:0015935; F:GO:0003735; P:GO:0006412	F:RNA binding; C:cell wall; C:chloroplast; C:cytosolic ribosome; C:membrane; C:nucleolus; C:small ribosomal subunit; F:structural constituent of ribosome; P:translation
R14546887|m.4886	AT4G12570.1	F:GO:0016881; P:GO:0006464; C:GO:0005634	F:acid-amino acid ligase activity; P:cellular protein modification process; C:nucleus
R14546888|m.4887	AT1G15930.1	C:GO:0022626; P:GO:0046686; P:GO:0009651; F:GO:0003735; P:GO:0006412	C:cytosolic ribosome; P:response to cadmium ion; P:response to salt stress; F:structural constituent of ribosome; P:translation
R14546894|m.4889	AT4G04080.1	F:GO:0005506; P:GO:0016226; F:GO:0051536; C:GO:0005739	F:iron ion binding; P:iron-sulfur cluster assembly; F:iron-sulfur cluster binding; C:mitochondrion
R14546895|m.4891	AT1G70560.1	F:GO:0016846; C:GO:0005634; F:GO:0030170	F:carbon-sulfur lyase activity; C:nucleus; F:pyridoxal phosphate binding
R14546897|m.4893	AT4G16720.1	C:GO:0022626; C:GO:0005886; F:GO:0003735; P:GO:0006412; C:GO:0005774	C:cytosolic ribosome; C:plasma membrane; F:structural constituent of ribosome; P:translation; C:vacuolar membrane
R14546898|m.4895	AT5G05620.1	F:GO:0005525; P:GO:0006184; F:GO:0003924; C:GO:0005737; C:GO:0005874; P:GO:0007017; P:GO:0051258	F:GTP binding; P:obsolete GTP catabolic process; F:GTPase activity; C:cytoplasm; C:microtubule; P:microtubule-based process; P:protein polymerization
R14546900|m.4897	AT1G77940.1	C:GO:0022626; F:GO:0003735; P:GO:0006412	C:cytosolic ribosome; F:structural constituent of ribosome; P:translation
R14546904|m.4901	AT2G34390.1	C:GO:0016021; P:GO:0055085; F:GO:0005215; P:GO:0006833	C:integral component of membrane; P:transmembrane transport; F:transporter activity; P:water transport
R14546908|m.4904	AT4G10480.1	C:GO:0005634	C:nucleus
R14546917|m.4910	AT3G08590.1	C:GO:0048046; C:GO:0005829; P:GO:0006007; F:GO:0030145; F:GO:0004619; C:GO:0009506; P:GO:0046686	C:apoplast; C:cytosol; P:glucose catabolic process; F:manganese ion binding; F:phosphoglycerate mutase activity; C:plasmodesma; P:response to cadmium ion
R14546918|m.4915	AT5G51630.2	F:GO:0043531; C:GO:0005737; P:GO:0006952; F:GO:0017111; P:GO:0007165	F:ADP binding; C:cytoplasm; P:defense response; F:nucleoside-triphosphatase activity; P:signal transduction
R14546921|m.4923	AT1G69920.1	C:GO:0005737	C:cytoplasm
R14546922|m.4925	AT3G07390.1	C:GO:0046658	C:anchored component of plasma membrane
R14546926|m.4927	AT4G34240.1	P:GO:0006081; C:GO:0009941; C:GO:0005739; P:GO:0055114	P:cellular aldehyde metabolic process; C:chloroplast envelope; C:mitochondrion; P:oxidation-reduction process
R14546927|m.4930	AT5G10360.2	C:GO:0005634; C:GO:0005840; F:GO:0003735; P:GO:0006412	C:nucleus; C:ribosome; F:structural constituent of ribosome; P:translation
R14546929|m.4933	AT3G53910.1	F:GO:0030060; P:GO:0005975; P:GO:0006108; C:GO:0005739; P:GO:0055114	F:L-malate dehydrogenase activity; P:carbohydrate metabolic process; P:malate metabolic process; C:mitochondrion; P:oxidation-reduction process
R14546930|m.4934	AT1G22290.1	C:GO:0009507; F:GO:0019904	C:chloroplast; F:protein domain specific binding
R14546939|m.4938	AT4G33490.1	F:GO:0004190; P:GO:0006508	F:aspartic-type endopeptidase activity; P:proteolysis
R14546940|m.4940	AT5G20980.2	F:GO:0003871; C:GO:0009507; P:GO:0009086; F:GO:0008270	F:5-methyltetrahydropteroyltriglutamate-homocysteine S-methyltransferase activity; C:chloroplast; P:methionine biosynthetic process; F:zinc ion binding
R14546948|m.4947	AT1G56330.1	F:GO:0005525; C:GO:0005829; P:GO:0006886; C:GO:0005886	F:GTP binding; C:cytosol; P:intracellular protein transport; C:plasma membrane
R14546950|m.4951	AT1G73080.1	F:GO:0005524; C:GO:0005886; C:GO:0009506; P:GO:0006468; F:GO:0004674	F:ATP binding; C:plasma membrane; C:plasmodesma; P:protein phosphorylation; F:protein serine/threonine kinase activity
R14546950|m.4952	AT3G15640.2	F:GO:0004129; C:GO:0005740	F:cytochrome-c oxidase activity; C:mitochondrial envelope
R14546951|m.4956	AT1G74060.1	C:GO:0022626; C:GO:0005730; F:GO:0003735; P:GO:0006412	C:cytosolic ribosome; C:nucleolus; F:structural constituent of ribosome; P:translation
R14546955|m.4959	AT5G42990.1	F:GO:0016881; C:GO:0005634	F:acid-amino acid ligase activity; C:nucleus
R14546959|m.4967	AT1G34030.1	F:GO:0003723; C:GO:0005618; C:GO:0022626; C:GO:0005886; C:GO:0009506; F:GO:0003735; P:GO:0006412; C:GO:0005774	F:RNA binding; C:cell wall; C:cytosolic ribosome; C:plasma membrane; C:plasmodesma; F:structural constituent of ribosome; P:translation; C:vacuolar membrane
R14546962|m.4971	AT3G19700.1	F:GO:0005524; C:GO:0005886; P:GO:0006468; F:GO:0004674	F:ATP binding; C:plasma membrane; P:protein phosphorylation; F:protein serine/threonine kinase activity
R14546966|m.4975	AT3G10610.1	C:GO:0022626; F:GO:0003735; P:GO:0006412	C:cytosolic ribosome; F:structural constituent of ribosome; P:translation
R14546967|m.4976	AT5G66280.1	F:GO:0008446; P:GO:0019673; C:GO:0005794; F:GO:0050662; F:GO:0000166	F:GDP-mannose 4,6-dehydratase activity; P:GDP-mannose metabolic process; C:Golgi apparatus; F:coenzyme binding; F:nucleotide binding
R14546968|m.4977	AT1G20840.1	C:GO:0016021; F:GO:0022891; P:GO:0055085; C:GO:0005774	C:integral component of membrane; F:substrate-specific transmembrane transporter activity; P:transmembrane transport; C:vacuolar membrane
R14546970|m.4978	AT4G39800.1	C:GO:0005737; P:GO:0006021; F:GO:0004512; F:GO:0000166; P:GO:0008654	C:cytoplasm; P:inositol biosynthetic process; F:inositol-3-phosphate synthase activity; F:nucleotide binding; P:phospholipid biosynthetic process
R14546974|m.4982	AT1G12520.2	C:GO:0009507; F:GO:0046872; P:GO:0030001; P:GO:0055114; P:GO:0006801	C:chloroplast; F:metal ion binding; P:metal ion transport; P:oxidation-reduction process; P:superoxide metabolic process
R14546979|m.4985	AT1G51940.1	F:GO:0005524; P:GO:0016998; C:GO:0005886; P:GO:0006468; F:GO:0004674; F:GO:0004713	F:ATP binding; P:cell wall macromolecule catabolic process; C:plasma membrane; P:protein phosphorylation; F:protein serine/threonine kinase activity; F:protein tyrosine kinase activity
R14546980|m.4986	AT3G53460.1	C:GO:0009570; C:GO:0009534	C:chloroplast stroma; C:chloroplast thylakoid
R14546982|m.4988	AT5G05620.1	F:GO:0005525; P:GO:0006184; F:GO:0003924; C:GO:0005737; C:GO:0005874; P:GO:0007017; P:GO:0051258	F:GTP binding; P:obsolete GTP catabolic process; F:GTPase activity; C:cytoplasm; C:microtubule; P:microtubule-based process; P:protein polymerization
R14546986|m.4993	AT5G38450.1	F:GO:0009055; F:GO:0020037; F:GO:0005506; P:GO:0055114; F:GO:0016705	F:electron carrier activity; F:heme binding; F:iron ion binding; P:oxidation-reduction process; F:oxidoreductase activity, acting on paired donors, with incorporation or reduction of molecular oxygen
R14546995|m.5004	AT5G12430.1	F:GO:0031072	F:heat shock protein binding
R14546997|m.5005	AT3G56860.1	C:GO:0005829; F:GO:0003676; F:GO:0000166	C:cytosol; F:nucleic acid binding; F:nucleotide binding
R14547000|m.5007	AT1G08450.2	F:GO:0005509; C:GO:0009507; C:GO:0005783; P:GO:0006457; F:GO:0051082	F:calcium ion binding; C:chloroplast; C:endoplasmic reticulum; P:protein folding; F:unfolded protein binding
R14547003|m.5012	AT5G47720.3	C:GO:0005737	C:cytoplasm
R14547005|m.5013	AT4G27090.1	C:GO:0009507; C:GO:0022626; C:GO:0005730; C:GO:0009506; F:GO:0003735; P:GO:0006412; C:GO:0005774	C:chloroplast; C:cytosolic ribosome; C:nucleolus; C:plasmodesma; F:structural constituent of ribosome; P:translation; C:vacuolar membrane
R14547008|m.5015	AT1G22290.1	C:GO:0009507; F:GO:0019904	C:chloroplast; F:protein domain specific binding
R14547010|m.5019	AT2G04390.1	C:GO:0005829; C:GO:0005730; C:GO:0005886; C:GO:0005840; F:GO:0003735; P:GO:0006412	C:cytosol; C:nucleolus; C:plasma membrane; C:ribosome; F:structural constituent of ribosome; P:translation
R14547012|m.5021	AT4G29430.1	C:GO:0009507; C:GO:0022626; F:GO:0003735; P:GO:0006412; C:GO:0005773	C:chloroplast; C:cytosolic ribosome; F:structural constituent of ribosome; P:translation; C:vacuole
R14547013|m.5022	AT2G27990.1	C:GO:0005634; P:GO:0006355; F:GO:0043565; F:GO:0003700	C:nucleus; P:regulation of transcription, DNA-templated; F:sequence-specific DNA binding; F:sequence-specific DNA binding transcription factor activity
R14547016|m.5024	AT1G17160.2	P:GO:0006014; C:GO:0009507; F:GO:0004747	P:D-ribose metabolic process; C:chloroplast; F:ribokinase activity
R14547021|m.5027	AT1G70920.1	C:GO:0005634; P:GO:0006355; F:GO:0043565; F:GO:0003700	C:nucleus; P:regulation of transcription, DNA-templated; F:sequence-specific DNA binding; F:sequence-specific DNA binding transcription factor activity
R14547032|m.5034	AT5G16580.1	P:GO:0005975; F:GO:0043169; F:GO:0004553	P:carbohydrate metabolic process; F:cation binding; F:hydrolase activity, hydrolyzing O-glycosyl compounds
R14547034|m.5035	AT1G53023.1	F:GO:0016881; C:GO:0005634	F:acid-amino acid ligase activity; C:nucleus
R14547035|m.5037	AT1G26570.1	F:GO:0051287; C:GO:0005737; P:GO:0055114; F:GO:0016616	F:NAD binding; C:cytoplasm; P:oxidation-reduction process; F:oxidoreductase activity, acting on the CH-OH group of donors, NAD or NADP as acceptor
R14547036|m.5038	AT1G29980.2	C:GO:0005634; C:GO:0005886	C:nucleus; C:plasma membrane
R14547037|m.5041	AT4G22050.1	F:GO:0004190; C:GO:0005576; P:GO:0006508	F:aspartic-type endopeptidase activity; C:extracellular region; P:proteolysis
R14547040|m.5044	AT1G70110.1	F:GO:0005524; C:GO:0005886; P:GO:0006468; F:GO:0004674	F:ATP binding; C:plasma membrane; P:protein phosphorylation; F:protein serine/threonine kinase activity
R14547042|m.5046	AT5G47720.1	C:GO:0005737	C:cytoplasm
R14547048|m.5051	AT2G21170.1	C:GO:0048046; C:GO:0009941; C:GO:0009570; C:GO:0005829; P:GO:0008152; C:GO:0009579; F:GO:0004807	C:apoplast; C:chloroplast envelope; C:chloroplast stroma; C:cytosol; P:metabolic process; C:thylakoid; F:triose-phosphate isomerase activity
R14547049|m.5052	AT4G01430.2	C:GO:0016020	C:membrane
R14547054|m.5054	AT3G02080.1	C:GO:0005618; C:GO:0022626; C:GO:0005634; C:GO:0009506; F:GO:0003735; P:GO:0006412	C:cell wall; C:cytosolic ribosome; C:nucleus; C:plasmodesma; F:structural constituent of ribosome; P:translation
R14547056|m.5058	AT1G27400.1	C:GO:0009507; C:GO:0005829; C:GO:0015934; C:GO:0005886; C:GO:0009506; F:GO:0003735; P:GO:0006412; C:GO:0005774	C:chloroplast; C:cytosol; C:large ribosomal subunit; C:plasma membrane; C:plasmodesma; F:structural constituent of ribosome; P:translation; C:vacuolar membrane
R14547057|m.5059	AT2G37270.2	F:GO:0003723; C:GO:0005618; C:GO:0009507; C:GO:0022626; C:GO:0005886; C:GO:0009506; C:GO:0015935; F:GO:0003735; P:GO:0006412; C:GO:0005774	F:RNA binding; C:cell wall; C:chloroplast; C:cytosolic ribosome; C:plasma membrane; C:plasmodesma; C:small ribosomal subunit; F:structural constituent of ribosome; P:translation; C:vacuolar membrane
R14547063|m.5064	AT1G17640.1	C:GO:0005737; F:GO:0003676; F:GO:0000166	C:cytoplasm; F:nucleic acid binding; F:nucleotide binding
R14547066|m.5067	AT1G53023.1	F:GO:0016881; C:GO:0005634	F:acid-amino acid ligase activity; C:nucleus
R14547073|m.5071	AT2G27990.1	C:GO:0005634; P:GO:0006355; F:GO:0043565; F:GO:0003700	C:nucleus; P:regulation of transcription, DNA-templated; F:sequence-specific DNA binding; F:sequence-specific DNA binding transcription factor activity
R14547074|m.5072	AT2G33820.1	C:GO:0005743; F:GO:0005215	C:mitochondrial inner membrane; F:transporter activity
R14547075|m.5073	AT4G34240.1	P:GO:0006081; C:GO:0009941; C:GO:0005739; P:GO:0055114	P:cellular aldehyde metabolic process; C:chloroplast envelope; C:mitochondrion; P:oxidation-reduction process
R14547077|m.5075	AT3G49920.2	C:GO:0005741; P:GO:0044070; P:GO:0055085; F:GO:0008308	C:mitochondrial outer membrane; P:regulation of anion transport; P:transmembrane transport; F:voltage-gated anion channel activity
R14547078|m.5076	AT2G31610.1	F:GO:0003723; C:GO:0009507; C:GO:0022626; C:GO:0009506; P:GO:0009651; C:GO:0015935; F:GO:0003735; P:GO:0006412; C:GO:0005774	F:RNA binding; C:chloroplast; C:cytosolic ribosome; C:plasmodesma; P:response to salt stress; C:small ribosomal subunit; F:structural constituent of ribosome; P:translation; C:vacuolar membrane
R14547081|m.5078	AT4G11970.3	C:GO:0005634	C:nucleus
R14547083|m.5079	AT1G29310.1	C:GO:0005794; F:GO:0015450; C:GO:0005739; C:GO:0005886; P:GO:0015031	C:Golgi apparatus; F:P-P-bond-hydrolysis-driven protein transmembrane transporter activity; C:mitochondrion; C:plasma membrane; P:protein transport
R14547084|m.5080	AT4G12570.1	F:GO:0016881; P:GO:0006464; C:GO:0005634	F:acid-amino acid ligase activity; P:cellular protein modification process; C:nucleus
R14547090|m.5081	AT1G02305.1	F:GO:0004197; C:GO:0005576; P:GO:0006508; P:GO:0050790; C:GO:0005773	F:cysteine-type endopeptidase activity; C:extracellular region; P:proteolysis; P:regulation of catalytic activity; C:vacuole
R14547096|m.5085	AT3G25520.1	F:GO:0008097; P:GO:0009955; C:GO:0009507; C:GO:0022626; P:GO:0006913; C:GO:0005730; C:GO:0005886; F:GO:0003735; P:GO:0006412; C:GO:0005773	F:5S rRNA binding; P:adaxial/abaxial pattern specification; C:chloroplast; C:cytosolic ribosome; P:nucleocytoplasmic transport; C:nucleolus; C:plasma membrane; F:structural constituent of ribosome; P:translation; C:vacuole
R14547097|m.5087	AT2G46790.2	C:GO:0005634; P:GO:0006355; F:GO:0000156; P:GO:0000160	C:nucleus; P:regulation of transcription, DNA-templated; F:phosphorelay response regulator activity; P:phosphorelay signal transduction system
R14547103|m.5090	AT2G36880.2	F:GO:0005524; P:GO:0006556; C:GO:0005829; F:GO:0004478; C:GO:0005886; C:GO:0009506	F:ATP binding; P:S-adenosylmethionine biosynthetic process; C:cytosol; F:methionine adenosyltransferase activity; C:plasma membrane; C:plasmodesma
R14547106|m.5093	AT3G13320.1	F:GO:0008324; P:GO:0006812; P:GO:0055085	F:cation transmembrane transporter activity; P:cation transport; P:transmembrane transport
R14547112|m.5104	AT1G11280.3	F:GO:0005524; F:GO:0030246; C:GO:0005886; P:GO:0006468; F:GO:0004674; P:GO:0048544	F:ATP binding; F:carbohydrate binding; C:plasma membrane; P:protein phosphorylation; F:protein serine/threonine kinase activity; P:recognition of pollen
R14547118|m.5106	AT5G66570.1	C:GO:0048046; F:GO:0005509; C:GO:0009570; C:GO:0009535; P:GO:0042742; P:GO:0042549; C:GO:0031977	C:apoplast; F:calcium ion binding; C:chloroplast stroma; C:chloroplast thylakoid membrane; P:defense response to bacterium; P:photosystem II stabilization; C:thylakoid lumen
R14547122|m.5109	AT3G13224.2	F:GO:0003676; F:GO:0000166	F:nucleic acid binding; F:nucleotide binding
R14547123|m.5110	AT3G17070.1	C:GO:0005576; F:GO:0020037; P:GO:0055114; F:GO:0004601; P:GO:0006979	C:extracellular region; F:heme binding; P:oxidation-reduction process; F:peroxidase activity; P:response to oxidative stress
R14547125|m.5111	AT5G05620.1	F:GO:0005525; P:GO:0006184; F:GO:0003924; C:GO:0005737; C:GO:0005874; P:GO:0007017; P:GO:0051258	F:GTP binding; P:obsolete GTP catabolic process; F:GTPase activity; C:cytoplasm; C:microtubule; P:microtubule-based process; P:protein polymerization
R14547126|m.5113	AT4G29430.1	C:GO:0009507; C:GO:0022626; F:GO:0003735; P:GO:0006412; C:GO:0005773	C:chloroplast; C:cytosolic ribosome; F:structural constituent of ribosome; P:translation; C:vacuole
R14547128|m.5116	AT5G63070.1	F:GO:0003723; C:GO:0015935; F:GO:0003735; P:GO:0006412	F:RNA binding; C:small ribosomal subunit; F:structural constituent of ribosome; P:translation
R14547133|m.5118	AT5G05110.1	F:GO:0004869; C:GO:0005576	F:cysteine-type endopeptidase inhibitor activity; C:extracellular region
R14547135|m.5119	AT5G44340.1	F:GO:0005525; P:GO:0006184; F:GO:0003924; C:GO:0005794; C:GO:0005618; C:GO:0009570; C:GO:0005829; P:GO:0007018; C:GO:0009506; P:GO:0051258; F:GO:0005198	F:GTP binding; P:obsolete GTP catabolic process; F:GTPase activity; C:Golgi apparatus; C:cell wall; C:chloroplast stroma; C:cytosol; P:microtubule-based movement; C:plasmodesma; P:protein polymerization; F:structural molecule activity
R14547137|m.5123	AT5G22650.1	C:GO:0005618; C:GO:0005730; C:GO:0005774	C:cell wall; C:nucleolus; C:vacuolar membrane
R14547138|m.5125	AT5G55120.1	C:GO:0005634	C:nucleus
R14547139|m.5127	AT3G06980.1	F:GO:0005524; F:GO:0008026; C:GO:0009507; F:GO:0003676; C:GO:0005634	F:ATP binding; F:ATP-dependent helicase activity; C:chloroplast; F:nucleic acid binding; C:nucleus
R14547141|m.5129	AT5G36230.1	C:GO:0005829; C:GO:0016020; C:GO:0005634	C:cytosol; C:membrane; C:nucleus
R14547142|m.5131	AT2G40100.2	C:GO:0009507; C:GO:0016020; P:GO:0009765	C:chloroplast; C:membrane; P:photosynthesis, light harvesting
R14547149|m.5152	AT1G02890.2	F:GO:0005524; F:GO:0017111	F:ATP binding; F:nucleoside-triphosphatase activity
R14547159|m.5160	AT5G47810.1	F:GO:0003872; C:GO:0005945; F:GO:0005524; P:GO:0006096	F:6-phosphofructokinase activity; C:6-phosphofructokinase complex; F:ATP binding; P:glycolytic process
R14547162|m.5164	AT5G02870.1	C:GO:0009507; C:GO:0022626; C:GO:0005730; C:GO:0005886; C:GO:0009506; F:GO:0003735; P:GO:0006412; C:GO:0005774	C:chloroplast; C:cytosolic ribosome; C:nucleolus; C:plasma membrane; C:plasmodesma; F:structural constituent of ribosome; P:translation; C:vacuolar membrane
R14547167|m.5172	AT4G36410.1	F:GO:0016881; C:GO:0005634	F:acid-amino acid ligase activity; C:nucleus
R14547169|m.5173	AT5G54940.2	F:GO:0003743; P:GO:0006413	F:translation initiation factor activity; P:translational initiation
R14547171|m.5175	AT1G56190.2	C:GO:0009507; P:GO:0006096; C:GO:0016020; F:GO:0004618; C:GO:0009579	C:chloroplast; P:glycolytic process; C:membrane; F:phosphoglycerate kinase activity; C:thylakoid
R14547172|m.5177	AT2G28755.1	C:GO:0005886	C:plasma membrane
R14547174|m.5180	AT1G20020.1	F:GO:0050661; C:GO:0048046; C:GO:0009570; C:GO:0009535; P:GO:0042742; F:GO:0004324; F:GO:0050660; P:GO:0055114	F:NADP binding; C:apoplast; C:chloroplast stroma; C:chloroplast thylakoid membrane; P:defense response to bacterium; F:ferredoxin-NADP+ reductase activity; F:flavin adenine dinucleotide binding; P:oxidation-reduction process
R14547175|m.5181	AT5G62900.1	P:GO:0006499; C:GO:0005634	P:N-terminal protein myristoylation; C:nucleus
R14547176|m.5182	AT1G69040.2	F:GO:0016597; C:GO:0009507; P:GO:0008152	F:amino acid binding; C:chloroplast; P:metabolic process
R14547180|m.5188	AT3G22950.1	F:GO:0005525; P:GO:0007264	F:GTP binding; P:small GTPase mediated signal transduction
R14547186|m.5192	AT1G02780.1	C:GO:0022626; C:GO:0005730; C:GO:0005886; C:GO:0009506; F:GO:0003735; P:GO:0006412	C:cytosolic ribosome; C:nucleolus; C:plasma membrane; C:plasmodesma; F:structural constituent of ribosome; P:translation
R14547190|m.5193	AT1G64200.1	P:GO:0015991; F:GO:0046961; C:GO:0033178; C:GO:0005774	P:ATP hydrolysis coupled proton transport; F:proton-transporting ATPase activity, rotational mechanism; C:proton-transporting two-sector ATPase complex, catalytic domain; C:vacuolar membrane
R14547191|m.5194	AT3G25570.1	F:GO:0004014; P:GO:0008295; P:GO:0006597	F:adenosylmethionine decarboxylase activity; P:spermidine biosynthetic process; P:spermine biosynthetic process
R14547192|m.5195	AT1G70700.2	C:GO:0005634	C:nucleus
R14547193|m.5196	AT3G52300.1	P:GO:0015986; C:GO:0009535; C:GO:0022626; F:GO:0015078; C:GO:0000276; C:GO:0005730; P:GO:0009651; C:GO:0005774	P:ATP synthesis coupled proton transport; C:chloroplast thylakoid membrane; C:cytosolic ribosome; F:hydrogen ion transmembrane transporter activity; C:mitochondrial proton-transporting ATP synthase complex, coupling factor F(o); C:nucleolus; P:response to salt stress; C:vacuolar membrane
R14547194|m.5198	AT5G19210.1	F:GO:0005524; F:GO:0008026; C:GO:0005737; F:GO:0003676	F:ATP binding; F:ATP-dependent helicase activity; C:cytoplasm; F:nucleic acid binding
R14547201|m.5205	AT1G79920.1	F:GO:0005524; C:GO:0005618; C:GO:0005829; C:GO:0005634; C:GO:0005886; C:GO:0009506	F:ATP binding; C:cell wall; C:cytosol; C:nucleus; C:plasma membrane; C:plasmodesma
R14547203|m.5207	AT1G79920.1	F:GO:0005524; C:GO:0005618; C:GO:0005829; C:GO:0005634; C:GO:0005886; C:GO:0009506	F:ATP binding; C:cell wall; C:cytosol; C:nucleus; C:plasma membrane; C:plasmodesma
R14547208|m.5210	AT4G13345.1	C:GO:0016020	C:membrane
R14547211|m.5211	AT3G46490.1	C:GO:0005737; F:GO:0005506; P:GO:0055114; F:GO:0016706	C:cytoplasm; F:iron ion binding; P:oxidation-reduction process; F:oxidoreductase activity, acting on paired donors, with incorporation or reduction of molecular oxygen, 2-oxoglutarate as one donor, and incorporation of one atom each of oxygen into both donors
R14547213|m.5213	AT2G22800.1	C:GO:0005634; P:GO:0006355; F:GO:0043565; F:GO:0003700	C:nucleus; P:regulation of transcription, DNA-templated; F:sequence-specific DNA binding; F:sequence-specific DNA binding transcription factor activity
R14547214|m.5215	AT5G53210.1	C:GO:0005634	C:nucleus
R14547214|m.5216	AT4G25050.2	C:GO:0009507	C:chloroplast
R14547219|m.5221	AT1G73030.1	C:GO:0009507; P:GO:0015031	C:chloroplast; P:protein transport
R14547229|m.5232	AT1G26230.2	F:GO:0005524; C:GO:0005737; P:GO:0042026	F:ATP binding; C:cytoplasm; P:protein refolding
R14547231|m.5235	AT2G22850.2	C:GO:0005634; F:GO:0046983; P:GO:0006355; F:GO:0043565; F:GO:0003700	C:nucleus; F:protein dimerization activity; P:regulation of transcription, DNA-templated; F:sequence-specific DNA binding; F:sequence-specific DNA binding transcription factor activity
R14547232|m.5236	AT2G04350.2	C:GO:0005794; F:GO:0003824; C:GO:0009507	C:Golgi apparatus; F:catalytic activity; C:chloroplast
R14547233|m.5237	AT5G10120.1	C:GO:0005634; F:GO:0003700	C:nucleus; F:sequence-specific DNA binding transcription factor activity
R14547236|m.5239	AT1G08350.2	C:GO:0016021	C:integral component of membrane
R14547237|m.5241	AT3G22960.1	C:GO:0009570; P:GO:0006096; F:GO:0000287; F:GO:0030955; F:GO:0004743; P:GO:0046686	C:chloroplast stroma; P:glycolytic process; F:magnesium ion binding; F:potassium ion binding; F:pyruvate kinase activity; P:response to cadmium ion
R14547238|m.5244	AT2G47260.1	C:GO:0005634; P:GO:0006355; F:GO:0043565; F:GO:0003700	C:nucleus; P:regulation of transcription, DNA-templated; F:sequence-specific DNA binding; F:sequence-specific DNA binding transcription factor activity
R14547241|m.5248	AT1G23380.2	C:GO:0005634; P:GO:0006355; F:GO:0043565; F:GO:0003700	C:nucleus; P:regulation of transcription, DNA-templated; F:sequence-specific DNA binding; F:sequence-specific DNA binding transcription factor activity
R14547244|m.5249	AT1G09180.1	F:GO:0005525; C:GO:0009507; C:GO:0005576; P:GO:0006886	F:GTP binding; C:chloroplast; C:extracellular region; P:intracellular protein transport
R14547246|m.5250	AT3G56940.2	P:GO:0015995; C:GO:0009507; F:GO:0048529; P:GO:0055114; P:GO:0015979; F:GO:0046914	P:chlorophyll biosynthetic process; C:chloroplast; F:magnesium-protoporphyrin IX monomethyl ester (oxidative) cyclase activity; P:oxidation-reduction process; P:photosynthesis; F:transition metal ion binding
R14547248|m.5253	AT1G68750.1	P:GO:0015977; C:GO:0005737; F:GO:0008964; P:GO:0006099	P:carbon fixation; C:cytoplasm; F:phosphoenolpyruvate carboxylase activity; P:tricarboxylic acid cycle
R14547249|m.5255	AT5G07090.1	F:GO:0003723; C:GO:0022626; F:GO:0003735; P:GO:0006412; C:GO:0005774	F:RNA binding; C:cytosolic ribosome; F:structural constituent of ribosome; P:translation; C:vacuolar membrane
R14547251|m.5256	AT2G35050.1	F:GO:0005524; C:GO:0005634; P:GO:0006468; F:GO:0004674	F:ATP binding; C:nucleus; P:protein phosphorylation; F:protein serine/threonine kinase activity
R14547254|m.5258	AT5G59680.1	F:GO:0005524; C:GO:0005886; P:GO:0006468; F:GO:0004674	F:ATP binding; C:plasma membrane; P:protein phosphorylation; F:protein serine/threonine kinase activity
R14547255|m.5259	AT4G35950.1	F:GO:0005525; C:GO:0005622; P:GO:0007264	F:GTP binding; C:intracellular; P:small GTPase mediated signal transduction
R14547257|m.5262	AT1G02780.1	C:GO:0022626; C:GO:0005730; C:GO:0005886; C:GO:0009506; F:GO:0003735; P:GO:0006412	C:cytosolic ribosome; C:nucleolus; C:plasma membrane; C:plasmodesma; F:structural constituent of ribosome; P:translation
R14547271|m.5276	AT3G58610.2	C:GO:0048046; P:GO:0009082; C:GO:0009507; F:GO:0050662; F:GO:0004455; F:GO:0000166; P:GO:0055114	C:apoplast; P:branched-chain amino acid biosynthetic process; C:chloroplast; F:coenzyme binding; F:ketol-acid reductoisomerase activity; F:nucleotide binding; P:oxidation-reduction process
R14547272|m.5280	AT1G78940.1	F:GO:0005524; C:GO:0005634; P:GO:0006468; F:GO:0004674; F:GO:0004713	F:ATP binding; C:nucleus; P:protein phosphorylation; F:protein serine/threonine kinase activity; F:protein tyrosine kinase activity
R14547274|m.5283	AT4G25050.2	C:GO:0009507	C:chloroplast
R14547275|m.5284	AT2G02390.1	P:GO:0009072; F:GO:0003824; C:GO:0005829	P:aromatic amino acid family metabolic process; F:catalytic activity; C:cytosol
R14547288|m.5297	AT5G48940.1	F:GO:0005524; C:GO:0005886; P:GO:0006468; F:GO:0004674	F:ATP binding; C:plasma membrane; P:protein phosphorylation; F:protein serine/threonine kinase activity
R14547296|m.5310	AT1G23290.1	C:GO:0022626; C:GO:0005730; C:GO:0009506; F:GO:0003735	C:cytosolic ribosome; C:nucleolus; C:plasmodesma; F:structural constituent of ribosome
R14547297|m.5312	AT3G16785.1	F:GO:0003824; C:GO:0005737; P:GO:0008152; F:GO:0005543	F:catalytic activity; C:cytoplasm; P:metabolic process; F:phospholipid binding
R14547300|m.5316	AT5G17760.1	F:GO:0005524; F:GO:0017111; C:GO:0005886	F:ATP binding; F:nucleoside-triphosphatase activity; C:plasma membrane
R14547304|m.5319	AT2G19690.2	C:GO:0005576	C:extracellular region
R14547305|m.5320	AT5G59400.1	C:GO:0009507	C:chloroplast
R14547308|m.5324	AT5G26670.2	C:GO:0005576	C:extracellular region
R14547312|m.5331	AT3G22960.1	C:GO:0009570; P:GO:0006096; F:GO:0000287; F:GO:0030955; F:GO:0004743; P:GO:0046686	C:chloroplast stroma; P:glycolytic process; F:magnesium ion binding; F:potassium ion binding; F:pyruvate kinase activity; P:response to cadmium ion
R14547314|m.5332	AT1G56190.2	C:GO:0009507; P:GO:0006096; C:GO:0016020; F:GO:0004618; C:GO:0009579	C:chloroplast; P:glycolytic process; C:membrane; F:phosphoglycerate kinase activity; C:thylakoid
R14547317|m.5337	AT1G17410.1	F:GO:0005524; P:GO:0006241; P:GO:0006183; P:GO:0006228; C:GO:0009507; F:GO:0004550; P:GO:0006165; P:GO:0019690	F:ATP binding; P:CTP biosynthetic process; P:GTP biosynthetic process; P:UTP biosynthetic process; C:chloroplast; F:nucleoside diphosphate kinase activity; P:nucleoside diphosphate phosphorylation; P:pyrimidine deoxyribonucleoside interconversion
R14547320|m.5339	AT2G35370.1	C:GO:0009507; C:GO:0005960; P:GO:0019464; C:GO:0005739; C:GO:0005634; C:GO:0009579	C:chloroplast; C:glycine cleavage complex; P:glycine decarboxylation via glycine cleavage system; C:mitochondrion; C:nucleus; C:thylakoid
R14547321|m.5340	AT4G30470.1	F:GO:0003824; P:GO:0044237; F:GO:0050662; F:GO:0000166; C:GO:0005634	F:catalytic activity; P:cellular metabolic process; F:coenzyme binding; F:nucleotide binding; C:nucleus
R14547322|m.5343	AT4G04180.1	F:GO:0005524; F:GO:0017111	F:ATP binding; F:nucleoside-triphosphatase activity
R14547325|m.5344	AT2G23210.1	P:GO:0008152; C:GO:0005634; F:GO:0016758	P:metabolic process; C:nucleus; F:transferase activity, transferring hexosyl groups
R14547327|m.5348	AT4G38540.1	P:GO:0008152; C:GO:0005739; F:GO:0016491	P:metabolic process; C:mitochondrion; F:oxidoreductase activity
R14547330|m.5350	AT4G01070.2	P:GO:0008152; F:GO:0016758	P:metabolic process; F:transferase activity, transferring hexosyl groups
R14547330|m.5351	AT1G10530.1	P:GO:0006499	P:N-terminal protein myristoylation
R14547333|m.5356	AT4G23990.1	P:GO:0030244; F:GO:0016760; C:GO:0005886	P:cellulose biosynthetic process; F:cellulose synthase (UDP-forming) activity; C:plasma membrane
R14547334|m.5358	AT2G05050.1	F:GO:0003824	F:catalytic activity
R14547336|m.5359	AT5G44700.1	F:GO:0005524; P:GO:0006468; F:GO:0004674; F:GO:0004713	F:ATP binding; P:protein phosphorylation; F:protein serine/threonine kinase activity; F:protein tyrosine kinase activity
R14547341|m.5363	AT2G45960.2	C:GO:0016021; C:GO:0005886; P:GO:0055085; F:GO:0005215; P:GO:0006833	C:integral component of membrane; C:plasma membrane; P:transmembrane transport; F:transporter activity; P:water transport
R14547343|m.5364	AT2G28860.1	F:GO:0009055; C:GO:0005576; F:GO:0020037; F:GO:0005506; P:GO:0055114; F:GO:0016705	F:electron carrier activity; C:extracellular region; F:heme binding; F:iron ion binding; P:oxidation-reduction process; F:oxidoreductase activity, acting on paired donors, with incorporation or reduction of molecular oxygen
R14547345|m.5367	AT2G47450.1	C:GO:0009941; C:GO:0009535; C:GO:0005634	C:chloroplast envelope; C:chloroplast thylakoid membrane; C:nucleus
R14547348|m.5368	AT1G48600.2	C:GO:0005737; P:GO:0008152; F:GO:0008168	C:cytoplasm; P:metabolic process; F:methyltransferase activity
R14547351|m.5371	AT1G57860.1	C:GO:0005840; F:GO:0003735; P:GO:0006412	C:ribosome; F:structural constituent of ribosome; P:translation
R14547353|m.5373	AT1G19540.1	C:GO:0005737; F:GO:0000166	C:cytoplasm; F:nucleotide binding
R14547355|m.5374	AT2G40100.2	C:GO:0009507; C:GO:0016020; P:GO:0009765	C:chloroplast; C:membrane; P:photosynthesis, light harvesting
R14547357|m.5375	AT5G10360.2	C:GO:0005634; C:GO:0005840; F:GO:0003735; P:GO:0006412	C:nucleus; C:ribosome; F:structural constituent of ribosome; P:translation
R14547359|m.5378	AT2G31980.1	F:GO:0004869; C:GO:0005576	F:cysteine-type endopeptidase inhibitor activity; C:extracellular region
R14547360|m.5381	AT2G22960.1	C:GO:0005576; P:GO:0006508; F:GO:0004185	C:extracellular region; P:proteolysis; F:serine-type carboxypeptidase activity
R14547363|m.5383	AT5G40580.2	C:GO:0005839; P:GO:0051603; F:GO:0004298	C:proteasome core complex; P:proteolysis involved in cellular protein catabolic process; F:threonine-type endopeptidase activity
R14547364|m.5384	AT4G13570.1	F:GO:0003677; C:GO:0000786; P:GO:0006334; C:GO:0005634	F:DNA binding; C:nucleosome; P:nucleosome assembly; C:nucleus
R14547366|m.5385	AT5G28450.1	C:GO:0009507; C:GO:0016020; P:GO:0009765	C:chloroplast; C:membrane; P:photosynthesis, light harvesting
R14547367|m.5386	AT2G21660.2	C:GO:0009507; C:GO:0005829; C:GO:0005739; C:GO:0005777; C:GO:0009506; P:GO:0046686; P:GO:0009651	C:chloroplast; C:cytosol; C:mitochondrion; C:peroxisome; C:plasmodesma; P:response to cadmium ion; P:response to salt stress
R14547376|m.5392	AT4G14225.1	F:GO:0003677; C:GO:0009507; F:GO:0008270	F:DNA binding; C:chloroplast; F:zinc ion binding
R14547378|m.5396	AT1G56700.3	C:GO:0005737; P:GO:0006508	C:cytoplasm; P:proteolysis
R14547379|m.5397	AT2G40060.1	C:GO:0009941; C:GO:0030132; C:GO:0030130; P:GO:0006886; F:GO:0005198; P:GO:0016192	C:chloroplast envelope; C:clathrin coat of coated pit; C:clathrin coat of trans-Golgi network vesicle; P:intracellular protein transport; F:structural molecule activity; P:vesicle-mediated transport
R14547380|m.5399	AT1G26630.1	C:GO:0005737; P:GO:0034050; P:GO:0008612; P:GO:0045901; P:GO:0045905; P:GO:0009617; P:GO:0046686; P:GO:0009611; F:GO:0043022; F:GO:0003746; P:GO:0006452	C:cytoplasm; P:host programmed cell death induced by symbiont; P:peptidyl-lysine modification to peptidyl-hypusine; P:positive regulation of translational elongation; P:positive regulation of translational termination; P:response to bacterium; P:response to cadmium ion; P:response to wounding; F:ribosome binding; F:translation elongation factor activity; P:translational frameshifting
R14547385|m.5402	AT4G22758.1	C:GO:0005634	C:nucleus
R14547391|m.5405	AT3G26650.1	F:GO:0051287; F:GO:0050661; C:GO:0048046; C:GO:0009941; C:GO:0009570; C:GO:0009535; P:GO:0006006; P:GO:0055114; F:GO:0016620	F:NAD binding; F:NADP binding; C:apoplast; C:chloroplast envelope; C:chloroplast stroma; C:chloroplast thylakoid membrane; P:glucose metabolic process; P:oxidation-reduction process; F:oxidoreductase activity, acting on the aldehyde or oxo group of donors, NAD or NADP as acceptor
R14547393|m.5406	AT3G61010.2	P:GO:0006879; C:GO:0009507; F:GO:0008199; P:GO:0006826; P:GO:0055114; F:GO:0016491	P:cellular iron ion homeostasis; C:chloroplast; F:ferric iron binding; P:iron ion transport; P:oxidation-reduction process; F:oxidoreductase activity
R14547397|m.5409	AT5G05620.1	F:GO:0005525; P:GO:0006184; F:GO:0003924; C:GO:0005737; C:GO:0005874; P:GO:0007017; P:GO:0051258	F:GTP binding; P:obsolete GTP catabolic process; F:GTPase activity; C:cytoplasm; C:microtubule; P:microtubule-based process; P:protein polymerization
R14547398|m.5410	AT2G47610.1	C:GO:0009507; C:GO:0022626; C:GO:0005730; C:GO:0009506; P:GO:0042254; C:GO:0005774	C:chloroplast; C:cytosolic ribosome; C:nucleolus; C:plasmodesma; P:ribosome biogenesis; C:vacuolar membrane
R14547402|m.5411	AT1G27400.1	C:GO:0009507; C:GO:0005829; C:GO:0015934; C:GO:0005886; C:GO:0009506; F:GO:0003735; P:GO:0006412; C:GO:0005774	C:chloroplast; C:cytosol; C:large ribosomal subunit; C:plasma membrane; C:plasmodesma; F:structural constituent of ribosome; P:translation; C:vacuolar membrane
R14547410|m.5416	AT1G17160.1	P:GO:0019303; C:GO:0009570; F:GO:0004747	P:D-ribose catabolic process; C:chloroplast stroma; F:ribokinase activity
R14547411|m.5418	AT2G17220.2	F:GO:0005524; C:GO:0009507; P:GO:0006468; F:GO:0004674; F:GO:0004713	F:ATP binding; C:chloroplast; P:protein phosphorylation; F:protein serine/threonine kinase activity; F:protein tyrosine kinase activity
R14547414|m.5421	AT2G17870.1	F:GO:0003677; C:GO:0005634; F:GO:0008270	F:DNA binding; C:nucleus; F:zinc ion binding
R14547415|m.5423	AT2G30620.1	F:GO:0003677; C:GO:0005730; C:GO:0000786; P:GO:0006334	F:DNA binding; C:nucleolus; C:nucleosome; P:nucleosome assembly
R14547416|m.5424	AT2G27020.1	C:GO:0048046; C:GO:0005829; C:GO:0005634; C:GO:0019773; P:GO:0046686; F:GO:0004298; P:GO:0006511; C:GO:0005774	C:apoplast; C:cytosol; C:nucleus; C:proteasome core complex, alpha-subunit complex; P:response to cadmium ion; F:threonine-type endopeptidase activity; P:ubiquitin-dependent protein catabolic process; C:vacuolar membrane
R14547422|m.5429	AT2G21870.1	C:GO:0009507; C:GO:0016020; C:GO:0005739; C:GO:0005730	C:chloroplast; C:membrane; C:mitochondrion; C:nucleolus
R14547425|m.5431	AT2G22800.1	C:GO:0005634; P:GO:0006355; F:GO:0043565; F:GO:0003700	C:nucleus; P:regulation of transcription, DNA-templated; F:sequence-specific DNA binding; F:sequence-specific DNA binding transcription factor activity
R14547428|m.5436	AT5G12110.1	C:GO:0005853; C:GO:0005886; F:GO:0003746; P:GO:0006414	C:eukaryotic translation elongation factor 1 complex; C:plasma membrane; F:translation elongation factor activity; P:translational elongation
R14547430|m.5438	AT2G05840.1	C:GO:0022626; C:GO:0019773; F:GO:0004298; P:GO:0006511	C:cytosolic ribosome; C:proteasome core complex, alpha-subunit complex; F:threonine-type endopeptidase activity; P:ubiquitin-dependent protein catabolic process
R14547435|m.5442	AT4G36960.1	F:GO:0003676; F:GO:0000166	F:nucleic acid binding; F:nucleotide binding
R14547445|m.5457	AT3G19170.1	C:GO:0048046; C:GO:0009941; C:GO:0009570; F:GO:0004222; P:GO:0006508; P:GO:0046686; F:GO:0008270	C:apoplast; C:chloroplast envelope; C:chloroplast stroma; F:metalloendopeptidase activity; P:proteolysis; P:response to cadmium ion; F:zinc ion binding
R14547446|m.5458	AT1G53023.1	F:GO:0016881; C:GO:0005634	F:acid-amino acid ligase activity; C:nucleus
R14547450|m.5461	AT5G10120.1	C:GO:0005634; F:GO:0003700	C:nucleus; F:sequence-specific DNA binding transcription factor activity
R14547457|m.5464	AT5G64760.2	C:GO:0005634	C:nucleus
R14547458|m.5465	AT5G20420.1	F:GO:0005524; F:GO:0003677; F:GO:0004386; C:GO:0005634	F:ATP binding; F:DNA binding; F:helicase activity; C:nucleus
R14547466|m.5476	AT5G22650.1	C:GO:0005618; C:GO:0005730; C:GO:0005774	C:cell wall; C:nucleolus; C:vacuolar membrane
R14547468|m.5480	AT5G26670.2	C:GO:0005576	C:extracellular region
R14547470|m.5481	AT1G22290.1	C:GO:0009507; F:GO:0019904	C:chloroplast; F:protein domain specific binding
R14547476|m.5487	AT1G55880.1	F:GO:0003824; P:GO:0006535; F:GO:0030170	F:catalytic activity; P:cysteine biosynthetic process from serine; F:pyridoxal phosphate binding
R14547477|m.5489	AT4G04020.1	C:GO:0009535; C:GO:0005634; C:GO:0010287; F:GO:0005198; C:GO:0031977	C:chloroplast thylakoid membrane; C:nucleus; C:plastoglobule; F:structural molecule activity; C:thylakoid lumen
R14547478|m.5492	AT3G55260.1	F:GO:0004563; P:GO:0005975; F:GO:0043169; C:GO:0005829; C:GO:0009505; C:GO:0005773	F:beta-N-acetylhexosaminidase activity; P:carbohydrate metabolic process; F:cation binding; C:cytosol; C:plant-type cell wall; C:vacuole
R14547479|m.5494	AT3G23790.1	F:GO:0003824; C:GO:0009941; P:GO:0008152	F:catalytic activity; C:chloroplast envelope; P:metabolic process
R14547480|m.5496	AT3G24890.2	C:GO:0016021; C:GO:0005739; P:GO:0016192	C:integral component of membrane; C:mitochondrion; P:vesicle-mediated transport
R14547485|m.5500	AT5G11570.1	C:GO:0016020; P:GO:0006857; F:GO:0005215	C:membrane; P:oligopeptide transport; F:transporter activity
R14547488|m.5503	AT1G58602.1	F:GO:0043531; P:GO:0006952	F:ADP binding; P:defense response
R14547489|m.5504	AT4G35970.1	F:GO:0020037; P:GO:0055114; F:GO:0004601; P:GO:0006979	F:heme binding; P:oxidation-reduction process; F:peroxidase activity; P:response to oxidative stress
R14547494|m.5506	AT5G63380.1	F:GO:0003824; P:GO:0008152	F:catalytic activity; P:metabolic process
R14547496|m.5508	AT1G10010.1	C:GO:0005886	C:plasma membrane
R14547497|m.5511	AT1G04550.1	C:GO:0005634; P:GO:0006355	C:nucleus; P:regulation of transcription, DNA-templated
R14547499|m.5516	AT5G12110.1	C:GO:0005853; C:GO:0005886; F:GO:0003746; P:GO:0006414	C:eukaryotic translation elongation factor 1 complex; C:plasma membrane; F:translation elongation factor activity; P:translational elongation
R14547505|m.5518	AT1G12630.1	F:GO:0003677; C:GO:0005634; P:GO:0006355; F:GO:0003700	F:DNA binding; C:nucleus; P:regulation of transcription, DNA-templated; F:sequence-specific DNA binding transcription factor activity
R14547508|m.5522	AT5G50430.2	F:GO:0016881	F:acid-amino acid ligase activity
R14547509|m.5523	AT1G59990.1	F:GO:0005524; F:GO:0008026; C:GO:0009507; F:GO:0003676	F:ATP binding; F:ATP-dependent helicase activity; C:chloroplast; F:nucleic acid binding
R14547510|m.5525	AT2G45010.2	C:GO:0005886	C:plasma membrane
R14547512|m.5527	AT4G16720.1	C:GO:0022626; C:GO:0005886; F:GO:0003735; P:GO:0006412; C:GO:0005774	C:cytosolic ribosome; C:plasma membrane; F:structural constituent of ribosome; P:translation; C:vacuolar membrane
R14547514|m.5530	AT5G10560.1	P:GO:0005975; C:GO:0005576; F:GO:0004553; C:GO:0005774	P:carbohydrate metabolic process; C:extracellular region; F:hydrolase activity, hydrolyzing O-glycosyl compounds; C:vacuolar membrane
R14547520|m.5535	AT4G33430.1	C:GO:0005886; P:GO:0006468	C:plasma membrane; P:protein phosphorylation
R14547523|m.5537	AT4G23710.1	C:GO:0005794; F:GO:0016820; P:GO:0015992; C:GO:0016471	C:Golgi apparatus; F:hydrolase activity, acting on acid anhydrides, catalyzing transmembrane movement of substances; P:proton transport; C:vacuolar proton-transporting V-type ATPase complex
R14547527|m.5542	AT1G36240.1	C:GO:0009507; C:GO:0005829; C:GO:0005840; F:GO:0003735; P:GO:0006412	C:chloroplast; C:cytosol; C:ribosome; F:structural constituent of ribosome; P:translation
R14547531|m.5546	AT5G57660.1	C:GO:0005634; F:GO:0008270	C:nucleus; F:zinc ion binding
R14547532|m.5548	AT3G21700.1	F:GO:0005525; C:GO:0005622; P:GO:0007264	F:GTP binding; C:intracellular; P:small GTPase mediated signal transduction
R14547533|m.5549	AT3G55170.1	C:GO:0005840; F:GO:0003735; P:GO:0006412	C:ribosome; F:structural constituent of ribosome; P:translation
R14547536|m.5552	AT1G04550.1	C:GO:0005634; P:GO:0006355	C:nucleus; P:regulation of transcription, DNA-templated
R14547540|m.5554	AT5G47080.2	C:GO:0005634; C:GO:0005956; F:GO:0019887	C:nucleus; C:protein kinase CK2 complex; F:protein kinase regulator activity
R14547541|m.5556	AT3G04120.1	F:GO:0051287; F:GO:0050661; C:GO:0048046; C:GO:0009507; C:GO:0005829; P:GO:0006006; C:GO:0005634; P:GO:0055114; F:GO:0016620; C:GO:0005886; P:GO:0046686; P:GO:0009651; C:GO:0005774	F:NAD binding; F:NADP binding; C:apoplast; C:chloroplast; C:cytosol; P:glucose metabolic process; C:nucleus; P:oxidation-reduction process; F:oxidoreductase activity, acting on the aldehyde or oxo group of donors, NAD or NADP as acceptor; C:plasma membrane; P:response to cadmium ion; P:response to salt stress; C:vacuolar membrane
R14547542|m.5559	AT2G14860.1	C:GO:0016021	C:integral component of membrane
R14547543|m.5560	AT4G24000.1	C:GO:0005794; P:GO:0030244; F:GO:0016760; C:GO:0016020	C:Golgi apparatus; P:cellulose biosynthetic process; F:cellulose synthase (UDP-forming) activity; C:membrane
R14547550|m.5566	AT1G11360.2	C:GO:0005634; C:GO:0005886; P:GO:0006950	C:nucleus; C:plasma membrane; P:response to stress
R14547552|m.5568	AT5G13430.1	F:GO:0051537; C:GO:0016020; F:GO:0046872; C:GO:0005739; P:GO:0055114; F:GO:0008121	F:2 iron, 2 sulfur cluster binding; C:membrane; F:metal ion binding; C:mitochondrion; P:oxidation-reduction process; F:ubiquinol-cytochrome-c reductase activity
R14547554|m.5573	AT1G20020.3	F:GO:0050661; C:GO:0048046; C:GO:0009507; P:GO:0042742; F:GO:0004324; F:GO:0050660; P:GO:0055114; C:GO:0009579	F:NADP binding; C:apoplast; C:chloroplast; P:defense response to bacterium; F:ferredoxin-NADP+ reductase activity; F:flavin adenine dinucleotide binding; P:oxidation-reduction process; C:thylakoid
R14547555|m.5574	AT5G45260.2	F:GO:0043531; P:GO:0006952; C:GO:0005634; P:GO:0007165	F:ADP binding; P:defense response; C:nucleus; P:signal transduction
R14547559|m.5575	AT2G27020.1	C:GO:0048046; C:GO:0005829; C:GO:0005634; C:GO:0019773; P:GO:0046686; F:GO:0004298; P:GO:0006511; C:GO:0005774	C:apoplast; C:cytosol; C:nucleus; C:proteasome core complex, alpha-subunit complex; P:response to cadmium ion; F:threonine-type endopeptidase activity; P:ubiquitin-dependent protein catabolic process; C:vacuolar membrane
R14547561|m.5578	AT3G56940.1	P:GO:0015995; C:GO:0009941; C:GO:0009535; F:GO:0048529; P:GO:0055114; P:GO:0015979; F:GO:0046914	P:chlorophyll biosynthetic process; C:chloroplast envelope; C:chloroplast thylakoid membrane; F:magnesium-protoporphyrin IX monomethyl ester (oxidative) cyclase activity; P:oxidation-reduction process; P:photosynthesis; F:transition metal ion binding
R14547563|m.5584	AT5G35630.1	C:GO:0048046; C:GO:0009941; C:GO:0009570; C:GO:0009535; C:GO:0022626; F:GO:0004356; P:GO:0006542; P:GO:0009651	C:apoplast; C:chloroplast envelope; C:chloroplast stroma; C:chloroplast thylakoid membrane; C:cytosolic ribosome; F:glutamate-ammonia ligase activity; P:glutamine biosynthetic process; P:response to salt stress
R14547567|m.5591	AT4G01070.2	P:GO:0008152; F:GO:0016758	P:metabolic process; F:transferase activity, transferring hexosyl groups
R14547570|m.5596	AT3G53520.3	C:GO:0005794; F:GO:0003824; P:GO:0044237; F:GO:0050662; C:GO:0016020; F:GO:0000166	C:Golgi apparatus; F:catalytic activity; P:cellular metabolic process; F:coenzyme binding; C:membrane; F:nucleotide binding
R14547574|m.5599	AT4G32320.1	C:GO:0005576; F:GO:0020037; P:GO:0055114; F:GO:0004601; P:GO:0006979	C:extracellular region; F:heme binding; P:oxidation-reduction process; F:peroxidase activity; P:response to oxidative stress
R14547580|m.5603	AT1G74560.1	C:GO:0005829; P:GO:0006334; C:GO:0005634; P:GO:0046686	C:cytosol; P:nucleosome assembly; C:nucleus; P:response to cadmium ion
R14547582|m.5605	AT5G16090.1	C:GO:0005737; P:GO:0006289; C:GO:0005634	C:cytoplasm; P:nucleotide-excision repair; C:nucleus
R14547584|m.5607	AT4G23800.1	C:GO:0005634	C:nucleus
R14547592|m.5612	AT1G21400.1	P:GO:0008152; C:GO:0005739; F:GO:0016624	P:metabolic process; C:mitochondrion; F:oxidoreductase activity, acting on the aldehyde or oxo group of donors, disulfide as acceptor
R14547598|m.5615	AT1G69910.1	F:GO:0005524; C:GO:0005886; P:GO:0006468; F:GO:0004713	F:ATP binding; C:plasma membrane; P:protein phosphorylation; F:protein tyrosine kinase activity
R14547604|m.5621	AT5G47210.3	C:GO:0005737; C:GO:0005886	C:cytoplasm; C:plasma membrane
R14547610|m.5624	AT4G25100.1	C:GO:0009941; C:GO:0009570; F:GO:0005507; C:GO:0005739; P:GO:0055114; C:GO:0005886; P:GO:0006801; C:GO:0009579	C:chloroplast envelope; C:chloroplast stroma; F:copper ion binding; C:mitochondrion; P:oxidation-reduction process; C:plasma membrane; P:superoxide metabolic process; C:thylakoid
R14547612|m.5627	AT5G64400.1	C:GO:0005739	C:mitochondrion
R14547615|m.5629	AT2G01250.2	C:GO:0009507; C:GO:0005886; C:GO:0005840; F:GO:0003735; P:GO:0006412; C:GO:0005774	C:chloroplast; C:plasma membrane; C:ribosome; F:structural constituent of ribosome; P:translation; C:vacuolar membrane
R14547616|m.5630	AT2G23640.1	C:GO:0005783; C:GO:0005634	C:endoplasmic reticulum; C:nucleus
R14547624|m.5634	AT4G18020.1	C:GO:0005634; P:GO:0006355; F:GO:0000156; P:GO:0000160	C:nucleus; P:regulation of transcription, DNA-templated; F:phosphorelay response regulator activity; P:phosphorelay signal transduction system
R14547627|m.5637	AT2G46990.1	C:GO:0005634; F:GO:0046983; P:GO:0006355	C:nucleus; F:protein dimerization activity; P:regulation of transcription, DNA-templated
R14547632|m.5646	AT3G47540.1	P:GO:0005975; P:GO:0016998; F:GO:0004568; C:GO:0005576	P:carbohydrate metabolic process; P:cell wall macromolecule catabolic process; F:chitinase activity; C:extracellular region
R14547634|m.5648	AT2G20450.1	C:GO:0009506; C:GO:0005840; F:GO:0003735; P:GO:0006412; C:GO:0005773	C:plasmodesma; C:ribosome; F:structural constituent of ribosome; P:translation; C:vacuole
R14547639|m.5650	AT1G51980.2	F:GO:0005524; F:GO:0004222; C:GO:0005739; P:GO:0006508; P:GO:0009651; C:GO:0005774; F:GO:0008270	F:ATP binding; F:metalloendopeptidase activity; C:mitochondrion; P:proteolysis; P:response to salt stress; C:vacuolar membrane; F:zinc ion binding
R14547646|m.5653	AT1G48860.1	F:GO:0003866; C:GO:0009507	F:3-phosphoshikimate 1-carboxyvinyltransferase activity; C:chloroplast
R14547648|m.5654	AT1G53023.1	F:GO:0016881; C:GO:0005634	F:acid-amino acid ligase activity; C:nucleus
R14547651|m.5656	AT5G09680.2	F:GO:0020037; C:GO:0005634	F:heme binding; C:nucleus
R14547653|m.5658	AT2G16200.2	C:GO:0005798; P:GO:0006886; C:GO:0030117; F:GO:0005198; P:GO:0016192	C:Golgi-associated vesicle; P:intracellular protein transport; C:membrane coat; F:structural molecule activity; P:vesicle-mediated transport
R14547654|m.5662	AT5G24850.1	F:GO:0003913; P:GO:0006281; C:GO:0009507	F:DNA photolyase activity; P:DNA repair; C:chloroplast
R14547655|m.5665	AT2G33770.1	F:GO:0016881; C:GO:0005634	F:acid-amino acid ligase activity; C:nucleus
R14547657|m.5669	AT1G53850.1	C:GO:0022626; C:GO:0005886; C:GO:0019773; P:GO:0046686; F:GO:0004298; P:GO:0006511; C:GO:0005774	C:cytosolic ribosome; C:plasma membrane; C:proteasome core complex, alpha-subunit complex; P:response to cadmium ion; F:threonine-type endopeptidase activity; P:ubiquitin-dependent protein catabolic process; C:vacuolar membrane
R14547658|m.5671	AT1G59800.1	C:GO:0031461; C:GO:0005634; F:GO:0031625; P:GO:0006511	C:cullin-RING ubiquitin ligase complex; C:nucleus; F:ubiquitin protein ligase binding; P:ubiquitin-dependent protein catabolic process
R14547661|m.5673	AT5G21120.1	C:GO:0005634; F:GO:0003700	C:nucleus; F:sequence-specific DNA binding transcription factor activity
R14547662|m.5674	AT5G54940.2	F:GO:0003743; P:GO:0006413	F:translation initiation factor activity; P:translational initiation
R14547669|m.5682	AT2G35140.1	C:GO:0005634	C:nucleus
R14547672|m.5685	AT2G18030.2	C:GO:0009507; P:GO:0055114; F:GO:0016671; P:GO:0019538	C:chloroplast; P:oxidation-reduction process; F:oxidoreductase activity, acting on a sulfur group of donors, disulfide as acceptor; P:protein metabolic process
R14547685|m.5697	AT3G15450.2	C:GO:0009507	C:chloroplast
R14547691|m.5699	AT3G48580.2	C:GO:0048046; C:GO:0005618; P:GO:0006073; F:GO:0004553; F:GO:0016762	C:apoplast; C:cell wall; P:cellular glucan metabolic process; F:hydrolase activity, hydrolyzing O-glycosyl compounds; F:xyloglucan:xyloglucosyl transferase activity
R14547694|m.5701	AT5G15840.2	C:GO:0005634; F:GO:0008270	C:nucleus; F:zinc ion binding
R14547695|m.5703	AT1G02780.1	C:GO:0022626; C:GO:0005730; C:GO:0005886; C:GO:0009506; F:GO:0003735; P:GO:0006412	C:cytosolic ribosome; C:nucleolus; C:plasma membrane; C:plasmodesma; F:structural constituent of ribosome; P:translation
R14547698|m.5705	AT2G19680.2	P:GO:0015986; F:GO:0015078; C:GO:0000276	P:ATP synthesis coupled proton transport; F:hydrogen ion transmembrane transporter activity; C:mitochondrial proton-transporting ATP synthase complex, coupling factor F(o)
R14547702|m.5707	AT4G14225.1	F:GO:0003677; C:GO:0009507; F:GO:0008270	F:DNA binding; C:chloroplast; F:zinc ion binding
R14547703|m.5708	AT5G64400.1	C:GO:0005739	C:mitochondrion
R14547707|m.5713	AT5G05620.1	F:GO:0005525; P:GO:0006184; F:GO:0003924; C:GO:0005737; C:GO:0005874; P:GO:0007017; P:GO:0051258	F:GTP binding; P:obsolete GTP catabolic process; F:GTPase activity; C:cytoplasm; C:microtubule; P:microtubule-based process; P:protein polymerization
R14547710|m.5715	AT2G36160.1	C:GO:0009507; C:GO:0022626; C:GO:0005886; C:GO:0009506; F:GO:0003735; P:GO:0006412; C:GO:0005774	C:chloroplast; C:cytosolic ribosome; C:plasma membrane; C:plasmodesma; F:structural constituent of ribosome; P:translation; C:vacuolar membrane
R14547712|m.5718	AT4G17180.1	P:GO:0005975; F:GO:0043169; F:GO:0004553; C:GO:0005886	P:carbohydrate metabolic process; F:cation binding; F:hydrolase activity, hydrolyzing O-glycosyl compounds; C:plasma membrane
R14547713|m.5719	AT4G03390.1	F:GO:0005524; C:GO:0005886; P:GO:0006468; F:GO:0004713	F:ATP binding; C:plasma membrane; P:protein phosphorylation; F:protein tyrosine kinase activity
R14547716|m.5721	AT3G24360.2	F:GO:0003824; C:GO:0016020; P:GO:0008152; C:GO:0005739	F:catalytic activity; C:membrane; P:metabolic process; C:mitochondrion
R14547717|m.5723	AT1G31040.1	C:GO:0005739	C:mitochondrion
R14547718|m.5724	AT3G61430.2	C:GO:0016021; C:GO:0005886; C:GO:0009506; P:GO:0055085; F:GO:0005215; P:GO:0006833	C:integral component of membrane; C:plasma membrane; C:plasmodesma; P:transmembrane transport; F:transporter activity; P:water transport
R14547719|m.5725	AT3G18000.1	C:GO:0005829; P:GO:0008152; F:GO:0008168	C:cytosol; P:metabolic process; F:methyltransferase activity
R14547720|m.5726	AT3G23180.1	C:GO:0005739	C:mitochondrion
R14547722|m.5728	AT1G52080.1	C:GO:0005739	C:mitochondrion
R14547728|m.5731	AT4G26270.1	F:GO:0003872; C:GO:0005945; F:GO:0005524; P:GO:0006096	F:6-phosphofructokinase activity; C:6-phosphofructokinase complex; F:ATP binding; P:glycolytic process
R14547729|m.5732	AT1G61580.1	C:GO:0016020; C:GO:0005840; F:GO:0003735; P:GO:0006412	C:membrane; C:ribosome; F:structural constituent of ribosome; P:translation
R14547733|m.5737	AT4G33360.3	F:GO:0003824; P:GO:0044237; F:GO:0050662; F:GO:0000166	F:catalytic activity; P:cellular metabolic process; F:coenzyme binding; F:nucleotide binding
R14547745|m.5743	AT2G17230.1	C:GO:0005576	C:extracellular region
R14547751|m.5746	AT1G03090.1	F:GO:0005524; F:GO:0004075; C:GO:0022626; P:GO:0008152; F:GO:0046872; C:GO:0005739	F:ATP binding; F:biotin carboxylase activity; C:cytosolic ribosome; P:metabolic process; F:metal ion binding; C:mitochondrion
R14547758|m.5750	AT3G07810.1	F:GO:0003676; F:GO:0000166	F:nucleic acid binding; F:nucleotide binding
R14547761|m.5752	AT4G03050.2	C:GO:0005737; F:GO:0005506; P:GO:0055114; F:GO:0016706	C:cytoplasm; F:iron ion binding; P:oxidation-reduction process; F:oxidoreductase activity, acting on paired donors, with incorporation or reduction of molecular oxygen, 2-oxoglutarate as one donor, and incorporation of one atom each of oxygen into both donors
R14547764|m.5754	AT5G43780.1	C:GO:0009570; F:GO:0004781; P:GO:0000103	C:chloroplast stroma; F:sulfate adenylyltransferase (ATP) activity; P:sulfate assimilation
R14547766|m.5756	AT5G47620.3	F:GO:0003676; F:GO:0000166	F:nucleic acid binding; F:nucleotide binding
R14547767|m.5758	AT1G68090.1	F:GO:0005509; F:GO:0005544	F:calcium ion binding; F:calcium-dependent phospholipid binding
R14547768|m.5759	AT4G26510.2	F:GO:0005524; F:GO:0016301; P:GO:0008152; F:GO:0016773	F:ATP binding; F:kinase activity; P:metabolic process; F:phosphotransferase activity, alcohol group as acceptor
R14547769|m.5760	AT5G01320.1	F:GO:0016831; F:GO:0000287; F:GO:0030976; F:GO:0016740	F:carboxy-lyase activity; F:magnesium ion binding; F:thiamine pyrophosphate binding; F:transferase activity
R14547778|m.5767	AT1G68230.1	C:GO:0005783; C:GO:0005739	C:endoplasmic reticulum; C:mitochondrion
R14547780|m.5770	AT3G26650.1	F:GO:0051287; F:GO:0050661; C:GO:0048046; C:GO:0009941; C:GO:0009570; C:GO:0009535; P:GO:0006006; P:GO:0055114; F:GO:0016620	F:NAD binding; F:NADP binding; C:apoplast; C:chloroplast envelope; C:chloroplast stroma; C:chloroplast thylakoid membrane; P:glucose metabolic process; P:oxidation-reduction process; F:oxidoreductase activity, acting on the aldehyde or oxo group of donors, NAD or NADP as acceptor
R14547783|m.5776	AT2G32765.1	C:GO:0009507	C:chloroplast
R14547794|m.5784	AT4G35640.1	P:GO:0006535; C:GO:0005737; F:GO:0009001	P:cysteine biosynthetic process from serine; C:cytoplasm; F:serine O-acetyltransferase activity
R14547799|m.5790	AT5G11110.1	P:GO:0009058; C:GO:0005634; C:GO:0005886; P:GO:0005985; F:GO:0046524	P:biosynthetic process; C:nucleus; C:plasma membrane; P:sucrose metabolic process; F:sucrose-phosphate synthase activity
R14547804|m.5795	AT2G32120.2	F:GO:0005524; C:GO:0005737	F:ATP binding; C:cytoplasm
R14547807|m.5797	AT1G72370.1	C:GO:0009507; C:GO:0022626; C:GO:0005634; C:GO:0005886; C:GO:0009506; C:GO:0015935; F:GO:0003735; P:GO:0006412	C:chloroplast; C:cytosolic ribosome; C:nucleus; C:plasma membrane; C:plasmodesma; C:small ribosomal subunit; F:structural constituent of ribosome; P:translation
R14547808|m.5799	AT4G33360.2	F:GO:0003824; P:GO:0044237; F:GO:0050662; F:GO:0000166; C:GO:0005886; C:GO:0005774	F:catalytic activity; P:cellular metabolic process; F:coenzyme binding; F:nucleotide binding; C:plasma membrane; C:vacuolar membrane
R14547810|m.5803	AT5G16510.2	C:GO:0030054; C:GO:0005618; P:GO:0071555; P:GO:0030244; C:GO:0005829; F:GO:0008466; P:GO:0009651	C:cell junction; C:cell wall; P:cell wall organization; P:cellulose biosynthetic process; C:cytosol; F:glycogenin glucosyltransferase activity; P:response to salt stress
R14547812|m.5804	AT2G26980.5	F:GO:0005524; C:GO:0005886; P:GO:0006468; F:GO:0004674; F:GO:0004713; P:GO:0007165	F:ATP binding; C:plasma membrane; P:protein phosphorylation; F:protein serine/threonine kinase activity; F:protein tyrosine kinase activity; P:signal transduction
R14547814|m.5805	AT3G13062.3	C:GO:0005739	C:mitochondrion
R14547817|m.5806	AT1G07650.2	F:GO:0005524; C:GO:0005886; P:GO:0006468; F:GO:0004674; F:GO:0004713	F:ATP binding; C:plasma membrane; P:protein phosphorylation; F:protein serine/threonine kinase activity; F:protein tyrosine kinase activity
R14547819|m.5807	AT2G21160.1	C:GO:0005794; C:GO:0009535; C:GO:0005783; C:GO:0005886; C:GO:0005774	C:Golgi apparatus; C:chloroplast thylakoid membrane; C:endoplasmic reticulum; C:plasma membrane; C:vacuolar membrane
R14547821|m.5808	AT5G48940.1	F:GO:0005524; C:GO:0005886; P:GO:0006468; F:GO:0004674	F:ATP binding; C:plasma membrane; P:protein phosphorylation; F:protein serine/threonine kinase activity
R14547824|m.5810	AT5G18380.2	C:GO:0009507; C:GO:0009506; C:GO:0005840; F:GO:0003735; P:GO:0006412	C:chloroplast; C:plasmodesma; C:ribosome; F:structural constituent of ribosome; P:translation
R14547837|m.5815	AT1G48600.1	C:GO:0005737; P:GO:0008152; F:GO:0008168	C:cytoplasm; P:metabolic process; F:methyltransferase activity
R14547840|m.5819	AT4G29430.1	C:GO:0009507; C:GO:0022626; F:GO:0003735; P:GO:0006412; C:GO:0005773	C:chloroplast; C:cytosolic ribosome; F:structural constituent of ribosome; P:translation; C:vacuole
R14547841|m.5820	AT1G48470.1	C:GO:0009507; F:GO:0004356; P:GO:0006542; C:GO:0009506	C:chloroplast; F:glutamate-ammonia ligase activity; P:glutamine biosynthetic process; C:plasmodesma
R14547843|m.5822	AT1G11720.2	P:GO:0009250; C:GO:0005739; F:GO:2001070; F:GO:0009011	P:glucan biosynthetic process; C:mitochondrion; F:starch binding; F:starch synthase activity
R14547845|m.5827	AT4G11820.1	C:GO:0005829; F:GO:0004421; P:GO:0008299; C:GO:0005739; C:GO:0009506	C:cytosol; F:hydroxymethylglutaryl-CoA synthase activity; P:isoprenoid biosynthetic process; C:mitochondrion; C:plasmodesma
R14547850|m.5834	AT1G63020.1	F:GO:0003677; F:GO:0003899; C:GO:0005634; P:GO:0006351	F:DNA binding; F:DNA-directed RNA polymerase activity; C:nucleus; P:transcription, DNA-templated
R14547851|m.5839	AT3G17880.2	P:GO:0045454; C:GO:0005737	P:cell redox homeostasis; C:cytoplasm
R14547853|m.5842	AT4G23800.1	C:GO:0005634	C:nucleus
R14547858|m.5843	AT1G06290.1	F:GO:0003995; F:GO:0003997; P:GO:0006635; F:GO:0050660; C:GO:0005777	F:acyl-CoA dehydrogenase activity; F:acyl-CoA oxidase activity; P:fatty acid beta-oxidation; F:flavin adenine dinucleotide binding; C:peroxisome
R14547861|m.5845	AT5G17760.1	F:GO:0005524; F:GO:0017111; C:GO:0005886	F:ATP binding; F:nucleoside-triphosphatase activity; C:plasma membrane
R14547862|m.5848	AT3G04770.2	C:GO:0009507; C:GO:0022626; C:GO:0016020; F:GO:0003735; P:GO:0006412	C:chloroplast; C:cytosolic ribosome; C:membrane; F:structural constituent of ribosome; P:translation
R14547863|m.5850	AT1G08450.2	F:GO:0005509; C:GO:0009507; C:GO:0005783; P:GO:0006457; F:GO:0051082	F:calcium ion binding; C:chloroplast; C:endoplasmic reticulum; P:protein folding; F:unfolded protein binding
R14547866|m.5854	AT1G06730.1	P:GO:0019303	P:D-ribose catabolic process
R14547871|m.5857	AT5G47210.3	C:GO:0005737; C:GO:0005886	C:cytoplasm; C:plasma membrane
R14547872|m.5859	AT3G55170.1	C:GO:0005840; F:GO:0003735; P:GO:0006412	C:ribosome; F:structural constituent of ribosome; P:translation
R14547874|m.5860	AT1G17160.1	P:GO:0019303; C:GO:0009570; F:GO:0004747	P:D-ribose catabolic process; C:chloroplast stroma; F:ribokinase activity
R14547882|m.5866	AT4G31250.1	F:GO:0005524; C:GO:0005576; P:GO:0006468; F:GO:0004713	F:ATP binding; C:extracellular region; P:protein phosphorylation; F:protein tyrosine kinase activity
R14547884|m.5869	AT5G17750.1	F:GO:0005524; F:GO:0017111; C:GO:0005886	F:ATP binding; F:nucleoside-triphosphatase activity; C:plasma membrane
R14547889|m.5877	AT3G13050.1	C:GO:0005886; P:GO:0055085; F:GO:0022857	C:plasma membrane; P:transmembrane transport; F:transmembrane transporter activity
R14547893|m.5879	AT4G01970.1	C:GO:0005737	C:cytoplasm
R14547894|m.5881	AT4G17580.1	C:GO:0016021; P:GO:0043066	C:integral component of membrane; P:negative regulation of apoptotic process
R14547897|m.5886	AT4G15165.1	C:GO:0019773; F:GO:0004298; P:GO:0006511	C:proteasome core complex, alpha-subunit complex; F:threonine-type endopeptidase activity; P:ubiquitin-dependent protein catabolic process
R14547900|m.5889	AT1G02300.1	F:GO:0004197; C:GO:0005576; P:GO:0006508; P:GO:0050790	F:cysteine-type endopeptidase activity; C:extracellular region; P:proteolysis; P:regulation of catalytic activity
R14547901|m.5892	AT5G64040.1	F:GO:0005516; C:GO:0009535; P:GO:0015979; C:GO:0009522	F:calmodulin binding; C:chloroplast thylakoid membrane; P:photosynthesis; C:photosystem I
R14547909|m.5898	AT1G03230.1	C:GO:0005794; F:GO:0004190; C:GO:0005576; C:GO:0009505; P:GO:0006508; P:GO:0009651	C:Golgi apparatus; F:aspartic-type endopeptidase activity; C:extracellular region; C:plant-type cell wall; P:proteolysis; P:response to salt stress
R14547910|m.5899	AT3G27240.1	F:GO:0009055; F:GO:0020037; F:GO:0005506; C:GO:0005739; C:GO:0005886; C:GO:0005774	F:electron carrier activity; F:heme binding; F:iron ion binding; C:mitochondrion; C:plasma membrane; C:vacuolar membrane
R14547911|m.5900	AT3G60750.1	C:GO:0009941; C:GO:0009570; P:GO:0008152; P:GO:0046686; P:GO:0009651; F:GO:0004802	C:chloroplast envelope; C:chloroplast stroma; P:metabolic process; P:response to cadmium ion; P:response to salt stress; F:transketolase activity
R14547913|m.5901	AT1G06890.3	C:GO:0005886	C:plasma membrane
R14547914|m.5902	AT5G14030.2	C:GO:0005794; C:GO:0005783; C:GO:0005576; C:GO:0016021; C:GO:0009506; C:GO:0005774	C:Golgi apparatus; C:endoplasmic reticulum; C:extracellular region; C:integral component of membrane; C:plasmodesma; C:vacuolar membrane
R14547915|m.5903	AT1G48470.1	C:GO:0009507; F:GO:0004356; P:GO:0006542; C:GO:0009506	C:chloroplast; F:glutamate-ammonia ligase activity; P:glutamine biosynthetic process; C:plasmodesma
R14547918|m.5907	AT3G28080.3	C:GO:0009507; C:GO:0016020	C:chloroplast; C:membrane
R14547920|m.5908	AT5G02870.1	C:GO:0009507; C:GO:0022626; C:GO:0005730; C:GO:0005886; C:GO:0009506; F:GO:0003735; P:GO:0006412; C:GO:0005774	C:chloroplast; C:cytosolic ribosome; C:nucleolus; C:plasma membrane; C:plasmodesma; F:structural constituent of ribosome; P:translation; C:vacuolar membrane
R14547921|m.5910	AT4G24000.1	C:GO:0005794; P:GO:0030244; F:GO:0016760; C:GO:0016020	C:Golgi apparatus; P:cellulose biosynthetic process; F:cellulose synthase (UDP-forming) activity; C:membrane
R14547925|m.5916	AT4G36250.1	F:GO:0004030; P:GO:0006081; C:GO:0005737; C:GO:0016020; P:GO:0055114	F:aldehyde dehydrogenase [NAD(P)+] activity; P:cellular aldehyde metabolic process; C:cytoplasm; C:membrane; P:oxidation-reduction process
R14547927|m.5917	AT3G14790.1	C:GO:0009507; F:GO:0050662; C:GO:0005829; F:GO:0008831; P:GO:0045226; F:GO:0000166; C:GO:0009506	C:chloroplast; F:coenzyme binding; C:cytosol; F:dTDP-4-dehydrorhamnose reductase activity; P:extracellular polysaccharide biosynthetic process; F:nucleotide binding; C:plasmodesma
R14547931|m.5922	AT4G13570.2	F:GO:0003677; C:GO:0000786; P:GO:0006334; C:GO:0005634	F:DNA binding; C:nucleosome; P:nucleosome assembly; C:nucleus
R14547933|m.5923	AT4G18330.1	F:GO:0005525; F:GO:0003924; C:GO:0005737	F:GTP binding; F:GTPase activity; C:cytoplasm
R14547936|m.5924	AT3G02770.1	C:GO:0005737; P:GO:0051252; F:GO:0008428	C:cytoplasm; P:regulation of RNA metabolic process; F:ribonuclease inhibitor activity
R14547942|m.5930	AT5G47620.1	F:GO:0003676; F:GO:0000166	F:nucleic acid binding; F:nucleotide binding
R14547943|m.5932	AT3G03060.1	F:GO:0005524; C:GO:0005618; F:GO:0017111; C:GO:0005886	F:ATP binding; C:cell wall; F:nucleoside-triphosphatase activity; C:plasma membrane
R14547946|m.5933	AT4G34640.1	F:GO:0004310; C:GO:0016021; P:GO:0008610; C:GO:0005886	F:farnesyl-diphosphate farnesyltransferase activity; C:integral component of membrane; P:lipid biosynthetic process; C:plasma membrane
R14547953|m.5934	AT1G48830.2	C:GO:0005618; C:GO:0009507; C:GO:0022626; C:GO:0005886; F:GO:0003735; P:GO:0006412	C:cell wall; C:chloroplast; C:cytosolic ribosome; C:plasma membrane; F:structural constituent of ribosome; P:translation
R14547956|m.5935	AT3G63340.2	F:GO:0005524; C:GO:0005634; P:GO:0006468; F:GO:0004674	F:ATP binding; C:nucleus; P:protein phosphorylation; F:protein serine/threonine kinase activity
R14547957|m.5936	AT5G13710.1	F:GO:0008168; C:GO:0009506; P:GO:0006694; C:GO:0005773	F:methyltransferase activity; C:plasmodesma; P:steroid biosynthetic process; C:vacuole
R14547960|m.5937	AT3G03270.2	C:GO:0005737; C:GO:0005886; P:GO:0006950	C:cytoplasm; C:plasma membrane; P:response to stress
R14547962|m.5938	AT5G58800.1	F:GO:0010181; C:GO:0005737; P:GO:0045892; F:GO:0016491; C:GO:0005886	F:FMN binding; C:cytoplasm; P:negative regulation of transcription, DNA-templated; F:oxidoreductase activity; C:plasma membrane
R14547963|m.5939	AT3G61580.1	C:GO:0005737; P:GO:0006633; F:GO:0020037; F:GO:0005506; P:GO:0055114; F:GO:0016717	C:cytoplasm; P:fatty acid biosynthetic process; F:heme binding; F:iron ion binding; P:oxidation-reduction process; F:oxidoreductase activity, acting on paired donors, with oxidation of a pair of donors resulting in the reduction of molecular oxygen to two molecules of water
R14547965|m.5940	AT1G66980.1	F:GO:0005524; P:GO:0006071; F:GO:0008889; P:GO:0006629; C:GO:0005886; P:GO:0006468; F:GO:0004674; F:GO:0004713	F:ATP binding; P:glycerol metabolic process; F:glycerophosphodiester phosphodiesterase activity; P:lipid metabolic process; C:plasma membrane; P:protein phosphorylation; F:protein serine/threonine kinase activity; F:protein tyrosine kinase activity
R14547966|m.5941	AT4G23640.1	P:GO:0071805; F:GO:0015079; C:GO:0005774	P:potassium ion transmembrane transport; F:potassium ion transmembrane transporter activity; C:vacuolar membrane
R14547967|m.5944	AT5G38510.2	C:GO:0016021; C:GO:0005886; P:GO:0006508; F:GO:0004252	C:integral component of membrane; C:plasma membrane; P:proteolysis; F:serine-type endopeptidase activity
R14547967|m.5945	AT5G38510.2	C:GO:0016021; C:GO:0005886; P:GO:0006508; F:GO:0004252	C:integral component of membrane; C:plasma membrane; P:proteolysis; F:serine-type endopeptidase activity
R14547969|m.5947	AT3G61650.1	F:GO:0005525; P:GO:0006184; F:GO:0003924; C:GO:0005737; C:GO:0005874; P:GO:0007017; C:GO:0005886; P:GO:0051258	F:GTP binding; P:obsolete GTP catabolic process; F:GTPase activity; C:cytoplasm; C:microtubule; P:microtubule-based process; C:plasma membrane; P:protein polymerization
R14547970|m.5950	AT1G32470.1	C:GO:0009507; C:GO:0005960; P:GO:0019464; C:GO:0005739	C:chloroplast; C:glycine cleavage complex; P:glycine decarboxylation via glycine cleavage system; C:mitochondrion
R14547975|m.5952	AT1G57860.1	C:GO:0005840; F:GO:0003735; P:GO:0006412	C:ribosome; F:structural constituent of ribosome; P:translation
R14547992|m.5960	AT2G41970.1	F:GO:0005524; C:GO:0005737; P:GO:0006468; F:GO:0004713	F:ATP binding; C:cytoplasm; P:protein phosphorylation; F:protein tyrosine kinase activity
R14547994|m.5963	AT3G60390.1	C:GO:0005634; P:GO:0006355; F:GO:0043565; F:GO:0003700	C:nucleus; P:regulation of transcription, DNA-templated; F:sequence-specific DNA binding; F:sequence-specific DNA binding transcription factor activity
R14547995|m.5964	AT2G35150.1	C:GO:0005576	C:extracellular region
R14548000|m.5969	AT1G22290.2	C:GO:0009507; F:GO:0019904	C:chloroplast; F:protein domain specific binding
R14548001|m.5970	AT1G08350.1	C:GO:0016021; C:GO:0005739	C:integral component of membrane; C:mitochondrion
R14548004|m.5971	AT1G73680.1	C:GO:0005576; F:GO:0020037; P:GO:0055114; F:GO:0004601; P:GO:0006979	C:extracellular region; F:heme binding; P:oxidation-reduction process; F:peroxidase activity; P:response to oxidative stress
R14548013|m.5975	AT3G13224.1	F:GO:0003676; F:GO:0000166; C:GO:0005634	F:nucleic acid binding; F:nucleotide binding; C:nucleus
R14548016|m.5976	AT1G04550.1	C:GO:0005634; P:GO:0006355	C:nucleus; P:regulation of transcription, DNA-templated
R14548017|m.5977	AT5G45870.1	C:GO:0009507	C:chloroplast
R14548018|m.5978	AT2G42310.1	C:GO:0009507	C:chloroplast
R14548019|m.5979	AT5G66120.2	F:GO:0003856; P:GO:0009073; C:GO:0009570	F:3-dehydroquinate synthase activity; P:aromatic amino acid family biosynthetic process; C:chloroplast stroma
R14548022|m.5981	AT3G46440.1	F:GO:0003824; P:GO:0044237; F:GO:0050662; C:GO:0005829; F:GO:0000166; C:GO:0005886	F:catalytic activity; P:cellular metabolic process; F:coenzyme binding; C:cytosol; F:nucleotide binding; C:plasma membrane
R14548023|m.5982	AT1G59725.1	C:GO:0005737; F:GO:0031072; P:GO:0006457; F:GO:0051082	C:cytoplasm; F:heat shock protein binding; P:protein folding; F:unfolded protein binding
R14548025|m.5983	AT4G12570.1	F:GO:0016881; P:GO:0006464; C:GO:0005634	F:acid-amino acid ligase activity; P:cellular protein modification process; C:nucleus
R14548029|m.5984	AT5G64040.1	F:GO:0005516; C:GO:0009535; P:GO:0015979; C:GO:0009522	F:calmodulin binding; C:chloroplast thylakoid membrane; P:photosynthesis; C:photosystem I
R14548030|m.5985	AT1G23290.1	C:GO:0022626; C:GO:0005730; C:GO:0009506; F:GO:0003735	C:cytosolic ribosome; C:nucleolus; C:plasmodesma; F:structural constituent of ribosome
R14548038|m.5988	AT4G14250.2	C:GO:0005634; C:GO:0005840; F:GO:0003735; P:GO:0006412	C:nucleus; C:ribosome; F:structural constituent of ribosome; P:translation
R14548039|m.5990	AT4G33905.1	C:GO:0016021; C:GO:0005739	C:integral component of membrane; C:mitochondrion
R14548045|m.5995	AT4G21130.1	C:GO:0005737	C:cytoplasm
R14548050|m.6001	AT1G58025.2	C:GO:0005634	C:nucleus
R14548050|m.6002	AT3G53910.1	F:GO:0030060; P:GO:0005975; P:GO:0006108; C:GO:0005739; P:GO:0055114	F:L-malate dehydrogenase activity; P:carbohydrate metabolic process; P:malate metabolic process; C:mitochondrion; P:oxidation-reduction process
R14548052|m.6005	AT1G10950.1	C:GO:0005794; C:GO:0005576; C:GO:0016020	C:Golgi apparatus; C:extracellular region; C:membrane
R14548054|m.6006	AT1G64520.1	C:GO:0009941; C:GO:0005829; C:GO:0005634; C:GO:0005838; P:GO:0006508	C:chloroplast envelope; C:cytosol; C:nucleus; C:proteasome regulatory particle; P:proteolysis
R14548058|m.6007	AT5G56600.1	F:GO:0003779; C:GO:0015629; C:GO:0009507	F:actin binding; C:actin cytoskeleton; C:chloroplast
R14548060|m.6008	AT4G24000.1	C:GO:0005794; P:GO:0030244; F:GO:0016760; C:GO:0016020	C:Golgi apparatus; P:cellulose biosynthetic process; F:cellulose synthase (UDP-forming) activity; C:membrane
R14548061|m.6012	AT4G13570.2	F:GO:0003677; C:GO:0000786; P:GO:0006334; C:GO:0005634	F:DNA binding; C:nucleosome; P:nucleosome assembly; C:nucleus
R14548063|m.6015	AT1G72370.1	C:GO:0009507; C:GO:0022626; C:GO:0005634; C:GO:0005886; C:GO:0009506; C:GO:0015935; F:GO:0003735; P:GO:0006412	C:chloroplast; C:cytosolic ribosome; C:nucleus; C:plasma membrane; C:plasmodesma; C:small ribosomal subunit; F:structural constituent of ribosome; P:translation
R14548066|m.6020	AT2G03840.1	C:GO:0016021; C:GO:0005634	C:integral component of membrane; C:nucleus
R14548071|m.6023	AT5G19210.2	F:GO:0005524; F:GO:0008026; C:GO:0009507; F:GO:0003676	F:ATP binding; F:ATP-dependent helicase activity; C:chloroplast; F:nucleic acid binding
R14548076|m.6027	AT5G61830.1	C:GO:0005737; P:GO:0008152; F:GO:0000166; F:GO:0016491	C:cytoplasm; P:metabolic process; F:nucleotide binding; F:oxidoreductase activity
R14548077|m.6029	AT2G35140.2	C:GO:0005634	C:nucleus
R14548079|m.6032	AT5G07410.1	P:GO:0042545; C:GO:0005576; F:GO:0030599	P:cell wall modification; C:extracellular region; F:pectinesterase activity
R14548080|m.6033	AT5G13520.1	C:GO:0009507; C:GO:0005829; P:GO:0019370; F:GO:0008237; P:GO:0006508; F:GO:0008270	C:chloroplast; C:cytosol; P:leukotriene biosynthetic process; F:metallopeptidase activity; P:proteolysis; F:zinc ion binding
R14548080|m.6034	AT5G06750.2	F:GO:0003824	F:catalytic activity
R14548081|m.6037	AT4G27300.1	F:GO:0005524; F:GO:0030246; C:GO:0005886; C:GO:0009506; P:GO:0006468; F:GO:0004674; P:GO:0048544	F:ATP binding; F:carbohydrate binding; C:plasma membrane; C:plasmodesma; P:protein phosphorylation; F:protein serine/threonine kinase activity; P:recognition of pollen
R14548082|m.6039	AT5G45300.1	F:GO:0016161; F:GO:0043169; C:GO:0005737; P:GO:0000272	F:beta-amylase activity; F:cation binding; C:cytoplasm; P:polysaccharide catabolic process
R14548083|m.6042	AT1G70660.1	F:GO:0016881; C:GO:0005634	F:acid-amino acid ligase activity; C:nucleus
R14548087|m.6045	AT5G26570.1	F:GO:0005524; C:GO:0009570; F:GO:0016301; P:GO:0016310; F:GO:2001070	F:ATP binding; C:chloroplast stroma; F:kinase activity; P:phosphorylation; F:starch binding
R14548089|m.6047	AT3G51260.2	C:GO:0022626; C:GO:0019773; F:GO:0004298; P:GO:0006511; C:GO:0005774	C:cytosolic ribosome; C:proteasome core complex, alpha-subunit complex; F:threonine-type endopeptidase activity; P:ubiquitin-dependent protein catabolic process; C:vacuolar membrane
R14548094|m.6048	AT3G47720.1	F:GO:0003950; C:GO:0005634	F:NAD+ ADP-ribosyltransferase activity; C:nucleus
R14548101|m.6052	AT3G01100.2	C:GO:0009507; C:GO:0016020	C:chloroplast; C:membrane
R14548102|m.6053	AT2G01610.1	F:GO:0004857; C:GO:0005576; F:GO:0030599	F:enzyme inhibitor activity; C:extracellular region; F:pectinesterase activity
R14548108|m.6057	AT3G03060.1	F:GO:0005524; C:GO:0005618; F:GO:0017111; C:GO:0005886	F:ATP binding; C:cell wall; F:nucleoside-triphosphatase activity; C:plasma membrane
R14548110|m.6059	AT5G17750.1	F:GO:0005524; F:GO:0017111; C:GO:0005886	F:ATP binding; F:nucleoside-triphosphatase activity; C:plasma membrane
R14548114|m.6063	AT5G09910.1	F:GO:0005524; F:GO:0005525; C:GO:0005634; P:GO:0015031; P:GO:0006355; P:GO:0007264; F:GO:0008134	F:ATP binding; F:GTP binding; C:nucleus; P:protein transport; P:regulation of transcription, DNA-templated; P:small GTPase mediated signal transduction; F:transcription factor binding
R14548118|m.6064	AT3G03530.1	F:GO:0016788; C:GO:0005886	F:hydrolase activity, acting on ester bonds; C:plasma membrane
R14548119|m.6066	AT2G39270.1	F:GO:0005524; P:GO:0009061; F:GO:0019201; P:GO:0046939; F:GO:0016776	F:ATP binding; P:anaerobic respiration; F:nucleotide kinase activity; P:nucleotide phosphorylation; F:phosphotransferase activity, phosphate group as acceptor
R14548122|m.6067	AT4G22050.1	F:GO:0004190; C:GO:0005576; P:GO:0006508	F:aspartic-type endopeptidase activity; C:extracellular region; P:proteolysis
R14548124|m.6071	AT5G62520.1	F:GO:0003950; C:GO:0005634	F:NAD+ ADP-ribosyltransferase activity; C:nucleus
R14548126|m.6074	AT5G38450.1	F:GO:0009055; F:GO:0020037; F:GO:0005506; P:GO:0055114; F:GO:0016705	F:electron carrier activity; F:heme binding; F:iron ion binding; P:oxidation-reduction process; F:oxidoreductase activity, acting on paired donors, with incorporation or reduction of molecular oxygen
R14548128|m.6076	AT1G22290.2	C:GO:0009507; F:GO:0019904	C:chloroplast; F:protein domain specific binding
R14548132|m.6078	AT5G07290.1	F:GO:0003676; F:GO:0000166; C:GO:0005634	F:nucleic acid binding; F:nucleotide binding; C:nucleus
R14548135|m.6080	AT2G19980.1	C:GO:0005576	C:extracellular region
R14548137|m.6081	AT5G17310.2	C:GO:0005829; P:GO:0008152; F:GO:0016779; C:GO:0005886; P:GO:0046686; P:GO:0009651	C:cytosol; P:metabolic process; F:nucleotidyltransferase activity; C:plasma membrane; P:response to cadmium ion; P:response to salt stress
R14548140|m.6084	AT4G16720.1	C:GO:0022626; C:GO:0005886; F:GO:0003735; P:GO:0006412; C:GO:0005774	C:cytosolic ribosome; C:plasma membrane; F:structural constituent of ribosome; P:translation; C:vacuolar membrane
R14548143|m.6088	AT1G51805.1	F:GO:0005524; P:GO:0006468; F:GO:0004674; F:GO:0004713	F:ATP binding; P:protein phosphorylation; F:protein serine/threonine kinase activity; F:protein tyrosine kinase activity
R14548145|m.6089	AT1G77610.1	C:GO:0005794; C:GO:0005886	C:Golgi apparatus; C:plasma membrane
R14548146|m.6090	AT2G46990.1	C:GO:0005634; F:GO:0046983; P:GO:0006355	C:nucleus; F:protein dimerization activity; P:regulation of transcription, DNA-templated
R14548148|m.6093	AT5G66050.2	F:GO:0003677; F:GO:0004518; P:GO:0006289	F:DNA binding; F:nuclease activity; P:nucleotide-excision repair
R14548152|m.6096	AT3G48960.1	C:GO:0005840; F:GO:0003735; P:GO:0006412	C:ribosome; F:structural constituent of ribosome; P:translation
R14548164|m.6101	AT5G05620.1	F:GO:0005525; P:GO:0006184; F:GO:0003924; C:GO:0005737; C:GO:0005874; P:GO:0007017; P:GO:0051258	F:GTP binding; P:obsolete GTP catabolic process; F:GTPase activity; C:cytoplasm; C:microtubule; P:microtubule-based process; P:protein polymerization
R14548166|m.6103	AT5G07090.2	F:GO:0003723; C:GO:0022626; F:GO:0003735; P:GO:0006412; C:GO:0005774	F:RNA binding; C:cytosolic ribosome; F:structural constituent of ribosome; P:translation; C:vacuolar membrane
R14548169|m.6107	AT1G48850.2	P:GO:0009073; C:GO:0009507; F:GO:0004107; C:GO:0005730	P:aromatic amino acid family biosynthetic process; C:chloroplast; F:chorismate synthase activity; C:nucleolus
R14548171|m.6114	AT1G78870.3	F:GO:0016881; C:GO:0009507; P:GO:0046686	F:acid-amino acid ligase activity; C:chloroplast; P:response to cadmium ion
R14548172|m.6115	AT1G26550.1	F:GO:0016853	F:isomerase activity
R14548173|m.6116	AT3G13530.1	F:GO:0005524; C:GO:0005886; P:GO:0006468; F:GO:0004674	F:ATP binding; C:plasma membrane; P:protein phosphorylation; F:protein serine/threonine kinase activity
R14548176|m.6118	AT4G09010.1	C:GO:0009535; P:GO:0055114; P:GO:0006979; C:GO:0031977	C:chloroplast thylakoid membrane; P:oxidation-reduction process; P:response to oxidative stress; C:thylakoid lumen
R14548178|m.6119	AT5G48300.1	C:GO:0048046; P:GO:0009058; C:GO:0009570; F:GO:0008878	C:apoplast; P:biosynthetic process; C:chloroplast stroma; F:glucose-1-phosphate adenylyltransferase activity
R14548180|m.6120	AT1G60730.3	C:GO:0005737	C:cytoplasm
R14548181|m.6122	AT3G14410.1	C:GO:0022626; C:GO:0005886	C:cytosolic ribosome; C:plasma membrane
R14548186|m.6125	AT3G26060.1	F:GO:0016209; C:GO:0009941; C:GO:0009535; P:GO:0055114; F:GO:0016491; C:GO:0010287	F:antioxidant activity; C:chloroplast envelope; C:chloroplast thylakoid membrane; P:oxidation-reduction process; F:oxidoreductase activity; C:plastoglobule
R14548188|m.6126	AT1G69040.2	F:GO:0016597; C:GO:0009507; P:GO:0008152	F:amino acid binding; C:chloroplast; P:metabolic process
R14548194|m.6131	AT4G31340.2	C:GO:0005794; C:GO:0005774	C:Golgi apparatus; C:vacuolar membrane
R14548195|m.6133	AT5G41390.2	C:GO:0005886	C:plasma membrane
R14548201|m.6138	AT4G27700.1	C:GO:0009941; C:GO:0009535	C:chloroplast envelope; C:chloroplast thylakoid membrane
R14548204|m.6142	AT1G59990.1	F:GO:0005524; F:GO:0008026; C:GO:0009507; F:GO:0003676	F:ATP binding; F:ATP-dependent helicase activity; C:chloroplast; F:nucleic acid binding
R14548205|m.6145	AT5G56500.2	F:GO:0005524; C:GO:0009570; C:GO:0005829; C:GO:0016020; P:GO:0042026	F:ATP binding; C:chloroplast stroma; C:cytosol; C:membrane; P:protein refolding
R14548212|m.6150	AT4G12060.1	C:GO:0009941; C:GO:0009570; P:GO:0019538	C:chloroplast envelope; C:chloroplast stroma; P:protein metabolic process
R14548222|m.6157	AT1G09130.3	C:GO:0009507; P:GO:0006508; F:GO:0004252	C:chloroplast; P:proteolysis; F:serine-type endopeptidase activity
R14548232|m.6163	AT1G67430.1	C:GO:0022626; C:GO:0015934; C:GO:0016020; C:GO:0005730; C:GO:0009506; F:GO:0003735; P:GO:0006412; C:GO:0005773	C:cytosolic ribosome; C:large ribosomal subunit; C:membrane; C:nucleolus; C:plasmodesma; F:structural constituent of ribosome; P:translation; C:vacuole
R14548233|m.6164	AT3G06980.1	F:GO:0005524; F:GO:0008026; C:GO:0009507; F:GO:0003676; C:GO:0005634	F:ATP binding; F:ATP-dependent helicase activity; C:chloroplast; F:nucleic acid binding; C:nucleus
R14548235|m.6165	AT1G20840.1	C:GO:0016021; F:GO:0022891; P:GO:0055085; C:GO:0005774	C:integral component of membrane; F:substrate-specific transmembrane transporter activity; P:transmembrane transport; C:vacuolar membrane
R14548237|m.6166	AT5G56500.2	F:GO:0005524; C:GO:0009570; C:GO:0005829; C:GO:0016020; P:GO:0042026	F:ATP binding; C:chloroplast stroma; C:cytosol; C:membrane; P:protein refolding
R14548246|m.6170	AT1G76490.1	F:GO:0050661; P:GO:0015936; F:GO:0004420; C:GO:0016021; P:GO:0008299; P:GO:0055114	F:NADP binding; P:coenzyme A metabolic process; F:hydroxymethylglutaryl-CoA reductase (NADPH) activity; C:integral component of membrane; P:isoprenoid biosynthetic process; P:oxidation-reduction process
R14548247|m.6172	AT5G03690.1	C:GO:0009507; F:GO:0004332; P:GO:0006096	C:chloroplast; F:fructose-bisphosphate aldolase activity; P:glycolytic process
R14548248|m.6174	AT4G20110.2	F:GO:0005509	F:calcium ion binding
R14548255|m.6179	AT2G27920.1	C:GO:0005576; P:GO:0006508; F:GO:0004185	C:extracellular region; P:proteolysis; F:serine-type carboxypeptidase activity
R14548257|m.6180	AT2G40935.1	C:GO:0005886	C:plasma membrane
R14548265|m.6190	AT4G24520.1	F:GO:0010181; F:GO:0003958; C:GO:0005829; F:GO:0005506; P:GO:0055114	F:FMN binding; F:NADPH-hemoprotein reductase activity; C:cytosol; F:iron ion binding; P:oxidation-reduction process
R14548270|m.6191	AT3G48730.1	C:GO:0009941; C:GO:0009570; F:GO:0042286; F:GO:0030170; P:GO:0033014; F:GO:0008483	C:chloroplast envelope; C:chloroplast stroma; F:glutamate-1-semialdehyde 2,1-aminomutase activity; F:pyridoxal phosphate binding; P:tetrapyrrole biosynthetic process; F:transaminase activity
R14548270|m.6192	AT3G14880.1	C:GO:0005634	C:nucleus
R14548271|m.6193	AT1G60550.1	F:GO:0008935; P:GO:0009234; C:GO:0005739; C:GO:0005777	F:1,4-dihydroxy-2-naphthoyl-CoA synthase activity; P:menaquinone biosynthetic process; C:mitochondrion; C:peroxisome
R14548272|m.6194	AT5G64210.1	C:GO:0005740; P:GO:0055114; P:GO:0007585	C:mitochondrial envelope; P:oxidation-reduction process; P:respiratory gaseous exchange
R14548274|m.6195	AT5G57170.2	C:GO:0009507	C:chloroplast
R14548275|m.6196	AT3G23820.1	C:GO:0005794; P:GO:0005975; P:GO:0044237; F:GO:0050662; F:GO:0000166; F:GO:0016857	C:Golgi apparatus; P:carbohydrate metabolic process; P:cellular metabolic process; F:coenzyme binding; F:nucleotide binding; F:racemase and epimerase activity, acting on carbohydrates and derivatives
R14548278|m.6198	AT1G48120.1	F:GO:0016787; C:GO:0005634	F:hydrolase activity; C:nucleus
R14548281|m.6201	AT5G17190.1	C:GO:0005783; C:GO:0016021; P:GO:0006886; C:GO:0005739	C:endoplasmic reticulum; C:integral component of membrane; P:intracellular protein transport; C:mitochondrion
R14548283|m.6203	AT3G07920.1	C:GO:0005634; F:GO:0003743; P:GO:0006413	C:nucleus; F:translation initiation factor activity; P:translational initiation
R14548287|m.6208	AT2G36260.1	P:GO:0016226; F:GO:0051536; C:GO:0005739; F:GO:0005198	P:iron-sulfur cluster assembly; F:iron-sulfur cluster binding; C:mitochondrion; F:structural molecule activity
R14548293|m.6211	AT3G55780.1	P:GO:0005975; F:GO:0043169; C:GO:0005576; F:GO:0004553	P:carbohydrate metabolic process; F:cation binding; C:extracellular region; F:hydrolase activity, hydrolyzing O-glycosyl compounds
R14548296|m.6213	AT3G16785.1	F:GO:0003824; C:GO:0005737; P:GO:0008152; F:GO:0005543	F:catalytic activity; C:cytoplasm; P:metabolic process; F:phospholipid binding
R14548296|m.6214	AT1G76100.1	C:GO:0009507; F:GO:0005507; F:GO:0009055; C:GO:0031977	C:chloroplast; F:copper ion binding; F:electron carrier activity; C:thylakoid lumen
R14548299|m.6218	AT4G04700.1	F:GO:0005524; P:GO:0006499; F:GO:0005509; C:GO:0005886; P:GO:0006468; F:GO:0004674	F:ATP binding; P:N-terminal protein myristoylation; F:calcium ion binding; C:plasma membrane; P:protein phosphorylation; F:protein serine/threonine kinase activity
R14548301|m.6221	AT1G28210.2	F:GO:0031072; C:GO:0005739; F:GO:0003676; P:GO:0006457; F:GO:0051082; F:GO:0008270	F:heat shock protein binding; C:mitochondrion; F:nucleic acid binding; P:protein folding; F:unfolded protein binding; F:zinc ion binding
R14548303|m.6222	AT4G32320.1	C:GO:0005576; F:GO:0020037; P:GO:0055114; F:GO:0004601; P:GO:0006979	C:extracellular region; F:heme binding; P:oxidation-reduction process; F:peroxidase activity; P:response to oxidative stress
R14548313|m.6227	AT3G12600.1	F:GO:0016787; C:GO:0005739	F:hydrolase activity; C:mitochondrion
R14548314|m.6229	AT2G47610.1	C:GO:0009507; C:GO:0022626; C:GO:0005730; C:GO:0009506; P:GO:0042254; C:GO:0005774	C:chloroplast; C:cytosolic ribosome; C:nucleolus; C:plasmodesma; P:ribosome biogenesis; C:vacuolar membrane
R14548316|m.6230	AT1G25580.1	F:GO:0003677; P:GO:0000077; C:GO:0005634; P:GO:0040020; P:GO:0006355	F:DNA binding; P:DNA damage checkpoint; C:nucleus; P:regulation of meiotic nuclear division; P:regulation of transcription, DNA-templated
R14548317|m.6232	AT5G60600.2	F:GO:0046429; C:GO:0009941; F:GO:0005506; C:GO:0005634; P:GO:0055114; P:GO:0016114	F:4-hydroxy-3-methylbut-2-en-1-yl diphosphate synthase activity; C:chloroplast envelope; F:iron ion binding; C:nucleus; P:oxidation-reduction process; P:terpenoid biosynthetic process
R14548319|m.6235	AT5G67030.1	P:GO:0009688; C:GO:0009941; C:GO:0016020; P:GO:0055114; F:GO:0009540	P:abscisic acid biosynthetic process; C:chloroplast envelope; C:membrane; P:oxidation-reduction process; F:zeaxanthin epoxidase [overall] activity
R14548320|m.6237	AT4G35300.1	C:GO:0005794; C:GO:0016021; F:GO:0022891; P:GO:0055085; C:GO:0005774	C:Golgi apparatus; C:integral component of membrane; F:substrate-specific transmembrane transporter activity; P:transmembrane transport; C:vacuolar membrane
R14548321|m.6239	AT4G05060.1	C:GO:0005886; F:GO:0005198	C:plasma membrane; F:structural molecule activity
R14548322|m.6240	AT1G04920.1	P:GO:0009058; C:GO:0005634; P:GO:0005985; F:GO:0046524	P:biosynthetic process; C:nucleus; P:sucrose metabolic process; F:sucrose-phosphate synthase activity
R14548326|m.6243	AT3G48580.1	C:GO:0048046; C:GO:0005618; P:GO:0006073; F:GO:0004553; F:GO:0016762	C:apoplast; C:cell wall; P:cellular glucan metabolic process; F:hydrolase activity, hydrolyzing O-glycosyl compounds; F:xyloglucan:xyloglucosyl transferase activity
R14548329|m.6245	AT1G08350.1	C:GO:0016021; C:GO:0005739	C:integral component of membrane; C:mitochondrion
R14548335|m.6248	AT4G20110.2	F:GO:0005509	F:calcium ion binding
R14548338|m.6254	AT2G24940.1	C:GO:0005829; C:GO:0005576; F:GO:0020037	C:cytosol; C:extracellular region; F:heme binding
R14548341|m.6257	AT3G07190.1	C:GO:0009507; C:GO:0005783; C:GO:0016021; P:GO:0006886	C:chloroplast; C:endoplasmic reticulum; C:integral component of membrane; P:intracellular protein transport
R14548342|m.6259	AT2G16700.2	F:GO:0003779; C:GO:0005737	F:actin binding; C:cytoplasm
R14548347|m.6260	AT1G57860.1	C:GO:0005840; F:GO:0003735; P:GO:0006412	C:ribosome; F:structural constituent of ribosome; P:translation
R14548348|m.6261	AT5G14360.1	C:GO:0005739	C:mitochondrion
R14548352|m.6268	AT3G09570.1	C:GO:0009507; C:GO:0016021	C:chloroplast; C:integral component of membrane
R14548353|m.6269	AT4G05380.1	F:GO:0005524; F:GO:0017111; C:GO:0005886	F:ATP binding; F:nucleoside-triphosphatase activity; C:plasma membrane
R14548362|m.6272	AT1G57720.1	C:GO:0005618; F:GO:0005507; C:GO:0005829; C:GO:0005853; C:GO:0005886; C:GO:0009506; P:GO:0046686; F:GO:0003746; P:GO:0006414; C:GO:0005773	C:cell wall; F:copper ion binding; C:cytosol; C:eukaryotic translation elongation factor 1 complex; C:plasma membrane; C:plasmodesma; P:response to cadmium ion; F:translation elongation factor activity; P:translational elongation; C:vacuole
R14548364|m.6273	AT5G24620.2	C:GO:0005576	C:extracellular region
R14548366|m.6275	AT5G58590.1	P:GO:0046907; C:GO:0005634	P:intracellular transport; C:nucleus
R14548368|m.6277	AT3G10640.2	C:GO:0005737; P:GO:0015031	C:cytoplasm; P:protein transport
R14548374|m.6279	AT3G47040.2	P:GO:0005975; C:GO:0005576; F:GO:0004553	P:carbohydrate metabolic process; C:extracellular region; F:hydrolase activity, hydrolyzing O-glycosyl compounds
R14548375|m.6280	AT5G19350.2	C:GO:0005737; F:GO:0003676; F:GO:0000166	C:cytoplasm; F:nucleic acid binding; F:nucleotide binding
R14548381|m.6283	AT1G75370.1	C:GO:0005794; C:GO:0005886; C:GO:0009506; P:GO:0006810; F:GO:0005215	C:Golgi apparatus; C:plasma membrane; C:plasmodesma; P:transport; F:transporter activity
R14548383|m.6284	AT1G21400.1	P:GO:0008152; C:GO:0005739; F:GO:0016624	P:metabolic process; C:mitochondrion; F:oxidoreductase activity, acting on the aldehyde or oxo group of donors, disulfide as acceptor
R14548384|m.6286	AT1G55880.1	F:GO:0003824; P:GO:0006535; F:GO:0030170	F:catalytic activity; P:cysteine biosynthetic process from serine; F:pyridoxal phosphate binding
R14548389|m.6289	AT5G39580.2	C:GO:0005576; F:GO:0020037; P:GO:0055114; F:GO:0004601; P:GO:0006979	C:extracellular region; F:heme binding; P:oxidation-reduction process; F:peroxidase activity; P:response to oxidative stress
R14548390|m.6290	AT5G11200.2	F:GO:0005524; F:GO:0008026; C:GO:0005737; F:GO:0003676	F:ATP binding; F:ATP-dependent helicase activity; C:cytoplasm; F:nucleic acid binding
R14548391|m.6291	AT3G25570.1	F:GO:0004014; P:GO:0008295; P:GO:0006597	F:adenosylmethionine decarboxylase activity; P:spermidine biosynthetic process; P:spermine biosynthetic process
R14548393|m.6292	AT3G06980.1	F:GO:0005524; F:GO:0008026; C:GO:0009507; F:GO:0003676; C:GO:0005634	F:ATP binding; F:ATP-dependent helicase activity; C:chloroplast; F:nucleic acid binding; C:nucleus
R14548395|m.6294	AT3G48580.2	C:GO:0048046; C:GO:0005618; P:GO:0006073; F:GO:0004553; F:GO:0016762	C:apoplast; C:cell wall; P:cellular glucan metabolic process; F:hydrolase activity, hydrolyzing O-glycosyl compounds; F:xyloglucan:xyloglucosyl transferase activity
R14548401|m.6300	AT3G52370.1	C:GO:0005576	C:extracellular region
R14548403|m.6302	AT1G10590.1	C:GO:0005886	C:plasma membrane
R14548408|m.6304	AT4G24000.1	C:GO:0005794; P:GO:0030244; F:GO:0016760; C:GO:0016020	C:Golgi apparatus; P:cellulose biosynthetic process; F:cellulose synthase (UDP-forming) activity; C:membrane
R14548413|m.6311	AT1G11860.2	F:GO:0004047; C:GO:0048046; C:GO:0009941; C:GO:0022626; P:GO:0006546; C:GO:0016020; C:GO:0005739; P:GO:0046686	F:aminomethyltransferase activity; C:apoplast; C:chloroplast envelope; C:cytosolic ribosome; P:glycine catabolic process; C:membrane; C:mitochondrion; P:response to cadmium ion
R14548417|m.6313	AT5G20720.1	C:GO:0048046; C:GO:0009941; C:GO:0009570; C:GO:0009535; C:GO:0005739; P:GO:0046686	C:apoplast; C:chloroplast envelope; C:chloroplast stroma; C:chloroplast thylakoid membrane; C:mitochondrion; P:response to cadmium ion
R14548420|m.6318	AT1G30100.1	C:GO:0009507	C:chloroplast
R14548422|m.6319	AT4G18250.1	F:GO:0005524; P:GO:0006468; F:GO:0004674; F:GO:0004713	F:ATP binding; P:protein phosphorylation; F:protein serine/threonine kinase activity; F:protein tyrosine kinase activity
R14548424|m.6322	AT5G65240.1	F:GO:0005524; C:GO:0005886; P:GO:0006468; F:GO:0004674	F:ATP binding; C:plasma membrane; P:protein phosphorylation; F:protein serine/threonine kinase activity
R14548427|m.6324	AT3G50820.1	F:GO:0005509; C:GO:0009570; C:GO:0009535; P:GO:0042549; C:GO:0031977	F:calcium ion binding; C:chloroplast stroma; C:chloroplast thylakoid membrane; P:photosystem II stabilization; C:thylakoid lumen
R14548428|m.6325	AT3G03060.1	F:GO:0005524; C:GO:0005618; F:GO:0017111; C:GO:0005886	F:ATP binding; C:cell wall; F:nucleoside-triphosphatase activity; C:plasma membrane
R14548435|m.6330	AT5G27410.2	F:GO:0003824; C:GO:0005737; P:GO:0008152	F:catalytic activity; C:cytoplasm; P:metabolic process
R14548439|m.6332	AT2G47830.1	F:GO:0008324; P:GO:0006812; C:GO:0016021; P:GO:0055085	F:cation transmembrane transporter activity; P:cation transport; C:integral component of membrane; P:transmembrane transport
R14548445|m.6335	AT1G61640.2	C:GO:0005886	C:plasma membrane
R14548445|m.6336	AT4G24820.1	C:GO:0009507; C:GO:0005829; C:GO:0005886	C:chloroplast; C:cytosol; C:plasma membrane
R14548446|m.6338	AT2G32700.6	C:GO:0005634	C:nucleus
R14548450|m.6343	AT3G03270.2	C:GO:0005737; C:GO:0005886; P:GO:0006950	C:cytoplasm; C:plasma membrane; P:response to stress
R14548452|m.6346	AT4G01660.1	C:GO:0005739; F:GO:0016772	C:mitochondrion; F:transferase activity, transferring phosphorus-containing groups
R14548457|m.6349	AT3G53910.1	F:GO:0030060; P:GO:0005975; P:GO:0006108; C:GO:0005739; P:GO:0055114	F:L-malate dehydrogenase activity; P:carbohydrate metabolic process; P:malate metabolic process; C:mitochondrion; P:oxidation-reduction process
R14548459|m.6350	AT1G63610.1	C:GO:0009570	C:chloroplast stroma
R14548465|m.6354	AT3G23540.1	C:GO:0005737	C:cytoplasm
R14548465|m.6355	AT5G44190.1	C:GO:0005634	C:nucleus
R14548467|m.6357	AT3G60670.1	C:GO:0005634	C:nucleus
R14548470|m.6358	AT1G70700.1	C:GO:0005634	C:nucleus
R14548471|m.6359	AT1G02890.2	F:GO:0005524; F:GO:0017111	F:ATP binding; F:nucleoside-triphosphatase activity
R14548472|m.6361	AT4G08850.1	F:GO:0005524; C:GO:0005634; C:GO:0005886; C:GO:0009506; P:GO:0006468; F:GO:0004713	F:ATP binding; C:nucleus; C:plasma membrane; C:plasmodesma; P:protein phosphorylation; F:protein tyrosine kinase activity
R14548475|m.6362	AT2G02470.2	C:GO:0005634; F:GO:0008270	C:nucleus; F:zinc ion binding
R14548477|m.6363	AT1G67590.1	C:GO:0005886	C:plasma membrane
R14548478|m.6365	AT1G70520.1	F:GO:0005524; C:GO:0005576; C:GO:0005886; C:GO:0009506; P:GO:0006468; F:GO:0004674	F:ATP binding; C:extracellular region; C:plasma membrane; C:plasmodesma; P:protein phosphorylation; F:protein serine/threonine kinase activity
R14548484|m.6367	AT1G22290.2	C:GO:0009507; F:GO:0019904	C:chloroplast; F:protein domain specific binding
R14548488|m.6371	AT2G32765.1	C:GO:0009507	C:chloroplast
R14548493|m.6377	AT4G33360.3	F:GO:0003824; P:GO:0044237; F:GO:0050662; F:GO:0000166	F:catalytic activity; P:cellular metabolic process; F:coenzyme binding; F:nucleotide binding
R14548500|m.6379	AT3G44700.1	C:GO:0005886	C:plasma membrane
R14548513|m.6386	AT5G25450.2	P:GO:0006122; C:GO:0005739; F:GO:0008121	P:mitochondrial electron transport, ubiquinol to cytochrome c; C:mitochondrion; F:ubiquinol-cytochrome-c reductase activity
R14548515|m.6388	AT2G22250.2	C:GO:0009507	C:chloroplast
R14548520|m.6394	AT3G12120.1	P:GO:0006629; C:GO:0005634; P:GO:0055114; F:GO:0016717	P:lipid metabolic process; C:nucleus; P:oxidation-reduction process; F:oxidoreductase activity, acting on paired donors, with oxidation of a pair of donors resulting in the reduction of molecular oxygen to two molecules of water
R14548521|m.6395	AT3G51490.1	C:GO:0016021; F:GO:0022891; P:GO:0055085	C:integral component of membrane; F:substrate-specific transmembrane transporter activity; P:transmembrane transport
R14548524|m.6396	AT3G06510.1	P:GO:0005975; F:GO:0043169; C:GO:0009941; F:GO:0004553; C:GO:0005739	P:carbohydrate metabolic process; F:cation binding; C:chloroplast envelope; F:hydrolase activity, hydrolyzing O-glycosyl compounds; C:mitochondrion
R14548524|m.6397	AT3G06510.1	P:GO:0005975; F:GO:0043169; C:GO:0009941; F:GO:0004553; C:GO:0005739	P:carbohydrate metabolic process; F:cation binding; C:chloroplast envelope; F:hydrolase activity, hydrolyzing O-glycosyl compounds; C:mitochondrion
R14548530|m.6402	AT5G56500.2	F:GO:0005524; C:GO:0009570; C:GO:0005829; C:GO:0016020; P:GO:0042026	F:ATP binding; C:chloroplast stroma; C:cytosol; C:membrane; P:protein refolding
R14548533|m.6405	AT1G53510.1	F:GO:0005524; F:GO:0004707; C:GO:0005634; P:GO:0006468; F:GO:0004713	F:ATP binding; F:MAP kinase activity; C:nucleus; P:protein phosphorylation; F:protein tyrosine kinase activity
R14548533|m.6406	AT4G32660.3	F:GO:0005524; C:GO:0005634; P:GO:0006468; F:GO:0004674	F:ATP binding; C:nucleus; P:protein phosphorylation; F:protein serine/threonine kinase activity
R14548539|m.6407	AT5G45800.1	F:GO:0005524; C:GO:0005886; F:GO:0004672; P:GO:0006468	F:ATP binding; C:plasma membrane; F:protein kinase activity; P:protein phosphorylation
R14548542|m.6409	AT3G01520.1	P:GO:0006499; C:GO:0005737; C:GO:0005886; P:GO:0006950	P:N-terminal protein myristoylation; C:cytoplasm; C:plasma membrane; P:response to stress
R14548544|m.6410	AT1G29310.1	C:GO:0005794; F:GO:0015450; C:GO:0005739; C:GO:0005886; P:GO:0015031	C:Golgi apparatus; F:P-P-bond-hydrolysis-driven protein transmembrane transporter activity; C:mitochondrion; C:plasma membrane; P:protein transport
R14548550|m.6415	AT5G17740.1	F:GO:0005524; F:GO:0017111; C:GO:0005886	F:ATP binding; F:nucleoside-triphosphatase activity; C:plasma membrane
R14548554|m.6420	AT2G25520.1	C:GO:0005886	C:plasma membrane
R14548556|m.6424	AT1G18390.2	F:GO:0005524; C:GO:0005576; P:GO:0006468; F:GO:0004674; F:GO:0004713	F:ATP binding; C:extracellular region; P:protein phosphorylation; F:protein serine/threonine kinase activity; F:protein tyrosine kinase activity
R14548558|m.6427	AT1G70250.1	F:GO:0005524; C:GO:0005886; P:GO:0006468; F:GO:0004674; F:GO:0004713	F:ATP binding; C:plasma membrane; P:protein phosphorylation; F:protein serine/threonine kinase activity; F:protein tyrosine kinase activity
R14548567|m.6443	AT5G19140.1	C:GO:0005737; C:GO:0005886	C:cytoplasm; C:plasma membrane
R14548568|m.6444	AT4G18596.1	C:GO:0005615	C:extracellular space
R14548569|m.6445	AT5G15940.1	P:GO:0008152; F:GO:0000166; F:GO:0016491	P:metabolic process; F:nucleotide binding; F:oxidoreductase activity
R14548570|m.6446	AT5G04140.2	C:GO:0048046; C:GO:0009941; P:GO:0006537; F:GO:0015930; C:GO:0016020; P:GO:0055114	C:apoplast; C:chloroplast envelope; P:glutamate biosynthetic process; F:glutamate synthase activity; C:membrane; P:oxidation-reduction process
R14548571|m.6449	AT4G33410.1	C:GO:0005794; F:GO:0004190; C:GO:0016021; C:GO:0005886	C:Golgi apparatus; F:aspartic-type endopeptidase activity; C:integral component of membrane; C:plasma membrane
R14548573|m.6452	AT5G51540.1	C:GO:0009535; F:GO:0004222; C:GO:0005739; P:GO:0006508	C:chloroplast thylakoid membrane; F:metalloendopeptidase activity; C:mitochondrion; P:proteolysis
R14548579|m.6456	AT1G74890.1	C:GO:0005634; P:GO:0006355; F:GO:0000156; P:GO:0000160	C:nucleus; P:regulation of transcription, DNA-templated; F:phosphorelay response regulator activity; P:phosphorelay signal transduction system
R14548580|m.6459	AT5G16510.2	C:GO:0030054; C:GO:0005618; P:GO:0071555; P:GO:0030244; C:GO:0005829; F:GO:0008466; P:GO:0009651	C:cell junction; C:cell wall; P:cell wall organization; P:cellulose biosynthetic process; C:cytosol; F:glycogenin glucosyltransferase activity; P:response to salt stress
R14548582|m.6462	AT5G46330.1	F:GO:0005524; C:GO:0005886; F:GO:0004674; F:GO:0004713	F:ATP binding; C:plasma membrane; F:protein serine/threonine kinase activity; F:protein tyrosine kinase activity
R14548591|m.6471	AT3G09800.1	P:GO:0006810	P:transport
R14548594|m.6475	AT2G34390.1	C:GO:0016021; P:GO:0055085; F:GO:0005215; P:GO:0006833	C:integral component of membrane; P:transmembrane transport; F:transporter activity; P:water transport
R14548595|m.6476	AT5G43280.1	F:GO:0003824; P:GO:0008152; C:GO:0005739; C:GO:0005777	F:catalytic activity; P:metabolic process; C:mitochondrion; C:peroxisome
R14548596|m.6477	AT4G00650.1	C:GO:0009507	C:chloroplast
R14548597|m.6479	AT1G32100.1	C:GO:0005737; F:GO:0000166	C:cytoplasm; F:nucleotide binding
R14548603|m.6483	AT4G27800.1	C:GO:0009507; P:GO:0006470; F:GO:0004722; C:GO:0008287	C:chloroplast; P:protein dephosphorylation; F:protein serine/threonine phosphatase activity; C:protein serine/threonine phosphatase complex
R14548603|m.6484	AT2G31980.1	F:GO:0004869; C:GO:0005576	F:cysteine-type endopeptidase inhibitor activity; C:extracellular region
R14548606|m.6487	AT1G30690.2	C:GO:0005829; C:GO:0016021; C:GO:0005634; C:GO:0005886; P:GO:0006810; F:GO:0005215	C:cytosol; C:integral component of membrane; C:nucleus; C:plasma membrane; P:transport; F:transporter activity
R14548612|m.6495	AT2G45770.2	F:GO:0005525; P:GO:0006614; C:GO:0009507	F:GTP binding; P:SRP-dependent cotranslational protein targeting to membrane; C:chloroplast
R14548614|m.6498	AT1G22920.1	C:GO:0005634	C:nucleus
R14548616|m.6501	AT2G03280.1	C:GO:0005794; C:GO:0009507	C:Golgi apparatus; C:chloroplast
R14548620|m.6505	AT4G23990.1	P:GO:0030244; F:GO:0016760; C:GO:0005886	P:cellulose biosynthetic process; F:cellulose synthase (UDP-forming) activity; C:plasma membrane
R14548622|m.6506	AT4G31240.1	F:GO:0016209; C:GO:0005634; P:GO:0055114; F:GO:0047134	F:antioxidant activity; C:nucleus; P:oxidation-reduction process; F:protein-disulfide reductase activity
R14548624|m.6509	AT1G51530.2	F:GO:0003676; F:GO:0000166	F:nucleic acid binding; F:nucleotide binding
R14548626|m.6511	AT4G33520.3	F:GO:0005524; P:GO:0006754; C:GO:0009507; F:GO:0043682; C:GO:0016021; F:GO:0046872; P:GO:0030001; C:GO:0005886	F:ATP binding; P:ATP biosynthetic process; C:chloroplast; F:copper-transporting ATPase activity; C:integral component of membrane; F:metal ion binding; P:metal ion transport; C:plasma membrane
R14548628|m.6516	AT2G21870.1	C:GO:0009507; C:GO:0016020; C:GO:0005739; C:GO:0005730	C:chloroplast; C:membrane; C:mitochondrion; C:nucleolus
R14548632|m.6521	AT5G39620.1	F:GO:0005525; P:GO:0015031; P:GO:0007264	F:GTP binding; P:protein transport; P:small GTPase mediated signal transduction
R14548632|m.6522	AT5G50430.3	F:GO:0016881	F:acid-amino acid ligase activity
R14548636|m.6526	AT5G50740.2	C:GO:0005737; F:GO:0046872; P:GO:0030001	C:cytoplasm; F:metal ion binding; P:metal ion transport
R14548638|m.6529	AT1G71770.2	F:GO:0003723; F:GO:0000166	F:RNA binding; F:nucleotide binding
R14548638|m.6530	AT5G07930.2	F:GO:0003676; C:GO:0005634	F:nucleic acid binding; C:nucleus
R14548643|m.6533	AT3G02770.1	C:GO:0005737; P:GO:0051252; F:GO:0008428	C:cytoplasm; P:regulation of RNA metabolic process; F:ribonuclease inhibitor activity
R14548646|m.6535	AT5G25430.1	P:GO:0006820; F:GO:0005452; C:GO:0016021	P:anion transport; F:inorganic anion exchanger activity; C:integral component of membrane
R14548649|m.6539	AT5G58800.1	F:GO:0010181; C:GO:0005737; P:GO:0045892; F:GO:0016491; C:GO:0005886	F:FMN binding; C:cytoplasm; P:negative regulation of transcription, DNA-templated; F:oxidoreductase activity; C:plasma membrane
R14548650|m.6540	AT2G29890.2	F:GO:0003779; C:GO:0005737; P:GO:0007010	F:actin binding; C:cytoplasm; P:cytoskeleton organization
R14548651|m.6542	AT2G45170.1	C:GO:0005634	C:nucleus
R14548652|m.6543	AT2G27920.1	C:GO:0005576; P:GO:0006508; F:GO:0004185	C:extracellular region; P:proteolysis; F:serine-type carboxypeptidase activity
R14548656|m.6544	AT4G35970.1	F:GO:0020037; P:GO:0055114; F:GO:0004601; P:GO:0006979	F:heme binding; P:oxidation-reduction process; F:peroxidase activity; P:response to oxidative stress
R14548657|m.6545	AT4G13345.1	C:GO:0016020	C:membrane
R14548659|m.6547	AT1G07660.1	C:GO:0009507; C:GO:0005829; C:GO:0000786; P:GO:0006334; C:GO:0005634; C:GO:0005886; C:GO:0009506; C:GO:0005774	C:chloroplast; C:cytosol; C:nucleosome; P:nucleosome assembly; C:nucleus; C:plasma membrane; C:plasmodesma; C:vacuolar membrane
R14548660|m.6548	AT5G38970.2	F:GO:0009055; F:GO:0020037; F:GO:0005506; C:GO:0005739; P:GO:0055114; F:GO:0016705	F:electron carrier activity; F:heme binding; F:iron ion binding; C:mitochondrion; P:oxidation-reduction process; F:oxidoreductase activity, acting on paired donors, with incorporation or reduction of molecular oxygen
R14548661|m.6549	AT3G49870.1	F:GO:0005525; C:GO:0005794; C:GO:0005829; C:GO:0005576; C:GO:0005886; C:GO:0009506; P:GO:0007264; C:GO:0005774	F:GTP binding; C:Golgi apparatus; C:cytosol; C:extracellular region; C:plasma membrane; C:plasmodesma; P:small GTPase mediated signal transduction; C:vacuolar membrane
R14548665|m.6551	AT3G22950.1	F:GO:0005525; P:GO:0007264	F:GTP binding; P:small GTPase mediated signal transduction
R14548666|m.6552	AT2G38340.1	F:GO:0003677; C:GO:0005634; P:GO:0006355; F:GO:0003700	F:DNA binding; C:nucleus; P:regulation of transcription, DNA-templated; F:sequence-specific DNA binding transcription factor activity
R14548671|m.6558	AT1G20560.2	F:GO:0003824; P:GO:0008152; C:GO:0005739	F:catalytic activity; P:metabolic process; C:mitochondrion
R14548680|m.6567	AT2G18230.1	C:GO:0005737; F:GO:0004427; F:GO:0000287; P:GO:0006796	C:cytoplasm; F:inorganic diphosphatase activity; F:magnesium ion binding; P:phosphate-containing compound metabolic process
R14548682|m.6569	AT1G31280.1	C:GO:0005737	C:cytoplasm
R14548683|m.6573	AT1G21651.1	C:GO:0005737; F:GO:0008270	C:cytoplasm; F:zinc ion binding
R14548683|m.6574	AT4G21580.2	C:GO:0005739; F:GO:0000166; P:GO:0055114; F:GO:0016491; F:GO:0008270	C:mitochondrion; F:nucleotide binding; P:oxidation-reduction process; F:oxidoreductase activity; F:zinc ion binding
R14548688|m.6578	AT3G13390.1	F:GO:0005507; C:GO:0005576; P:GO:0055114; F:GO:0016491	F:copper ion binding; C:extracellular region; P:oxidation-reduction process; F:oxidoreductase activity
R14548694|m.6579	AT5G21105.2	F:GO:0005507; C:GO:0005576; P:GO:0055114; F:GO:0016491	F:copper ion binding; C:extracellular region; P:oxidation-reduction process; F:oxidoreductase activity
R14548696|m.6583	AT4G24940.1	F:GO:0003824; F:GO:0000166; C:GO:0005634	F:catalytic activity; F:nucleotide binding; C:nucleus
R14548703|m.6590	AT1G71310.2	C:GO:0005739	C:mitochondrion
R14548708|m.6594	AT1G77440.1	C:GO:0005737; C:GO:0005839; P:GO:0051603; F:GO:0004298	C:cytoplasm; C:proteasome core complex; P:proteolysis involved in cellular protein catabolic process; F:threonine-type endopeptidase activity
R14548709|m.6595	AT1G06680.2	C:GO:0048046; F:GO:0005509; C:GO:0009507; P:GO:0042742; P:GO:0015979; C:GO:0009579	C:apoplast; F:calcium ion binding; C:chloroplast; P:defense response to bacterium; P:photosynthesis; C:thylakoid
R14548712|m.6598	AT5G03960.1	C:GO:0005634	C:nucleus
R14548714|m.6602	AT3G60820.1	C:GO:0009507; C:GO:0005829; C:GO:0005886; P:GO:0051603; F:GO:0004298	C:chloroplast; C:cytosol; C:plasma membrane; P:proteolysis involved in cellular protein catabolic process; F:threonine-type endopeptidase activity
R14548717|m.6604	AT3G11200.1	C:GO:0005829; C:GO:0005634; F:GO:0008270	C:cytosol; C:nucleus; F:zinc ion binding
R14548719|m.6605	AT3G46460.1	F:GO:0016881; C:GO:0005634	F:acid-amino acid ligase activity; C:nucleus
R14548721|m.6606	AT1G74560.1	C:GO:0005829; P:GO:0006334; C:GO:0005634; P:GO:0046686	C:cytosol; P:nucleosome assembly; C:nucleus; P:response to cadmium ion
R14548722|m.6608	AT1G33870.1	F:GO:0005525; C:GO:0005739	F:GTP binding; C:mitochondrion
R14548728|m.6612	AT1G71770.2	F:GO:0003723; F:GO:0000166	F:RNA binding; F:nucleotide binding
R14548729|m.6615	AT3G13910.1	C:GO:0005634; C:GO:0005886	C:nucleus; C:plasma membrane
R14548734|m.6619	AT5G45260.1	F:GO:0043531; P:GO:0006952; C:GO:0005634; P:GO:0006355; F:GO:0043565; F:GO:0003700; P:GO:0007165	F:ADP binding; P:defense response; C:nucleus; P:regulation of transcription, DNA-templated; F:sequence-specific DNA binding; F:sequence-specific DNA binding transcription factor activity; P:signal transduction
R14548736|m.6620	AT1G53730.1	F:GO:0005524; C:GO:0005576; C:GO:0005886; P:GO:0006468; F:GO:0004713	F:ATP binding; C:extracellular region; C:plasma membrane; P:protein phosphorylation; F:protein tyrosine kinase activity
R14548739|m.6621	AT2G37860.1	C:GO:0009507; C:GO:0016020	C:chloroplast; C:membrane
R14548742|m.6625	AT5G45050.2	F:GO:0043531; P:GO:0006952; C:GO:0005634; P:GO:0006355; F:GO:0043565; F:GO:0003700; P:GO:0007165; C:GO:0005774	F:ADP binding; P:defense response; C:nucleus; P:regulation of transcription, DNA-templated; F:sequence-specific DNA binding; F:sequence-specific DNA binding transcription factor activity; P:signal transduction; C:vacuolar membrane
R14548744|m.6626	AT2G38170.3	F:GO:0008324; P:GO:0006812; C:GO:0016021; P:GO:0055085; C:GO:0005773	F:cation transmembrane transporter activity; P:cation transport; C:integral component of membrane; P:transmembrane transport; C:vacuole
R14548745|m.6627	AT5G60020.1	C:GO:0048046; F:GO:0005507; F:GO:0052716; P:GO:0046274; P:GO:0055114	C:apoplast; F:copper ion binding; F:hydroquinone:oxygen oxidoreductase activity; P:lignin catabolic process; P:oxidation-reduction process
R14548747|m.6629	AT1G60650.2	F:GO:0003676; F:GO:0000166; F:GO:0008270	F:nucleic acid binding; F:nucleotide binding; F:zinc ion binding
R14548750|m.6630	AT3G12860.1	C:GO:0005634	C:nucleus
R14548752|m.6632	AT4G00335.3	C:GO:0005634; F:GO:0008270	C:nucleus; F:zinc ion binding
R14548754|m.6633	AT1G32550.1	F:GO:0051537; C:GO:0009507; F:GO:0009055; P:GO:0022900	F:2 iron, 2 sulfur cluster binding; C:chloroplast; F:electron carrier activity; P:electron transport chain
R14548758|m.6635	AT1G58025.1	C:GO:0005634	C:nucleus
R14548761|m.6638	AT2G27480.1	F:GO:0005509; C:GO:0005737	F:calcium ion binding; C:cytoplasm
R14548764|m.6644	AT2G24330.1	C:GO:0005634	C:nucleus
R14548765|m.6645	AT3G49660.1	C:GO:0005634	C:nucleus
R14548766|m.6650	AT3G63490.2	F:GO:0003723; C:GO:0009535; F:GO:0003735; P:GO:0006412	F:RNA binding; C:chloroplast thylakoid membrane; F:structural constituent of ribosome; P:translation
R14548771|m.6655	AT2G03480.2	C:GO:0005794; F:GO:0008168	C:Golgi apparatus; F:methyltransferase activity
R14548780|m.6664	AT1G53850.1	C:GO:0022626; C:GO:0005886; C:GO:0019773; P:GO:0046686; F:GO:0004298; P:GO:0006511; C:GO:0005774	C:cytosolic ribosome; C:plasma membrane; C:proteasome core complex, alpha-subunit complex; P:response to cadmium ion; F:threonine-type endopeptidase activity; P:ubiquitin-dependent protein catabolic process; C:vacuolar membrane
R14548781|m.6665	AT5G16090.1	C:GO:0005737; P:GO:0006289; C:GO:0005634	C:cytoplasm; P:nucleotide-excision repair; C:nucleus
R14548788|m.6667	AT3G10740.1	P:GO:0046373; F:GO:0046556; C:GO:0048046; C:GO:0009505; C:GO:0005773; F:GO:0009044; P:GO:0045493	P:L-arabinose metabolic process; F:alpha-L-arabinofuranosidase activity; C:apoplast; C:plant-type cell wall; C:vacuole; F:xylan 1,4-beta-xylosidase activity; P:xylan catabolic process
R14548791|m.6674	AT1G68750.1	P:GO:0015977; C:GO:0005737; F:GO:0008964; P:GO:0006099	P:carbon fixation; C:cytoplasm; F:phosphoenolpyruvate carboxylase activity; P:tricarboxylic acid cycle
R14548792|m.6676	AT2G32765.1	C:GO:0009507	C:chloroplast
R14548793|m.6677	AT1G07660.1	C:GO:0009507; C:GO:0005829; C:GO:0000786; P:GO:0006334; C:GO:0005634; C:GO:0005886; C:GO:0009506; C:GO:0005774	C:chloroplast; C:cytosol; C:nucleosome; P:nucleosome assembly; C:nucleus; C:plasma membrane; C:plasmodesma; C:vacuolar membrane
R14548794|m.6678	AT4G39260.2	C:GO:0005794; C:GO:0005618; C:GO:0009507; F:GO:0003676; C:GO:0005730; F:GO:0000166; C:GO:0005777; C:GO:0005886; P:GO:0009651	C:Golgi apparatus; C:cell wall; C:chloroplast; F:nucleic acid binding; C:nucleolus; F:nucleotide binding; C:peroxisome; C:plasma membrane; P:response to salt stress
R14548797|m.6680	AT5G26920.1	C:GO:0005634	C:nucleus
R14548803|m.6686	AT5G25890.1	C:GO:0005634; P:GO:0006355	C:nucleus; P:regulation of transcription, DNA-templated
R14548804|m.6687	AT1G55880.1	F:GO:0003824; P:GO:0006535; F:GO:0030170	F:catalytic activity; P:cysteine biosynthetic process from serine; F:pyridoxal phosphate binding
R14548805|m.6688	AT5G52210.1	F:GO:0005525; P:GO:0007264	F:GTP binding; P:small GTPase mediated signal transduction
R14548808|m.6690	AT1G36070.1	C:GO:0005737	C:cytoplasm
R14548809|m.6691	AT4G36250.1	F:GO:0004030; P:GO:0006081; C:GO:0005737; C:GO:0016020; P:GO:0055114	F:aldehyde dehydrogenase [NAD(P)+] activity; P:cellular aldehyde metabolic process; C:cytoplasm; C:membrane; P:oxidation-reduction process
R14548817|m.6699	AT3G54510.1	C:GO:0016020	C:membrane
R14548828|m.6704	AT3G22950.2	F:GO:0005525; P:GO:0007264	F:GTP binding; P:small GTPase mediated signal transduction
R14548832|m.6707	AT1G02300.1	F:GO:0004197; C:GO:0005576; P:GO:0006508; P:GO:0050790	F:cysteine-type endopeptidase activity; C:extracellular region; P:proteolysis; P:regulation of catalytic activity
R14548835|m.6710	AT4G35970.1	F:GO:0020037; P:GO:0055114; F:GO:0004601; P:GO:0006979	F:heme binding; P:oxidation-reduction process; F:peroxidase activity; P:response to oxidative stress
R14548838|m.6712	AT5G17210.1	C:GO:0005576	C:extracellular region
R14548839|m.6713	AT3G23830.2	F:GO:0003676; F:GO:0000166	F:nucleic acid binding; F:nucleotide binding
R14548841|m.6717	AT3G29100.2	C:GO:0005794; P:GO:0006886; C:GO:0016020	C:Golgi apparatus; P:intracellular protein transport; C:membrane
R14548846|m.6723	AT5G63620.1	C:GO:0005739; F:GO:0000166; P:GO:0055114; F:GO:0016491; F:GO:0008270	C:mitochondrion; F:nucleotide binding; P:oxidation-reduction process; F:oxidoreductase activity; F:zinc ion binding
R14548847|m.6724	AT1G18720.1	C:GO:0009507	C:chloroplast
R14548848|m.6726	AT4G21560.2	C:GO:0005634	C:nucleus
R14548849|m.6727	AT4G03070.1	C:GO:0005737; C:GO:0016020; P:GO:0055114; F:GO:0016706	C:cytoplasm; C:membrane; P:oxidation-reduction process; F:oxidoreductase activity, acting on paired donors, with incorporation or reduction of molecular oxygen, 2-oxoglutarate as one donor, and incorporation of one atom each of oxygen into both donors
R14548851|m.6728	AT3G25110.1	C:GO:0009507; F:GO:0016790	C:chloroplast; F:thiolester hydrolase activity
R14548852|m.6729	AT3G53510.1	F:GO:0005524; F:GO:0016887; C:GO:0016020; P:GO:0006810	F:ATP binding; F:ATPase activity; C:membrane; P:transport
R14548854|m.6733	AT2G32120.1	F:GO:0005524; C:GO:0005737	F:ATP binding; C:cytoplasm
R14548855|m.6734	AT3G61580.1	C:GO:0005737; P:GO:0006633; F:GO:0020037; F:GO:0005506; P:GO:0055114; F:GO:0016717	C:cytoplasm; P:fatty acid biosynthetic process; F:heme binding; F:iron ion binding; P:oxidation-reduction process; F:oxidoreductase activity, acting on paired donors, with oxidation of a pair of donors resulting in the reduction of molecular oxygen to two molecules of water
R14548859|m.6735	AT1G08350.2	C:GO:0016021	C:integral component of membrane
R14548863|m.6739	AT1G17310.1	F:GO:0003677; C:GO:0005634; F:GO:0046983	F:DNA binding; C:nucleus; F:protein dimerization activity
R14548865|m.6742	AT3G52150.2	C:GO:0009507; F:GO:0003676; F:GO:0000166; C:GO:0009579	C:chloroplast; F:nucleic acid binding; F:nucleotide binding; C:thylakoid
R14548866|m.6743	AT3G59990.2	F:GO:0004177; P:GO:0009987; C:GO:0005737; F:GO:0008235; P:GO:0006508	F:aminopeptidase activity; P:cellular process; C:cytoplasm; F:metalloexopeptidase activity; P:proteolysis
R14548872|m.6746	AT2G45800.2	F:GO:0008270	F:zinc ion binding
R14548878|m.6748	AT2G21170.2	C:GO:0048046; C:GO:0009507; P:GO:0008152; C:GO:0009579; F:GO:0004807	C:apoplast; C:chloroplast; P:metabolic process; C:thylakoid; F:triose-phosphate isomerase activity
R14548882|m.6750	AT5G54430.1	C:GO:0005634; C:GO:0005886; P:GO:0006950	C:nucleus; C:plasma membrane; P:response to stress
R14548883|m.6751	AT5G12200.1	C:GO:0005794; F:GO:0016812; P:GO:0006208	C:Golgi apparatus; F:hydrolase activity, acting on carbon-nitrogen (but not peptide) bonds, in cyclic amides; P:pyrimidine nucleobase catabolic process
R14548887|m.6755	AT1G55020.1	C:GO:0005737	C:cytoplasm
R14548888|m.6759	AT5G13430.1	F:GO:0051537; C:GO:0016020; F:GO:0046872; C:GO:0005739; P:GO:0055114; F:GO:0008121	F:2 iron, 2 sulfur cluster binding; C:membrane; F:metal ion binding; C:mitochondrion; P:oxidation-reduction process; F:ubiquinol-cytochrome-c reductase activity
R14548889|m.6760	AT2G22160.1	F:GO:0008234	F:cysteine-type peptidase activity
R14548891|m.6762	AT1G04810.1	C:GO:0009507; C:GO:0005829; F:GO:0030234; C:GO:0005886; C:GO:0000502; P:GO:0042176	C:chloroplast; C:cytosol; F:enzyme regulator activity; C:plasma membrane; C:proteasome complex; P:regulation of protein catabolic process
R14548898|m.6766	AT5G41340.1	F:GO:0016881; C:GO:0005634	F:acid-amino acid ligase activity; C:nucleus
R14548899|m.6767	AT3G56860.3	C:GO:0005829; F:GO:0003676; F:GO:0000166	C:cytosol; F:nucleic acid binding; F:nucleotide binding
R14548903|m.6768	AT5G66590.1	C:GO:0005576	C:extracellular region
R14548904|m.6769	AT1G10950.1	C:GO:0005794; C:GO:0005576; C:GO:0016020	C:Golgi apparatus; C:extracellular region; C:membrane
R14548906|m.6772	AT4G11820.2	C:GO:0005829; F:GO:0004421; P:GO:0008299; C:GO:0005739	C:cytosol; F:hydroxymethylglutaryl-CoA synthase activity; P:isoprenoid biosynthetic process; C:mitochondrion
R14548908|m.6775	AT3G50670.2	C:GO:0005634	C:nucleus
R14548909|m.6777	AT3G21500.2	F:GO:0008661; C:GO:0009507; F:GO:0016624	F:1-deoxy-D-xylulose-5-phosphate synthase activity; C:chloroplast; F:oxidoreductase activity, acting on the aldehyde or oxo group of donors, disulfide as acceptor
R14548912|m.6778	AT3G05770.1	C:GO:0005634	C:nucleus
R14548914|m.6781	AT1G53730.1	F:GO:0005524; C:GO:0005576; C:GO:0005886; P:GO:0006468; F:GO:0004713	F:ATP binding; C:extracellular region; C:plasma membrane; P:protein phosphorylation; F:protein tyrosine kinase activity
R14548916|m.6786	AT3G55040.1	C:GO:0009570	C:chloroplast stroma
R14548926|m.6790	AT1G75370.2	C:GO:0005794	C:Golgi apparatus
R14548927|m.6792	AT5G13940.1	F:GO:0004177; C:GO:0005622; C:GO:0005886; P:GO:0006508	F:aminopeptidase activity; C:intracellular; C:plasma membrane; P:proteolysis
R14548930|m.6797	AT3G29160.2	F:GO:0005524; C:GO:0005634; P:GO:0006468; F:GO:0004674; F:GO:0004713	F:ATP binding; C:nucleus; P:protein phosphorylation; F:protein serine/threonine kinase activity; F:protein tyrosine kinase activity
R14548931|m.6798	AT1G14730.1	C:GO:0016021; C:GO:0005739	C:integral component of membrane; C:mitochondrion
R14548932|m.6799	AT4G34240.1	P:GO:0006081; C:GO:0009941; C:GO:0005739; P:GO:0055114	P:cellular aldehyde metabolic process; C:chloroplast envelope; C:mitochondrion; P:oxidation-reduction process
R14548934|m.6801	AT3G07330.1	C:GO:0005794	C:Golgi apparatus
R14548938|m.6803	AT4G08690.1	C:GO:0005634	C:nucleus
R14548939|m.6806	AT5G42990.1	F:GO:0016881; C:GO:0005634	F:acid-amino acid ligase activity; C:nucleus
R14548941|m.6808	AT1G10320.1	F:GO:0003723; F:GO:0000166; C:GO:0005634; F:GO:0008270	F:RNA binding; F:nucleotide binding; C:nucleus; F:zinc ion binding
R14548943|m.6812	AT3G07310.1	C:GO:0009507	C:chloroplast
R14548947|m.6815	AT1G06690.1	C:GO:0009941; C:GO:0009535; P:GO:0055114; F:GO:0016491; C:GO:0010287	C:chloroplast envelope; C:chloroplast thylakoid membrane; P:oxidation-reduction process; F:oxidoreductase activity; C:plastoglobule
R14548950|m.6817	AT1G61550.1	F:GO:0005524; F:GO:0030246; C:GO:0005886; P:GO:0006468; F:GO:0004674; P:GO:0048544	F:ATP binding; F:carbohydrate binding; C:plasma membrane; P:protein phosphorylation; F:protein serine/threonine kinase activity; P:recognition of pollen
R14548951|m.6819	AT5G03690.2	C:GO:0005829; F:GO:0004332; P:GO:0006096	C:cytosol; F:fructose-bisphosphate aldolase activity; P:glycolytic process
R14548953|m.6822	AT5G50400.1	F:GO:0003993; C:GO:0005576; F:GO:0046872	F:acid phosphatase activity; C:extracellular region; F:metal ion binding
R14548956|m.6825	AT4G25380.1	F:GO:0003677; C:GO:0005634; F:GO:0008270	F:DNA binding; C:nucleus; F:zinc ion binding
R14548957|m.6827	AT3G09820.2	F:GO:0004001; C:GO:0048046; F:GO:0005507; C:GO:0005829; F:GO:0016773; C:GO:0005886; C:GO:0009506; P:GO:0006166; P:GO:0046686	F:adenosine kinase activity; C:apoplast; F:copper ion binding; C:cytosol; F:phosphotransferase activity, alcohol group as acceptor; C:plasma membrane; C:plasmodesma; P:purine ribonucleoside salvage; P:response to cadmium ion
R14548958|m.6830	AT4G34150.1	C:GO:0005829; C:GO:0009506	C:cytosol; C:plasmodesma
R14548959|m.6832	AT1G27930.1	C:GO:0005794	C:Golgi apparatus
R14548960|m.6833	AT3G43850.1	C:GO:0005634; C:GO:0005773	C:nucleus; C:vacuole
R14548961|m.6834	AT1G07140.1	P:GO:0046907; C:GO:0005634	P:intracellular transport; C:nucleus
R14548962|m.6835	AT3G52300.1	P:GO:0015986; C:GO:0009535; C:GO:0022626; F:GO:0015078; C:GO:0000276; C:GO:0005730; P:GO:0009651; C:GO:0005774	P:ATP synthesis coupled proton transport; C:chloroplast thylakoid membrane; C:cytosolic ribosome; F:hydrogen ion transmembrane transporter activity; C:mitochondrial proton-transporting ATP synthase complex, coupling factor F(o); C:nucleolus; P:response to salt stress; C:vacuolar membrane
R14548963|m.6837	AT4G35950.1	F:GO:0005525; C:GO:0005622; P:GO:0007264	F:GTP binding; C:intracellular; P:small GTPase mediated signal transduction
R14548965|m.6838	AT3G54250.1	F:GO:0005524; F:GO:0004163; P:GO:0008299	F:ATP binding; F:diphosphomevalonate decarboxylase activity; P:isoprenoid biosynthetic process
R14548969|m.6840	AT3G56150.1	C:GO:0005829; C:GO:0005852; F:GO:0003743; P:GO:0006413	C:cytosol; C:eukaryotic translation initiation factor 3 complex; F:translation initiation factor activity; P:translational initiation
R14548970|m.6843	AT3G48580.2	C:GO:0048046; C:GO:0005618; P:GO:0006073; F:GO:0004553; F:GO:0016762	C:apoplast; C:cell wall; P:cellular glucan metabolic process; F:hydrolase activity, hydrolyzing O-glycosyl compounds; F:xyloglucan:xyloglucosyl transferase activity
R14548971|m.6844	AT1G07660.1	C:GO:0009507; C:GO:0005829; C:GO:0000786; P:GO:0006334; C:GO:0005634; C:GO:0005886; C:GO:0009506; C:GO:0005774	C:chloroplast; C:cytosol; C:nucleosome; P:nucleosome assembly; C:nucleus; C:plasma membrane; C:plasmodesma; C:vacuolar membrane
R14548975|m.6845	AT3G18550.2	C:GO:0005634	C:nucleus
R14548979|m.6849	AT1G45332.1	F:GO:0005524; F:GO:0005525; F:GO:0003924; C:GO:0005739; F:GO:0003746; P:GO:0006414	F:ATP binding; F:GTP binding; F:GTPase activity; C:mitochondrion; F:translation elongation factor activity; P:translational elongation
R14548987|m.6851	AT5G20890.1	F:GO:0005524; C:GO:0046658; C:GO:0005618; C:GO:0005829; P:GO:0006457; F:GO:0051082	F:ATP binding; C:anchored component of plasma membrane; C:cell wall; C:cytosol; P:protein folding; F:unfolded protein binding
R14548989|m.6855	AT4G05060.1	C:GO:0005886; F:GO:0005198	C:plasma membrane; F:structural molecule activity
R14548991|m.6856	AT3G57090.1	C:GO:0009507	C:chloroplast
R14548994|m.6859	AT4G30480.2	C:GO:0005737	C:cytoplasm
R14548995|m.6862	AT4G21150.1	C:GO:0005794; F:GO:0004579; C:GO:0005739; C:GO:0008250; C:GO:0005886; C:GO:0009506; P:GO:0018279; C:GO:0005774	C:Golgi apparatus; F:dolichyl-diphosphooligosaccharide-protein glycotransferase activity; C:mitochondrion; C:oligosaccharyltransferase complex; C:plasma membrane; C:plasmodesma; P:protein N-linked glycosylation via asparagine; C:vacuolar membrane
R14549001|m.6865	AT3G56190.2	C:GO:0009507; P:GO:0006886; C:GO:0005886; C:GO:0005774	C:chloroplast; P:intracellular protein transport; C:plasma membrane; C:vacuolar membrane
R14549002|m.6866	AT2G27810.2	C:GO:0009507; C:GO:0005886; P:GO:0055085; F:GO:0005215	C:chloroplast; C:plasma membrane; P:transmembrane transport; F:transporter activity
R14549006|m.6871	AT1G55880.1	F:GO:0003824; P:GO:0006535; F:GO:0030170	F:catalytic activity; P:cysteine biosynthetic process from serine; F:pyridoxal phosphate binding
R14549012|m.6875	AT3G53520.4	C:GO:0005794; F:GO:0003824; P:GO:0044237; F:GO:0050662; F:GO:0000166	C:Golgi apparatus; F:catalytic activity; P:cellular metabolic process; F:coenzyme binding; F:nucleotide binding
R14549014|m.6877	AT1G65380.1	C:GO:0005886	C:plasma membrane
R14549018|m.6883	AT5G59870.1	F:GO:0003677; C:GO:0005730; C:GO:0000786; P:GO:0006334; C:GO:0009506	F:DNA binding; C:nucleolus; C:nucleosome; P:nucleosome assembly; C:plasmodesma
R14549020|m.6884	AT1G01490.1	F:GO:0046872; P:GO:0030001; C:GO:0005634	F:metal ion binding; P:metal ion transport; C:nucleus
R14549033|m.6886	AT2G37860.1	C:GO:0009507; C:GO:0016020	C:chloroplast; C:membrane
R14549034|m.6887	AT4G28420.2	P:GO:0042218; F:GO:0016847; C:GO:0005737; F:GO:0030170; F:GO:0008483	P:1-aminocyclopropane-1-carboxylate biosynthetic process; F:1-aminocyclopropane-1-carboxylate synthase activity; C:cytoplasm; F:pyridoxal phosphate binding; F:transaminase activity
R14549040|m.6894	AT5G28060.1	C:GO:0005618; C:GO:0022626; C:GO:0016020; F:GO:0000166; F:GO:0003735; P:GO:0006412	C:cell wall; C:cytosolic ribosome; C:membrane; F:nucleotide binding; F:structural constituent of ribosome; P:translation
R14549043|m.6896	AT1G12520.2	C:GO:0009507; F:GO:0046872; P:GO:0030001; P:GO:0055114; P:GO:0006801	C:chloroplast; F:metal ion binding; P:metal ion transport; P:oxidation-reduction process; P:superoxide metabolic process
R14549044|m.6897	AT1G73180.2	C:GO:0005737; C:GO:0005886	C:cytoplasm; C:plasma membrane
R14549045|m.6898	AT3G21700.1	F:GO:0005525; C:GO:0005622; P:GO:0007264	F:GTP binding; C:intracellular; P:small GTPase mediated signal transduction
R14549046|m.6900	AT1G57620.1	C:GO:0009507; C:GO:0016021; P:GO:0006810	C:chloroplast; C:integral component of membrane; P:transport
R14549054|m.6905	AT2G05060.1	F:GO:0005524; C:GO:0005634; P:GO:0006468; F:GO:0004674	F:ATP binding; C:nucleus; P:protein phosphorylation; F:protein serine/threonine kinase activity
R14549055|m.6907	AT3G02645.1	C:GO:0005886	C:plasma membrane
R14549058|m.6908	AT2G29070.1	C:GO:0009507; P:GO:0006511	C:chloroplast; P:ubiquitin-dependent protein catabolic process
R14549069|m.6919	AT2G37270.2	F:GO:0003723; C:GO:0005618; C:GO:0009507; C:GO:0022626; C:GO:0005886; C:GO:0009506; C:GO:0015935; F:GO:0003735; P:GO:0006412; C:GO:0005774	F:RNA binding; C:cell wall; C:chloroplast; C:cytosolic ribosome; C:plasma membrane; C:plasmodesma; C:small ribosomal subunit; F:structural constituent of ribosome; P:translation; C:vacuolar membrane
R14549070|m.6920	AT5G65100.1	C:GO:0005634; F:GO:0003700	C:nucleus; F:sequence-specific DNA binding transcription factor activity
R14549073|m.6923	AT5G58850.1	F:GO:0003677; C:GO:0005634	F:DNA binding; C:nucleus
R14549081|m.6928	AT1G60650.1	F:GO:0003676; F:GO:0000166; F:GO:0008270	F:nucleic acid binding; F:nucleotide binding; F:zinc ion binding
R14549088|m.6934	AT5G02780.2	C:GO:0005737	C:cytoplasm
R14549089|m.6935	AT4G36250.1	F:GO:0004030; P:GO:0006081; C:GO:0005737; C:GO:0016020; P:GO:0055114	F:aldehyde dehydrogenase [NAD(P)+] activity; P:cellular aldehyde metabolic process; C:cytoplasm; C:membrane; P:oxidation-reduction process
R14549091|m.6937	AT2G43350.2	C:GO:0005737; F:GO:0004602; P:GO:0055114; P:GO:0006979	C:cytoplasm; F:glutathione peroxidase activity; P:oxidation-reduction process; P:response to oxidative stress
R14549094|m.6939	AT1G15440.1	C:GO:0005634	C:nucleus
R14549096|m.6942	AT5G39080.1	F:GO:0016747	F:transferase activity, transferring acyl groups other than amino-acyl groups
R14549097|m.6943	AT4G31580.1	C:GO:0005634	C:nucleus
R14549104|m.6949	AT1G32980.1	C:GO:0005576; P:GO:0006508; F:GO:0004252	C:extracellular region; P:proteolysis; F:serine-type endopeptidase activity
R14549105|m.6950	AT4G15165.1	C:GO:0019773; F:GO:0004298; P:GO:0006511	C:proteasome core complex, alpha-subunit complex; F:threonine-type endopeptidase activity; P:ubiquitin-dependent protein catabolic process
R14549107|m.6953	AT4G11380.1	P:GO:0006886; C:GO:0005634; C:GO:0005886; F:GO:0008565; P:GO:0016192	P:intracellular protein transport; C:nucleus; C:plasma membrane; F:protein transporter activity; P:vesicle-mediated transport
R14549114|m.6959	AT3G19720.3	F:GO:0005525; F:GO:0003924; C:GO:0005739	F:GTP binding; F:GTPase activity; C:mitochondrion
R14549129|m.6963	AT1G13390.2	C:GO:0005634	C:nucleus
R14549132|m.6965	AT3G22950.1	F:GO:0005525; P:GO:0007264	F:GTP binding; P:small GTPase mediated signal transduction
R14549135|m.6970	AT1G57720.1	C:GO:0005618; F:GO:0005507; C:GO:0005829; C:GO:0005853; C:GO:0005886; C:GO:0009506; P:GO:0046686; F:GO:0003746; P:GO:0006414; C:GO:0005773	C:cell wall; F:copper ion binding; C:cytosol; C:eukaryotic translation elongation factor 1 complex; C:plasma membrane; C:plasmodesma; P:response to cadmium ion; F:translation elongation factor activity; P:translational elongation; C:vacuole
R14549136|m.6971	AT5G03690.1	C:GO:0009507; F:GO:0004332; P:GO:0006096	C:chloroplast; F:fructose-bisphosphate aldolase activity; P:glycolytic process
R14549137|m.6972	AT5G23910.1	F:GO:0005524; C:GO:0005794; F:GO:0003777; P:GO:0007018	F:ATP binding; C:Golgi apparatus; F:microtubule motor activity; P:microtubule-based movement
R14549139|m.6974	AT1G56700.1	C:GO:0005737; P:GO:0006508	C:cytoplasm; P:proteolysis
R14549144|m.6977	AT3G08000.1	F:GO:0003676; F:GO:0000166; C:GO:0005634	F:nucleic acid binding; F:nucleotide binding; C:nucleus
R14549155|m.6984	AT4G35950.1	F:GO:0005525; C:GO:0005622; P:GO:0007264	F:GTP binding; C:intracellular; P:small GTPase mediated signal transduction
R14549156|m.6985	AT1G49730.4	F:GO:0005524; C:GO:0005886; P:GO:0006468; F:GO:0004674	F:ATP binding; C:plasma membrane; P:protein phosphorylation; F:protein serine/threonine kinase activity
R14549161|m.6988	AT4G11380.1	P:GO:0006886; C:GO:0005634; C:GO:0005886; F:GO:0008565; P:GO:0016192	P:intracellular protein transport; C:nucleus; C:plasma membrane; F:protein transporter activity; P:vesicle-mediated transport
R14549162|m.6989	AT4G26230.1	C:GO:0005840; F:GO:0003735; P:GO:0006412	C:ribosome; F:structural constituent of ribosome; P:translation
R14549164|m.6990	AT4G23100.1	C:GO:0009570; F:GO:0004357; P:GO:0006750; P:GO:0046686	C:chloroplast stroma; F:glutamate-cysteine ligase activity; P:glutathione biosynthetic process; P:response to cadmium ion
R14549172|m.6996	AT4G23710.1	C:GO:0005794; F:GO:0016820; P:GO:0015992; C:GO:0016471	C:Golgi apparatus; F:hydrolase activity, acting on acid anhydrides, catalyzing transmembrane movement of substances; P:proton transport; C:vacuolar proton-transporting V-type ATPase complex
R14549175|m.6998	AT3G52370.1	C:GO:0005576	C:extracellular region
R14549177|m.7001	AT3G10740.1	P:GO:0046373; F:GO:0046556; C:GO:0048046; C:GO:0009505; C:GO:0005773; F:GO:0009044; P:GO:0045493	P:L-arabinose metabolic process; F:alpha-L-arabinofuranosidase activity; C:apoplast; C:plant-type cell wall; C:vacuole; F:xylan 1,4-beta-xylosidase activity; P:xylan catabolic process
R14549194|m.7015	AT4G33410.1	C:GO:0005794; F:GO:0004190; C:GO:0016021; C:GO:0005886	C:Golgi apparatus; F:aspartic-type endopeptidase activity; C:integral component of membrane; C:plasma membrane
R14549196|m.7017	AT5G05620.1	F:GO:0005525; P:GO:0006184; F:GO:0003924; C:GO:0005737; C:GO:0005874; P:GO:0007017; P:GO:0051258	F:GTP binding; P:obsolete GTP catabolic process; F:GTPase activity; C:cytoplasm; C:microtubule; P:microtubule-based process; P:protein polymerization
R14549197|m.7018	AT2G03480.1	C:GO:0005794; F:GO:0008168	C:Golgi apparatus; F:methyltransferase activity
R14549210|m.7032	AT2G16750.1	F:GO:0005524; C:GO:0005886; P:GO:0006468; F:GO:0004674	F:ATP binding; C:plasma membrane; P:protein phosphorylation; F:protein serine/threonine kinase activity
R14549211|m.7033	AT4G38600.1	F:GO:0016881; P:GO:0006464; C:GO:0005634; C:GO:0005886	F:acid-amino acid ligase activity; P:cellular protein modification process; C:nucleus; C:plasma membrane
R14549217|m.7039	AT1G64200.1	P:GO:0015991; F:GO:0046961; C:GO:0033178; C:GO:0005774	P:ATP hydrolysis coupled proton transport; F:proton-transporting ATPase activity, rotational mechanism; C:proton-transporting two-sector ATPase complex, catalytic domain; C:vacuolar membrane
R14549218|m.7040	AT2G42800.1	C:GO:0009505; C:GO:0005886	C:plant-type cell wall; C:plasma membrane
R14549221|m.7042	AT4G34100.1	F:GO:0008270	F:zinc ion binding
R14549222|m.7044	AT4G17580.1	C:GO:0016021; P:GO:0043066	C:integral component of membrane; P:negative regulation of apoptotic process
R14549225|m.7047	AT1G57720.1	C:GO:0005618; F:GO:0005507; C:GO:0005829; C:GO:0005853; C:GO:0005886; C:GO:0009506; P:GO:0046686; F:GO:0003746; P:GO:0006414; C:GO:0005773	C:cell wall; F:copper ion binding; C:cytosol; C:eukaryotic translation elongation factor 1 complex; C:plasma membrane; C:plasmodesma; P:response to cadmium ion; F:translation elongation factor activity; P:translational elongation; C:vacuole
R14549226|m.7048	AT4G29230.1	F:GO:0003677; C:GO:0005634; P:GO:0006355	F:DNA binding; C:nucleus; P:regulation of transcription, DNA-templated
R14549237|m.7052	AT5G01340.1	C:GO:0005743; P:GO:0055085; F:GO:0005215	C:mitochondrial inner membrane; P:transmembrane transport; F:transporter activity
R14549245|m.7058	AT5G40000.1	F:GO:0005524; F:GO:0017111; C:GO:0005886	F:ATP binding; F:nucleoside-triphosphatase activity; C:plasma membrane
R14549247|m.7059	AT5G19210.1	F:GO:0005524; F:GO:0008026; C:GO:0005737; F:GO:0003676	F:ATP binding; F:ATP-dependent helicase activity; C:cytoplasm; F:nucleic acid binding
R14549248|m.7060	AT2G45980.1	C:GO:0005634	C:nucleus
R14549250|m.7064	AT2G15080.2	C:GO:0005576	C:extracellular region
R14549251|m.7065	AT5G56500.1	F:GO:0005524; C:GO:0009570; C:GO:0005829; C:GO:0016020; P:GO:0042026	F:ATP binding; C:chloroplast stroma; C:cytosol; C:membrane; P:protein refolding
R14549256|m.7071	AT2G21390.1	C:GO:0030126; C:GO:0005829; P:GO:0006886; F:GO:0005198; P:GO:0016192	C:COPI vesicle coat; C:cytosol; P:intracellular protein transport; F:structural molecule activity; P:vesicle-mediated transport
R14549263|m.7075	AT2G39010.1	C:GO:0016021; C:GO:0005886; P:GO:0055085; F:GO:0005215; P:GO:0006833	C:integral component of membrane; C:plasma membrane; P:transmembrane transport; F:transporter activity; P:water transport
R14549267|m.7079	AT1G29250.1	C:GO:0005829; F:GO:0003676; C:GO:0005634; C:GO:0005886	C:cytosol; F:nucleic acid binding; C:nucleus; C:plasma membrane
R14549271|m.7080	AT4G33520.2	F:GO:0005524; P:GO:0006754; C:GO:0009941; F:GO:0043682; C:GO:0016021; F:GO:0046872; P:GO:0030001; C:GO:0005886	F:ATP binding; P:ATP biosynthetic process; C:chloroplast envelope; F:copper-transporting ATPase activity; C:integral component of membrane; F:metal ion binding; P:metal ion transport; C:plasma membrane
R14549277|m.7087	AT5G35630.1	C:GO:0048046; C:GO:0009941; C:GO:0009570; C:GO:0009535; C:GO:0022626; F:GO:0004356; P:GO:0006542; P:GO:0009651	C:apoplast; C:chloroplast envelope; C:chloroplast stroma; C:chloroplast thylakoid membrane; C:cytosolic ribosome; F:glutamate-ammonia ligase activity; P:glutamine biosynthetic process; P:response to salt stress
R14549283|m.7092	AT4G33470.1	C:GO:0009507; C:GO:0005634	C:chloroplast; C:nucleus
R14549284|m.7093	AT1G36160.1	F:GO:0005524; F:GO:0003989; F:GO:0004075; C:GO:0005737; F:GO:0046872; C:GO:0005886	F:ATP binding; F:acetyl-CoA carboxylase activity; F:biotin carboxylase activity; C:cytoplasm; F:metal ion binding; C:plasma membrane
R14549286|m.7095	AT3G20200.1	F:GO:0005524; C:GO:0005634; P:GO:0006468; F:GO:0004674; P:GO:0006950	F:ATP binding; C:nucleus; P:protein phosphorylation; F:protein serine/threonine kinase activity; P:response to stress
R14549289|m.7096	AT1G09130.3	C:GO:0009507; P:GO:0006508; F:GO:0004252	C:chloroplast; P:proteolysis; F:serine-type endopeptidase activity
R14549294|m.7099	AT5G02940.1	C:GO:0009941; C:GO:0005634	C:chloroplast envelope; C:nucleus
R14549294|m.7101	AT5G02940.1	C:GO:0009941; C:GO:0005634	C:chloroplast envelope; C:nucleus
R14549296|m.7104	AT4G27000.1	C:GO:0005829; F:GO:0003676; F:GO:0000166	C:cytosol; F:nucleic acid binding; F:nucleotide binding
R14549298|m.7110	AT1G64920.1	C:GO:0009507; P:GO:0008152; F:GO:0016758	C:chloroplast; P:metabolic process; F:transferase activity, transferring hexosyl groups
R14549302|m.7114	AT3G52120.1	F:GO:0003723; P:GO:0006396; C:GO:0005634	F:RNA binding; P:RNA processing; C:nucleus
R14549304|m.7117	AT3G45140.1	C:GO:0009941; C:GO:0009570; C:GO:0009535	C:chloroplast envelope; C:chloroplast stroma; C:chloroplast thylakoid membrane
R14549308|m.7119	AT2G15080.1	C:GO:0005576	C:extracellular region
R14549315|m.7122	AT3G49720.1	C:GO:0005794; C:GO:0009535; C:GO:0005886; C:GO:0005774	C:Golgi apparatus; C:chloroplast thylakoid membrane; C:plasma membrane; C:vacuolar membrane
R14549323|m.7127	AT3G58610.2	C:GO:0048046; P:GO:0009082; C:GO:0009507; F:GO:0050662; F:GO:0004455; F:GO:0000166; P:GO:0055114	C:apoplast; P:branched-chain amino acid biosynthetic process; C:chloroplast; F:coenzyme binding; F:ketol-acid reductoisomerase activity; F:nucleotide binding; P:oxidation-reduction process
R14549324|m.7128	AT2G32120.2	F:GO:0005524; C:GO:0005737	F:ATP binding; C:cytoplasm
R14549325|m.7133	AT5G20980.2	F:GO:0003871; C:GO:0009507; P:GO:0009086; F:GO:0008270	F:5-methyltetrahydropteroyltriglutamate-homocysteine S-methyltransferase activity; C:chloroplast; P:methionine biosynthetic process; F:zinc ion binding
R14549326|m.7134	AT5G67320.1	C:GO:0005634	C:nucleus
R14549327|m.7135	AT2G20710.1	C:GO:0005739	C:mitochondrion
R14549333|m.7139	AT2G27480.1	F:GO:0005509; C:GO:0005737	F:calcium ion binding; C:cytoplasm
R14549334|m.7141	AT2G27020.1	C:GO:0048046; C:GO:0005829; C:GO:0005634; C:GO:0019773; P:GO:0046686; F:GO:0004298; P:GO:0006511; C:GO:0005774	C:apoplast; C:cytosol; C:nucleus; C:proteasome core complex, alpha-subunit complex; P:response to cadmium ion; F:threonine-type endopeptidase activity; P:ubiquitin-dependent protein catabolic process; C:vacuolar membrane
R14549336|m.7142	AT4G04020.1	C:GO:0009535; C:GO:0005634; C:GO:0010287; F:GO:0005198; C:GO:0031977	C:chloroplast thylakoid membrane; C:nucleus; C:plastoglobule; F:structural molecule activity; C:thylakoid lumen
R14549337|m.7143	AT2G04350.2	C:GO:0005794; F:GO:0003824; C:GO:0009507	C:Golgi apparatus; F:catalytic activity; C:chloroplast
R14549339|m.7144	AT1G34130.1	F:GO:0004576; C:GO:0005886; P:GO:0006486	F:oligosaccharyl transferase activity; C:plasma membrane; P:protein glycosylation
R14549349|m.7155	AT4G17830.1	C:GO:0005829; F:GO:0016787; P:GO:0008152	C:cytosol; F:hydrolase activity; P:metabolic process
R14549352|m.7158	AT1G27190.1	F:GO:0005524; C:GO:0005576; C:GO:0005886; P:GO:0006468; F:GO:0004713	F:ATP binding; C:extracellular region; C:plasma membrane; P:protein phosphorylation; F:protein tyrosine kinase activity
R14549354|m.7160	AT2G27020.1	C:GO:0048046; C:GO:0005829; C:GO:0005634; C:GO:0019773; P:GO:0046686; F:GO:0004298; P:GO:0006511; C:GO:0005774	C:apoplast; C:cytosol; C:nucleus; C:proteasome core complex, alpha-subunit complex; P:response to cadmium ion; F:threonine-type endopeptidase activity; P:ubiquitin-dependent protein catabolic process; C:vacuolar membrane
R14549355|m.7161	AT3G16050.1	F:GO:0003824; C:GO:0005829; P:GO:0042823	F:catalytic activity; C:cytosol; P:pyridoxal phosphate biosynthetic process
R14549357|m.7163	AT3G53460.1	C:GO:0009570; C:GO:0009534	C:chloroplast stroma; C:chloroplast thylakoid
R14549360|m.7166	AT2G36870.2	C:GO:0005576; F:GO:0004553	C:extracellular region; F:hydrolase activity, hydrolyzing O-glycosyl compounds
R14549362|m.7171	AT4G24550.1	C:GO:0005829; P:GO:0006886; P:GO:0016192	C:cytosol; P:intracellular protein transport; P:vesicle-mediated transport
R14549371|m.7174	AT1G80560.1	F:GO:0003862; F:GO:0051287; C:GO:0009941; C:GO:0009570; P:GO:0009098; F:GO:0000287; P:GO:0055114	F:3-isopropylmalate dehydrogenase activity; F:NAD binding; C:chloroplast envelope; C:chloroplast stroma; P:leucine biosynthetic process; F:magnesium ion binding; P:oxidation-reduction process
R14549373|m.7178	AT1G78240.1	C:GO:0005794; F:GO:0008168	C:Golgi apparatus; F:methyltransferase activity
R14549384|m.7185	AT2G01200.2	C:GO:0005634; F:GO:0046983; P:GO:0006355	C:nucleus; F:protein dimerization activity; P:regulation of transcription, DNA-templated
R14549385|m.7186	AT5G52210.1	F:GO:0005525; P:GO:0007264	F:GTP binding; P:small GTPase mediated signal transduction
R14549387|m.7188	AT2G31560.1	C:GO:0009507	C:chloroplast
R14549397|m.7193	AT5G58230.1	C:GO:0009507; C:GO:0005634	C:chloroplast; C:nucleus
R14549400|m.7201	AT5G45620.1	C:GO:0005829	C:cytosol
R14549401|m.7203	AT1G57720.2	C:GO:0005618; F:GO:0005507; C:GO:0005829; C:GO:0005853; C:GO:0005886; P:GO:0046686; F:GO:0003746; P:GO:0006414; C:GO:0005773	C:cell wall; F:copper ion binding; C:cytosol; C:eukaryotic translation elongation factor 1 complex; C:plasma membrane; P:response to cadmium ion; F:translation elongation factor activity; P:translational elongation; C:vacuole
R14549412|m.7209	AT1G20840.1	C:GO:0016021; F:GO:0022891; P:GO:0055085; C:GO:0005774	C:integral component of membrane; F:substrate-specific transmembrane transporter activity; P:transmembrane transport; C:vacuolar membrane
R14549418|m.7212	AT1G12630.1	F:GO:0003677; C:GO:0005634; P:GO:0006355; F:GO:0003700	F:DNA binding; C:nucleus; P:regulation of transcription, DNA-templated; F:sequence-specific DNA binding transcription factor activity
R14549425|m.7216	AT3G44700.1	C:GO:0005886	C:plasma membrane
R14549428|m.7220	AT3G16950.2	P:GO:0045454; F:GO:0004148; F:GO:0009055; F:GO:0050660; C:GO:0005739; P:GO:0055114	P:cell redox homeostasis; F:dihydrolipoyl dehydrogenase activity; F:electron carrier activity; F:flavin adenine dinucleotide binding; C:mitochondrion; P:oxidation-reduction process
R14549436|m.7223	AT5G55600.2	F:GO:0003677; F:GO:0003723; C:GO:0005634	F:DNA binding; F:RNA binding; C:nucleus
R14549444|m.7230	AT4G26430.1	C:GO:0005576	C:extracellular region
R14549446|m.7232	AT1G43890.1	F:GO:0005525; C:GO:0005886; P:GO:0015031; P:GO:0007264	F:GTP binding; C:plasma membrane; P:protein transport; P:small GTPase mediated signal transduction
R14549447|m.7234	AT3G46780.1	C:GO:0009941; C:GO:0009535; C:GO:0009295; F:GO:0000166	C:chloroplast envelope; C:chloroplast thylakoid membrane; C:nucleoid; F:nucleotide binding
R14549454|m.7241	AT3G12600.1	F:GO:0016787; C:GO:0005739	F:hydrolase activity; C:mitochondrion
R14549462|m.7245	AT5G47720.1	C:GO:0005737	C:cytoplasm
R14549463|m.7246	AT2G23140.1	F:GO:0019894; C:GO:0005871; C:GO:0005634; P:GO:0016567; C:GO:0000151; F:GO:0004842	F:kinesin binding; C:kinesin complex; C:nucleus; P:protein ubiquitination; C:ubiquitin ligase complex; F:ubiquitin-protein transferase activity
R14549470|m.7257	AT4G38600.1	F:GO:0016881; P:GO:0006464; C:GO:0005634; C:GO:0005886	F:acid-amino acid ligase activity; P:cellular protein modification process; C:nucleus; C:plasma membrane
R14549473|m.7263	AT1G23380.2	C:GO:0005634; P:GO:0006355; F:GO:0043565; F:GO:0003700	C:nucleus; P:regulation of transcription, DNA-templated; F:sequence-specific DNA binding; F:sequence-specific DNA binding transcription factor activity
R14549475|m.7264	AT3G19820.2	F:GO:0008762; F:GO:0050660; C:GO:0005634; P:GO:0055114; C:GO:0005886; C:GO:0005774	F:UDP-N-acetylmuramate dehydrogenase activity; F:flavin adenine dinucleotide binding; C:nucleus; P:oxidation-reduction process; C:plasma membrane; C:vacuolar membrane
R14549478|m.7268	AT3G53990.1	C:GO:0005737; C:GO:0009506; P:GO:0006950	C:cytoplasm; C:plasmodesma; P:response to stress
R14549479|m.7269	AT3G06510.1	P:GO:0005975; F:GO:0043169; C:GO:0009941; F:GO:0004553; C:GO:0005739	P:carbohydrate metabolic process; F:cation binding; C:chloroplast envelope; F:hydrolase activity, hydrolyzing O-glycosyl compounds; C:mitochondrion
R14549484|m.7274	AT5G19280.2	C:GO:0005576; P:GO:0006470; F:GO:0004722; C:GO:0008287	C:extracellular region; P:protein dephosphorylation; F:protein serine/threonine phosphatase activity; C:protein serine/threonine phosphatase complex
R14549485|m.7275	AT5G05620.1	F:GO:0005525; P:GO:0006184; F:GO:0003924; C:GO:0005737; C:GO:0005874; P:GO:0007017; P:GO:0051258	F:GTP binding; P:obsolete GTP catabolic process; F:GTPase activity; C:cytoplasm; C:microtubule; P:microtubule-based process; P:protein polymerization
R14549487|m.7277	AT2G40935.2	C:GO:0005886	C:plasma membrane
R14549493|m.7281	AT2G04780.2	C:GO:0046658	C:anchored component of plasma membrane
R14549494|m.7283	AT2G30290.1	F:GO:0005509	F:calcium ion binding
R14549494|m.7284	AT4G14225.1	F:GO:0003677; C:GO:0009507; F:GO:0008270	F:DNA binding; C:chloroplast; F:zinc ion binding
R14549496|m.7287	AT2G27920.1	C:GO:0005576; P:GO:0006508; F:GO:0004185	C:extracellular region; P:proteolysis; F:serine-type carboxypeptidase activity
R14549497|m.7289	AT1G04630.1	C:GO:0009507	C:chloroplast
R14549502|m.7292	AT2G27130.1	C:GO:0046658	C:anchored component of plasma membrane
R14549505|m.7295	AT1G65060.1	F:GO:0003824; P:GO:0008152	F:catalytic activity; P:metabolic process
R14549514|m.7298	AT2G33350.2	C:GO:0005634	C:nucleus
R14549516|m.7301	AT1G67140.1	C:GO:0005634	C:nucleus
R14549519|m.7303	AT5G57170.2	C:GO:0009507	C:chloroplast
R14549521|m.7305	AT1G78940.2	F:GO:0005524; C:GO:0005634; P:GO:0006468; F:GO:0004674; F:GO:0004713; P:GO:0006950	F:ATP binding; C:nucleus; P:protein phosphorylation; F:protein serine/threonine kinase activity; F:protein tyrosine kinase activity; P:response to stress
R14549528|m.7313	AT1G44830.1	F:GO:0003677; C:GO:0005634; P:GO:0006355; F:GO:0003700	F:DNA binding; C:nucleus; P:regulation of transcription, DNA-templated; F:sequence-specific DNA binding transcription factor activity
R14549532|m.7316	AT5G52530.1	C:GO:0005634	C:nucleus
R14549534|m.7319	AT5G04620.1	P:GO:0009058; C:GO:0005739; F:GO:0030170; F:GO:0016740	P:biosynthetic process; C:mitochondrion; F:pyridoxal phosphate binding; F:transferase activity
R14549536|m.7320	AT4G01280.2	F:GO:0003677; C:GO:0005634	F:DNA binding; C:nucleus
R14549538|m.7327	AT5G20830.1	C:GO:0005829; C:GO:0009506; P:GO:0046686	C:cytosol; C:plasmodesma; P:response to cadmium ion
R14549539|m.7331	AT1G58025.1	C:GO:0005634	C:nucleus
R14549541|m.7333	AT2G32120.2	F:GO:0005524; C:GO:0005737	F:ATP binding; C:cytoplasm
R14549543|m.7335	AT1G47670.1	C:GO:0005886	C:plasma membrane
R14549544|m.7338	AT1G68300.1	C:GO:0005737; P:GO:0006950	C:cytoplasm; P:response to stress
R14549545|m.7339	AT3G55950.1	F:GO:0005524; C:GO:0005886; P:GO:0006468; F:GO:0004674	F:ATP binding; C:plasma membrane; P:protein phosphorylation; F:protein serine/threonine kinase activity
R14549548|m.7342	AT3G54250.1	F:GO:0005524; F:GO:0004163; P:GO:0008299	F:ATP binding; F:diphosphomevalonate decarboxylase activity; P:isoprenoid biosynthetic process
R14549556|m.7350	AT4G22790.1	F:GO:0015297; P:GO:0006855; F:GO:0015238; C:GO:0005886	F:antiporter activity; P:drug transmembrane transport; F:drug transmembrane transporter activity; C:plasma membrane
R14549559|m.7353	AT3G59990.2	F:GO:0004177; P:GO:0009987; C:GO:0005737; F:GO:0008235; P:GO:0006508	F:aminopeptidase activity; P:cellular process; C:cytoplasm; F:metalloexopeptidase activity; P:proteolysis
R14549564|m.7357	AT3G45960.1	C:GO:0005829; C:GO:0005576; C:GO:0016020	C:cytosol; C:extracellular region; C:membrane
R14549566|m.7359	AT4G30640.1	C:GO:0005634	C:nucleus
R14549568|m.7361	AT5G20720.1	C:GO:0048046; C:GO:0009941; C:GO:0009570; C:GO:0009535; C:GO:0005739; P:GO:0046686	C:apoplast; C:chloroplast envelope; C:chloroplast stroma; C:chloroplast thylakoid membrane; C:mitochondrion; P:response to cadmium ion
R14549572|m.7364	AT3G07250.1	F:GO:0003676; F:GO:0000166; C:GO:0005634; C:GO:0009506; P:GO:0006810	F:nucleic acid binding; F:nucleotide binding; C:nucleus; C:plasmodesma; P:transport
R14549574|m.7365	AT1G29390.1	C:GO:0005739	C:mitochondrion
R14549577|m.7366	AT5G14360.1	C:GO:0005739	C:mitochondrion
R14549578|m.7367	AT4G36710.1	C:GO:0005634	C:nucleus
R14549579|m.7369	AT1G55850.1	C:GO:0005794; P:GO:0030244; F:GO:0016760; C:GO:0005886	C:Golgi apparatus; P:cellulose biosynthetic process; F:cellulose synthase (UDP-forming) activity; C:plasma membrane
R14549581|m.7374	AT2G46450.2	F:GO:0005216; P:GO:0006811; C:GO:0005886; P:GO:0055085	F:ion channel activity; P:ion transport; C:plasma membrane; P:transmembrane transport
R14549584|m.7376	AT2G19110.1	F:GO:0005524; P:GO:0006754; F:GO:0043682; C:GO:0016021; F:GO:0046872; P:GO:0030001; C:GO:0005886; C:GO:0009506	F:ATP binding; P:ATP biosynthetic process; F:copper-transporting ATPase activity; C:integral component of membrane; F:metal ion binding; P:metal ion transport; C:plasma membrane; C:plasmodesma
R14549586|m.7377	AT1G31200.1	C:GO:0005634	C:nucleus
R14549588|m.7379	AT4G10480.1	C:GO:0005634	C:nucleus
R14549593|m.7381	AT1G13390.2	C:GO:0005634	C:nucleus
R14549604|m.7390	AT4G26160.1	C:GO:0009570	C:chloroplast stroma
R14549606|m.7392	AT4G00050.1	C:GO:0005634; C:GO:0009506; P:GO:0006355	C:nucleus; C:plasmodesma; P:regulation of transcription, DNA-templated
R14549608|m.7394	AT3G48990.1	C:GO:0048046; C:GO:0009570; C:GO:0005739; C:GO:0009506; P:GO:0046686	C:apoplast; C:chloroplast stroma; C:mitochondrion; C:plasmodesma; P:response to cadmium ion
R14549614|m.7402	AT4G14713.2	F:GO:0010309; C:GO:0005634; P:GO:0055114	F:acireductone dioxygenase [iron(II)-requiring] activity; C:nucleus; P:oxidation-reduction process
R14549616|m.7403	AT4G29060.2	C:GO:0009507; P:GO:0046686; F:GO:0003746; P:GO:0006414	C:chloroplast; P:response to cadmium ion; F:translation elongation factor activity; P:translational elongation
R14549622|m.7410	AT3G46410.1	F:GO:0005524; C:GO:0005777; C:GO:0005886; P:GO:0006468; F:GO:0004674	F:ATP binding; C:peroxisome; C:plasma membrane; P:protein phosphorylation; F:protein serine/threonine kinase activity
R14549624|m.7415	AT1G12500.1	C:GO:0005886	C:plasma membrane
R14549625|m.7416	AT3G11830.2	F:GO:0005524; P:GO:0006457; F:GO:0051082	F:ATP binding; P:protein folding; F:unfolded protein binding
R14549626|m.7419	AT3G17210.1	C:GO:0009507; C:GO:0005829; C:GO:0005886	C:chloroplast; C:cytosol; C:plasma membrane
R14549627|m.7420	AT3G60840.1	C:GO:0005634; C:GO:0005773	C:nucleus; C:vacuole
R14549628|m.7421	AT4G14890.1	F:GO:0051537; C:GO:0009507; F:GO:0009055; P:GO:0022900	F:2 iron, 2 sulfur cluster binding; C:chloroplast; F:electron carrier activity; P:electron transport chain
R14549631|m.7422	AT1G03550.1	C:GO:0016021; C:GO:0005886; P:GO:0015031	C:integral component of membrane; C:plasma membrane; P:protein transport
R14549637|m.7427	AT4G39260.1	C:GO:0005794; C:GO:0005618; C:GO:0009507; F:GO:0003676; C:GO:0005730; F:GO:0000166; C:GO:0005777; C:GO:0005886; C:GO:0009506; P:GO:0009651	C:Golgi apparatus; C:cell wall; C:chloroplast; F:nucleic acid binding; C:nucleolus; F:nucleotide binding; C:peroxisome; C:plasma membrane; C:plasmodesma; P:response to salt stress
R14549639|m.7432	AT5G22770.1	C:GO:0030131; P:GO:0006886; C:GO:0005886; F:GO:0008565; P:GO:0016192	C:clathrin adaptor complex; P:intracellular protein transport; C:plasma membrane; F:protein transporter activity; P:vesicle-mediated transport
R14549642|m.7433	AT2G21580.2	C:GO:0022626; C:GO:0005774	C:cytosolic ribosome; C:vacuolar membrane
R14549651|m.7436	AT5G46790.1	C:GO:0005634	C:nucleus
R14549655|m.7439	AT1G75840.1	F:GO:0005525; C:GO:0005622; P:GO:0007264	F:GTP binding; C:intracellular; P:small GTPase mediated signal transduction
R14549659|m.7442	AT5G17760.1	F:GO:0005524; F:GO:0017111; C:GO:0005886	F:ATP binding; F:nucleoside-triphosphatase activity; C:plasma membrane
R14549673|m.7446	AT5G05010.2	C:GO:0030131; C:GO:0005829; P:GO:0006886; P:GO:0016192	C:clathrin adaptor complex; C:cytosol; P:intracellular protein transport; P:vesicle-mediated transport
R14549675|m.7452	AT2G36870.2	C:GO:0005576; F:GO:0004553	C:extracellular region; F:hydrolase activity, hydrolyzing O-glycosyl compounds
R14549676|m.7454	AT1G28130.2	C:GO:0005737	C:cytoplasm
R14549677|m.7455	AT5G25450.2	P:GO:0006122; C:GO:0005739; F:GO:0008121	P:mitochondrial electron transport, ubiquinol to cytochrome c; C:mitochondrion; F:ubiquinol-cytochrome-c reductase activity
R14549679|m.7459	AT1G74960.2	C:GO:0009507; P:GO:0006633; F:GO:0016747	C:chloroplast; P:fatty acid biosynthetic process; F:transferase activity, transferring acyl groups other than amino-acyl groups
R14549684|m.7470	AT4G36980.4	C:GO:0005634	C:nucleus
R14549684|m.7471	AT4G36980.4	C:GO:0005634	C:nucleus
R14549684|m.7472	AT4G36980.4	C:GO:0005634	C:nucleus
R14549686|m.7475	AT2G18230.1	C:GO:0005737; F:GO:0004427; F:GO:0000287; P:GO:0006796	C:cytoplasm; F:inorganic diphosphatase activity; F:magnesium ion binding; P:phosphate-containing compound metabolic process
R14549692|m.7477	AT5G58800.2	F:GO:0010181; C:GO:0005737; P:GO:0045892; F:GO:0016491; C:GO:0005886	F:FMN binding; C:cytoplasm; P:negative regulation of transcription, DNA-templated; F:oxidoreductase activity; C:plasma membrane
R14549697|m.7482	AT4G19050.1	F:GO:0043531; P:GO:0006952; C:GO:0005634	F:ADP binding; P:defense response; C:nucleus
R14549703|m.7490	AT4G27080.1	P:GO:0045454; C:GO:0005634	P:cell redox homeostasis; C:nucleus
R14549704|m.7493	AT3G58610.2	C:GO:0048046; P:GO:0009082; C:GO:0009507; F:GO:0050662; F:GO:0004455; F:GO:0000166; P:GO:0055114	C:apoplast; P:branched-chain amino acid biosynthetic process; C:chloroplast; F:coenzyme binding; F:ketol-acid reductoisomerase activity; F:nucleotide binding; P:oxidation-reduction process
R14549708|m.7496	AT4G27280.1	F:GO:0005509; C:GO:0005886	F:calcium ion binding; C:plasma membrane
R14549711|m.7499	AT5G51410.2	C:GO:0005634	C:nucleus
R14549715|m.7506	AT3G07810.1	F:GO:0003676; F:GO:0000166	F:nucleic acid binding; F:nucleotide binding
R14549718|m.7512	AT3G55620.1	P:GO:0042256; C:GO:0005730; F:GO:0043022	P:mature ribosome assembly; C:nucleolus; F:ribosome binding
R14549720|m.7514	AT5G64240.2	F:GO:0004197; C:GO:0005634; P:GO:0006508	F:cysteine-type endopeptidase activity; C:nucleus; P:proteolysis
R14549721|m.7516	AT2G01880.1	C:GO:0005576; F:GO:0016787	C:extracellular region; F:hydrolase activity
R14549725|m.7520	AT4G13530.2	C:GO:0005634	C:nucleus
R14549727|m.7522	AT3G22630.1	C:GO:0048046; C:GO:0005829; C:GO:0005886; C:GO:0005839; P:GO:0051603; F:GO:0004298; C:GO:0005774	C:apoplast; C:cytosol; C:plasma membrane; C:proteasome core complex; P:proteolysis involved in cellular protein catabolic process; F:threonine-type endopeptidase activity; C:vacuolar membrane
R14549729|m.7524	AT2G38670.1	P:GO:0009058; F:GO:0016779; C:GO:0005634	P:biosynthetic process; F:nucleotidyltransferase activity; C:nucleus
R14549732|m.7528	AT5G18500.2	F:GO:0005524; C:GO:0005886; P:GO:0006468; F:GO:0004674	F:ATP binding; C:plasma membrane; P:protein phosphorylation; F:protein serine/threonine kinase activity
R14549734|m.7529	AT2G30600.1	P:GO:0007155; C:GO:0005737	P:cell adhesion; C:cytoplasm
R14549734|m.7530	AT1G76300.1	C:GO:0005730	C:nucleolus
R14549739|m.7538	AT4G35830.2	F:GO:0051539; C:GO:0048046; C:GO:0005737; P:GO:0008152; C:GO:0005886; P:GO:0009651	F:4 iron, 4 sulfur cluster binding; C:apoplast; C:cytoplasm; P:metabolic process; C:plasma membrane; P:response to salt stress
R14549746|m.7541	AT4G13350.2	F:GO:0008060; C:GO:0005737; P:GO:0032312; F:GO:0008270	F:GTPase activator activity; C:cytoplasm; P:regulation of GTPase activity; F:zinc ion binding
R14549747|m.7543	AT1G35850.1	F:GO:0003723; C:GO:0005737	F:RNA binding; C:cytoplasm
R14549749|m.7547	AT3G02360.1	F:GO:0050661; C:GO:0009570; C:GO:0005829; P:GO:0055114; P:GO:0006098; C:GO:0005777; F:GO:0004616; P:GO:0009651	F:NADP binding; C:chloroplast stroma; C:cytosol; P:oxidation-reduction process; P:pentose-phosphate shunt; C:peroxisome; F:phosphogluconate dehydrogenase (decarboxylating) activity; P:response to salt stress
R14549750|m.7549	AT3G05500.1	C:GO:0005773	C:vacuole
R14549756|m.7553	AT1G02816.1	C:GO:0005576; C:GO:0005774	C:extracellular region; C:vacuolar membrane
R14549762|m.7556	AT4G21150.1	C:GO:0005794; F:GO:0004579; C:GO:0005739; C:GO:0008250; C:GO:0005886; C:GO:0009506; P:GO:0018279; C:GO:0005774	C:Golgi apparatus; F:dolichyl-diphosphooligosaccharide-protein glycotransferase activity; C:mitochondrion; C:oligosaccharyltransferase complex; C:plasma membrane; C:plasmodesma; P:protein N-linked glycosylation via asparagine; C:vacuolar membrane
R14549763|m.7557	AT1G20200.1	C:GO:0005829; F:GO:0030234; C:GO:0005634; C:GO:0005886; C:GO:0009506; C:GO:0000502; P:GO:0042176	C:cytosol; F:enzyme regulator activity; C:nucleus; C:plasma membrane; C:plasmodesma; C:proteasome complex; P:regulation of protein catabolic process
R14549769|m.7561	AT1G22290.1	C:GO:0009507; F:GO:0019904	C:chloroplast; F:protein domain specific binding
R14549771|m.7564	AT1G13250.1	C:GO:0005794; F:GO:0016757	C:Golgi apparatus; F:transferase activity, transferring glycosyl groups
R14549774|m.7566	AT3G55210.1	F:GO:0003677; C:GO:0005634; P:GO:0006355	F:DNA binding; C:nucleus; P:regulation of transcription, DNA-templated
[truncated: 13,859 more rows]
